# Supplementary material for: Enhancing security in financial transactions: a novel blockchain-based federated learning framework for detecting counterfeit data in fintech
Source: PeerJ Comput Sci. 2024 Sep 23;10:e2280. doi: 10.7717/peerj-cs.2280 (PMC11622837; doi:10.7717/peerj-cs.2280)
Supplement: Supplemental Information 1 [file peerj-cs-10-2280-s001.zip › Federated-Client-master/federated-client/logback.xml]

<?xml version="1.0" encoding="UTF-8"?>
<configuration>
    <appender name="consoleAppender" class="ch.qos.logback.core.ConsoleAppender">
        <encoder>
            <Pattern>%d{"yyyy-MM-dd HH:mm:ss,SSS"} [%thread] %-5level [%c{0}] [RRN="%X{rrn}] - [STAN=%X{stan}"]  - %msg %n
            </Pattern>
        </encoder>
        <filter class="ch.qos.logback.classic.filter.ThresholdFilter">
            <level>TRACE</level>
        </filter>
    </appender>

    <appender name="fileAppender" class="ch.qos.logback.core.rolling.RollingFileAppender">
        <rollingPolicy class="ch.qos.logback.core.rolling.TimeBasedRollingPolicy">
            <!-- daily rollover -->
            <fileNamePattern>logs/application.%d{yyyy-MM-dd}.log</fileNamePattern>
            <!-- keep 90 days' worth of history -->
            <maxHistory>90</maxHistory>
        </rollingPolicy>
        <encoder>
            <Pattern>%d{"yyyy-MM-dd HH:mm:ss,SSS"} [%thread] %-5level [%c{0}] [RRN="%X{rrn}] - [STAN=%X{stan}"] - %msg %n</Pattern>
        </encoder>
        <filter class="ch.qos.logback.classic.filter.ThresholdFilter">
            <level>TRACE</level>
        </filter>
    </appender>

    <appender name="asyncAppender" class="ch.qos.logback.classic.AsyncAppender">
        <appender-ref ref="fileAppender" />
        
    </appender>
    <root>
        <level value="INFO" />
        <appender-ref ref="consoleAppender" />
        <appender-ref ref="asyncAppender" />
    </root>

	<logger name="com.zaxxer.hikari" level="DEBUG" />
	<logger name="org.springframework" level="INFO" />
	<logger name="org.hibernate" level="INFO" />
	<logger name="org.apache" level="INFO" />
	<logger name="javax.management" level="INFO" />
	<logger name="org.jboss" level="INFO" />
	<logger name="io.netty" level="INFO" />
	<logger name="com.solab" level="INFO" />
    
</configuration>
