# Supplementary material for: Enhancing security in financial transactions: a novel blockchain-based federated learning framework for detecting counterfeit data in fintech
Source: PeerJ Comput Sci. 2024 Sep 23;10:e2280. doi: 10.7717/peerj-cs.2280 (PMC11622837; doi:10.7717/peerj-cs.2280)
Supplement: Supplemental Information 1 [file peerj-cs-10-2280-s001.zip › Federated-Client-master/federated-client/logs/application.2023-05-10.log]

2023-05-10 13:52:47,159 [main] INFO  [FederatedClientApplication] [RRN="] - [STAN="] - Starting FederatedClientApplication on Hasnain-Rabbani with PID 22884 (E:\Workspace\Eclipse\zeroinfinity\thesis\federated-client\federated-client\target\classes started by hp in E:\Workspace\Eclipse\zeroinfinity\thesis\federated-client\federated-client) 
2023-05-10 13:52:47,162 [main] INFO  [FederatedClientApplication] [RRN="] - [STAN="] - The following profiles are active: client1 
2023-05-10 13:52:48,651 [main] INFO  [EnableEncryptablePropertiesBeanFactoryPostProcessor] [RRN="] - [STAN="] - Post-processing PropertySource instances 
2023-05-10 13:52:48,729 [main] INFO  [EncryptablePropertySourceConverter] [RRN="] - [STAN="] - Converting PropertySource configurationProperties [org.springframework.boot.context.properties.source.ConfigurationPropertySourcesPropertySource] to AOP Proxy 
2023-05-10 13:52:48,730 [main] INFO  [EncryptablePropertySourceConverter] [RRN="] - [STAN="] - Converting PropertySource commandLineArgs [org.springframework.core.env.SimpleCommandLinePropertySource] to EncryptableEnumerablePropertySourceWrapper 
2023-05-10 13:52:48,730 [main] INFO  [EncryptablePropertySourceConverter] [RRN="] - [STAN="] - Converting PropertySource servletConfigInitParams [org.springframework.core.env.PropertySource$StubPropertySource] to EncryptablePropertySourceWrapper 
2023-05-10 13:52:48,730 [main] INFO  [EncryptablePropertySourceConverter] [RRN="] - [STAN="] - Converting PropertySource servletContextInitParams [org.springframework.core.env.PropertySource$StubPropertySource] to EncryptablePropertySourceWrapper 
2023-05-10 13:52:48,730 [main] INFO  [EncryptablePropertySourceConverter] [RRN="] - [STAN="] - Converting PropertySource systemProperties [org.springframework.core.env.PropertiesPropertySource] to EncryptableMapPropertySourceWrapper 
2023-05-10 13:52:48,730 [main] INFO  [EncryptablePropertySourceConverter] [RRN="] - [STAN="] - Converting PropertySource systemEnvironment [org.springframework.boot.env.SystemEnvironmentPropertySourceEnvironmentPostProcessor$OriginAwareSystemEnvironmentPropertySource] to EncryptableSystemEnvironmentPropertySourceWrapper 
2023-05-10 13:52:48,730 [main] INFO  [EncryptablePropertySourceConverter] [RRN="] - [STAN="] - Converting PropertySource random [org.springframework.boot.env.RandomValuePropertySource] to EncryptablePropertySourceWrapper 
2023-05-10 13:52:48,730 [main] INFO  [EncryptablePropertySourceConverter] [RRN="] - [STAN="] - Converting PropertySource applicationConfig: [file:./application-client1.yml] [org.springframework.boot.env.OriginTrackedMapPropertySource] to EncryptableMapPropertySourceWrapper 
2023-05-10 13:52:48,860 [main] INFO  [DefaultLazyPropertyFilter] [RRN="] - [STAN="] - Property Filter custom Bean not found with name 'encryptablePropertyFilter'. Initializing Default Property Filter 
2023-05-10 13:52:49,536 [main] INFO  [TomcatWebServer] [RRN="] - [STAN="] - Tomcat initialized with port(s): 9091 (http) 
2023-05-10 13:52:49,548 [main] INFO  [Http11NioProtocol] [RRN="] - [STAN="] - Initializing ProtocolHandler ["http-nio-9091"] 
2023-05-10 13:52:49,549 [main] INFO  [StandardService] [RRN="] - [STAN="] - Starting service [Tomcat] 
2023-05-10 13:52:49,550 [main] INFO  [StandardEngine] [RRN="] - [STAN="] - Starting Servlet engine: [Apache Tomcat/9.0.36] 
2023-05-10 13:52:49,704 [main] INFO  [[/]] [RRN="] - [STAN="] - Initializing Spring embedded WebApplicationContext 
2023-05-10 13:52:49,705 [main] INFO  [ServletWebServerApplicationContext] [RRN="] - [STAN="] - Root WebApplicationContext: initialization completed in 2496 ms 
2023-05-10 13:52:49,714 [main] INFO  [DefaultLazyPropertyResolver] [RRN="] - [STAN="] - Property Resolver custom Bean not found with name 'encryptablePropertyResolver'. Initializing Default Property Resolver 
2023-05-10 13:52:49,720 [main] INFO  [DefaultLazyPropertyDetector] [RRN="] - [STAN="] - Property Detector custom Bean not found with name 'encryptablePropertyDetector'. Initializing Default Property Detector 
2023-05-10 13:52:51,064 [main] INFO  [DefaultSecurityFilterChain] [RRN="] - [STAN="] - Creating filter chain: Ant [pattern='/v2/api-docs'], [] 
2023-05-10 13:52:51,064 [main] INFO  [DefaultSecurityFilterChain] [RRN="] - [STAN="] - Creating filter chain: Ant [pattern='/configuration/ui'], [] 
2023-05-10 13:52:51,064 [main] INFO  [DefaultSecurityFilterChain] [RRN="] - [STAN="] - Creating filter chain: Ant [pattern='/swagger-resources/**'], [] 
2023-05-10 13:52:51,064 [main] INFO  [DefaultSecurityFilterChain] [RRN="] - [STAN="] - Creating filter chain: Ant [pattern='/configuration/**'], [] 
2023-05-10 13:52:51,064 [main] INFO  [DefaultSecurityFilterChain] [RRN="] - [STAN="] - Creating filter chain: Ant [pattern='/swagger-ui.html'], [] 
2023-05-10 13:52:51,064 [main] INFO  [DefaultSecurityFilterChain] [RRN="] - [STAN="] - Creating filter chain: Ant [pattern='/webjars/**'], [] 
2023-05-10 13:52:51,159 [main] INFO  [PropertySourcedRequestMappingHandlerMapping] [RRN="] - [STAN="] - Mapped URL path [/v2/api-docs] onto method [springfox.documentation.swagger2.web.Swagger2Controller#getDocumentation(String, HttpServletRequest)] 
2023-05-10 13:52:51,452 [main] INFO  [DefaultSecurityFilterChain] [RRN="] - [STAN="] - Creating filter chain: any request, [org.springframework.security.web.context.request.async.WebAsyncManagerIntegrationFilter@32fa809f, org.springframework.security.web.context.SecurityContextPersistenceFilter@79c5460e, org.springframework.security.web.header.HeaderWriterFilter@5ec5ea63, org.springframework.web.filter.CorsFilter@788ba63e, org.springframework.security.web.authentication.logout.LogoutFilter@41dc0598, com.zeroinfinity.federatedclient.config.JwtRequestFilter@3ab6678b, org.springframework.security.web.savedrequest.RequestCacheAwareFilter@4f94e148, org.springframework.security.web.servletapi.SecurityContextHolderAwareRequestFilter@7f37b6d9, org.springframework.security.web.authentication.AnonymousAuthenticationFilter@12a14b74, org.springframework.security.web.session.SessionManagementFilter@650ae78c, org.springframework.security.web.access.ExceptionTranslationFilter@474821de, org.springframework.security.web.access.intercept.FilterSecurityInterceptor@1d247525] 
2023-05-10 13:52:51,609 [main] INFO  [ThreadPoolTaskExecutor] [RRN="] - [STAN="] - Initializing ExecutorService 'applicationTaskExecutor' 
2023-05-10 13:52:52,184 [main] INFO  [Http11NioProtocol] [RRN="] - [STAN="] - Starting ProtocolHandler ["http-nio-9091"] 
2023-05-10 13:52:52,633 [main] INFO  [TomcatWebServer] [RRN="] - [STAN="] - Tomcat started on port(s): 9091 (http) with context path '' 
2023-05-10 13:52:52,667 [main] INFO  [DocumentationPluginsBootstrapper] [RRN="] - [STAN="] - Context refreshed 
2023-05-10 13:52:52,717 [main] INFO  [DocumentationPluginsBootstrapper] [RRN="] - [STAN="] - Found 1 custom documentation plugin(s) 
2023-05-10 13:52:52,771 [main] INFO  [ApiListingReferenceScanner] [RRN="] - [STAN="] - Scanning for api listing references 
2023-05-10 13:52:53,058 [main] INFO  [CachingOperationNameGenerator] [RRN="] - [STAN="] - Generating unique operation named: allModelsUsingGET_1 
2023-05-10 13:52:53,098 [main] INFO  [FederatedClientApplication] [RRN="] - [STAN="] - Started FederatedClientApplication in 6.461 seconds (JVM running for 6.798) 
2023-05-10 13:53:07,694 [http-nio-9091-exec-1] INFO  [[/]] [RRN="] - [STAN="] - Initializing Spring DispatcherServlet 'dispatcherServlet' 
2023-05-10 13:53:07,694 [http-nio-9091-exec-1] INFO  [DispatcherServlet] [RRN="] - [STAN="] - Initializing Servlet 'dispatcherServlet' 
2023-05-10 13:53:07,700 [http-nio-9091-exec-1] INFO  [DispatcherServlet] [RRN="] - [STAN="] - Completed initialization in 6 ms 
2023-05-10 13:54:45,367 [http-nio-9091-exec-5] ERROR [RestExceptionHandler] [RRN="] - [STAN="] - Generic Exception Handler envoked 
2023-05-10 14:05:13,617 [http-nio-9091-exec-8] INFO  [JwtAuthenticationController] [RRN="] - [STAN="] - Authenticating : User : admin 
2023-05-10 14:12:12,664 [http-nio-9091-exec-9] INFO  [JwtAuthenticationController] [RRN="] - [STAN="] - Authenticating : User : admin 
2023-05-10 14:12:22,720 [http-nio-9091-exec-3] INFO  [JwtAuthenticationController] [RRN="] - [STAN="] - Authenticating : User : admin 
2023-05-10 14:13:37,922 [http-nio-9091-exec-7] INFO  [JwtAuthenticationController] [RRN="] - [STAN="] - Authenticating : User : admin 
2023-05-10 14:15:49,374 [http-nio-9091-exec-4] INFO  [JwtAuthenticationController] [RRN="] - [STAN="] - Authenticating : User : admin 
2023-05-10 14:16:18,544 [http-nio-9091-exec-1] INFO  [JwtAuthenticationController] [RRN="] - [STAN="] - Authenticating : User : admin 
2023-05-10 14:16:31,341 [http-nio-9091-exec-5] INFO  [JwtAuthenticationController] [RRN="] - [STAN="] - Authenticating : User : admin 
2023-05-10 14:16:51,612 [http-nio-9091-exec-2] INFO  [JwtAuthenticationController] [RRN="] - [STAN="] - Authenticating : User : admin 
2023-05-10 14:19:10,768 [http-nio-9091-exec-3] INFO  [JwtAuthenticationController] [RRN="] - [STAN="] - Authenticating : User : admin 
2023-05-10 14:49:01,349 [main] INFO  [FederatedClientApplication] [RRN="] - [STAN="] - Starting FederatedClientApplication on Hasnain-Rabbani with PID 21828 (E:\Workspace\Eclipse\zeroinfinity\thesis\federated-client\federated-client\target\classes started by hp in E:\Workspace\Eclipse\zeroinfinity\thesis\federated-client\federated-client) 
2023-05-10 14:49:01,351 [main] INFO  [FederatedClientApplication] [RRN="] - [STAN="] - The following profiles are active: client1 
2023-05-10 14:49:02,287 [main] INFO  [EnableEncryptablePropertiesBeanFactoryPostProcessor] [RRN="] - [STAN="] - Post-processing PropertySource instances 
2023-05-10 14:49:02,368 [main] INFO  [EncryptablePropertySourceConverter] [RRN="] - [STAN="] - Converting PropertySource configurationProperties [org.springframework.boot.context.properties.source.ConfigurationPropertySourcesPropertySource] to AOP Proxy 
2023-05-10 14:49:02,369 [main] INFO  [EncryptablePropertySourceConverter] [RRN="] - [STAN="] - Converting PropertySource commandLineArgs [org.springframework.core.env.SimpleCommandLinePropertySource] to EncryptableEnumerablePropertySourceWrapper 
2023-05-10 14:49:02,371 [main] INFO  [EncryptablePropertySourceConverter] [RRN="] - [STAN="] - Converting PropertySource servletConfigInitParams [org.springframework.core.env.PropertySource$StubPropertySource] to EncryptablePropertySourceWrapper 
2023-05-10 14:49:02,371 [main] INFO  [EncryptablePropertySourceConverter] [RRN="] - [STAN="] - Converting PropertySource servletContextInitParams [org.springframework.core.env.PropertySource$StubPropertySource] to EncryptablePropertySourceWrapper 
2023-05-10 14:49:02,371 [main] INFO  [EncryptablePropertySourceConverter] [RRN="] - [STAN="] - Converting PropertySource systemProperties [org.springframework.core.env.PropertiesPropertySource] to EncryptableMapPropertySourceWrapper 
2023-05-10 14:49:02,371 [main] INFO  [EncryptablePropertySourceConverter] [RRN="] - [STAN="] - Converting PropertySource systemEnvironment [org.springframework.boot.env.SystemEnvironmentPropertySourceEnvironmentPostProcessor$OriginAwareSystemEnvironmentPropertySource] to EncryptableSystemEnvironmentPropertySourceWrapper 
2023-05-10 14:49:02,371 [main] INFO  [EncryptablePropertySourceConverter] [RRN="] - [STAN="] - Converting PropertySource random [org.springframework.boot.env.RandomValuePropertySource] to EncryptablePropertySourceWrapper 
2023-05-10 14:49:02,371 [main] INFO  [EncryptablePropertySourceConverter] [RRN="] - [STAN="] - Converting PropertySource applicationConfig: [file:./application-client1.yml] [org.springframework.boot.env.OriginTrackedMapPropertySource] to EncryptableMapPropertySourceWrapper 
2023-05-10 14:49:02,522 [main] INFO  [DefaultLazyPropertyFilter] [RRN="] - [STAN="] - Property Filter custom Bean not found with name 'encryptablePropertyFilter'. Initializing Default Property Filter 
2023-05-10 14:49:03,074 [main] INFO  [TomcatWebServer] [RRN="] - [STAN="] - Tomcat initialized with port(s): 9091 (http) 
2023-05-10 14:49:03,084 [main] INFO  [Http11NioProtocol] [RRN="] - [STAN="] - Initializing ProtocolHandler ["http-nio-9091"] 
2023-05-10 14:49:03,085 [main] INFO  [StandardService] [RRN="] - [STAN="] - Starting service [Tomcat] 
2023-05-10 14:49:03,085 [main] INFO  [StandardEngine] [RRN="] - [STAN="] - Starting Servlet engine: [Apache Tomcat/9.0.36] 
2023-05-10 14:49:03,184 [main] INFO  [[/]] [RRN="] - [STAN="] - Initializing Spring embedded WebApplicationContext 
2023-05-10 14:49:03,184 [main] INFO  [ServletWebServerApplicationContext] [RRN="] - [STAN="] - Root WebApplicationContext: initialization completed in 1754 ms 
2023-05-10 14:49:03,193 [main] INFO  [DefaultLazyPropertyResolver] [RRN="] - [STAN="] - Property Resolver custom Bean not found with name 'encryptablePropertyResolver'. Initializing Default Property Resolver 
2023-05-10 14:49:03,198 [main] INFO  [DefaultLazyPropertyDetector] [RRN="] - [STAN="] - Property Detector custom Bean not found with name 'encryptablePropertyDetector'. Initializing Default Property Detector 
2023-05-10 14:49:03,778 [main] INFO  [DefaultSecurityFilterChain] [RRN="] - [STAN="] - Creating filter chain: Ant [pattern='/v2/api-docs'], [] 
2023-05-10 14:49:03,778 [main] INFO  [DefaultSecurityFilterChain] [RRN="] - [STAN="] - Creating filter chain: Ant [pattern='/configuration/ui'], [] 
2023-05-10 14:49:03,778 [main] INFO  [DefaultSecurityFilterChain] [RRN="] - [STAN="] - Creating filter chain: Ant [pattern='/swagger-resources/**'], [] 
2023-05-10 14:49:03,778 [main] INFO  [DefaultSecurityFilterChain] [RRN="] - [STAN="] - Creating filter chain: Ant [pattern='/configuration/**'], [] 
2023-05-10 14:49:03,779 [main] INFO  [DefaultSecurityFilterChain] [RRN="] - [STAN="] - Creating filter chain: Ant [pattern='/swagger-ui.html'], [] 
2023-05-10 14:49:03,779 [main] INFO  [DefaultSecurityFilterChain] [RRN="] - [STAN="] - Creating filter chain: Ant [pattern='/webjars/**'], [] 
2023-05-10 14:49:03,818 [main] INFO  [PropertySourcedRequestMappingHandlerMapping] [RRN="] - [STAN="] - Mapped URL path [/v2/api-docs] onto method [springfox.documentation.swagger2.web.Swagger2Controller#getDocumentation(String, HttpServletRequest)] 
2023-05-10 14:49:03,946 [main] INFO  [DefaultSecurityFilterChain] [RRN="] - [STAN="] - Creating filter chain: any request, [org.springframework.security.web.context.request.async.WebAsyncManagerIntegrationFilter@4ba02375, org.springframework.security.web.context.SecurityContextPersistenceFilter@6e6d4780, org.springframework.security.web.header.HeaderWriterFilter@6732726, org.springframework.web.filter.CorsFilter@7593ea79, org.springframework.security.web.authentication.logout.LogoutFilter@3b5c665c, com.zeroinfinity.federatedclient.config.JwtRequestFilter@285f38f6, org.springframework.security.web.savedrequest.RequestCacheAwareFilter@2e73d5eb, org.springframework.security.web.servletapi.SecurityContextHolderAwareRequestFilter@3bb87d36, org.springframework.security.web.authentication.AnonymousAuthenticationFilter@3289079a, org.springframework.security.web.session.SessionManagementFilter@69d45cca, org.springframework.security.web.access.ExceptionTranslationFilter@4c86da0c, org.springframework.security.web.access.intercept.FilterSecurityInterceptor@35f3a22c] 
2023-05-10 14:49:04,025 [main] INFO  [ThreadPoolTaskExecutor] [RRN="] - [STAN="] - Initializing ExecutorService 'applicationTaskExecutor' 
2023-05-10 14:49:04,218 [main] INFO  [Http11NioProtocol] [RRN="] - [STAN="] - Starting ProtocolHandler ["http-nio-9091"] 
2023-05-10 14:49:04,251 [main] INFO  [TomcatWebServer] [RRN="] - [STAN="] - Tomcat started on port(s): 9091 (http) with context path '' 
2023-05-10 14:49:04,252 [main] INFO  [DocumentationPluginsBootstrapper] [RRN="] - [STAN="] - Context refreshed 
2023-05-10 14:49:04,283 [main] INFO  [DocumentationPluginsBootstrapper] [RRN="] - [STAN="] - Found 1 custom documentation plugin(s) 
2023-05-10 14:49:04,325 [main] INFO  [ApiListingReferenceScanner] [RRN="] - [STAN="] - Scanning for api listing references 
2023-05-10 14:49:04,527 [main] INFO  [CachingOperationNameGenerator] [RRN="] - [STAN="] - Generating unique operation named: allModelsUsingGET_1 
2023-05-10 14:49:04,562 [main] INFO  [FederatedClientApplication] [RRN="] - [STAN="] - Started FederatedClientApplication in 3.718 seconds (JVM running for 4.11) 
2023-05-10 14:49:37,938 [http-nio-9091-exec-1] INFO  [[/]] [RRN="] - [STAN="] - Initializing Spring DispatcherServlet 'dispatcherServlet' 
2023-05-10 14:49:37,938 [http-nio-9091-exec-1] INFO  [DispatcherServlet] [RRN="] - [STAN="] - Initializing Servlet 'dispatcherServlet' 
2023-05-10 14:49:37,945 [http-nio-9091-exec-1] INFO  [DispatcherServlet] [RRN="] - [STAN="] - Completed initialization in 7 ms 
2023-05-10 14:49:38,043 [http-nio-9091-exec-1] INFO  [JwtAuthenticationController] [RRN="] - [STAN="] - Authenticating : User : admin 
2023-05-10 14:53:15,782 [main] INFO  [FederatedClientApplication] [RRN="] - [STAN="] - Starting FederatedClientApplication on Hasnain-Rabbani with PID 10936 (E:\Workspace\Eclipse\zeroinfinity\thesis\federated-client\federated-client\target\classes started by hp in E:\Workspace\Eclipse\zeroinfinity\thesis\federated-client\federated-client) 
2023-05-10 14:53:15,785 [main] INFO  [FederatedClientApplication] [RRN="] - [STAN="] - The following profiles are active: client1 
2023-05-10 14:53:16,788 [main] INFO  [EnableEncryptablePropertiesBeanFactoryPostProcessor] [RRN="] - [STAN="] - Post-processing PropertySource instances 
2023-05-10 14:53:16,890 [main] INFO  [EncryptablePropertySourceConverter] [RRN="] - [STAN="] - Converting PropertySource configurationProperties [org.springframework.boot.context.properties.source.ConfigurationPropertySourcesPropertySource] to AOP Proxy 
2023-05-10 14:53:16,892 [main] INFO  [EncryptablePropertySourceConverter] [RRN="] - [STAN="] - Converting PropertySource commandLineArgs [org.springframework.core.env.SimpleCommandLinePropertySource] to EncryptableEnumerablePropertySourceWrapper 
2023-05-10 14:53:16,892 [main] INFO  [EncryptablePropertySourceConverter] [RRN="] - [STAN="] - Converting PropertySource servletConfigInitParams [org.springframework.core.env.PropertySource$StubPropertySource] to EncryptablePropertySourceWrapper 
2023-05-10 14:53:16,892 [main] INFO  [EncryptablePropertySourceConverter] [RRN="] - [STAN="] - Converting PropertySource servletContextInitParams [org.springframework.core.env.PropertySource$StubPropertySource] to EncryptablePropertySourceWrapper 
2023-05-10 14:53:16,893 [main] INFO  [EncryptablePropertySourceConverter] [RRN="] - [STAN="] - Converting PropertySource systemProperties [org.springframework.core.env.PropertiesPropertySource] to EncryptableMapPropertySourceWrapper 
2023-05-10 14:53:16,893 [main] INFO  [EncryptablePropertySourceConverter] [RRN="] - [STAN="] - Converting PropertySource systemEnvironment [org.springframework.boot.env.SystemEnvironmentPropertySourceEnvironmentPostProcessor$OriginAwareSystemEnvironmentPropertySource] to EncryptableSystemEnvironmentPropertySourceWrapper 
2023-05-10 14:53:16,893 [main] INFO  [EncryptablePropertySourceConverter] [RRN="] - [STAN="] - Converting PropertySource random [org.springframework.boot.env.RandomValuePropertySource] to EncryptablePropertySourceWrapper 
2023-05-10 14:53:16,893 [main] INFO  [EncryptablePropertySourceConverter] [RRN="] - [STAN="] - Converting PropertySource applicationConfig: [file:./application-client1.yml] [org.springframework.boot.env.OriginTrackedMapPropertySource] to EncryptableMapPropertySourceWrapper 
2023-05-10 14:53:17,073 [main] INFO  [DefaultLazyPropertyFilter] [RRN="] - [STAN="] - Property Filter custom Bean not found with name 'encryptablePropertyFilter'. Initializing Default Property Filter 
2023-05-10 14:53:17,943 [main] INFO  [TomcatWebServer] [RRN="] - [STAN="] - Tomcat initialized with port(s): 9091 (http) 
2023-05-10 14:53:17,961 [main] INFO  [Http11NioProtocol] [RRN="] - [STAN="] - Initializing ProtocolHandler ["http-nio-9091"] 
2023-05-10 14:53:17,963 [main] INFO  [StandardService] [RRN="] - [STAN="] - Starting service [Tomcat] 
2023-05-10 14:53:17,965 [main] INFO  [StandardEngine] [RRN="] - [STAN="] - Starting Servlet engine: [Apache Tomcat/9.0.36] 
2023-05-10 14:53:18,189 [main] INFO  [[/]] [RRN="] - [STAN="] - Initializing Spring embedded WebApplicationContext 
2023-05-10 14:53:18,190 [main] INFO  [ServletWebServerApplicationContext] [RRN="] - [STAN="] - Root WebApplicationContext: initialization completed in 2324 ms 
2023-05-10 14:53:18,200 [main] INFO  [DefaultLazyPropertyResolver] [RRN="] - [STAN="] - Property Resolver custom Bean not found with name 'encryptablePropertyResolver'. Initializing Default Property Resolver 
2023-05-10 14:53:18,206 [main] INFO  [DefaultLazyPropertyDetector] [RRN="] - [STAN="] - Property Detector custom Bean not found with name 'encryptablePropertyDetector'. Initializing Default Property Detector 
2023-05-10 14:53:18,841 [main] INFO  [FederatedClientApplication] [RRN="] - [STAN="] - Starting FederatedClientApplication on Hasnain-Rabbani with PID 19288 (E:\Workspace\Eclipse\zeroinfinity\thesis\federated-client\federated-client\target\classes started by hp in E:\Workspace\Eclipse\zeroinfinity\thesis\federated-client\federated-client) 
2023-05-10 14:53:18,847 [main] INFO  [FederatedClientApplication] [RRN="] - [STAN="] - The following profiles are active: client1 
2023-05-10 14:53:24,068 [main] INFO  [FederatedClientApplication] [RRN="] - [STAN="] - Starting FederatedClientApplication on Hasnain-Rabbani with PID 8464 (E:\Workspace\Eclipse\zeroinfinity\thesis\federated-client\federated-client\target\classes started by hp in E:\Workspace\Eclipse\zeroinfinity\thesis\federated-client\federated-client) 
2023-05-10 14:53:24,070 [main] INFO  [FederatedClientApplication] [RRN="] - [STAN="] - The following profiles are active: client1 
2023-05-10 14:53:25,247 [main] INFO  [EnableEncryptablePropertiesBeanFactoryPostProcessor] [RRN="] - [STAN="] - Post-processing PropertySource instances 
2023-05-10 14:53:25,385 [main] INFO  [EncryptablePropertySourceConverter] [RRN="] - [STAN="] - Converting PropertySource configurationProperties [org.springframework.boot.context.properties.source.ConfigurationPropertySourcesPropertySource] to AOP Proxy 
2023-05-10 14:53:25,387 [main] INFO  [EncryptablePropertySourceConverter] [RRN="] - [STAN="] - Converting PropertySource commandLineArgs [org.springframework.core.env.SimpleCommandLinePropertySource] to EncryptableEnumerablePropertySourceWrapper 
2023-05-10 14:53:25,388 [main] INFO  [EncryptablePropertySourceConverter] [RRN="] - [STAN="] - Converting PropertySource servletConfigInitParams [org.springframework.core.env.PropertySource$StubPropertySource] to EncryptablePropertySourceWrapper 
2023-05-10 14:53:25,388 [main] INFO  [EncryptablePropertySourceConverter] [RRN="] - [STAN="] - Converting PropertySource servletContextInitParams [org.springframework.core.env.PropertySource$StubPropertySource] to EncryptablePropertySourceWrapper 
2023-05-10 14:53:25,388 [main] INFO  [EncryptablePropertySourceConverter] [RRN="] - [STAN="] - Converting PropertySource systemProperties [org.springframework.core.env.PropertiesPropertySource] to EncryptableMapPropertySourceWrapper 
2023-05-10 14:53:25,388 [main] INFO  [EncryptablePropertySourceConverter] [RRN="] - [STAN="] - Converting PropertySource systemEnvironment [org.springframework.boot.env.SystemEnvironmentPropertySourceEnvironmentPostProcessor$OriginAwareSystemEnvironmentPropertySource] to EncryptableSystemEnvironmentPropertySourceWrapper 
2023-05-10 14:53:25,388 [main] INFO  [EncryptablePropertySourceConverter] [RRN="] - [STAN="] - Converting PropertySource random [org.springframework.boot.env.RandomValuePropertySource] to EncryptablePropertySourceWrapper 
2023-05-10 14:53:25,388 [main] INFO  [EncryptablePropertySourceConverter] [RRN="] - [STAN="] - Converting PropertySource applicationConfig: [file:./application-client1.yml] [org.springframework.boot.env.OriginTrackedMapPropertySource] to EncryptableMapPropertySourceWrapper 
2023-05-10 14:53:25,694 [main] INFO  [DefaultLazyPropertyFilter] [RRN="] - [STAN="] - Property Filter custom Bean not found with name 'encryptablePropertyFilter'. Initializing Default Property Filter 
2023-05-10 14:53:26,673 [main] INFO  [TomcatWebServer] [RRN="] - [STAN="] - Tomcat initialized with port(s): 9091 (http) 
2023-05-10 14:53:26,687 [main] INFO  [Http11NioProtocol] [RRN="] - [STAN="] - Initializing ProtocolHandler ["http-nio-9091"] 
2023-05-10 14:53:26,689 [main] INFO  [StandardService] [RRN="] - [STAN="] - Starting service [Tomcat] 
2023-05-10 14:53:26,689 [main] INFO  [StandardEngine] [RRN="] - [STAN="] - Starting Servlet engine: [Apache Tomcat/9.0.36] 
2023-05-10 14:53:26,916 [main] INFO  [[/]] [RRN="] - [STAN="] - Initializing Spring embedded WebApplicationContext 
2023-05-10 14:53:26,916 [main] INFO  [ServletWebServerApplicationContext] [RRN="] - [STAN="] - Root WebApplicationContext: initialization completed in 2771 ms 
2023-05-10 14:53:26,932 [main] INFO  [DefaultLazyPropertyResolver] [RRN="] - [STAN="] - Property Resolver custom Bean not found with name 'encryptablePropertyResolver'. Initializing Default Property Resolver 
2023-05-10 14:53:26,936 [main] INFO  [DefaultLazyPropertyDetector] [RRN="] - [STAN="] - Property Detector custom Bean not found with name 'encryptablePropertyDetector'. Initializing Default Property Detector 
2023-05-10 14:53:28,245 [main] INFO  [DefaultSecurityFilterChain] [RRN="] - [STAN="] - Creating filter chain: Ant [pattern='/v2/api-docs'], [] 
2023-05-10 14:53:28,246 [main] INFO  [DefaultSecurityFilterChain] [RRN="] - [STAN="] - Creating filter chain: Ant [pattern='/configuration/ui'], [] 
2023-05-10 14:53:28,246 [main] INFO  [DefaultSecurityFilterChain] [RRN="] - [STAN="] - Creating filter chain: Ant [pattern='/swagger-resources/**'], [] 
2023-05-10 14:53:28,246 [main] INFO  [DefaultSecurityFilterChain] [RRN="] - [STAN="] - Creating filter chain: Ant [pattern='/configuration/**'], [] 
2023-05-10 14:53:28,246 [main] INFO  [DefaultSecurityFilterChain] [RRN="] - [STAN="] - Creating filter chain: Ant [pattern='/swagger-ui.html'], [] 
2023-05-10 14:53:28,246 [main] INFO  [DefaultSecurityFilterChain] [RRN="] - [STAN="] - Creating filter chain: Ant [pattern='/webjars/**'], [] 
2023-05-10 14:53:28,303 [main] INFO  [PropertySourcedRequestMappingHandlerMapping] [RRN="] - [STAN="] - Mapped URL path [/v2/api-docs] onto method [springfox.documentation.swagger2.web.Swagger2Controller#getDocumentation(String, HttpServletRequest)] 
2023-05-10 14:53:28,491 [main] INFO  [DefaultSecurityFilterChain] [RRN="] - [STAN="] - Creating filter chain: any request, [org.springframework.security.web.context.request.async.WebAsyncManagerIntegrationFilter@7b81616b, org.springframework.security.web.context.SecurityContextPersistenceFilter@3b48e183, org.springframework.security.web.header.HeaderWriterFilter@3c3820bb, org.springframework.web.filter.CorsFilter@15d42ccb, org.springframework.security.web.authentication.logout.LogoutFilter@47d023b7, com.zeroinfinity.federatedclient.config.JwtRequestFilter@54657dd2, org.springframework.security.web.savedrequest.RequestCacheAwareFilter@30c1da48, org.springframework.security.web.servletapi.SecurityContextHolderAwareRequestFilter@24a86066, org.springframework.security.web.authentication.AnonymousAuthenticationFilter@279dd959, org.springframework.security.web.session.SessionManagementFilter@d1d8e1a, org.springframework.security.web.access.ExceptionTranslationFilter@21ba2445, org.springframework.security.web.access.intercept.FilterSecurityInterceptor@7e7fe6d] 
2023-05-10 14:53:28,639 [main] INFO  [ThreadPoolTaskExecutor] [RRN="] - [STAN="] - Initializing ExecutorService 'applicationTaskExecutor' 
2023-05-10 14:53:28,894 [main] INFO  [Http11NioProtocol] [RRN="] - [STAN="] - Starting ProtocolHandler ["http-nio-9091"] 
2023-05-10 14:53:28,953 [main] INFO  [TomcatWebServer] [RRN="] - [STAN="] - Tomcat started on port(s): 9091 (http) with context path '' 
2023-05-10 14:53:28,954 [main] INFO  [DocumentationPluginsBootstrapper] [RRN="] - [STAN="] - Context refreshed 
2023-05-10 14:53:29,024 [main] INFO  [DocumentationPluginsBootstrapper] [RRN="] - [STAN="] - Found 1 custom documentation plugin(s) 
2023-05-10 14:53:29,102 [main] INFO  [ApiListingReferenceScanner] [RRN="] - [STAN="] - Scanning for api listing references 
2023-05-10 14:53:29,441 [main] INFO  [CachingOperationNameGenerator] [RRN="] - [STAN="] - Generating unique operation named: allModelsUsingGET_1 
2023-05-10 14:53:29,505 [main] INFO  [FederatedClientApplication] [RRN="] - [STAN="] - Started FederatedClientApplication in 5.923 seconds (JVM running for 6.292) 
2023-05-10 14:53:44,572 [http-nio-9091-exec-1] INFO  [[/]] [RRN="] - [STAN="] - Initializing Spring DispatcherServlet 'dispatcherServlet' 
2023-05-10 14:53:44,572 [http-nio-9091-exec-1] INFO  [DispatcherServlet] [RRN="] - [STAN="] - Initializing Servlet 'dispatcherServlet' 
2023-05-10 14:53:44,584 [http-nio-9091-exec-1] INFO  [DispatcherServlet] [RRN="] - [STAN="] - Completed initialization in 11 ms 
2023-05-10 14:53:44,701 [http-nio-9091-exec-1] INFO  [JwtAuthenticationController] [RRN="] - [STAN="] - Authenticating : User : admin 
2023-05-10 14:56:06,215 [main] INFO  [FederatedClientApplication] [RRN="] - [STAN="] - Starting FederatedClientApplication on Hasnain-Rabbani with PID 19184 (E:\Workspace\Eclipse\zeroinfinity\thesis\federated-client\federated-client\target\classes started by hp in E:\Workspace\Eclipse\zeroinfinity\thesis\federated-client\federated-client) 
2023-05-10 14:56:06,217 [main] INFO  [FederatedClientApplication] [RRN="] - [STAN="] - The following profiles are active: client1 
2023-05-10 14:56:07,138 [main] INFO  [EnableEncryptablePropertiesBeanFactoryPostProcessor] [RRN="] - [STAN="] - Post-processing PropertySource instances 
2023-05-10 14:56:07,216 [main] INFO  [EncryptablePropertySourceConverter] [RRN="] - [STAN="] - Converting PropertySource configurationProperties [org.springframework.boot.context.properties.source.ConfigurationPropertySourcesPropertySource] to AOP Proxy 
2023-05-10 14:56:07,218 [main] INFO  [EncryptablePropertySourceConverter] [RRN="] - [STAN="] - Converting PropertySource commandLineArgs [org.springframework.core.env.SimpleCommandLinePropertySource] to EncryptableEnumerablePropertySourceWrapper 
2023-05-10 14:56:07,218 [main] INFO  [EncryptablePropertySourceConverter] [RRN="] - [STAN="] - Converting PropertySource servletConfigInitParams [org.springframework.core.env.PropertySource$StubPropertySource] to EncryptablePropertySourceWrapper 
2023-05-10 14:56:07,218 [main] INFO  [EncryptablePropertySourceConverter] [RRN="] - [STAN="] - Converting PropertySource servletContextInitParams [org.springframework.core.env.PropertySource$StubPropertySource] to EncryptablePropertySourceWrapper 
2023-05-10 14:56:07,218 [main] INFO  [EncryptablePropertySourceConverter] [RRN="] - [STAN="] - Converting PropertySource systemProperties [org.springframework.core.env.PropertiesPropertySource] to EncryptableMapPropertySourceWrapper 
2023-05-10 14:56:07,218 [main] INFO  [EncryptablePropertySourceConverter] [RRN="] - [STAN="] - Converting PropertySource systemEnvironment [org.springframework.boot.env.SystemEnvironmentPropertySourceEnvironmentPostProcessor$OriginAwareSystemEnvironmentPropertySource] to EncryptableSystemEnvironmentPropertySourceWrapper 
2023-05-10 14:56:07,219 [main] INFO  [EncryptablePropertySourceConverter] [RRN="] - [STAN="] - Converting PropertySource random [org.springframework.boot.env.RandomValuePropertySource] to EncryptablePropertySourceWrapper 
2023-05-10 14:56:07,219 [main] INFO  [EncryptablePropertySourceConverter] [RRN="] - [STAN="] - Converting PropertySource applicationConfig: [file:./application-client1.yml] [org.springframework.boot.env.OriginTrackedMapPropertySource] to EncryptableMapPropertySourceWrapper 
2023-05-10 14:56:07,358 [main] INFO  [DefaultLazyPropertyFilter] [RRN="] - [STAN="] - Property Filter custom Bean not found with name 'encryptablePropertyFilter'. Initializing Default Property Filter 
2023-05-10 14:56:07,914 [main] INFO  [TomcatWebServer] [RRN="] - [STAN="] - Tomcat initialized with port(s): 9091 (http) 
2023-05-10 14:56:07,924 [main] INFO  [Http11NioProtocol] [RRN="] - [STAN="] - Initializing ProtocolHandler ["http-nio-9091"] 
2023-05-10 14:56:07,924 [main] INFO  [StandardService] [RRN="] - [STAN="] - Starting service [Tomcat] 
2023-05-10 14:56:07,925 [main] INFO  [StandardEngine] [RRN="] - [STAN="] - Starting Servlet engine: [Apache Tomcat/9.0.36] 
2023-05-10 14:56:08,024 [main] INFO  [[/]] [RRN="] - [STAN="] - Initializing Spring embedded WebApplicationContext 
2023-05-10 14:56:08,024 [main] INFO  [ServletWebServerApplicationContext] [RRN="] - [STAN="] - Root WebApplicationContext: initialization completed in 1736 ms 
2023-05-10 14:56:08,031 [main] INFO  [DefaultLazyPropertyResolver] [RRN="] - [STAN="] - Property Resolver custom Bean not found with name 'encryptablePropertyResolver'. Initializing Default Property Resolver 
2023-05-10 14:56:08,034 [main] INFO  [DefaultLazyPropertyDetector] [RRN="] - [STAN="] - Property Detector custom Bean not found with name 'encryptablePropertyDetector'. Initializing Default Property Detector 
2023-05-10 14:56:08,619 [main] INFO  [DefaultSecurityFilterChain] [RRN="] - [STAN="] - Creating filter chain: Ant [pattern='/v2/api-docs'], [] 
2023-05-10 14:56:08,619 [main] INFO  [DefaultSecurityFilterChain] [RRN="] - [STAN="] - Creating filter chain: Ant [pattern='/configuration/ui'], [] 
2023-05-10 14:56:08,619 [main] INFO  [DefaultSecurityFilterChain] [RRN="] - [STAN="] - Creating filter chain: Ant [pattern='/swagger-resources/**'], [] 
2023-05-10 14:56:08,619 [main] INFO  [DefaultSecurityFilterChain] [RRN="] - [STAN="] - Creating filter chain: Ant [pattern='/configuration/**'], [] 
2023-05-10 14:56:08,620 [main] INFO  [DefaultSecurityFilterChain] [RRN="] - [STAN="] - Creating filter chain: Ant [pattern='/swagger-ui.html'], [] 
2023-05-10 14:56:08,620 [main] INFO  [DefaultSecurityFilterChain] [RRN="] - [STAN="] - Creating filter chain: Ant [pattern='/webjars/**'], [] 
2023-05-10 14:56:08,657 [main] INFO  [PropertySourcedRequestMappingHandlerMapping] [RRN="] - [STAN="] - Mapped URL path [/v2/api-docs] onto method [springfox.documentation.swagger2.web.Swagger2Controller#getDocumentation(String, HttpServletRequest)] 
2023-05-10 14:56:08,741 [main] INFO  [DefaultSecurityFilterChain] [RRN="] - [STAN="] - Creating filter chain: any request, [org.springframework.security.web.context.request.async.WebAsyncManagerIntegrationFilter@404eca05, org.springframework.security.web.context.SecurityContextPersistenceFilter@4f0cab0a, org.springframework.security.web.header.HeaderWriterFilter@3b5c665c, org.springframework.web.filter.CorsFilter@58b91d57, org.springframework.security.web.authentication.logout.LogoutFilter@6242ae3b, com.zeroinfinity.federatedclient.config.JwtRequestFilter@6794ac0b, org.springframework.security.web.savedrequest.RequestCacheAwareFilter@7ab4ae59, org.springframework.security.web.servletapi.SecurityContextHolderAwareRequestFilter@367f0121, org.springframework.security.web.authentication.AnonymousAuthenticationFilter@61a91c9b, org.springframework.security.web.session.SessionManagementFilter@2e5b7fba, org.springframework.security.web.access.ExceptionTranslationFilter@4d266391, org.springframework.security.web.access.intercept.FilterSecurityInterceptor@6056232d] 
2023-05-10 14:56:08,807 [main] INFO  [ThreadPoolTaskExecutor] [RRN="] - [STAN="] - Initializing ExecutorService 'applicationTaskExecutor' 
2023-05-10 14:56:09,057 [main] INFO  [Http11NioProtocol] [RRN="] - [STAN="] - Starting ProtocolHandler ["http-nio-9091"] 
2023-05-10 14:56:09,099 [main] INFO  [TomcatWebServer] [RRN="] - [STAN="] - Tomcat started on port(s): 9091 (http) with context path '' 
2023-05-10 14:56:09,100 [main] INFO  [DocumentationPluginsBootstrapper] [RRN="] - [STAN="] - Context refreshed 
2023-05-10 14:56:09,147 [main] INFO  [DocumentationPluginsBootstrapper] [RRN="] - [STAN="] - Found 1 custom documentation plugin(s) 
2023-05-10 14:56:09,174 [main] INFO  [ApiListingReferenceScanner] [RRN="] - [STAN="] - Scanning for api listing references 
2023-05-10 14:56:09,305 [main] INFO  [CachingOperationNameGenerator] [RRN="] - [STAN="] - Generating unique operation named: allModelsUsingGET_1 
2023-05-10 14:56:09,322 [main] INFO  [FederatedClientApplication] [RRN="] - [STAN="] - Started FederatedClientApplication in 3.588 seconds (JVM running for 3.939) 
2023-05-10 14:56:44,249 [http-nio-9091-exec-1] INFO  [[/]] [RRN="] - [STAN="] - Initializing Spring DispatcherServlet 'dispatcherServlet' 
2023-05-10 14:56:44,249 [http-nio-9091-exec-1] INFO  [DispatcherServlet] [RRN="] - [STAN="] - Initializing Servlet 'dispatcherServlet' 
2023-05-10 14:56:44,258 [http-nio-9091-exec-1] INFO  [DispatcherServlet] [RRN="] - [STAN="] - Completed initialization in 9 ms 
2023-05-10 14:56:44,365 [http-nio-9091-exec-1] INFO  [JwtAuthenticationController] [RRN="] - [STAN="] - Authenticating : User : admin 
2023-05-10 14:57:29,898 [http-nio-9091-exec-1] INFO  [ServiceController] [RRN="] - [STAN="] - Request received to get all the machine learning models @ V1 
2023-05-10 14:57:29,899 [http-nio-9091-exec-1] INFO  [RestServerServiceImpl] [RRN="] - [STAN="] - Incoming request to pull all the model parameters. 
2023-05-10 14:57:29,899 [http-nio-9091-exec-1] INFO  [MlModelUtil] [RRN="] - [STAN="] - method: getAllModel 
2023-05-10 14:58:12,871 [main] INFO  [FederatedClientApplication] [RRN="] - [STAN="] - Starting FederatedClientApplication on Hasnain-Rabbani with PID 17508 (E:\Workspace\Eclipse\zeroinfinity\thesis\federated-client\federated-client\target\classes started by hp in E:\Workspace\Eclipse\zeroinfinity\thesis\federated-client\federated-client) 
2023-05-10 14:58:12,874 [main] INFO  [FederatedClientApplication] [RRN="] - [STAN="] - The following profiles are active: client2 
2023-05-10 14:58:15,516 [main] INFO  [FederatedClientApplication] [RRN="] - [STAN="] - Starting FederatedClientApplication on Hasnain-Rabbani with PID 10724 (E:\Workspace\Eclipse\zeroinfinity\thesis\federated-client\federated-client\target\classes started by hp in E:\Workspace\Eclipse\zeroinfinity\thesis\federated-client\federated-client) 
2023-05-10 14:58:15,520 [main] INFO  [FederatedClientApplication] [RRN="] - [STAN="] - The following profiles are active: client3 
2023-05-10 14:58:16,152 [main] INFO  [EnableEncryptablePropertiesBeanFactoryPostProcessor] [RRN="] - [STAN="] - Post-processing PropertySource instances 
2023-05-10 14:58:16,607 [main] INFO  [EncryptablePropertySourceConverter] [RRN="] - [STAN="] - Converting PropertySource configurationProperties [org.springframework.boot.context.properties.source.ConfigurationPropertySourcesPropertySource] to AOP Proxy 
2023-05-10 14:58:16,612 [main] INFO  [EncryptablePropertySourceConverter] [RRN="] - [STAN="] - Converting PropertySource commandLineArgs [org.springframework.core.env.SimpleCommandLinePropertySource] to EncryptableEnumerablePropertySourceWrapper 
2023-05-10 14:58:16,613 [main] INFO  [EncryptablePropertySourceConverter] [RRN="] - [STAN="] - Converting PropertySource servletConfigInitParams [org.springframework.core.env.PropertySource$StubPropertySource] to EncryptablePropertySourceWrapper 
2023-05-10 14:58:16,613 [main] INFO  [EncryptablePropertySourceConverter] [RRN="] - [STAN="] - Converting PropertySource servletContextInitParams [org.springframework.core.env.PropertySource$StubPropertySource] to EncryptablePropertySourceWrapper 
2023-05-10 14:58:16,613 [main] INFO  [EncryptablePropertySourceConverter] [RRN="] - [STAN="] - Converting PropertySource systemProperties [org.springframework.core.env.PropertiesPropertySource] to EncryptableMapPropertySourceWrapper 
2023-05-10 14:58:16,613 [main] INFO  [EncryptablePropertySourceConverter] [RRN="] - [STAN="] - Converting PropertySource systemEnvironment [org.springframework.boot.env.SystemEnvironmentPropertySourceEnvironmentPostProcessor$OriginAwareSystemEnvironmentPropertySource] to EncryptableSystemEnvironmentPropertySourceWrapper 
2023-05-10 14:58:16,613 [main] INFO  [EncryptablePropertySourceConverter] [RRN="] - [STAN="] - Converting PropertySource random [org.springframework.boot.env.RandomValuePropertySource] to EncryptablePropertySourceWrapper 
2023-05-10 14:58:16,613 [main] INFO  [EncryptablePropertySourceConverter] [RRN="] - [STAN="] - Converting PropertySource applicationConfig: [file:./application-client2.yml] [org.springframework.boot.env.OriginTrackedMapPropertySource] to EncryptableMapPropertySourceWrapper 
2023-05-10 14:58:17,015 [main] INFO  [DefaultLazyPropertyFilter] [RRN="] - [STAN="] - Property Filter custom Bean not found with name 'encryptablePropertyFilter'. Initializing Default Property Filter 
2023-05-10 14:58:19,023 [main] INFO  [EnableEncryptablePropertiesBeanFactoryPostProcessor] [RRN="] - [STAN="] - Post-processing PropertySource instances 
2023-05-10 14:58:19,239 [main] INFO  [TomcatWebServer] [RRN="] - [STAN="] - Tomcat initialized with port(s): 9092 (http) 
2023-05-10 14:58:19,262 [main] INFO  [EncryptablePropertySourceConverter] [RRN="] - [STAN="] - Converting PropertySource configurationProperties [org.springframework.boot.context.properties.source.ConfigurationPropertySourcesPropertySource] to AOP Proxy 
2023-05-10 14:58:19,265 [main] INFO  [EncryptablePropertySourceConverter] [RRN="] - [STAN="] - Converting PropertySource commandLineArgs [org.springframework.core.env.SimpleCommandLinePropertySource] to EncryptableEnumerablePropertySourceWrapper 
2023-05-10 14:58:19,265 [main] INFO  [EncryptablePropertySourceConverter] [RRN="] - [STAN="] - Converting PropertySource servletConfigInitParams [org.springframework.core.env.PropertySource$StubPropertySource] to EncryptablePropertySourceWrapper 
2023-05-10 14:58:19,265 [main] INFO  [EncryptablePropertySourceConverter] [RRN="] - [STAN="] - Converting PropertySource servletContextInitParams [org.springframework.core.env.PropertySource$StubPropertySource] to EncryptablePropertySourceWrapper 
2023-05-10 14:58:19,265 [main] INFO  [EncryptablePropertySourceConverter] [RRN="] - [STAN="] - Converting PropertySource systemProperties [org.springframework.core.env.PropertiesPropertySource] to EncryptableMapPropertySourceWrapper 
2023-05-10 14:58:19,265 [main] INFO  [EncryptablePropertySourceConverter] [RRN="] - [STAN="] - Converting PropertySource systemEnvironment [org.springframework.boot.env.SystemEnvironmentPropertySourceEnvironmentPostProcessor$OriginAwareSystemEnvironmentPropertySource] to EncryptableSystemEnvironmentPropertySourceWrapper 
2023-05-10 14:58:19,266 [main] INFO  [EncryptablePropertySourceConverter] [RRN="] - [STAN="] - Converting PropertySource random [org.springframework.boot.env.RandomValuePropertySource] to EncryptablePropertySourceWrapper 
2023-05-10 14:58:19,266 [main] INFO  [EncryptablePropertySourceConverter] [RRN="] - [STAN="] - Converting PropertySource applicationConfig: [file:./application-client3.yml] [org.springframework.boot.env.OriginTrackedMapPropertySource] to EncryptableMapPropertySourceWrapper 
2023-05-10 14:58:19,278 [main] INFO  [Http11NioProtocol] [RRN="] - [STAN="] - Initializing ProtocolHandler ["http-nio-9092"] 
2023-05-10 14:58:19,279 [main] INFO  [StandardService] [RRN="] - [STAN="] - Starting service [Tomcat] 
2023-05-10 14:58:19,280 [main] INFO  [StandardEngine] [RRN="] - [STAN="] - Starting Servlet engine: [Apache Tomcat/9.0.36] 
2023-05-10 14:58:19,601 [main] INFO  [[/]] [RRN="] - [STAN="] - Initializing Spring embedded WebApplicationContext 
2023-05-10 14:58:19,602 [main] INFO  [ServletWebServerApplicationContext] [RRN="] - [STAN="] - Root WebApplicationContext: initialization completed in 6443 ms 
2023-05-10 14:58:19,616 [main] INFO  [DefaultLazyPropertyResolver] [RRN="] - [STAN="] - Property Resolver custom Bean not found with name 'encryptablePropertyResolver'. Initializing Default Property Resolver 
2023-05-10 14:58:19,628 [main] INFO  [DefaultLazyPropertyDetector] [RRN="] - [STAN="] - Property Detector custom Bean not found with name 'encryptablePropertyDetector'. Initializing Default Property Detector 
2023-05-10 14:58:20,124 [main] INFO  [DefaultLazyPropertyFilter] [RRN="] - [STAN="] - Property Filter custom Bean not found with name 'encryptablePropertyFilter'. Initializing Default Property Filter 
2023-05-10 14:58:21,941 [main] INFO  [DefaultSecurityFilterChain] [RRN="] - [STAN="] - Creating filter chain: Ant [pattern='/v2/api-docs'], [] 
2023-05-10 14:58:21,941 [main] INFO  [DefaultSecurityFilterChain] [RRN="] - [STAN="] - Creating filter chain: Ant [pattern='/configuration/ui'], [] 
2023-05-10 14:58:21,941 [main] INFO  [DefaultSecurityFilterChain] [RRN="] - [STAN="] - Creating filter chain: Ant [pattern='/swagger-resources/**'], [] 
2023-05-10 14:58:21,941 [main] INFO  [DefaultSecurityFilterChain] [RRN="] - [STAN="] - Creating filter chain: Ant [pattern='/configuration/**'], [] 
2023-05-10 14:58:21,941 [main] INFO  [DefaultSecurityFilterChain] [RRN="] - [STAN="] - Creating filter chain: Ant [pattern='/swagger-ui.html'], [] 
2023-05-10 14:58:21,941 [main] INFO  [DefaultSecurityFilterChain] [RRN="] - [STAN="] - Creating filter chain: Ant [pattern='/webjars/**'], [] 
2023-05-10 14:58:22,024 [main] INFO  [PropertySourcedRequestMappingHandlerMapping] [RRN="] - [STAN="] - Mapped URL path [/v2/api-docs] onto method [springfox.documentation.swagger2.web.Swagger2Controller#getDocumentation(String, HttpServletRequest)] 
2023-05-10 14:58:22,261 [main] INFO  [DefaultSecurityFilterChain] [RRN="] - [STAN="] - Creating filter chain: any request, [org.springframework.security.web.context.request.async.WebAsyncManagerIntegrationFilter@77ab22be, org.springframework.security.web.context.SecurityContextPersistenceFilter@50f097b5, org.springframework.security.web.header.HeaderWriterFilter@326d27ac, org.springframework.web.filter.CorsFilter@59fbb34, org.springframework.security.web.authentication.logout.LogoutFilter@37b56ac7, com.zeroinfinity.federatedclient.config.JwtRequestFilter@48eb9836, org.springframework.security.web.savedrequest.RequestCacheAwareFilter@3662bdff, org.springframework.security.web.servletapi.SecurityContextHolderAwareRequestFilter@444f44c5, org.springframework.security.web.authentication.AnonymousAuthenticationFilter@1b6924cb, org.springframework.security.web.session.SessionManagementFilter@4860827a, org.springframework.security.web.access.ExceptionTranslationFilter@7c601d50, org.springframework.security.web.access.intercept.FilterSecurityInterceptor@4b4ee511] 
2023-05-10 14:58:22,399 [main] INFO  [ThreadPoolTaskExecutor] [RRN="] - [STAN="] - Initializing ExecutorService 'applicationTaskExecutor' 
2023-05-10 14:58:22,734 [main] INFO  [Http11NioProtocol] [RRN="] - [STAN="] - Starting ProtocolHandler ["http-nio-9092"] 
2023-05-10 14:58:22,786 [main] INFO  [TomcatWebServer] [RRN="] - [STAN="] - Tomcat started on port(s): 9092 (http) with context path '' 
2023-05-10 14:58:22,787 [main] INFO  [DocumentationPluginsBootstrapper] [RRN="] - [STAN="] - Context refreshed 
2023-05-10 14:58:22,828 [main] INFO  [DocumentationPluginsBootstrapper] [RRN="] - [STAN="] - Found 1 custom documentation plugin(s) 
2023-05-10 14:58:22,899 [main] INFO  [ApiListingReferenceScanner] [RRN="] - [STAN="] - Scanning for api listing references 
2023-05-10 14:58:23,169 [main] INFO  [CachingOperationNameGenerator] [RRN="] - [STAN="] - Generating unique operation named: allModelsUsingGET_1 
2023-05-10 14:58:23,204 [main] INFO  [FederatedClientApplication] [RRN="] - [STAN="] - Started FederatedClientApplication in 11.3 seconds (JVM running for 12.187) 
2023-05-10 14:58:23,653 [main] INFO  [TomcatWebServer] [RRN="] - [STAN="] - Tomcat initialized with port(s): 9093 (http) 
2023-05-10 14:58:23,669 [main] INFO  [Http11NioProtocol] [RRN="] - [STAN="] - Initializing ProtocolHandler ["http-nio-9093"] 
2023-05-10 14:58:23,670 [main] INFO  [StandardService] [RRN="] - [STAN="] - Starting service [Tomcat] 
2023-05-10 14:58:23,670 [main] INFO  [StandardEngine] [RRN="] - [STAN="] - Starting Servlet engine: [Apache Tomcat/9.0.36] 
2023-05-10 14:58:23,933 [main] INFO  [[/]] [RRN="] - [STAN="] - Initializing Spring embedded WebApplicationContext 
2023-05-10 14:58:23,935 [main] INFO  [ServletWebServerApplicationContext] [RRN="] - [STAN="] - Root WebApplicationContext: initialization completed in 8285 ms 
2023-05-10 14:58:23,945 [main] INFO  [DefaultLazyPropertyResolver] [RRN="] - [STAN="] - Property Resolver custom Bean not found with name 'encryptablePropertyResolver'. Initializing Default Property Resolver 
2023-05-10 14:58:23,951 [main] INFO  [DefaultLazyPropertyDetector] [RRN="] - [STAN="] - Property Detector custom Bean not found with name 'encryptablePropertyDetector'. Initializing Default Property Detector 
2023-05-10 14:58:24,933 [main] INFO  [DefaultSecurityFilterChain] [RRN="] - [STAN="] - Creating filter chain: Ant [pattern='/v2/api-docs'], [] 
2023-05-10 14:58:24,933 [main] INFO  [DefaultSecurityFilterChain] [RRN="] - [STAN="] - Creating filter chain: Ant [pattern='/configuration/ui'], [] 
2023-05-10 14:58:24,933 [main] INFO  [DefaultSecurityFilterChain] [RRN="] - [STAN="] - Creating filter chain: Ant [pattern='/swagger-resources/**'], [] 
2023-05-10 14:58:24,933 [main] INFO  [DefaultSecurityFilterChain] [RRN="] - [STAN="] - Creating filter chain: Ant [pattern='/configuration/**'], [] 
2023-05-10 14:58:24,933 [main] INFO  [DefaultSecurityFilterChain] [RRN="] - [STAN="] - Creating filter chain: Ant [pattern='/swagger-ui.html'], [] 
2023-05-10 14:58:24,934 [main] INFO  [DefaultSecurityFilterChain] [RRN="] - [STAN="] - Creating filter chain: Ant [pattern='/webjars/**'], [] 
2023-05-10 14:58:24,978 [main] INFO  [PropertySourcedRequestMappingHandlerMapping] [RRN="] - [STAN="] - Mapped URL path [/v2/api-docs] onto method [springfox.documentation.swagger2.web.Swagger2Controller#getDocumentation(String, HttpServletRequest)] 
2023-05-10 14:58:25,115 [main] INFO  [DefaultSecurityFilterChain] [RRN="] - [STAN="] - Creating filter chain: any request, [org.springframework.security.web.context.request.async.WebAsyncManagerIntegrationFilter@2f9a4401, org.springframework.security.web.context.SecurityContextPersistenceFilter@5349b246, org.springframework.security.web.header.HeaderWriterFilter@77681ce4, org.springframework.web.filter.CorsFilter@22c75c01, org.springframework.security.web.authentication.logout.LogoutFilter@5e1fc42f, com.zeroinfinity.federatedclient.config.JwtRequestFilter@67fc2aad, org.springframework.security.web.savedrequest.RequestCacheAwareFilter@2aaf152b, org.springframework.security.web.servletapi.SecurityContextHolderAwareRequestFilter@79a7bfbc, org.springframework.security.web.authentication.AnonymousAuthenticationFilter@46e64760, org.springframework.security.web.session.SessionManagementFilter@441b8382, org.springframework.security.web.access.ExceptionTranslationFilter@fe7b6b0, org.springframework.security.web.access.intercept.FilterSecurityInterceptor@462e1e64] 
2023-05-10 14:58:25,197 [main] INFO  [ThreadPoolTaskExecutor] [RRN="] - [STAN="] - Initializing ExecutorService 'applicationTaskExecutor' 
2023-05-10 14:58:25,337 [main] INFO  [Http11NioProtocol] [RRN="] - [STAN="] - Starting ProtocolHandler ["http-nio-9093"] 
2023-05-10 14:58:25,365 [main] INFO  [TomcatWebServer] [RRN="] - [STAN="] - Tomcat started on port(s): 9093 (http) with context path '' 
2023-05-10 14:58:25,366 [main] INFO  [DocumentationPluginsBootstrapper] [RRN="] - [STAN="] - Context refreshed 
2023-05-10 14:58:25,387 [main] INFO  [DocumentationPluginsBootstrapper] [RRN="] - [STAN="] - Found 1 custom documentation plugin(s) 
2023-05-10 14:58:25,416 [main] INFO  [ApiListingReferenceScanner] [RRN="] - [STAN="] - Scanning for api listing references 
2023-05-10 14:58:25,548 [main] INFO  [CachingOperationNameGenerator] [RRN="] - [STAN="] - Generating unique operation named: allModelsUsingGET_1 
2023-05-10 14:58:25,566 [main] INFO  [FederatedClientApplication] [RRN="] - [STAN="] - Started FederatedClientApplication in 11.444 seconds (JVM running for 12.789) 
2023-05-10 14:58:59,184 [http-nio-9092-exec-1] INFO  [[/]] [RRN="] - [STAN="] - Initializing Spring DispatcherServlet 'dispatcherServlet' 
2023-05-10 14:58:59,184 [http-nio-9092-exec-1] INFO  [DispatcherServlet] [RRN="] - [STAN="] - Initializing Servlet 'dispatcherServlet' 
2023-05-10 14:58:59,193 [http-nio-9093-exec-1] INFO  [[/]] [RRN="] - [STAN="] - Initializing Spring DispatcherServlet 'dispatcherServlet' 
2023-05-10 14:58:59,194 [http-nio-9093-exec-1] INFO  [DispatcherServlet] [RRN="] - [STAN="] - Initializing Servlet 'dispatcherServlet' 
2023-05-10 14:58:59,194 [http-nio-9092-exec-1] INFO  [DispatcherServlet] [RRN="] - [STAN="] - Completed initialization in 10 ms 
2023-05-10 14:58:59,204 [http-nio-9093-exec-1] INFO  [DispatcherServlet] [RRN="] - [STAN="] - Completed initialization in 10 ms 
2023-05-10 15:03:27,664 [http-nio-9091-exec-2] INFO  [JwtAuthenticationController] [RRN="] - [STAN="] - Authenticating : User : admin 
2023-05-10 15:03:58,411 [main] INFO  [FederatedClientApplication] [RRN="] - [STAN="] - Starting FederatedClientApplication on Hasnain-Rabbani with PID 24696 (E:\Workspace\Eclipse\zeroinfinity\thesis\federated-client\federated-client\target\classes started by hp in E:\Workspace\Eclipse\zeroinfinity\thesis\federated-client\federated-client) 
2023-05-10 15:03:58,415 [main] INFO  [FederatedClientApplication] [RRN="] - [STAN="] - The following profiles are active: client3 
2023-05-10 15:04:25,508 [http-nio-9091-exec-10] INFO  [JwtAuthenticationController] [RRN="] - [STAN="] - Authenticating : User : admin 
2023-05-10 15:04:25,569 [http-nio-9093-exec-4] INFO  [JwtAuthenticationController] [RRN="] - [STAN="] - Authenticating : User : admin 
2023-05-10 15:04:25,573 [http-nio-9092-exec-9] INFO  [JwtAuthenticationController] [RRN="] - [STAN="] - Authenticating : User : admin 
2023-05-10 15:06:24,058 [http-nio-9091-exec-4] INFO  [ServiceController] [RRN="] - [STAN="] - Request received to get all the machine learning models @ V1 
2023-05-10 15:06:24,059 [http-nio-9091-exec-4] INFO  [RestServerServiceImpl] [RRN="] - [STAN="] - Incoming request to pull all the model parameters. 
2023-05-10 15:06:24,059 [http-nio-9091-exec-4] INFO  [MlModelUtil] [RRN="] - [STAN="] - method: getAllModel 
2023-05-10 15:06:24,761 [http-nio-9091-exec-5] INFO  [ServiceController] [RRN="] - [STAN="] - Request received to get all the machine learning models @ V1 
2023-05-10 15:06:24,761 [http-nio-9091-exec-5] INFO  [RestServerServiceImpl] [RRN="] - [STAN="] - Incoming request to pull all the model parameters. 
2023-05-10 15:06:24,761 [http-nio-9091-exec-5] INFO  [MlModelUtil] [RRN="] - [STAN="] - method: getAllModel 
2023-05-10 15:06:38,519 [http-nio-9091-exec-8] INFO  [ServiceController] [RRN="] - [STAN="] - Request received to get all the machine learning models @ V1 
2023-05-10 15:06:38,520 [http-nio-9091-exec-8] INFO  [RestServerServiceImpl] [RRN="] - [STAN="] - Incoming request to pull all the model parameters. 
2023-05-10 15:06:38,520 [http-nio-9091-exec-8] INFO  [MlModelUtil] [RRN="] - [STAN="] - method: getAllModel 
2023-05-10 15:06:41,477 [http-nio-9091-exec-9] INFO  [ServiceController] [RRN="] - [STAN="] - Request received to get all the machine learning models @ V1 
2023-05-10 15:06:41,477 [http-nio-9091-exec-9] INFO  [RestServerServiceImpl] [RRN="] - [STAN="] - Incoming request to pull all the model parameters. 
2023-05-10 15:06:41,477 [http-nio-9091-exec-9] INFO  [MlModelUtil] [RRN="] - [STAN="] - method: getAllModel 
2023-05-10 15:06:43,988 [http-nio-9091-exec-3] INFO  [ServiceController] [RRN="] - [STAN="] - Request received to get all the machine learning models @ V1 
2023-05-10 15:06:43,988 [http-nio-9091-exec-3] INFO  [RestServerServiceImpl] [RRN="] - [STAN="] - Incoming request to pull all the model parameters. 
2023-05-10 15:06:43,988 [http-nio-9091-exec-3] INFO  [MlModelUtil] [RRN="] - [STAN="] - method: getAllModel 
2023-05-10 15:44:45,207 [main] INFO  [FederatedClientApplication] [RRN="] - [STAN="] - Starting FederatedClientApplication on Hasnain-Rabbani with PID 20644 (E:\Workspace\Eclipse\zeroinfinity\thesis\federated-client\federated-client\target\classes started by hp in E:\Workspace\Eclipse\zeroinfinity\thesis\federated-client\federated-client) 
2023-05-10 15:44:45,212 [main] INFO  [FederatedClientApplication] [RRN="] - [STAN="] - The following profiles are active: client1 
2023-05-10 15:44:47,932 [main] INFO  [FederatedClientApplication] [RRN="] - [STAN="] - Starting FederatedClientApplication on Hasnain-Rabbani with PID 23028 (E:\Workspace\Eclipse\zeroinfinity\thesis\federated-client\federated-client\target\classes started by hp in E:\Workspace\Eclipse\zeroinfinity\thesis\federated-client\federated-client) 
2023-05-10 15:44:47,941 [main] INFO  [FederatedClientApplication] [RRN="] - [STAN="] - The following profiles are active: client2 
2023-05-10 15:44:48,420 [main] INFO  [EnableEncryptablePropertiesBeanFactoryPostProcessor] [RRN="] - [STAN="] - Post-processing PropertySource instances 
2023-05-10 15:44:48,797 [main] INFO  [EncryptablePropertySourceConverter] [RRN="] - [STAN="] - Converting PropertySource configurationProperties [org.springframework.boot.context.properties.source.ConfigurationPropertySourcesPropertySource] to AOP Proxy 
2023-05-10 15:44:48,802 [main] INFO  [EncryptablePropertySourceConverter] [RRN="] - [STAN="] - Converting PropertySource commandLineArgs [org.springframework.core.env.SimpleCommandLinePropertySource] to EncryptableEnumerablePropertySourceWrapper 
2023-05-10 15:44:48,803 [main] INFO  [EncryptablePropertySourceConverter] [RRN="] - [STAN="] - Converting PropertySource servletConfigInitParams [org.springframework.core.env.PropertySource$StubPropertySource] to EncryptablePropertySourceWrapper 
2023-05-10 15:44:48,803 [main] INFO  [EncryptablePropertySourceConverter] [RRN="] - [STAN="] - Converting PropertySource servletContextInitParams [org.springframework.core.env.PropertySource$StubPropertySource] to EncryptablePropertySourceWrapper 
2023-05-10 15:44:48,811 [main] INFO  [EncryptablePropertySourceConverter] [RRN="] - [STAN="] - Converting PropertySource systemProperties [org.springframework.core.env.PropertiesPropertySource] to EncryptableMapPropertySourceWrapper 
2023-05-10 15:44:48,813 [main] INFO  [EncryptablePropertySourceConverter] [RRN="] - [STAN="] - Converting PropertySource systemEnvironment [org.springframework.boot.env.SystemEnvironmentPropertySourceEnvironmentPostProcessor$OriginAwareSystemEnvironmentPropertySource] to EncryptableSystemEnvironmentPropertySourceWrapper 
2023-05-10 15:44:48,813 [main] INFO  [EncryptablePropertySourceConverter] [RRN="] - [STAN="] - Converting PropertySource random [org.springframework.boot.env.RandomValuePropertySource] to EncryptablePropertySourceWrapper 
2023-05-10 15:44:48,814 [main] INFO  [EncryptablePropertySourceConverter] [RRN="] - [STAN="] - Converting PropertySource applicationConfig: [file:./application-client1.yml] [org.springframework.boot.env.OriginTrackedMapPropertySource] to EncryptableMapPropertySourceWrapper 
2023-05-10 15:44:49,546 [main] INFO  [DefaultLazyPropertyFilter] [RRN="] - [STAN="] - Property Filter custom Bean not found with name 'encryptablePropertyFilter'. Initializing Default Property Filter 
2023-05-10 15:44:51,277 [main] INFO  [FederatedClientApplication] [RRN="] - [STAN="] - Starting FederatedClientApplication on Hasnain-Rabbani with PID 4276 (E:\Workspace\Eclipse\zeroinfinity\thesis\federated-client\federated-client\target\classes started by hp in E:\Workspace\Eclipse\zeroinfinity\thesis\federated-client\federated-client) 
2023-05-10 15:44:51,285 [main] INFO  [FederatedClientApplication] [RRN="] - [STAN="] - The following profiles are active: client3 
2023-05-10 15:44:52,569 [main] INFO  [TomcatWebServer] [RRN="] - [STAN="] - Tomcat initialized with port(s): 9091 (http) 
2023-05-10 15:44:52,604 [main] INFO  [Http11NioProtocol] [RRN="] - [STAN="] - Initializing ProtocolHandler ["http-nio-9091"] 
2023-05-10 15:44:52,605 [main] INFO  [StandardService] [RRN="] - [STAN="] - Starting service [Tomcat] 
2023-05-10 15:44:52,606 [main] INFO  [StandardEngine] [RRN="] - [STAN="] - Starting Servlet engine: [Apache Tomcat/9.0.36] 
2023-05-10 15:44:52,720 [main] INFO  [EnableEncryptablePropertiesBeanFactoryPostProcessor] [RRN="] - [STAN="] - Post-processing PropertySource instances 
2023-05-10 15:44:53,335 [main] INFO  [EncryptablePropertySourceConverter] [RRN="] - [STAN="] - Converting PropertySource configurationProperties [org.springframework.boot.context.properties.source.ConfigurationPropertySourcesPropertySource] to AOP Proxy 
2023-05-10 15:44:53,339 [main] INFO  [EncryptablePropertySourceConverter] [RRN="] - [STAN="] - Converting PropertySource commandLineArgs [org.springframework.core.env.SimpleCommandLinePropertySource] to EncryptableEnumerablePropertySourceWrapper 
2023-05-10 15:44:53,340 [main] INFO  [EncryptablePropertySourceConverter] [RRN="] - [STAN="] - Converting PropertySource servletConfigInitParams [org.springframework.core.env.PropertySource$StubPropertySource] to EncryptablePropertySourceWrapper 
2023-05-10 15:44:53,340 [main] INFO  [EncryptablePropertySourceConverter] [RRN="] - [STAN="] - Converting PropertySource servletContextInitParams [org.springframework.core.env.PropertySource$StubPropertySource] to EncryptablePropertySourceWrapper 
2023-05-10 15:44:53,340 [main] INFO  [EncryptablePropertySourceConverter] [RRN="] - [STAN="] - Converting PropertySource systemProperties [org.springframework.core.env.PropertiesPropertySource] to EncryptableMapPropertySourceWrapper 
2023-05-10 15:44:53,340 [main] INFO  [EncryptablePropertySourceConverter] [RRN="] - [STAN="] - Converting PropertySource systemEnvironment [org.springframework.boot.env.SystemEnvironmentPropertySourceEnvironmentPostProcessor$OriginAwareSystemEnvironmentPropertySource] to EncryptableSystemEnvironmentPropertySourceWrapper 
2023-05-10 15:44:53,341 [main] INFO  [EncryptablePropertySourceConverter] [RRN="] - [STAN="] - Converting PropertySource random [org.springframework.boot.env.RandomValuePropertySource] to EncryptablePropertySourceWrapper 
2023-05-10 15:44:53,341 [main] INFO  [EncryptablePropertySourceConverter] [RRN="] - [STAN="] - Converting PropertySource applicationConfig: [file:./application-client2.yml] [org.springframework.boot.env.OriginTrackedMapPropertySource] to EncryptableMapPropertySourceWrapper 
2023-05-10 15:44:53,460 [main] INFO  [[/]] [RRN="] - [STAN="] - Initializing Spring embedded WebApplicationContext 
2023-05-10 15:44:53,460 [main] INFO  [ServletWebServerApplicationContext] [RRN="] - [STAN="] - Root WebApplicationContext: initialization completed in 8163 ms 
2023-05-10 15:44:53,476 [main] INFO  [DefaultLazyPropertyResolver] [RRN="] - [STAN="] - Property Resolver custom Bean not found with name 'encryptablePropertyResolver'. Initializing Default Property Resolver 
2023-05-10 15:44:53,491 [main] INFO  [DefaultLazyPropertyDetector] [RRN="] - [STAN="] - Property Detector custom Bean not found with name 'encryptablePropertyDetector'. Initializing Default Property Detector 
2023-05-10 15:44:54,486 [main] INFO  [DefaultLazyPropertyFilter] [RRN="] - [STAN="] - Property Filter custom Bean not found with name 'encryptablePropertyFilter'. Initializing Default Property Filter 
2023-05-10 15:44:57,034 [main] INFO  [DefaultSecurityFilterChain] [RRN="] - [STAN="] - Creating filter chain: Ant [pattern='/v2/api-docs'], [] 
2023-05-10 15:44:57,034 [main] INFO  [DefaultSecurityFilterChain] [RRN="] - [STAN="] - Creating filter chain: Ant [pattern='/configuration/ui'], [] 
2023-05-10 15:44:57,034 [main] INFO  [DefaultSecurityFilterChain] [RRN="] - [STAN="] - Creating filter chain: Ant [pattern='/swagger-resources/**'], [] 
2023-05-10 15:44:57,035 [main] INFO  [DefaultSecurityFilterChain] [RRN="] - [STAN="] - Creating filter chain: Ant [pattern='/configuration/**'], [] 
2023-05-10 15:44:57,040 [main] INFO  [DefaultSecurityFilterChain] [RRN="] - [STAN="] - Creating filter chain: Ant [pattern='/swagger-ui.html'], [] 
2023-05-10 15:44:57,041 [main] INFO  [DefaultSecurityFilterChain] [RRN="] - [STAN="] - Creating filter chain: Ant [pattern='/webjars/**'], [] 
2023-05-10 15:44:57,150 [main] INFO  [PropertySourcedRequestMappingHandlerMapping] [RRN="] - [STAN="] - Mapped URL path [/v2/api-docs] onto method [springfox.documentation.swagger2.web.Swagger2Controller#getDocumentation(String, HttpServletRequest)] 
2023-05-10 15:44:57,500 [main] INFO  [DefaultSecurityFilterChain] [RRN="] - [STAN="] - Creating filter chain: any request, [org.springframework.security.web.context.request.async.WebAsyncManagerIntegrationFilter@11eed657, org.springframework.security.web.context.SecurityContextPersistenceFilter@71e35c4, org.springframework.security.web.header.HeaderWriterFilter@79c5460e, org.springframework.web.filter.CorsFilter@708f018e, org.springframework.security.web.authentication.logout.LogoutFilter@77681ce4, com.zeroinfinity.federatedclient.config.JwtRequestFilter@642505c7, org.springframework.security.web.savedrequest.RequestCacheAwareFilter@12fe1f28, org.springframework.security.web.servletapi.SecurityContextHolderAwareRequestFilter@1507c3c3, org.springframework.security.web.authentication.AnonymousAuthenticationFilter@19a31b9d, org.springframework.security.web.session.SessionManagementFilter@5e1dde44, org.springframework.security.web.access.ExceptionTranslationFilter@650ae78c, org.springframework.security.web.access.intercept.FilterSecurityInterceptor@12a14b74] 
2023-05-10 15:44:57,762 [main] INFO  [ThreadPoolTaskExecutor] [RRN="] - [STAN="] - Initializing ExecutorService 'applicationTaskExecutor' 
2023-05-10 15:44:58,576 [main] INFO  [Http11NioProtocol] [RRN="] - [STAN="] - Starting ProtocolHandler ["http-nio-9091"] 
2023-05-10 15:44:58,721 [main] INFO  [TomcatWebServer] [RRN="] - [STAN="] - Tomcat started on port(s): 9091 (http) with context path '' 
2023-05-10 15:44:58,723 [main] INFO  [DocumentationPluginsBootstrapper] [RRN="] - [STAN="] - Context refreshed 
2023-05-10 15:44:58,826 [main] INFO  [DocumentationPluginsBootstrapper] [RRN="] - [STAN="] - Found 1 custom documentation plugin(s) 
2023-05-10 15:44:58,918 [main] INFO  [ApiListingReferenceScanner] [RRN="] - [STAN="] - Scanning for api listing references 
2023-05-10 15:44:58,934 [main] INFO  [EnableEncryptablePropertiesBeanFactoryPostProcessor] [RRN="] - [STAN="] - Post-processing PropertySource instances 
2023-05-10 15:44:59,606 [main] INFO  [EncryptablePropertySourceConverter] [RRN="] - [STAN="] - Converting PropertySource configurationProperties [org.springframework.boot.context.properties.source.ConfigurationPropertySourcesPropertySource] to AOP Proxy 
2023-05-10 15:44:59,611 [main] INFO  [EncryptablePropertySourceConverter] [RRN="] - [STAN="] - Converting PropertySource commandLineArgs [org.springframework.core.env.SimpleCommandLinePropertySource] to EncryptableEnumerablePropertySourceWrapper 
2023-05-10 15:44:59,611 [main] INFO  [EncryptablePropertySourceConverter] [RRN="] - [STAN="] - Converting PropertySource servletConfigInitParams [org.springframework.core.env.PropertySource$StubPropertySource] to EncryptablePropertySourceWrapper 
2023-05-10 15:44:59,612 [main] INFO  [EncryptablePropertySourceConverter] [RRN="] - [STAN="] - Converting PropertySource servletContextInitParams [org.springframework.core.env.PropertySource$StubPropertySource] to EncryptablePropertySourceWrapper 
2023-05-10 15:44:59,612 [main] INFO  [EncryptablePropertySourceConverter] [RRN="] - [STAN="] - Converting PropertySource systemProperties [org.springframework.core.env.PropertiesPropertySource] to EncryptableMapPropertySourceWrapper 
2023-05-10 15:44:59,613 [main] INFO  [EncryptablePropertySourceConverter] [RRN="] - [STAN="] - Converting PropertySource systemEnvironment [org.springframework.boot.env.SystemEnvironmentPropertySourceEnvironmentPostProcessor$OriginAwareSystemEnvironmentPropertySource] to EncryptableSystemEnvironmentPropertySourceWrapper 
2023-05-10 15:44:59,613 [main] INFO  [EncryptablePropertySourceConverter] [RRN="] - [STAN="] - Converting PropertySource random [org.springframework.boot.env.RandomValuePropertySource] to EncryptablePropertySourceWrapper 
2023-05-10 15:44:59,613 [main] INFO  [EncryptablePropertySourceConverter] [RRN="] - [STAN="] - Converting PropertySource applicationConfig: [file:./application-client3.yml] [org.springframework.boot.env.OriginTrackedMapPropertySource] to EncryptableMapPropertySourceWrapper 
2023-05-10 15:44:59,654 [main] INFO  [CachingOperationNameGenerator] [RRN="] - [STAN="] - Generating unique operation named: allModelsUsingGET_1 
2023-05-10 15:44:59,902 [main] INFO  [FederatedClientApplication] [RRN="] - [STAN="] - Started FederatedClientApplication in 15.848 seconds (JVM running for 16.628) 
2023-05-10 15:45:00,263 [main] INFO  [DefaultLazyPropertyFilter] [RRN="] - [STAN="] - Property Filter custom Bean not found with name 'encryptablePropertyFilter'. Initializing Default Property Filter 
2023-05-10 15:45:00,906 [main] INFO  [TomcatWebServer] [RRN="] - [STAN="] - Tomcat initialized with port(s): 9092 (http) 
2023-05-10 15:45:01,026 [main] INFO  [Http11NioProtocol] [RRN="] - [STAN="] - Initializing ProtocolHandler ["http-nio-9092"] 
2023-05-10 15:45:01,030 [main] INFO  [StandardService] [RRN="] - [STAN="] - Starting service [Tomcat] 
2023-05-10 15:45:01,035 [main] INFO  [StandardEngine] [RRN="] - [STAN="] - Starting Servlet engine: [Apache Tomcat/9.0.36] 
2023-05-10 15:45:01,529 [main] INFO  [[/]] [RRN="] - [STAN="] - Initializing Spring embedded WebApplicationContext 
2023-05-10 15:45:01,529 [main] INFO  [ServletWebServerApplicationContext] [RRN="] - [STAN="] - Root WebApplicationContext: initialization completed in 13457 ms 
2023-05-10 15:45:01,553 [main] INFO  [DefaultLazyPropertyResolver] [RRN="] - [STAN="] - Property Resolver custom Bean not found with name 'encryptablePropertyResolver'. Initializing Default Property Resolver 
2023-05-10 15:45:01,562 [main] INFO  [DefaultLazyPropertyDetector] [RRN="] - [STAN="] - Property Detector custom Bean not found with name 'encryptablePropertyDetector'. Initializing Default Property Detector 
2023-05-10 15:45:02,909 [main] INFO  [TomcatWebServer] [RRN="] - [STAN="] - Tomcat initialized with port(s): 9093 (http) 
2023-05-10 15:45:02,979 [main] INFO  [Http11NioProtocol] [RRN="] - [STAN="] - Initializing ProtocolHandler ["http-nio-9093"] 
2023-05-10 15:45:02,982 [main] INFO  [StandardService] [RRN="] - [STAN="] - Starting service [Tomcat] 
2023-05-10 15:45:02,982 [main] INFO  [StandardEngine] [RRN="] - [STAN="] - Starting Servlet engine: [Apache Tomcat/9.0.36] 
2023-05-10 15:45:03,749 [main] INFO  [[/]] [RRN="] - [STAN="] - Initializing Spring embedded WebApplicationContext 
2023-05-10 15:45:03,749 [main] INFO  [ServletWebServerApplicationContext] [RRN="] - [STAN="] - Root WebApplicationContext: initialization completed in 12294 ms 
2023-05-10 15:45:03,766 [main] INFO  [DefaultLazyPropertyResolver] [RRN="] - [STAN="] - Property Resolver custom Bean not found with name 'encryptablePropertyResolver'. Initializing Default Property Resolver 
2023-05-10 15:45:03,922 [main] INFO  [DefaultLazyPropertyDetector] [RRN="] - [STAN="] - Property Detector custom Bean not found with name 'encryptablePropertyDetector'. Initializing Default Property Detector 
2023-05-10 15:45:03,939 [main] INFO  [DefaultSecurityFilterChain] [RRN="] - [STAN="] - Creating filter chain: Ant [pattern='/v2/api-docs'], [] 
2023-05-10 15:45:03,939 [main] INFO  [DefaultSecurityFilterChain] [RRN="] - [STAN="] - Creating filter chain: Ant [pattern='/configuration/ui'], [] 
2023-05-10 15:45:03,939 [main] INFO  [DefaultSecurityFilterChain] [RRN="] - [STAN="] - Creating filter chain: Ant [pattern='/swagger-resources/**'], [] 
2023-05-10 15:45:03,939 [main] INFO  [DefaultSecurityFilterChain] [RRN="] - [STAN="] - Creating filter chain: Ant [pattern='/configuration/**'], [] 
2023-05-10 15:45:03,939 [main] INFO  [DefaultSecurityFilterChain] [RRN="] - [STAN="] - Creating filter chain: Ant [pattern='/swagger-ui.html'], [] 
2023-05-10 15:45:03,940 [main] INFO  [DefaultSecurityFilterChain] [RRN="] - [STAN="] - Creating filter chain: Ant [pattern='/webjars/**'], [] 
2023-05-10 15:45:04,071 [main] INFO  [PropertySourcedRequestMappingHandlerMapping] [RRN="] - [STAN="] - Mapped URL path [/v2/api-docs] onto method [springfox.documentation.swagger2.web.Swagger2Controller#getDocumentation(String, HttpServletRequest)] 
2023-05-10 15:45:04,402 [main] INFO  [DefaultSecurityFilterChain] [RRN="] - [STAN="] - Creating filter chain: any request, [org.springframework.security.web.context.request.async.WebAsyncManagerIntegrationFilter@554c4eaa, org.springframework.security.web.context.SecurityContextPersistenceFilter@58d6b7b9, org.springframework.security.web.header.HeaderWriterFilter@30c1da48, org.springframework.web.filter.CorsFilter@29fd8e67, org.springframework.security.web.authentication.logout.LogoutFilter@2cde651b, com.zeroinfinity.federatedclient.config.JwtRequestFilter@249e0271, org.springframework.security.web.savedrequest.RequestCacheAwareFilter@6a6f6c7e, org.springframework.security.web.servletapi.SecurityContextHolderAwareRequestFilter@4c86da0c, org.springframework.security.web.authentication.AnonymousAuthenticationFilter@e146f93, org.springframework.security.web.session.SessionManagementFilter@54402c04, org.springframework.security.web.access.ExceptionTranslationFilter@3b48e183, org.springframework.security.web.access.intercept.FilterSecurityInterceptor@36c281ed] 
2023-05-10 15:45:04,593 [main] INFO  [ThreadPoolTaskExecutor] [RRN="] - [STAN="] - Initializing ExecutorService 'applicationTaskExecutor' 
2023-05-10 15:45:05,079 [main] INFO  [Http11NioProtocol] [RRN="] - [STAN="] - Starting ProtocolHandler ["http-nio-9092"] 
2023-05-10 15:45:05,155 [main] INFO  [TomcatWebServer] [RRN="] - [STAN="] - Tomcat started on port(s): 9092 (http) with context path '' 
2023-05-10 15:45:05,156 [main] INFO  [DocumentationPluginsBootstrapper] [RRN="] - [STAN="] - Context refreshed 
2023-05-10 15:45:05,236 [main] INFO  [DocumentationPluginsBootstrapper] [RRN="] - [STAN="] - Found 1 custom documentation plugin(s) 
2023-05-10 15:45:05,440 [main] INFO  [ApiListingReferenceScanner] [RRN="] - [STAN="] - Scanning for api listing references 
2023-05-10 15:45:06,235 [main] INFO  [CachingOperationNameGenerator] [RRN="] - [STAN="] - Generating unique operation named: allModelsUsingGET_1 
2023-05-10 15:45:06,336 [main] INFO  [DefaultSecurityFilterChain] [RRN="] - [STAN="] - Creating filter chain: Ant [pattern='/v2/api-docs'], [] 
2023-05-10 15:45:06,340 [main] INFO  [DefaultSecurityFilterChain] [RRN="] - [STAN="] - Creating filter chain: Ant [pattern='/configuration/ui'], [] 
2023-05-10 15:45:06,340 [main] INFO  [DefaultSecurityFilterChain] [RRN="] - [STAN="] - Creating filter chain: Ant [pattern='/swagger-resources/**'], [] 
2023-05-10 15:45:06,341 [main] INFO  [DefaultSecurityFilterChain] [RRN="] - [STAN="] - Creating filter chain: Ant [pattern='/configuration/**'], [] 
2023-05-10 15:45:06,341 [main] INFO  [DefaultSecurityFilterChain] [RRN="] - [STAN="] - Creating filter chain: Ant [pattern='/swagger-ui.html'], [] 
2023-05-10 15:45:06,342 [main] INFO  [DefaultSecurityFilterChain] [RRN="] - [STAN="] - Creating filter chain: Ant [pattern='/webjars/**'], [] 
2023-05-10 15:45:06,342 [main] INFO  [FederatedClientApplication] [RRN="] - [STAN="] - Started FederatedClientApplication in 20.037 seconds (JVM running for 21.239) 
2023-05-10 15:45:06,472 [main] INFO  [PropertySourcedRequestMappingHandlerMapping] [RRN="] - [STAN="] - Mapped URL path [/v2/api-docs] onto method [springfox.documentation.swagger2.web.Swagger2Controller#getDocumentation(String, HttpServletRequest)] 
2023-05-10 15:45:06,678 [main] INFO  [DefaultSecurityFilterChain] [RRN="] - [STAN="] - Creating filter chain: any request, [org.springframework.security.web.context.request.async.WebAsyncManagerIntegrationFilter@696b4a95, org.springframework.security.web.context.SecurityContextPersistenceFilter@c29fe36, org.springframework.security.web.header.HeaderWriterFilter@22a10ac6, org.springframework.web.filter.CorsFilter@6c1cfa53, org.springframework.security.web.authentication.logout.LogoutFilter@32b0876c, com.zeroinfinity.federatedclient.config.JwtRequestFilter@1abfe081, org.springframework.security.web.savedrequest.RequestCacheAwareFilter@4d266391, org.springframework.security.web.servletapi.SecurityContextHolderAwareRequestFilter@6a2c717f, org.springframework.security.web.authentication.AnonymousAuthenticationFilter@4d68b571, org.springframework.security.web.session.SessionManagementFilter@1507c3c3, org.springframework.security.web.access.ExceptionTranslationFilter@7f37b6d9, org.springframework.security.web.access.intercept.FilterSecurityInterceptor@65eb76cd] 
2023-05-10 15:45:06,936 [main] INFO  [ThreadPoolTaskExecutor] [RRN="] - [STAN="] - Initializing ExecutorService 'applicationTaskExecutor' 
2023-05-10 15:45:07,652 [main] INFO  [Http11NioProtocol] [RRN="] - [STAN="] - Starting ProtocolHandler ["http-nio-9093"] 
2023-05-10 15:45:07,792 [main] INFO  [TomcatWebServer] [RRN="] - [STAN="] - Tomcat started on port(s): 9093 (http) with context path '' 
2023-05-10 15:45:07,794 [main] INFO  [DocumentationPluginsBootstrapper] [RRN="] - [STAN="] - Context refreshed 
2023-05-10 15:45:07,872 [main] INFO  [DocumentationPluginsBootstrapper] [RRN="] - [STAN="] - Found 1 custom documentation plugin(s) 
2023-05-10 15:45:08,056 [main] INFO  [ApiListingReferenceScanner] [RRN="] - [STAN="] - Scanning for api listing references 
2023-05-10 15:45:08,549 [main] INFO  [CachingOperationNameGenerator] [RRN="] - [STAN="] - Generating unique operation named: allModelsUsingGET_1 
2023-05-10 15:45:08,615 [main] INFO  [FederatedClientApplication] [RRN="] - [STAN="] - Started FederatedClientApplication in 19.955 seconds (JVM running for 21.489) 
2023-05-10 15:46:07,309 [http-nio-9091-exec-1] INFO  [[/]] [RRN="] - [STAN="] - Initializing Spring DispatcherServlet 'dispatcherServlet' 
2023-05-10 15:46:07,310 [http-nio-9091-exec-1] INFO  [DispatcherServlet] [RRN="] - [STAN="] - Initializing Servlet 'dispatcherServlet' 
2023-05-10 15:46:07,322 [http-nio-9091-exec-1] INFO  [DispatcherServlet] [RRN="] - [STAN="] - Completed initialization in 12 ms 
2023-05-10 15:46:08,192 [http-nio-9092-exec-1] INFO  [[/]] [RRN="] - [STAN="] - Initializing Spring DispatcherServlet 'dispatcherServlet' 
2023-05-10 15:46:08,193 [http-nio-9092-exec-1] INFO  [DispatcherServlet] [RRN="] - [STAN="] - Initializing Servlet 'dispatcherServlet' 
2023-05-10 15:46:08,214 [http-nio-9092-exec-1] INFO  [DispatcherServlet] [RRN="] - [STAN="] - Completed initialization in 20 ms 
2023-05-10 15:46:08,684 [http-nio-9093-exec-1] INFO  [[/]] [RRN="] - [STAN="] - Initializing Spring DispatcherServlet 'dispatcherServlet' 
2023-05-10 15:46:08,687 [http-nio-9093-exec-1] INFO  [DispatcherServlet] [RRN="] - [STAN="] - Initializing Servlet 'dispatcherServlet' 
2023-05-10 15:46:08,715 [http-nio-9093-exec-1] INFO  [DispatcherServlet] [RRN="] - [STAN="] - Completed initialization in 28 ms 
2023-05-10 15:47:20,151 [http-nio-9093-exec-10] INFO  [JwtAuthenticationController] [RRN="] - [STAN="] - Authenticating : User : admin 
2023-05-10 15:47:20,157 [http-nio-9092-exec-10] INFO  [JwtAuthenticationController] [RRN="] - [STAN="] - Authenticating : User : admin 
2023-05-10 15:47:20,164 [http-nio-9091-exec-10] INFO  [JwtAuthenticationController] [RRN="] - [STAN="] - Authenticating : User : admin 
2023-05-10 15:49:47,675 [http-nio-9091-exec-5] INFO  [ServiceController] [RRN="] - [STAN="] - Request received to pull and sync machine learning model for server @ V1 
2023-05-10 15:49:47,675 [http-nio-9091-exec-5] INFO  [RestServerServiceImpl] [RRN="] - [STAN="] - Incoming request to pull models for server. model version: version1 
2023-05-10 15:54:45,846 [http-nio-9091-exec-3] INFO  [ServiceController] [RRN="] - [STAN="] - Request received to pull and sync machine learning model for server @ V1 
2023-05-10 15:54:45,846 [http-nio-9091-exec-3] INFO  [RestServerServiceImpl] [RRN="] - [STAN="] - Incoming request to pull models for server. model version: version1 
2023-05-10 15:54:55,207 [http-nio-9092-exec-8] INFO  [JwtAuthenticationController] [RRN="] - [STAN="] - Authenticating : User : admin 
2023-05-10 15:54:55,209 [http-nio-9091-exec-8] INFO  [JwtAuthenticationController] [RRN="] - [STAN="] - Authenticating : User : admin 
2023-05-10 15:54:55,212 [http-nio-9093-exec-8] INFO  [JwtAuthenticationController] [RRN="] - [STAN="] - Authenticating : User : admin 
2023-05-10 15:55:05,449 [http-nio-9091-exec-7] ERROR [JwtRequestFilter] [RRN="] - [STAN="] - JWT signature does not match locally computed signature 
2023-05-10 15:55:05,450 [http-nio-9091-exec-7] INFO  [JwtRequestFilter] [RRN="] - [STAN="] - Exception occurred in JwtFilter : ----Malformed Token ---- 
2023-05-10 15:55:05,452 [http-nio-9092-exec-5] ERROR [JwtRequestFilter] [RRN="] - [STAN="] - JWT signature does not match locally computed signature 
2023-05-10 15:55:05,452 [http-nio-9092-exec-5] INFO  [JwtRequestFilter] [RRN="] - [STAN="] - Exception occurred in JwtFilter : ----Malformed Token ---- 
2023-05-10 15:55:05,457 [http-nio-9093-exec-2] ERROR [JwtRequestFilter] [RRN="] - [STAN="] - JWT signature does not match locally computed signature 
2023-05-10 15:55:05,457 [http-nio-9093-exec-2] INFO  [JwtRequestFilter] [RRN="] - [STAN="] - Exception occurred in JwtFilter : ----Malformed Token ---- 
2023-05-10 15:56:42,671 [http-nio-9092-exec-2] INFO  [JwtAuthenticationController] [RRN="] - [STAN="] - Authenticating : User : admin 
2023-05-10 15:56:42,675 [http-nio-9091-exec-1] INFO  [JwtAuthenticationController] [RRN="] - [STAN="] - Authenticating : User : admin 
2023-05-10 15:56:42,676 [http-nio-9093-exec-3] INFO  [JwtAuthenticationController] [RRN="] - [STAN="] - Authenticating : User : admin 
2023-05-10 15:57:35,836 [http-nio-9091-exec-4] ERROR [JwtRequestFilter] [RRN="] - [STAN="] - JWT signature does not match locally computed signature 
2023-05-10 15:57:35,837 [http-nio-9091-exec-4] INFO  [JwtRequestFilter] [RRN="] - [STAN="] - Exception occurred in JwtFilter : ----Malformed Token ---- 
2023-05-10 15:57:35,837 [http-nio-9093-exec-7] ERROR [JwtRequestFilter] [RRN="] - [STAN="] - JWT signature does not match locally computed signature 
2023-05-10 15:57:35,838 [http-nio-9092-exec-7] ERROR [JwtRequestFilter] [RRN="] - [STAN="] - JWT signature does not match locally computed signature 
2023-05-10 15:57:35,838 [http-nio-9092-exec-7] INFO  [JwtRequestFilter] [RRN="] - [STAN="] - Exception occurred in JwtFilter : ----Malformed Token ---- 
2023-05-10 15:57:35,837 [http-nio-9093-exec-7] INFO  [JwtRequestFilter] [RRN="] - [STAN="] - Exception occurred in JwtFilter : ----Malformed Token ---- 
2023-05-10 16:00:49,866 [http-nio-9091-exec-9] INFO  [JwtAuthenticationController] [RRN="] - [STAN="] - Authenticating : User : admin 
2023-05-10 16:00:49,868 [http-nio-9093-exec-1] INFO  [JwtAuthenticationController] [RRN="] - [STAN="] - Authenticating : User : admin 
2023-05-10 16:00:49,871 [http-nio-9092-exec-1] INFO  [JwtAuthenticationController] [RRN="] - [STAN="] - Authenticating : User : admin 
2023-05-10 16:01:15,654 [http-nio-9091-exec-3] INFO  [ServiceController] [RRN="] - [STAN="] - Request received to pull and sync machine learning model for server @ V1 
2023-05-10 16:01:15,655 [http-nio-9091-exec-3] INFO  [RestServerServiceImpl] [RRN="] - [STAN="] - Incoming request to pull models for server. model version: version1 
2023-05-10 16:01:15,664 [http-nio-9093-exec-4] INFO  [ServiceController] [RRN="] - [STAN="] - Request received to pull and sync machine learning model for server @ V1 
2023-05-10 16:01:15,665 [http-nio-9093-exec-4] INFO  [RestServerServiceImpl] [RRN="] - [STAN="] - Incoming request to pull models for server. model version: version1 
2023-05-10 16:01:15,670 [http-nio-9092-exec-4] INFO  [ServiceController] [RRN="] - [STAN="] - Request received to pull and sync machine learning model for server @ V1 
2023-05-10 16:01:15,670 [http-nio-9092-exec-4] INFO  [RestServerServiceImpl] [RRN="] - [STAN="] - Incoming request to pull models for server. model version: version1 
2023-05-10 16:02:55,749 [main] INFO  [FederatedClientApplication] [RRN="] - [STAN="] - Starting FederatedClientApplication on Hasnain-Rabbani with PID 11996 (E:\Workspace\Eclipse\zeroinfinity\thesis\federated-client\federated-client\target\classes started by hp in E:\Workspace\Eclipse\zeroinfinity\thesis\federated-client\federated-client) 
2023-05-10 16:02:55,756 [main] INFO  [FederatedClientApplication] [RRN="] - [STAN="] - The following profiles are active: client1 
2023-05-10 16:02:58,174 [main] INFO  [FederatedClientApplication] [RRN="] - [STAN="] - Starting FederatedClientApplication on Hasnain-Rabbani with PID 2664 (E:\Workspace\Eclipse\zeroinfinity\thesis\federated-client\federated-client\target\classes started by hp in E:\Workspace\Eclipse\zeroinfinity\thesis\federated-client\federated-client) 
2023-05-10 16:02:58,179 [main] INFO  [FederatedClientApplication] [RRN="] - [STAN="] - The following profiles are active: client2 
2023-05-10 16:02:59,736 [main] INFO  [EnableEncryptablePropertiesBeanFactoryPostProcessor] [RRN="] - [STAN="] - Post-processing PropertySource instances 
2023-05-10 16:03:00,206 [main] INFO  [EncryptablePropertySourceConverter] [RRN="] - [STAN="] - Converting PropertySource configurationProperties [org.springframework.boot.context.properties.source.ConfigurationPropertySourcesPropertySource] to AOP Proxy 
2023-05-10 16:03:00,210 [main] INFO  [EncryptablePropertySourceConverter] [RRN="] - [STAN="] - Converting PropertySource commandLineArgs [org.springframework.core.env.SimpleCommandLinePropertySource] to EncryptableEnumerablePropertySourceWrapper 
2023-05-10 16:03:00,210 [main] INFO  [EncryptablePropertySourceConverter] [RRN="] - [STAN="] - Converting PropertySource servletConfigInitParams [org.springframework.core.env.PropertySource$StubPropertySource] to EncryptablePropertySourceWrapper 
2023-05-10 16:03:00,211 [main] INFO  [EncryptablePropertySourceConverter] [RRN="] - [STAN="] - Converting PropertySource servletContextInitParams [org.springframework.core.env.PropertySource$StubPropertySource] to EncryptablePropertySourceWrapper 
2023-05-10 16:03:00,211 [main] INFO  [EncryptablePropertySourceConverter] [RRN="] - [STAN="] - Converting PropertySource systemProperties [org.springframework.core.env.PropertiesPropertySource] to EncryptableMapPropertySourceWrapper 
2023-05-10 16:03:00,211 [main] INFO  [EncryptablePropertySourceConverter] [RRN="] - [STAN="] - Converting PropertySource systemEnvironment [org.springframework.boot.env.SystemEnvironmentPropertySourceEnvironmentPostProcessor$OriginAwareSystemEnvironmentPropertySource] to EncryptableSystemEnvironmentPropertySourceWrapper 
2023-05-10 16:03:00,212 [main] INFO  [EncryptablePropertySourceConverter] [RRN="] - [STAN="] - Converting PropertySource random [org.springframework.boot.env.RandomValuePropertySource] to EncryptablePropertySourceWrapper 
2023-05-10 16:03:00,212 [main] INFO  [EncryptablePropertySourceConverter] [RRN="] - [STAN="] - Converting PropertySource applicationConfig: [file:./application-client1.yml] [org.springframework.boot.env.OriginTrackedMapPropertySource] to EncryptableMapPropertySourceWrapper 
2023-05-10 16:03:00,794 [main] INFO  [DefaultLazyPropertyFilter] [RRN="] - [STAN="] - Property Filter custom Bean not found with name 'encryptablePropertyFilter'. Initializing Default Property Filter 
2023-05-10 16:03:01,401 [main] INFO  [FederatedClientApplication] [RRN="] - [STAN="] - Starting FederatedClientApplication on Hasnain-Rabbani with PID 18424 (E:\Workspace\Eclipse\zeroinfinity\thesis\federated-client\federated-client\target\classes started by hp in E:\Workspace\Eclipse\zeroinfinity\thesis\federated-client\federated-client) 
2023-05-10 16:03:01,406 [main] INFO  [FederatedClientApplication] [RRN="] - [STAN="] - The following profiles are active: client3 
2023-05-10 16:03:03,155 [main] INFO  [EnableEncryptablePropertiesBeanFactoryPostProcessor] [RRN="] - [STAN="] - Post-processing PropertySource instances 
2023-05-10 16:03:03,576 [main] INFO  [EncryptablePropertySourceConverter] [RRN="] - [STAN="] - Converting PropertySource configurationProperties [org.springframework.boot.context.properties.source.ConfigurationPropertySourcesPropertySource] to AOP Proxy 
2023-05-10 16:03:03,580 [main] INFO  [EncryptablePropertySourceConverter] [RRN="] - [STAN="] - Converting PropertySource commandLineArgs [org.springframework.core.env.SimpleCommandLinePropertySource] to EncryptableEnumerablePropertySourceWrapper 
2023-05-10 16:03:03,581 [main] INFO  [EncryptablePropertySourceConverter] [RRN="] - [STAN="] - Converting PropertySource servletConfigInitParams [org.springframework.core.env.PropertySource$StubPropertySource] to EncryptablePropertySourceWrapper 
2023-05-10 16:03:03,581 [main] INFO  [EncryptablePropertySourceConverter] [RRN="] - [STAN="] - Converting PropertySource servletContextInitParams [org.springframework.core.env.PropertySource$StubPropertySource] to EncryptablePropertySourceWrapper 
2023-05-10 16:03:03,581 [main] INFO  [EncryptablePropertySourceConverter] [RRN="] - [STAN="] - Converting PropertySource systemProperties [org.springframework.core.env.PropertiesPropertySource] to EncryptableMapPropertySourceWrapper 
2023-05-10 16:03:03,582 [main] INFO  [EncryptablePropertySourceConverter] [RRN="] - [STAN="] - Converting PropertySource systemEnvironment [org.springframework.boot.env.SystemEnvironmentPropertySourceEnvironmentPostProcessor$OriginAwareSystemEnvironmentPropertySource] to EncryptableSystemEnvironmentPropertySourceWrapper 
2023-05-10 16:03:03,582 [main] INFO  [EncryptablePropertySourceConverter] [RRN="] - [STAN="] - Converting PropertySource random [org.springframework.boot.env.RandomValuePropertySource] to EncryptablePropertySourceWrapper 
2023-05-10 16:03:03,582 [main] INFO  [EncryptablePropertySourceConverter] [RRN="] - [STAN="] - Converting PropertySource applicationConfig: [file:./application-client2.yml] [org.springframework.boot.env.OriginTrackedMapPropertySource] to EncryptableMapPropertySourceWrapper 
2023-05-10 16:03:04,139 [main] INFO  [TomcatWebServer] [RRN="] - [STAN="] - Tomcat initialized with port(s): 9091 (http) 
2023-05-10 16:03:04,180 [main] INFO  [DefaultLazyPropertyFilter] [RRN="] - [STAN="] - Property Filter custom Bean not found with name 'encryptablePropertyFilter'. Initializing Default Property Filter 
2023-05-10 16:03:04,183 [main] INFO  [Http11NioProtocol] [RRN="] - [STAN="] - Initializing ProtocolHandler ["http-nio-9091"] 
2023-05-10 16:03:04,187 [main] INFO  [StandardService] [RRN="] - [STAN="] - Starting service [Tomcat] 
2023-05-10 16:03:04,189 [main] INFO  [StandardEngine] [RRN="] - [STAN="] - Starting Servlet engine: [Apache Tomcat/9.0.36] 
2023-05-10 16:03:04,840 [main] INFO  [[/]] [RRN="] - [STAN="] - Initializing Spring embedded WebApplicationContext 
2023-05-10 16:03:04,841 [main] INFO  [ServletWebServerApplicationContext] [RRN="] - [STAN="] - Root WebApplicationContext: initialization completed in 8994 ms 
2023-05-10 16:03:04,873 [main] INFO  [DefaultLazyPropertyResolver] [RRN="] - [STAN="] - Property Resolver custom Bean not found with name 'encryptablePropertyResolver'. Initializing Default Property Resolver 
2023-05-10 16:03:04,886 [main] INFO  [DefaultLazyPropertyDetector] [RRN="] - [STAN="] - Property Detector custom Bean not found with name 'encryptablePropertyDetector'. Initializing Default Property Detector 
2023-05-10 16:03:07,467 [main] INFO  [EnableEncryptablePropertiesBeanFactoryPostProcessor] [RRN="] - [STAN="] - Post-processing PropertySource instances 
2023-05-10 16:03:07,653 [main] INFO  [DefaultSecurityFilterChain] [RRN="] - [STAN="] - Creating filter chain: Ant [pattern='/v2/api-docs'], [] 
2023-05-10 16:03:07,653 [main] INFO  [DefaultSecurityFilterChain] [RRN="] - [STAN="] - Creating filter chain: Ant [pattern='/configuration/ui'], [] 
2023-05-10 16:03:07,654 [main] INFO  [DefaultSecurityFilterChain] [RRN="] - [STAN="] - Creating filter chain: Ant [pattern='/swagger-resources/**'], [] 
2023-05-10 16:03:07,654 [main] INFO  [DefaultSecurityFilterChain] [RRN="] - [STAN="] - Creating filter chain: Ant [pattern='/configuration/**'], [] 
2023-05-10 16:03:07,655 [main] INFO  [DefaultSecurityFilterChain] [RRN="] - [STAN="] - Creating filter chain: Ant [pattern='/swagger-ui.html'], [] 
2023-05-10 16:03:07,655 [main] INFO  [DefaultSecurityFilterChain] [RRN="] - [STAN="] - Creating filter chain: Ant [pattern='/webjars/**'], [] 
2023-05-10 16:03:07,848 [main] INFO  [PropertySourcedRequestMappingHandlerMapping] [RRN="] - [STAN="] - Mapped URL path [/v2/api-docs] onto method [springfox.documentation.swagger2.web.Swagger2Controller#getDocumentation(String, HttpServletRequest)] 
2023-05-10 16:03:08,073 [main] INFO  [EncryptablePropertySourceConverter] [RRN="] - [STAN="] - Converting PropertySource configurationProperties [org.springframework.boot.context.properties.source.ConfigurationPropertySourcesPropertySource] to AOP Proxy 
2023-05-10 16:03:08,076 [main] INFO  [EncryptablePropertySourceConverter] [RRN="] - [STAN="] - Converting PropertySource commandLineArgs [org.springframework.core.env.SimpleCommandLinePropertySource] to EncryptableEnumerablePropertySourceWrapper 
2023-05-10 16:03:08,077 [main] INFO  [EncryptablePropertySourceConverter] [RRN="] - [STAN="] - Converting PropertySource servletConfigInitParams [org.springframework.core.env.PropertySource$StubPropertySource] to EncryptablePropertySourceWrapper 
2023-05-10 16:03:08,077 [main] INFO  [EncryptablePropertySourceConverter] [RRN="] - [STAN="] - Converting PropertySource servletContextInitParams [org.springframework.core.env.PropertySource$StubPropertySource] to EncryptablePropertySourceWrapper 
2023-05-10 16:03:08,077 [main] INFO  [EncryptablePropertySourceConverter] [RRN="] - [STAN="] - Converting PropertySource systemProperties [org.springframework.core.env.PropertiesPropertySource] to EncryptableMapPropertySourceWrapper 
2023-05-10 16:03:08,078 [main] INFO  [EncryptablePropertySourceConverter] [RRN="] - [STAN="] - Converting PropertySource systemEnvironment [org.springframework.boot.env.SystemEnvironmentPropertySourceEnvironmentPostProcessor$OriginAwareSystemEnvironmentPropertySource] to EncryptableSystemEnvironmentPropertySourceWrapper 
2023-05-10 16:03:08,078 [main] INFO  [EncryptablePropertySourceConverter] [RRN="] - [STAN="] - Converting PropertySource random [org.springframework.boot.env.RandomValuePropertySource] to EncryptablePropertySourceWrapper 
2023-05-10 16:03:08,078 [main] INFO  [EncryptablePropertySourceConverter] [RRN="] - [STAN="] - Converting PropertySource applicationConfig: [file:./application-client3.yml] [org.springframework.boot.env.OriginTrackedMapPropertySource] to EncryptableMapPropertySourceWrapper 
2023-05-10 16:03:08,222 [main] INFO  [DefaultSecurityFilterChain] [RRN="] - [STAN="] - Creating filter chain: any request, [org.springframework.security.web.context.request.async.WebAsyncManagerIntegrationFilter@52d6d273, org.springframework.security.web.context.SecurityContextPersistenceFilter@5349b246, org.springframework.security.web.header.HeaderWriterFilter@77681ce4, org.springframework.web.filter.CorsFilter@4667c4c1, org.springframework.security.web.authentication.logout.LogoutFilter@5e1fc42f, com.zeroinfinity.federatedclient.config.JwtRequestFilter@3a01773b, org.springframework.security.web.savedrequest.RequestCacheAwareFilter@2aaf152b, org.springframework.security.web.servletapi.SecurityContextHolderAwareRequestFilter@79a7bfbc, org.springframework.security.web.authentication.AnonymousAuthenticationFilter@2f9a4401, org.springframework.security.web.session.SessionManagementFilter@441b8382, org.springframework.security.web.access.ExceptionTranslationFilter@fe7b6b0, org.springframework.security.web.access.intercept.FilterSecurityInterceptor@31e2232f] 
2023-05-10 16:03:08,452 [main] INFO  [ThreadPoolTaskExecutor] [RRN="] - [STAN="] - Initializing ExecutorService 'applicationTaskExecutor' 
2023-05-10 16:03:08,752 [main] INFO  [DefaultLazyPropertyFilter] [RRN="] - [STAN="] - Property Filter custom Bean not found with name 'encryptablePropertyFilter'. Initializing Default Property Filter 
2023-05-10 16:03:08,921 [main] INFO  [Http11NioProtocol] [RRN="] - [STAN="] - Starting ProtocolHandler ["http-nio-9091"] 
2023-05-10 16:03:09,072 [main] INFO  [TomcatWebServer] [RRN="] - [STAN="] - Tomcat started on port(s): 9091 (http) with context path '' 
2023-05-10 16:03:09,074 [main] INFO  [DocumentationPluginsBootstrapper] [RRN="] - [STAN="] - Context refreshed 
2023-05-10 16:03:09,444 [main] INFO  [DocumentationPluginsBootstrapper] [RRN="] - [STAN="] - Found 1 custom documentation plugin(s) 
2023-05-10 16:03:09,633 [main] INFO  [ApiListingReferenceScanner] [RRN="] - [STAN="] - Scanning for api listing references 
2023-05-10 16:03:10,402 [main] INFO  [CachingOperationNameGenerator] [RRN="] - [STAN="] - Generating unique operation named: allModelsUsingGET_1 
2023-05-10 16:03:10,502 [main] INFO  [FederatedClientApplication] [RRN="] - [STAN="] - Started FederatedClientApplication in 15.936 seconds (JVM running for 16.605) 
2023-05-10 16:03:10,951 [main] INFO  [TomcatWebServer] [RRN="] - [STAN="] - Tomcat initialized with port(s): 9092 (http) 
2023-05-10 16:03:10,997 [main] INFO  [Http11NioProtocol] [RRN="] - [STAN="] - Initializing ProtocolHandler ["http-nio-9092"] 
2023-05-10 16:03:11,002 [main] INFO  [StandardService] [RRN="] - [STAN="] - Starting service [Tomcat] 
2023-05-10 16:03:11,004 [main] INFO  [StandardEngine] [RRN="] - [STAN="] - Starting Servlet engine: [Apache Tomcat/9.0.36] 
2023-05-10 16:03:11,332 [main] INFO  [[/]] [RRN="] - [STAN="] - Initializing Spring embedded WebApplicationContext 
2023-05-10 16:03:11,333 [main] INFO  [ServletWebServerApplicationContext] [RRN="] - [STAN="] - Root WebApplicationContext: initialization completed in 12884 ms 
2023-05-10 16:03:11,377 [main] INFO  [DefaultLazyPropertyResolver] [RRN="] - [STAN="] - Property Resolver custom Bean not found with name 'encryptablePropertyResolver'. Initializing Default Property Resolver 
2023-05-10 16:03:11,390 [main] INFO  [DefaultLazyPropertyDetector] [RRN="] - [STAN="] - Property Detector custom Bean not found with name 'encryptablePropertyDetector'. Initializing Default Property Detector 
2023-05-10 16:03:11,858 [main] INFO  [TomcatWebServer] [RRN="] - [STAN="] - Tomcat initialized with port(s): 9093 (http) 
2023-05-10 16:03:11,887 [main] INFO  [Http11NioProtocol] [RRN="] - [STAN="] - Initializing ProtocolHandler ["http-nio-9093"] 
2023-05-10 16:03:11,890 [main] INFO  [StandardService] [RRN="] - [STAN="] - Starting service [Tomcat] 
2023-05-10 16:03:11,890 [main] INFO  [StandardEngine] [RRN="] - [STAN="] - Starting Servlet engine: [Apache Tomcat/9.0.36] 
2023-05-10 16:03:12,440 [main] INFO  [[/]] [RRN="] - [STAN="] - Initializing Spring embedded WebApplicationContext 
2023-05-10 16:03:12,440 [main] INFO  [ServletWebServerApplicationContext] [RRN="] - [STAN="] - Root WebApplicationContext: initialization completed in 10695 ms 
2023-05-10 16:03:12,464 [main] INFO  [DefaultLazyPropertyResolver] [RRN="] - [STAN="] - Property Resolver custom Bean not found with name 'encryptablePropertyResolver'. Initializing Default Property Resolver 
2023-05-10 16:03:12,474 [main] INFO  [DefaultLazyPropertyDetector] [RRN="] - [STAN="] - Property Detector custom Bean not found with name 'encryptablePropertyDetector'. Initializing Default Property Detector 
2023-05-10 16:03:14,285 [main] INFO  [DefaultSecurityFilterChain] [RRN="] - [STAN="] - Creating filter chain: Ant [pattern='/v2/api-docs'], [] 
2023-05-10 16:03:14,285 [main] INFO  [DefaultSecurityFilterChain] [RRN="] - [STAN="] - Creating filter chain: Ant [pattern='/configuration/ui'], [] 
2023-05-10 16:03:14,286 [main] INFO  [DefaultSecurityFilterChain] [RRN="] - [STAN="] - Creating filter chain: Ant [pattern='/swagger-resources/**'], [] 
2023-05-10 16:03:14,286 [main] INFO  [DefaultSecurityFilterChain] [RRN="] - [STAN="] - Creating filter chain: Ant [pattern='/configuration/**'], [] 
2023-05-10 16:03:14,286 [main] INFO  [DefaultSecurityFilterChain] [RRN="] - [STAN="] - Creating filter chain: Ant [pattern='/swagger-ui.html'], [] 
2023-05-10 16:03:14,286 [main] INFO  [DefaultSecurityFilterChain] [RRN="] - [STAN="] - Creating filter chain: Ant [pattern='/webjars/**'], [] 
2023-05-10 16:03:14,378 [main] INFO  [PropertySourcedRequestMappingHandlerMapping] [RRN="] - [STAN="] - Mapped URL path [/v2/api-docs] onto method [springfox.documentation.swagger2.web.Swagger2Controller#getDocumentation(String, HttpServletRequest)] 
2023-05-10 16:03:14,736 [main] INFO  [DefaultSecurityFilterChain] [RRN="] - [STAN="] - Creating filter chain: any request, [org.springframework.security.web.context.request.async.WebAsyncManagerIntegrationFilter@696b4a95, org.springframework.security.web.context.SecurityContextPersistenceFilter@c29fe36, org.springframework.security.web.header.HeaderWriterFilter@22a10ac6, org.springframework.web.filter.CorsFilter@6c1cfa53, org.springframework.security.web.authentication.logout.LogoutFilter@32b0876c, com.zeroinfinity.federatedclient.config.JwtRequestFilter@1abfe081, org.springframework.security.web.savedrequest.RequestCacheAwareFilter@4d266391, org.springframework.security.web.servletapi.SecurityContextHolderAwareRequestFilter@6a2c717f, org.springframework.security.web.authentication.AnonymousAuthenticationFilter@4d68b571, org.springframework.security.web.session.SessionManagementFilter@1507c3c3, org.springframework.security.web.access.ExceptionTranslationFilter@7f37b6d9, org.springframework.security.web.access.intercept.FilterSecurityInterceptor@65eb76cd] 
2023-05-10 16:03:15,126 [main] INFO  [ThreadPoolTaskExecutor] [RRN="] - [STAN="] - Initializing ExecutorService 'applicationTaskExecutor' 
2023-05-10 16:03:15,670 [main] INFO  [DefaultSecurityFilterChain] [RRN="] - [STAN="] - Creating filter chain: Ant [pattern='/v2/api-docs'], [] 
2023-05-10 16:03:15,670 [main] INFO  [DefaultSecurityFilterChain] [RRN="] - [STAN="] - Creating filter chain: Ant [pattern='/configuration/ui'], [] 
2023-05-10 16:03:15,671 [main] INFO  [DefaultSecurityFilterChain] [RRN="] - [STAN="] - Creating filter chain: Ant [pattern='/swagger-resources/**'], [] 
2023-05-10 16:03:15,671 [main] INFO  [DefaultSecurityFilterChain] [RRN="] - [STAN="] - Creating filter chain: Ant [pattern='/configuration/**'], [] 
2023-05-10 16:03:15,671 [main] INFO  [DefaultSecurityFilterChain] [RRN="] - [STAN="] - Creating filter chain: Ant [pattern='/swagger-ui.html'], [] 
2023-05-10 16:03:15,671 [main] INFO  [DefaultSecurityFilterChain] [RRN="] - [STAN="] - Creating filter chain: Ant [pattern='/webjars/**'], [] 
2023-05-10 16:03:15,933 [main] INFO  [PropertySourcedRequestMappingHandlerMapping] [RRN="] - [STAN="] - Mapped URL path [/v2/api-docs] onto method [springfox.documentation.swagger2.web.Swagger2Controller#getDocumentation(String, HttpServletRequest)] 
2023-05-10 16:03:15,991 [main] INFO  [Http11NioProtocol] [RRN="] - [STAN="] - Starting ProtocolHandler ["http-nio-9092"] 
2023-05-10 16:03:16,068 [main] INFO  [TomcatWebServer] [RRN="] - [STAN="] - Tomcat started on port(s): 9092 (http) with context path '' 
2023-05-10 16:03:16,081 [main] INFO  [DocumentationPluginsBootstrapper] [RRN="] - [STAN="] - Context refreshed 
2023-05-10 16:03:16,270 [main] INFO  [DefaultSecurityFilterChain] [RRN="] - [STAN="] - Creating filter chain: any request, [org.springframework.security.web.context.request.async.WebAsyncManagerIntegrationFilter@541179e7, org.springframework.security.web.context.SecurityContextPersistenceFilter@187e5235, org.springframework.security.web.header.HeaderWriterFilter@22752544, org.springframework.web.filter.CorsFilter@24386839, org.springframework.security.web.authentication.logout.LogoutFilter@3d64c581, com.zeroinfinity.federatedclient.config.JwtRequestFilter@4248b963, org.springframework.security.web.savedrequest.RequestCacheAwareFilter@5434e40c, org.springframework.security.web.servletapi.SecurityContextHolderAwareRequestFilter@3fd9e827, org.springframework.security.web.authentication.AnonymousAuthenticationFilter@7b32b129, org.springframework.security.web.session.SessionManagementFilter@16a9eb2e, org.springframework.security.web.access.ExceptionTranslationFilter@78b612c6, org.springframework.security.web.access.intercept.FilterSecurityInterceptor@4fd05028] 
2023-05-10 16:03:16,338 [main] INFO  [DocumentationPluginsBootstrapper] [RRN="] - [STAN="] - Found 1 custom documentation plugin(s) 
2023-05-10 16:03:16,459 [main] INFO  [ApiListingReferenceScanner] [RRN="] - [STAN="] - Scanning for api listing references 
2023-05-10 16:03:17,154 [main] INFO  [ThreadPoolTaskExecutor] [RRN="] - [STAN="] - Initializing ExecutorService 'applicationTaskExecutor' 
2023-05-10 16:03:17,324 [main] INFO  [CachingOperationNameGenerator] [RRN="] - [STAN="] - Generating unique operation named: allModelsUsingGET_1 
2023-05-10 16:03:17,377 [main] INFO  [FederatedClientApplication] [RRN="] - [STAN="] - Started FederatedClientApplication in 20.992 seconds (JVM running for 21.878) 
2023-05-10 16:03:17,782 [main] INFO  [Http11NioProtocol] [RRN="] - [STAN="] - Starting ProtocolHandler ["http-nio-9093"] 
2023-05-10 16:03:17,895 [main] INFO  [TomcatWebServer] [RRN="] - [STAN="] - Tomcat started on port(s): 9093 (http) with context path '' 
2023-05-10 16:03:17,899 [main] INFO  [DocumentationPluginsBootstrapper] [RRN="] - [STAN="] - Context refreshed 
2023-05-10 16:03:18,009 [main] INFO  [DocumentationPluginsBootstrapper] [RRN="] - [STAN="] - Found 1 custom documentation plugin(s) 
2023-05-10 16:03:18,229 [main] INFO  [ApiListingReferenceScanner] [RRN="] - [STAN="] - Scanning for api listing references 
2023-05-10 16:03:18,546 [main] INFO  [CachingOperationNameGenerator] [RRN="] - [STAN="] - Generating unique operation named: allModelsUsingGET_1 
2023-05-10 16:03:18,598 [main] INFO  [FederatedClientApplication] [RRN="] - [STAN="] - Started FederatedClientApplication in 19.541 seconds (JVM running for 21.072) 
2023-05-10 16:03:33,526 [http-nio-9091-exec-1] INFO  [[/]] [RRN="] - [STAN="] - Initializing Spring DispatcherServlet 'dispatcherServlet' 
2023-05-10 16:03:33,526 [http-nio-9091-exec-1] INFO  [DispatcherServlet] [RRN="] - [STAN="] - Initializing Servlet 'dispatcherServlet' 
2023-05-10 16:03:33,534 [http-nio-9093-exec-1] INFO  [[/]] [RRN="] - [STAN="] - Initializing Spring DispatcherServlet 'dispatcherServlet' 
2023-05-10 16:03:33,535 [http-nio-9093-exec-1] INFO  [DispatcherServlet] [RRN="] - [STAN="] - Initializing Servlet 'dispatcherServlet' 
2023-05-10 16:03:33,541 [http-nio-9091-exec-1] INFO  [DispatcherServlet] [RRN="] - [STAN="] - Completed initialization in 15 ms 
2023-05-10 16:03:33,549 [http-nio-9093-exec-1] INFO  [DispatcherServlet] [RRN="] - [STAN="] - Completed initialization in 13 ms 
2023-05-10 16:03:33,559 [http-nio-9092-exec-1] INFO  [[/]] [RRN="] - [STAN="] - Initializing Spring DispatcherServlet 'dispatcherServlet' 
2023-05-10 16:03:33,559 [http-nio-9092-exec-1] INFO  [DispatcherServlet] [RRN="] - [STAN="] - Initializing Servlet 'dispatcherServlet' 
2023-05-10 16:03:33,571 [http-nio-9092-exec-1] INFO  [DispatcherServlet] [RRN="] - [STAN="] - Completed initialization in 12 ms 
2023-05-10 16:03:33,723 [http-nio-9091-exec-1] INFO  [JwtAuthenticationController] [RRN="] - [STAN="] - Authenticating : User : admin 
2023-05-10 16:03:33,741 [http-nio-9093-exec-1] INFO  [JwtAuthenticationController] [RRN="] - [STAN="] - Authenticating : User : admin 
2023-05-10 16:03:33,760 [http-nio-9092-exec-1] INFO  [JwtAuthenticationController] [RRN="] - [STAN="] - Authenticating : User : admin 
2023-05-10 16:03:34,074 [http-nio-9091-exec-1] ERROR [RestExceptionHandler] [RRN="] - [STAN="] - invalid user exception Handler envoked 
2023-05-10 16:03:34,103 [http-nio-9092-exec-1] ERROR [RestExceptionHandler] [RRN="] - [STAN="] - invalid user exception Handler envoked 
2023-05-10 16:03:34,116 [http-nio-9093-exec-1] ERROR [RestExceptionHandler] [RRN="] - [STAN="] - invalid user exception Handler envoked 
2023-05-10 16:03:34,255 [http-nio-9091-exec-4] ERROR [JwtRequestFilter] [RRN="] - [STAN="] - JWT signature does not match locally computed signature 
2023-05-10 16:03:34,255 [http-nio-9091-exec-4] INFO  [JwtRequestFilter] [RRN="] - [STAN="] - Exception occurred in JwtFilter : ----Malformed Token ---- 
2023-05-10 16:03:34,257 [http-nio-9093-exec-4] ERROR [JwtRequestFilter] [RRN="] - [STAN="] - JWT signature does not match locally computed signature 
2023-05-10 16:03:34,258 [http-nio-9093-exec-4] INFO  [JwtRequestFilter] [RRN="] - [STAN="] - Exception occurred in JwtFilter : ----Malformed Token ---- 
2023-05-10 16:03:34,257 [http-nio-9092-exec-4] ERROR [JwtRequestFilter] [RRN="] - [STAN="] - JWT signature does not match locally computed signature 
2023-05-10 16:03:34,262 [http-nio-9092-exec-4] INFO  [JwtRequestFilter] [RRN="] - [STAN="] - Exception occurred in JwtFilter : ----Malformed Token ---- 
2023-05-10 16:03:56,245 [http-nio-9091-exec-5] INFO  [JwtAuthenticationController] [RRN="] - [STAN="] - Authenticating : User : admin 
2023-05-10 16:03:56,386 [http-nio-9091-exec-5] ERROR [RestExceptionHandler] [RRN="] - [STAN="] - invalid user exception Handler envoked 
2023-05-10 16:04:00,074 [http-nio-9092-exec-5] INFO  [JwtAuthenticationController] [RRN="] - [STAN="] - Authenticating : User : admin 
2023-05-10 16:04:00,246 [http-nio-9092-exec-5] ERROR [RestExceptionHandler] [RRN="] - [STAN="] - invalid user exception Handler envoked 
2023-05-10 16:04:03,448 [http-nio-9093-exec-5] INFO  [JwtAuthenticationController] [RRN="] - [STAN="] - Authenticating : User : admin 
2023-05-10 16:04:03,586 [http-nio-9093-exec-5] ERROR [RestExceptionHandler] [RRN="] - [STAN="] - invalid user exception Handler envoked 
2023-05-10 16:04:50,686 [http-nio-9091-exec-9] ERROR [JwtRequestFilter] [RRN="] - [STAN="] - JWT signature does not match locally computed signature 
2023-05-10 16:04:50,686 [http-nio-9091-exec-9] INFO  [JwtRequestFilter] [RRN="] - [STAN="] - Exception occurred in JwtFilter : ----Malformed Token ---- 
2023-05-10 16:04:55,468 [http-nio-9092-exec-9] ERROR [JwtRequestFilter] [RRN="] - [STAN="] - JWT signature does not match locally computed signature 
2023-05-10 16:04:55,468 [http-nio-9092-exec-9] INFO  [JwtRequestFilter] [RRN="] - [STAN="] - Exception occurred in JwtFilter : ----Malformed Token ---- 
2023-05-10 16:04:55,469 [http-nio-9093-exec-9] ERROR [JwtRequestFilter] [RRN="] - [STAN="] - JWT signature does not match locally computed signature 
2023-05-10 16:04:55,470 [http-nio-9093-exec-9] INFO  [JwtRequestFilter] [RRN="] - [STAN="] - Exception occurred in JwtFilter : ----Malformed Token ---- 
2023-05-10 16:08:55,465 [http-nio-9092-exec-7] INFO  [JwtAuthenticationController] [RRN="] - [STAN="] - Authenticating : User : client2 
2023-05-10 16:08:55,466 [http-nio-9093-exec-3] INFO  [JwtAuthenticationController] [RRN="] - [STAN="] - Authenticating : User : client3 
2023-05-10 16:08:55,468 [http-nio-9091-exec-7] INFO  [JwtAuthenticationController] [RRN="] - [STAN="] - Authenticating : User : client1 
2023-05-10 16:09:13,520 [http-nio-9091-exec-6] INFO  [ServiceController] [RRN="] - [STAN="] - Request received to pull and sync machine learning model for server @ V1 
2023-05-10 16:09:13,520 [http-nio-9091-exec-6] INFO  [RestServerServiceImpl] [RRN="] - [STAN="] - Incoming request to pull models for server. model version: version1 
2023-05-10 16:09:16,549 [http-nio-9092-exec-3] INFO  [ServiceController] [RRN="] - [STAN="] - Request received to pull and sync machine learning model for server @ V1 
2023-05-10 16:09:16,549 [http-nio-9092-exec-3] INFO  [RestServerServiceImpl] [RRN="] - [STAN="] - Incoming request to pull models for server. model version: version1 
2023-05-10 16:09:20,299 [http-nio-9093-exec-6] INFO  [ServiceController] [RRN="] - [STAN="] - Request received to pull and sync machine learning model for server @ V1 
2023-05-10 16:09:20,299 [http-nio-9093-exec-6] INFO  [RestServerServiceImpl] [RRN="] - [STAN="] - Incoming request to pull models for server. model version: version1 
2023-05-10 16:23:40,522 [main] INFO  [FederatedClientApplication] [RRN="] - [STAN="] - Starting FederatedClientApplication on Hasnain-Rabbani with PID 18232 (E:\Workspace\Eclipse\zeroinfinity\thesis\federated-client\federated-client\target\classes started by hp in E:\Workspace\Eclipse\zeroinfinity\thesis\federated-client\federated-client) 
2023-05-10 16:23:40,526 [main] INFO  [FederatedClientApplication] [RRN="] - [STAN="] - The following profiles are active: client1 
2023-05-10 16:23:43,837 [main] INFO  [RepositoryConfigurationDelegate] [RRN="] - [STAN="] - Bootstrapping Spring Data JPA repositories in DEFERRED mode. 
2023-05-10 16:23:44,091 [main] INFO  [FederatedClientApplication] [RRN="] - [STAN="] - Starting FederatedClientApplication on Hasnain-Rabbani with PID 21404 (E:\Workspace\Eclipse\zeroinfinity\thesis\federated-client\federated-client\target\classes started by hp in E:\Workspace\Eclipse\zeroinfinity\thesis\federated-client\federated-client) 
2023-05-10 16:23:44,096 [main] INFO  [FederatedClientApplication] [RRN="] - [STAN="] - The following profiles are active: client2 
2023-05-10 16:23:44,108 [main] INFO  [RepositoryConfigurationDelegate] [RRN="] - [STAN="] - Finished Spring Data repository scanning in 224ms. Found 3 JPA repository interfaces. 
2023-05-10 16:23:44,863 [main] INFO  [EnableEncryptablePropertiesBeanFactoryPostProcessor] [RRN="] - [STAN="] - Post-processing PropertySource instances 
2023-05-10 16:23:45,239 [main] INFO  [EncryptablePropertySourceConverter] [RRN="] - [STAN="] - Converting PropertySource configurationProperties [org.springframework.boot.context.properties.source.ConfigurationPropertySourcesPropertySource] to AOP Proxy 
2023-05-10 16:23:45,242 [main] INFO  [EncryptablePropertySourceConverter] [RRN="] - [STAN="] - Converting PropertySource commandLineArgs [org.springframework.core.env.SimpleCommandLinePropertySource] to EncryptableEnumerablePropertySourceWrapper 
2023-05-10 16:23:45,243 [main] INFO  [EncryptablePropertySourceConverter] [RRN="] - [STAN="] - Converting PropertySource servletConfigInitParams [org.springframework.core.env.PropertySource$StubPropertySource] to EncryptablePropertySourceWrapper 
2023-05-10 16:23:45,243 [main] INFO  [EncryptablePropertySourceConverter] [RRN="] - [STAN="] - Converting PropertySource servletContextInitParams [org.springframework.core.env.PropertySource$StubPropertySource] to EncryptablePropertySourceWrapper 
2023-05-10 16:23:45,244 [main] INFO  [EncryptablePropertySourceConverter] [RRN="] - [STAN="] - Converting PropertySource systemProperties [org.springframework.core.env.PropertiesPropertySource] to EncryptableMapPropertySourceWrapper 
2023-05-10 16:23:45,245 [main] INFO  [EncryptablePropertySourceConverter] [RRN="] - [STAN="] - Converting PropertySource systemEnvironment [org.springframework.boot.env.SystemEnvironmentPropertySourceEnvironmentPostProcessor$OriginAwareSystemEnvironmentPropertySource] to EncryptableSystemEnvironmentPropertySourceWrapper 
2023-05-10 16:23:45,246 [main] INFO  [EncryptablePropertySourceConverter] [RRN="] - [STAN="] - Converting PropertySource random [org.springframework.boot.env.RandomValuePropertySource] to EncryptablePropertySourceWrapper 
2023-05-10 16:23:45,247 [main] INFO  [EncryptablePropertySourceConverter] [RRN="] - [STAN="] - Converting PropertySource applicationConfig: [file:./application-client1.yml] [org.springframework.boot.env.OriginTrackedMapPropertySource] to EncryptableMapPropertySourceWrapper 
2023-05-10 16:23:46,026 [main] INFO  [DefaultLazyPropertyFilter] [RRN="] - [STAN="] - Property Filter custom Bean not found with name 'encryptablePropertyFilter'. Initializing Default Property Filter 
2023-05-10 16:23:47,938 [main] INFO  [FederatedClientApplication] [RRN="] - [STAN="] - Starting FederatedClientApplication on Hasnain-Rabbani with PID 24856 (E:\Workspace\Eclipse\zeroinfinity\thesis\federated-client\federated-client\target\classes started by hp in E:\Workspace\Eclipse\zeroinfinity\thesis\federated-client\federated-client) 
2023-05-10 16:23:47,944 [main] INFO  [FederatedClientApplication] [RRN="] - [STAN="] - The following profiles are active: client3 
2023-05-10 16:23:48,804 [main] INFO  [TomcatWebServer] [RRN="] - [STAN="] - Tomcat initialized with port(s): 9091 (http) 
2023-05-10 16:23:48,817 [main] INFO  [RepositoryConfigurationDelegate] [RRN="] - [STAN="] - Bootstrapping Spring Data JPA repositories in DEFERRED mode. 
2023-05-10 16:23:48,832 [main] INFO  [Http11NioProtocol] [RRN="] - [STAN="] - Initializing ProtocolHandler ["http-nio-9091"] 
2023-05-10 16:23:48,833 [main] INFO  [StandardService] [RRN="] - [STAN="] - Starting service [Tomcat] 
2023-05-10 16:23:48,834 [main] INFO  [StandardEngine] [RRN="] - [STAN="] - Starting Servlet engine: [Apache Tomcat/9.0.36] 
2023-05-10 16:23:49,237 [main] INFO  [RepositoryConfigurationDelegate] [RRN="] - [STAN="] - Finished Spring Data repository scanning in 373ms. Found 3 JPA repository interfaces. 
2023-05-10 16:23:49,351 [main] INFO  [[/]] [RRN="] - [STAN="] - Initializing Spring embedded WebApplicationContext 
2023-05-10 16:23:49,351 [main] INFO  [ServletWebServerApplicationContext] [RRN="] - [STAN="] - Root WebApplicationContext: initialization completed in 8625 ms 
2023-05-10 16:23:49,490 [main] INFO  [DefaultLazyPropertyResolver] [RRN="] - [STAN="] - Property Resolver custom Bean not found with name 'encryptablePropertyResolver'. Initializing Default Property Resolver 
2023-05-10 16:23:49,506 [main] INFO  [DefaultLazyPropertyDetector] [RRN="] - [STAN="] - Property Detector custom Bean not found with name 'encryptablePropertyDetector'. Initializing Default Property Detector 
2023-05-10 16:23:50,033 [main] DEBUG [HikariConfig] [RRN="] - [STAN="] - Driver class com.mysql.cj.jdbc.Driver found in Thread context class loader sun.misc.Launcher$AppClassLoader@73d16e93 
2023-05-10 16:23:50,396 [main] INFO  [ThreadPoolTaskExecutor] [RRN="] - [STAN="] - Initializing ExecutorService 'applicationTaskExecutor' 
2023-05-10 16:23:50,566 [main] INFO  [EnableEncryptablePropertiesBeanFactoryPostProcessor] [RRN="] - [STAN="] - Post-processing PropertySource instances 
2023-05-10 16:23:50,616 [task-1] INFO  [LogHelper] [RRN="] - [STAN="] - HHH000204: Processing PersistenceUnitInfo [name: default] 
2023-05-10 16:23:50,782 [task-1] INFO  [Version] [RRN="] - [STAN="] - HHH000412: Hibernate ORM core version 5.4.17.Final 
2023-05-10 16:23:51,237 [main] WARN  [JpaBaseConfiguration$JpaWebConfiguration] [RRN="] - [STAN="] - spring.jpa.open-in-view is enabled by default. Therefore, database queries may be performed during view rendering. Explicitly configure spring.jpa.open-in-view to disable this warning 
2023-05-10 16:23:51,359 [main] INFO  [EncryptablePropertySourceConverter] [RRN="] - [STAN="] - Converting PropertySource configurationProperties [org.springframework.boot.context.properties.source.ConfigurationPropertySourcesPropertySource] to AOP Proxy 
2023-05-10 16:23:51,359 [main] INFO  [EncryptablePropertySourceConverter] [RRN="] - [STAN="] - Converting PropertySource commandLineArgs [org.springframework.core.env.SimpleCommandLinePropertySource] to EncryptableEnumerablePropertySourceWrapper 
2023-05-10 16:23:51,360 [main] INFO  [EncryptablePropertySourceConverter] [RRN="] - [STAN="] - Converting PropertySource servletConfigInitParams [org.springframework.core.env.PropertySource$StubPropertySource] to EncryptablePropertySourceWrapper 
2023-05-10 16:23:51,360 [main] INFO  [EncryptablePropertySourceConverter] [RRN="] - [STAN="] - Converting PropertySource servletContextInitParams [org.springframework.core.env.PropertySource$StubPropertySource] to EncryptablePropertySourceWrapper 
2023-05-10 16:23:51,360 [main] INFO  [EncryptablePropertySourceConverter] [RRN="] - [STAN="] - Converting PropertySource systemProperties [org.springframework.core.env.PropertiesPropertySource] to EncryptableMapPropertySourceWrapper 
2023-05-10 16:23:51,361 [main] INFO  [EncryptablePropertySourceConverter] [RRN="] - [STAN="] - Converting PropertySource systemEnvironment [org.springframework.boot.env.SystemEnvironmentPropertySourceEnvironmentPostProcessor$OriginAwareSystemEnvironmentPropertySource] to EncryptableSystemEnvironmentPropertySourceWrapper 
2023-05-10 16:23:51,361 [main] INFO  [EncryptablePropertySourceConverter] [RRN="] - [STAN="] - Converting PropertySource random [org.springframework.boot.env.RandomValuePropertySource] to EncryptablePropertySourceWrapper 
2023-05-10 16:23:51,361 [main] INFO  [EncryptablePropertySourceConverter] [RRN="] - [STAN="] - Converting PropertySource applicationConfig: [file:./application-client2.yml] [org.springframework.boot.env.OriginTrackedMapPropertySource] to EncryptableMapPropertySourceWrapper 
2023-05-10 16:23:51,825 [task-1] INFO  [Version] [RRN="] - [STAN="] - HCANN000001: Hibernate Commons Annotations {5.1.0.Final} 
2023-05-10 16:23:52,210 [main] INFO  [DefaultLazyPropertyFilter] [RRN="] - [STAN="] - Property Filter custom Bean not found with name 'encryptablePropertyFilter'. Initializing Default Property Filter 
2023-05-10 16:23:52,232 [task-1] DEBUG [HikariConfig] [RRN="] - [STAN="] - HikariPool-1 - configuration: 
2023-05-10 16:23:52,237 [task-1] DEBUG [HikariConfig] [RRN="] - [STAN="] - allowPoolSuspension.............false 
2023-05-10 16:23:52,237 [task-1] DEBUG [HikariConfig] [RRN="] - [STAN="] - autoCommit......................true 
2023-05-10 16:23:52,237 [task-1] DEBUG [HikariConfig] [RRN="] - [STAN="] - catalog.........................none 
2023-05-10 16:23:52,238 [task-1] DEBUG [HikariConfig] [RRN="] - [STAN="] - connectionInitSql...............none 
2023-05-10 16:23:52,238 [task-1] DEBUG [HikariConfig] [RRN="] - [STAN="] - connectionTestQuery.............none 
2023-05-10 16:23:52,247 [task-1] DEBUG [HikariConfig] [RRN="] - [STAN="] - connectionTimeout...............30000 
2023-05-10 16:23:52,251 [task-1] DEBUG [HikariConfig] [RRN="] - [STAN="] - dataSource......................none 
2023-05-10 16:23:52,251 [task-1] DEBUG [HikariConfig] [RRN="] - [STAN="] - dataSourceClassName.............none 
2023-05-10 16:23:52,254 [task-1] DEBUG [HikariConfig] [RRN="] - [STAN="] - dataSourceJNDI..................none 
2023-05-10 16:23:52,277 [task-1] DEBUG [HikariConfig] [RRN="] - [STAN="] - dataSourceProperties............{password=<masked>} 
2023-05-10 16:23:52,278 [task-1] DEBUG [HikariConfig] [RRN="] - [STAN="] - driverClassName................."com.mysql.cj.jdbc.Driver" 
2023-05-10 16:23:52,278 [task-1] DEBUG [HikariConfig] [RRN="] - [STAN="] - exceptionOverrideClassName......none 
2023-05-10 16:23:52,278 [task-1] DEBUG [HikariConfig] [RRN="] - [STAN="] - healthCheckProperties...........{} 
2023-05-10 16:23:52,279 [task-1] DEBUG [HikariConfig] [RRN="] - [STAN="] - healthCheckRegistry.............none 
2023-05-10 16:23:52,279 [task-1] DEBUG [HikariConfig] [RRN="] - [STAN="] - idleTimeout.....................600000 
2023-05-10 16:23:52,279 [task-1] DEBUG [HikariConfig] [RRN="] - [STAN="] - initializationFailTimeout.......1 
2023-05-10 16:23:52,281 [task-1] DEBUG [HikariConfig] [RRN="] - [STAN="] - isolateInternalQueries..........false 
2023-05-10 16:23:52,282 [task-1] DEBUG [HikariConfig] [RRN="] - [STAN="] - jdbcUrl.........................jdbc:mysql://localhost:3306/test1 
2023-05-10 16:23:52,283 [task-1] DEBUG [HikariConfig] [RRN="] - [STAN="] - leakDetectionThreshold..........0 
2023-05-10 16:23:52,283 [task-1] DEBUG [HikariConfig] [RRN="] - [STAN="] - maxLifetime.....................1800000 
2023-05-10 16:23:52,283 [task-1] DEBUG [HikariConfig] [RRN="] - [STAN="] - maximumPoolSize.................10 
2023-05-10 16:23:52,283 [task-1] DEBUG [HikariConfig] [RRN="] - [STAN="] - metricRegistry..................none 
2023-05-10 16:23:52,283 [task-1] DEBUG [HikariConfig] [RRN="] - [STAN="] - metricsTrackerFactory...........none 
2023-05-10 16:23:52,283 [task-1] DEBUG [HikariConfig] [RRN="] - [STAN="] - minimumIdle.....................10 
2023-05-10 16:23:52,284 [task-1] DEBUG [HikariConfig] [RRN="] - [STAN="] - password........................<masked> 
2023-05-10 16:23:52,284 [task-1] DEBUG [HikariConfig] [RRN="] - [STAN="] - poolName........................"HikariPool-1" 
2023-05-10 16:23:52,284 [task-1] DEBUG [HikariConfig] [RRN="] - [STAN="] - readOnly........................false 
2023-05-10 16:23:52,284 [task-1] DEBUG [HikariConfig] [RRN="] - [STAN="] - registerMbeans..................false 
2023-05-10 16:23:52,284 [task-1] DEBUG [HikariConfig] [RRN="] - [STAN="] - scheduledExecutor...............none 
2023-05-10 16:23:52,285 [task-1] DEBUG [HikariConfig] [RRN="] - [STAN="] - schema..........................none 
2023-05-10 16:23:52,285 [task-1] DEBUG [HikariConfig] [RRN="] - [STAN="] - threadFactory...................internal 
2023-05-10 16:23:52,285 [task-1] DEBUG [HikariConfig] [RRN="] - [STAN="] - transactionIsolation............default 
2023-05-10 16:23:52,285 [task-1] DEBUG [HikariConfig] [RRN="] - [STAN="] - username........................"root" 
2023-05-10 16:23:52,285 [task-1] DEBUG [HikariConfig] [RRN="] - [STAN="] - validationTimeout...............5000 
2023-05-10 16:23:52,285 [task-1] INFO  [HikariDataSource] [RRN="] - [STAN="] - HikariPool-1 - Starting... 
2023-05-10 16:23:53,221 [task-1] DEBUG [PoolBase] [RRN="] - [STAN="] - HikariPool-1 - Failed to create/setup connection: Unknown database 'test1' 
2023-05-10 16:23:53,225 [task-1] DEBUG [HikariPool] [RRN="] - [STAN="] - HikariPool-1 - Cannot acquire connection from data source 
java.sql.SQLSyntaxErrorException: Unknown database 'test1'
	at com.mysql.cj.jdbc.exceptions.SQLError.createSQLException(SQLError.java:120)
	at com.mysql.cj.jdbc.exceptions.SQLError.createSQLException(SQLError.java:97)
	at com.mysql.cj.jdbc.exceptions.SQLExceptionsMapping.translateException(SQLExceptionsMapping.java:122)
	at com.mysql.cj.jdbc.ConnectionImpl.createNewIO(ConnectionImpl.java:836)
	at com.mysql.cj.jdbc.ConnectionImpl.<init>(ConnectionImpl.java:456)
	at com.mysql.cj.jdbc.ConnectionImpl.getInstance(ConnectionImpl.java:246)
	at com.mysql.cj.jdbc.NonRegisteringDriver.connect(NonRegisteringDriver.java:197)
	at com.zaxxer.hikari.util.DriverDataSource.getConnection(DriverDataSource.java:138)
	at com.zaxxer.hikari.pool.PoolBase.newConnection(PoolBase.java:358)
	at com.zaxxer.hikari.pool.PoolBase.newPoolEntry(PoolBase.java:206)
	at com.zaxxer.hikari.pool.HikariPool.createPoolEntry(HikariPool.java:477)
	at com.zaxxer.hikari.pool.HikariPool.checkFailFast(HikariPool.java:560)
	at com.zaxxer.hikari.pool.HikariPool.<init>(HikariPool.java:115)
	at com.zaxxer.hikari.HikariDataSource.getConnection(HikariDataSource.java:112)
	at org.hibernate.engine.jdbc.connections.internal.DatasourceConnectionProviderImpl.getConnection(DatasourceConnectionProviderImpl.java:122)
	at org.hibernate.engine.jdbc.env.internal.JdbcEnvironmentInitiator$ConnectionProviderJdbcConnectionAccess.obtainConnection(JdbcEnvironmentInitiator.java:180)
	at org.hibernate.engine.jdbc.env.internal.JdbcEnvironmentInitiator.initiateService(JdbcEnvironmentInitiator.java:68)
	at org.hibernate.engine.jdbc.env.internal.JdbcEnvironmentInitiator.initiateService(JdbcEnvironmentInitiator.java:35)
	at org.hibernate.boot.registry.internal.StandardServiceRegistryImpl.initiateService(StandardServiceRegistryImpl.java:101)
	at org.hibernate.service.internal.AbstractServiceRegistryImpl.createService(AbstractServiceRegistryImpl.java:263)
	at org.hibernate.service.internal.AbstractServiceRegistryImpl.initializeService(AbstractServiceRegistryImpl.java:237)
	at org.hibernate.service.internal.AbstractServiceRegistryImpl.getService(AbstractServiceRegistryImpl.java:214)
	at org.hibernate.id.factory.internal.DefaultIdentifierGeneratorFactory.injectServices(DefaultIdentifierGeneratorFactory.java:152)
	at org.hibernate.service.internal.AbstractServiceRegistryImpl.injectDependencies(AbstractServiceRegistryImpl.java:286)
	at org.hibernate.service.internal.AbstractServiceRegistryImpl.initializeService(AbstractServiceRegistryImpl.java:243)
	at org.hibernate.service.internal.AbstractServiceRegistryImpl.getService(AbstractServiceRegistryImpl.java:214)
	at org.hibernate.boot.internal.InFlightMetadataCollectorImpl.<init>(InFlightMetadataCollectorImpl.java:176)
	at org.hibernate.boot.model.process.spi.MetadataBuildingProcess.complete(MetadataBuildingProcess.java:118)
	at org.hibernate.jpa.boot.internal.EntityManagerFactoryBuilderImpl.metadata(EntityManagerFactoryBuilderImpl.java:1224)
	at org.hibernate.jpa.boot.internal.EntityManagerFactoryBuilderImpl.build(EntityManagerFactoryBuilderImpl.java:1255)
	at org.springframework.orm.jpa.vendor.SpringHibernateJpaPersistenceProvider.createContainerEntityManagerFactory(SpringHibernateJpaPersistenceProvider.java:58)
	at org.springframework.orm.jpa.LocalContainerEntityManagerFactoryBean.createNativeEntityManagerFactory(LocalContainerEntityManagerFactoryBean.java:365)
	at org.springframework.orm.jpa.AbstractEntityManagerFactoryBean.buildNativeEntityManagerFactory(AbstractEntityManagerFactoryBean.java:391)
	at java.util.concurrent.FutureTask.run(FutureTask.java:266)
	at java.util.concurrent.ThreadPoolExecutor.runWorker(ThreadPoolExecutor.java:1149)
	at java.util.concurrent.ThreadPoolExecutor$Worker.run(ThreadPoolExecutor.java:624)
	at java.lang.Thread.run(Thread.java:748)
2023-05-10 16:23:53,592 [main] INFO  [DefaultSecurityFilterChain] [RRN="] - [STAN="] - Creating filter chain: Ant [pattern='/v2/api-docs'], [] 
2023-05-10 16:23:53,592 [main] INFO  [DefaultSecurityFilterChain] [RRN="] - [STAN="] - Creating filter chain: Ant [pattern='/configuration/ui'], [] 
2023-05-10 16:23:53,592 [main] INFO  [DefaultSecurityFilterChain] [RRN="] - [STAN="] - Creating filter chain: Ant [pattern='/swagger-resources/**'], [] 
2023-05-10 16:23:53,592 [main] INFO  [DefaultSecurityFilterChain] [RRN="] - [STAN="] - Creating filter chain: Ant [pattern='/configuration/**'], [] 
2023-05-10 16:23:53,592 [main] INFO  [DefaultSecurityFilterChain] [RRN="] - [STAN="] - Creating filter chain: Ant [pattern='/swagger-ui.html'], [] 
2023-05-10 16:23:53,593 [main] INFO  [DefaultSecurityFilterChain] [RRN="] - [STAN="] - Creating filter chain: Ant [pattern='/webjars/**'], [] 
2023-05-10 16:23:53,788 [main] INFO  [PropertySourcedRequestMappingHandlerMapping] [RRN="] - [STAN="] - Mapped URL path [/v2/api-docs] onto method [springfox.documentation.swagger2.web.Swagger2Controller#getDocumentation(String, HttpServletRequest)] 
2023-05-10 16:23:54,155 [main] INFO  [DefaultSecurityFilterChain] [RRN="] - [STAN="] - Creating filter chain: any request, [org.springframework.security.web.context.request.async.WebAsyncManagerIntegrationFilter@2287395, org.springframework.security.web.context.SecurityContextPersistenceFilter@2cca611f, org.springframework.security.web.header.HeaderWriterFilter@7066363, org.springframework.web.filter.CorsFilter@535a518c, org.springframework.security.web.authentication.logout.LogoutFilter@43cb5f38, com.zeroinfinity.federatedclient.config.JwtRequestFilter@177515d1, org.springframework.security.web.savedrequest.RequestCacheAwareFilter@6fc0bbc6, org.springframework.security.web.servletapi.SecurityContextHolderAwareRequestFilter@2a7d9b41, org.springframework.security.web.authentication.AnonymousAuthenticationFilter@38f981b6, org.springframework.security.web.session.SessionManagementFilter@628b819d, org.springframework.security.web.access.ExceptionTranslationFilter@468e8565, org.springframework.security.web.access.intercept.FilterSecurityInterceptor@24043ec5] 
2023-05-10 16:23:54,243 [task-1] ERROR [HikariPool] [RRN="] - [STAN="] - HikariPool-1 - Exception during pool initialization. 
java.sql.SQLSyntaxErrorException: Unknown database 'test1'
	at com.mysql.cj.jdbc.exceptions.SQLError.createSQLException(SQLError.java:120)
	at com.mysql.cj.jdbc.exceptions.SQLError.createSQLException(SQLError.java:97)
	at com.mysql.cj.jdbc.exceptions.SQLExceptionsMapping.translateException(SQLExceptionsMapping.java:122)
	at com.mysql.cj.jdbc.ConnectionImpl.createNewIO(ConnectionImpl.java:836)
	at com.mysql.cj.jdbc.ConnectionImpl.<init>(ConnectionImpl.java:456)
	at com.mysql.cj.jdbc.ConnectionImpl.getInstance(ConnectionImpl.java:246)
	at com.mysql.cj.jdbc.NonRegisteringDriver.connect(NonRegisteringDriver.java:197)
	at com.zaxxer.hikari.util.DriverDataSource.getConnection(DriverDataSource.java:138)
	at com.zaxxer.hikari.pool.PoolBase.newConnection(PoolBase.java:358)
	at com.zaxxer.hikari.pool.PoolBase.newPoolEntry(PoolBase.java:206)
	at com.zaxxer.hikari.pool.HikariPool.createPoolEntry(HikariPool.java:477)
	at com.zaxxer.hikari.pool.HikariPool.checkFailFast(HikariPool.java:560)
	at com.zaxxer.hikari.pool.HikariPool.<init>(HikariPool.java:115)
	at com.zaxxer.hikari.HikariDataSource.getConnection(HikariDataSource.java:112)
	at org.hibernate.engine.jdbc.connections.internal.DatasourceConnectionProviderImpl.getConnection(DatasourceConnectionProviderImpl.java:122)
	at org.hibernate.engine.jdbc.env.internal.JdbcEnvironmentInitiator$ConnectionProviderJdbcConnectionAccess.obtainConnection(JdbcEnvironmentInitiator.java:180)
	at org.hibernate.engine.jdbc.env.internal.JdbcEnvironmentInitiator.initiateService(JdbcEnvironmentInitiator.java:68)
	at org.hibernate.engine.jdbc.env.internal.JdbcEnvironmentInitiator.initiateService(JdbcEnvironmentInitiator.java:35)
	at org.hibernate.boot.registry.internal.StandardServiceRegistryImpl.initiateService(StandardServiceRegistryImpl.java:101)
	at org.hibernate.service.internal.AbstractServiceRegistryImpl.createService(AbstractServiceRegistryImpl.java:263)
	at org.hibernate.service.internal.AbstractServiceRegistryImpl.initializeService(AbstractServiceRegistryImpl.java:237)
	at org.hibernate.service.internal.AbstractServiceRegistryImpl.getService(AbstractServiceRegistryImpl.java:214)
	at org.hibernate.id.factory.internal.DefaultIdentifierGeneratorFactory.injectServices(DefaultIdentifierGeneratorFactory.java:152)
	at org.hibernate.service.internal.AbstractServiceRegistryImpl.injectDependencies(AbstractServiceRegistryImpl.java:286)
	at org.hibernate.service.internal.AbstractServiceRegistryImpl.initializeService(AbstractServiceRegistryImpl.java:243)
	at org.hibernate.service.internal.AbstractServiceRegistryImpl.getService(AbstractServiceRegistryImpl.java:214)
	at org.hibernate.boot.internal.InFlightMetadataCollectorImpl.<init>(InFlightMetadataCollectorImpl.java:176)
	at org.hibernate.boot.model.process.spi.MetadataBuildingProcess.complete(MetadataBuildingProcess.java:118)
	at org.hibernate.jpa.boot.internal.EntityManagerFactoryBuilderImpl.metadata(EntityManagerFactoryBuilderImpl.java:1224)
	at org.hibernate.jpa.boot.internal.EntityManagerFactoryBuilderImpl.build(EntityManagerFactoryBuilderImpl.java:1255)
	at org.springframework.orm.jpa.vendor.SpringHibernateJpaPersistenceProvider.createContainerEntityManagerFactory(SpringHibernateJpaPersistenceProvider.java:58)
	at org.springframework.orm.jpa.LocalContainerEntityManagerFactoryBean.createNativeEntityManagerFactory(LocalContainerEntityManagerFactoryBean.java:365)
	at org.springframework.orm.jpa.AbstractEntityManagerFactoryBean.buildNativeEntityManagerFactory(AbstractEntityManagerFactoryBean.java:391)
	at java.util.concurrent.FutureTask.run(FutureTask.java:266)
	at java.util.concurrent.ThreadPoolExecutor.runWorker(ThreadPoolExecutor.java:1149)
	at java.util.concurrent.ThreadPoolExecutor$Worker.run(ThreadPoolExecutor.java:624)
	at java.lang.Thread.run(Thread.java:748)
2023-05-10 16:23:54,244 [task-1] WARN  [JdbcEnvironmentInitiator] [RRN="] - [STAN="] - HHH000342: Could not obtain connection to query metadata : Unknown database 'test1' 
2023-05-10 16:23:54,289 [task-1] INFO  [Dialect] [RRN="] - [STAN="] - HHH000400: Using dialect: org.hibernate.dialect.MySQL8Dialect 
2023-05-10 16:23:54,872 [main] INFO  [Http11NioProtocol] [RRN="] - [STAN="] - Starting ProtocolHandler ["http-nio-9091"] 
2023-05-10 16:23:54,919 [main] INFO  [TomcatWebServer] [RRN="] - [STAN="] - Tomcat started on port(s): 9091 (http) with context path '' 
2023-05-10 16:23:54,921 [main] INFO  [DocumentationPluginsBootstrapper] [RRN="] - [STAN="] - Context refreshed 
2023-05-10 16:23:54,972 [main] INFO  [DocumentationPluginsBootstrapper] [RRN="] - [STAN="] - Found 1 custom documentation plugin(s) 
2023-05-10 16:23:55,063 [main] INFO  [ApiListingReferenceScanner] [RRN="] - [STAN="] - Scanning for api listing references 
2023-05-10 16:23:55,396 [main] INFO  [RepositoryConfigurationDelegate] [RRN="] - [STAN="] - Bootstrapping Spring Data JPA repositories in DEFERRED mode. 
2023-05-10 16:23:55,494 [main] INFO  [CachingOperationNameGenerator] [RRN="] - [STAN="] - Generating unique operation named: allModelsUsingGET_1 
2023-05-10 16:23:55,564 [main] INFO  [DeferredRepositoryInitializationListener] [RRN="] - [STAN="] - Triggering deferred initialization of Spring Data repositories… 
2023-05-10 16:23:55,644 [main] INFO  [RepositoryConfigurationDelegate] [RRN="] - [STAN="] - Finished Spring Data repository scanning in 219ms. Found 3 JPA repository interfaces. 
2023-05-10 16:23:56,240 [main] INFO  [TomcatWebServer] [RRN="] - [STAN="] - Tomcat initialized with port(s): 9092 (http) 
2023-05-10 16:23:56,261 [main] INFO  [Http11NioProtocol] [RRN="] - [STAN="] - Initializing ProtocolHandler ["http-nio-9092"] 
2023-05-10 16:23:56,263 [main] INFO  [StandardService] [RRN="] - [STAN="] - Starting service [Tomcat] 
2023-05-10 16:23:56,263 [main] INFO  [StandardEngine] [RRN="] - [STAN="] - Starting Servlet engine: [Apache Tomcat/9.0.36] 
2023-05-10 16:23:56,383 [main] INFO  [EnableEncryptablePropertiesBeanFactoryPostProcessor] [RRN="] - [STAN="] - Post-processing PropertySource instances 
2023-05-10 16:23:56,697 [main] INFO  [[/]] [RRN="] - [STAN="] - Initializing Spring embedded WebApplicationContext 
2023-05-10 16:23:56,697 [main] INFO  [ServletWebServerApplicationContext] [RRN="] - [STAN="] - Root WebApplicationContext: initialization completed in 12422 ms 
2023-05-10 16:23:56,713 [main] INFO  [DefaultLazyPropertyResolver] [RRN="] - [STAN="] - Property Resolver custom Bean not found with name 'encryptablePropertyResolver'. Initializing Default Property Resolver 
2023-05-10 16:23:56,723 [main] INFO  [DefaultLazyPropertyDetector] [RRN="] - [STAN="] - Property Detector custom Bean not found with name 'encryptablePropertyDetector'. Initializing Default Property Detector 
2023-05-10 16:23:57,013 [main] INFO  [EncryptablePropertySourceConverter] [RRN="] - [STAN="] - Converting PropertySource configurationProperties [org.springframework.boot.context.properties.source.ConfigurationPropertySourcesPropertySource] to AOP Proxy 
2023-05-10 16:23:57,013 [main] INFO  [EncryptablePropertySourceConverter] [RRN="] - [STAN="] - Converting PropertySource commandLineArgs [org.springframework.core.env.SimpleCommandLinePropertySource] to EncryptableEnumerablePropertySourceWrapper 
2023-05-10 16:23:57,014 [main] INFO  [EncryptablePropertySourceConverter] [RRN="] - [STAN="] - Converting PropertySource servletConfigInitParams [org.springframework.core.env.PropertySource$StubPropertySource] to EncryptablePropertySourceWrapper 
2023-05-10 16:23:57,014 [main] INFO  [EncryptablePropertySourceConverter] [RRN="] - [STAN="] - Converting PropertySource servletContextInitParams [org.springframework.core.env.PropertySource$StubPropertySource] to EncryptablePropertySourceWrapper 
2023-05-10 16:23:57,014 [main] INFO  [EncryptablePropertySourceConverter] [RRN="] - [STAN="] - Converting PropertySource systemProperties [org.springframework.core.env.PropertiesPropertySource] to EncryptableMapPropertySourceWrapper 
2023-05-10 16:23:57,015 [main] INFO  [EncryptablePropertySourceConverter] [RRN="] - [STAN="] - Converting PropertySource systemEnvironment [org.springframework.boot.env.SystemEnvironmentPropertySourceEnvironmentPostProcessor$OriginAwareSystemEnvironmentPropertySource] to EncryptableSystemEnvironmentPropertySourceWrapper 
2023-05-10 16:23:57,015 [main] INFO  [EncryptablePropertySourceConverter] [RRN="] - [STAN="] - Converting PropertySource random [org.springframework.boot.env.RandomValuePropertySource] to EncryptablePropertySourceWrapper 
2023-05-10 16:23:57,015 [main] INFO  [EncryptablePropertySourceConverter] [RRN="] - [STAN="] - Converting PropertySource applicationConfig: [file:./application-client3.yml] [org.springframework.boot.env.OriginTrackedMapPropertySource] to EncryptableMapPropertySourceWrapper 
2023-05-10 16:23:57,389 [main] DEBUG [HikariConfig] [RRN="] - [STAN="] - Driver class com.mysql.cj.jdbc.Driver found in Thread context class loader sun.misc.Launcher$AppClassLoader@73d16e93 
2023-05-10 16:23:57,583 [main] INFO  [ThreadPoolTaskExecutor] [RRN="] - [STAN="] - Initializing ExecutorService 'applicationTaskExecutor' 
2023-05-10 16:23:57,630 [task-1] DEBUG [HikariConfig] [RRN="] - [STAN="] - HikariPool-1 - configuration: 
2023-05-10 16:23:57,638 [task-1] DEBUG [HikariConfig] [RRN="] - [STAN="] - allowPoolSuspension.............false 
2023-05-10 16:23:57,639 [task-1] DEBUG [HikariConfig] [RRN="] - [STAN="] - autoCommit......................true 
2023-05-10 16:23:57,639 [task-1] DEBUG [HikariConfig] [RRN="] - [STAN="] - catalog.........................none 
2023-05-10 16:23:57,640 [task-1] DEBUG [HikariConfig] [RRN="] - [STAN="] - connectionInitSql...............none 
2023-05-10 16:23:57,640 [task-1] DEBUG [HikariConfig] [RRN="] - [STAN="] - connectionTestQuery.............none 
2023-05-10 16:23:57,640 [task-1] DEBUG [HikariConfig] [RRN="] - [STAN="] - connectionTimeout...............30000 
2023-05-10 16:23:57,640 [task-1] DEBUG [HikariConfig] [RRN="] - [STAN="] - dataSource......................none 
2023-05-10 16:23:57,641 [task-1] DEBUG [HikariConfig] [RRN="] - [STAN="] - dataSourceClassName.............none 
2023-05-10 16:23:57,641 [task-1] DEBUG [HikariConfig] [RRN="] - [STAN="] - dataSourceJNDI..................none 
2023-05-10 16:23:57,641 [task-1] DEBUG [HikariConfig] [RRN="] - [STAN="] - dataSourceProperties............{password=<masked>} 
2023-05-10 16:23:57,641 [task-1] DEBUG [HikariConfig] [RRN="] - [STAN="] - driverClassName................."com.mysql.cj.jdbc.Driver" 
2023-05-10 16:23:57,642 [task-1] DEBUG [HikariConfig] [RRN="] - [STAN="] - exceptionOverrideClassName......none 
2023-05-10 16:23:57,642 [task-1] DEBUG [HikariConfig] [RRN="] - [STAN="] - healthCheckProperties...........{} 
2023-05-10 16:23:57,642 [task-1] DEBUG [HikariConfig] [RRN="] - [STAN="] - healthCheckRegistry.............none 
2023-05-10 16:23:57,646 [task-1] DEBUG [HikariConfig] [RRN="] - [STAN="] - idleTimeout.....................600000 
2023-05-10 16:23:57,646 [task-1] DEBUG [HikariConfig] [RRN="] - [STAN="] - initializationFailTimeout.......1 
2023-05-10 16:23:57,646 [task-1] DEBUG [HikariConfig] [RRN="] - [STAN="] - isolateInternalQueries..........false 
2023-05-10 16:23:57,647 [task-1] DEBUG [HikariConfig] [RRN="] - [STAN="] - jdbcUrl.........................jdbc:mysql://localhost:3306/test1 
2023-05-10 16:23:57,647 [task-1] DEBUG [HikariConfig] [RRN="] - [STAN="] - leakDetectionThreshold..........0 
2023-05-10 16:23:57,647 [task-1] DEBUG [HikariConfig] [RRN="] - [STAN="] - maxLifetime.....................1800000 
2023-05-10 16:23:57,647 [task-1] DEBUG [HikariConfig] [RRN="] - [STAN="] - maximumPoolSize.................10 
2023-05-10 16:23:57,648 [task-1] DEBUG [HikariConfig] [RRN="] - [STAN="] - metricRegistry..................none 
2023-05-10 16:23:57,648 [task-1] DEBUG [HikariConfig] [RRN="] - [STAN="] - metricsTrackerFactory...........none 
2023-05-10 16:23:57,648 [task-1] DEBUG [HikariConfig] [RRN="] - [STAN="] - minimumIdle.....................10 
2023-05-10 16:23:57,648 [task-1] DEBUG [HikariConfig] [RRN="] - [STAN="] - password........................<masked> 
2023-05-10 16:23:57,648 [task-1] DEBUG [HikariConfig] [RRN="] - [STAN="] - poolName........................"HikariPool-1" 
2023-05-10 16:23:57,649 [task-1] DEBUG [HikariConfig] [RRN="] - [STAN="] - readOnly........................false 
2023-05-10 16:23:57,649 [task-1] DEBUG [HikariConfig] [RRN="] - [STAN="] - registerMbeans..................false 
2023-05-10 16:23:57,649 [task-1] DEBUG [HikariConfig] [RRN="] - [STAN="] - scheduledExecutor...............none 
2023-05-10 16:23:57,650 [task-1] DEBUG [HikariConfig] [RRN="] - [STAN="] - schema..........................none 
2023-05-10 16:23:57,651 [task-1] DEBUG [HikariConfig] [RRN="] - [STAN="] - threadFactory...................internal 
2023-05-10 16:23:57,651 [task-1] DEBUG [HikariConfig] [RRN="] - [STAN="] - transactionIsolation............default 
2023-05-10 16:23:57,651 [task-1] DEBUG [HikariConfig] [RRN="] - [STAN="] - username........................"root" 
2023-05-10 16:23:57,651 [task-1] DEBUG [HikariConfig] [RRN="] - [STAN="] - validationTimeout...............5000 
2023-05-10 16:23:57,652 [task-1] INFO  [HikariDataSource] [RRN="] - [STAN="] - HikariPool-1 - Starting... 
2023-05-10 16:23:57,659 [task-1] DEBUG [PoolBase] [RRN="] - [STAN="] - HikariPool-1 - Failed to create/setup connection: Unknown database 'test1' 
2023-05-10 16:23:57,659 [task-1] DEBUG [HikariPool] [RRN="] - [STAN="] - HikariPool-1 - Cannot acquire connection from data source 
java.sql.SQLSyntaxErrorException: Unknown database 'test1'
	at com.mysql.cj.jdbc.exceptions.SQLError.createSQLException(SQLError.java:120)
	at com.mysql.cj.jdbc.exceptions.SQLError.createSQLException(SQLError.java:97)
	at com.mysql.cj.jdbc.exceptions.SQLExceptionsMapping.translateException(SQLExceptionsMapping.java:122)
	at com.mysql.cj.jdbc.ConnectionImpl.createNewIO(ConnectionImpl.java:836)
	at com.mysql.cj.jdbc.ConnectionImpl.<init>(ConnectionImpl.java:456)
	at com.mysql.cj.jdbc.ConnectionImpl.getInstance(ConnectionImpl.java:246)
	at com.mysql.cj.jdbc.NonRegisteringDriver.connect(NonRegisteringDriver.java:197)
	at com.zaxxer.hikari.util.DriverDataSource.getConnection(DriverDataSource.java:138)
	at com.zaxxer.hikari.pool.PoolBase.newConnection(PoolBase.java:358)
	at com.zaxxer.hikari.pool.PoolBase.newPoolEntry(PoolBase.java:206)
	at com.zaxxer.hikari.pool.HikariPool.createPoolEntry(HikariPool.java:477)
	at com.zaxxer.hikari.pool.HikariPool.checkFailFast(HikariPool.java:560)
	at com.zaxxer.hikari.pool.HikariPool.<init>(HikariPool.java:115)
	at com.zaxxer.hikari.HikariDataSource.getConnection(HikariDataSource.java:112)
	at org.hibernate.engine.jdbc.connections.internal.DatasourceConnectionProviderImpl.getConnection(DatasourceConnectionProviderImpl.java:122)
	at org.hibernate.engine.jdbc.env.internal.JdbcEnvironmentInitiator$ConnectionProviderJdbcConnectionAccess.obtainConnection(JdbcEnvironmentInitiator.java:180)
	at org.hibernate.resource.transaction.backend.jdbc.internal.DdlTransactionIsolatorNonJtaImpl.getIsolatedConnection(DdlTransactionIsolatorNonJtaImpl.java:43)
	at org.hibernate.tool.schema.internal.exec.ImprovedExtractionContextImpl.getJdbcConnection(ImprovedExtractionContextImpl.java:60)
	at org.hibernate.tool.schema.internal.exec.ImprovedExtractionContextImpl.getJdbcDatabaseMetaData(ImprovedExtractionContextImpl.java:67)
	at org.hibernate.tool.schema.extract.internal.InformationExtractorJdbcDatabaseMetaDataImpl.getTables(InformationExtractorJdbcDatabaseMetaDataImpl.java:333)
	at org.hibernate.tool.schema.extract.internal.DatabaseInformationImpl.getTablesInformation(DatabaseInformationImpl.java:120)
	at org.hibernate.tool.schema.internal.GroupedSchemaMigratorImpl.performTablesMigration(GroupedSchemaMigratorImpl.java:65)
	at org.hibernate.tool.schema.internal.AbstractSchemaMigrator.performMigration(AbstractSchemaMigrator.java:207)
	at org.hibernate.tool.schema.internal.AbstractSchemaMigrator.doMigration(AbstractSchemaMigrator.java:114)
	at org.hibernate.tool.schema.spi.SchemaManagementToolCoordinator.performDatabaseAction(SchemaManagementToolCoordinator.java:184)
	at org.hibernate.tool.schema.spi.SchemaManagementToolCoordinator.process(SchemaManagementToolCoordinator.java:73)
	at org.hibernate.internal.SessionFactoryImpl.<init>(SessionFactoryImpl.java:316)
	at org.hibernate.boot.internal.SessionFactoryBuilderImpl.build(SessionFactoryBuilderImpl.java:469)
	at org.hibernate.jpa.boot.internal.EntityManagerFactoryBuilderImpl.build(EntityManagerFactoryBuilderImpl.java:1259)
	at org.springframework.orm.jpa.vendor.SpringHibernateJpaPersistenceProvider.createContainerEntityManagerFactory(SpringHibernateJpaPersistenceProvider.java:58)
	at org.springframework.orm.jpa.LocalContainerEntityManagerFactoryBean.createNativeEntityManagerFactory(LocalContainerEntityManagerFactoryBean.java:365)
	at org.springframework.orm.jpa.AbstractEntityManagerFactoryBean.buildNativeEntityManagerFactory(AbstractEntityManagerFactoryBean.java:391)
	at java.util.concurrent.FutureTask.run(FutureTask.java:266)
	at java.util.concurrent.ThreadPoolExecutor.runWorker(ThreadPoolExecutor.java:1149)
	at java.util.concurrent.ThreadPoolExecutor$Worker.run(ThreadPoolExecutor.java:624)
	at java.lang.Thread.run(Thread.java:748)
2023-05-10 16:23:57,739 [main] INFO  [DefaultLazyPropertyFilter] [RRN="] - [STAN="] - Property Filter custom Bean not found with name 'encryptablePropertyFilter'. Initializing Default Property Filter 
2023-05-10 16:23:57,754 [task-1] INFO  [LogHelper] [RRN="] - [STAN="] - HHH000204: Processing PersistenceUnitInfo [name: default] 
2023-05-10 16:23:57,999 [main] WARN  [JpaBaseConfiguration$JpaWebConfiguration] [RRN="] - [STAN="] - spring.jpa.open-in-view is enabled by default. Therefore, database queries may be performed during view rendering. Explicitly configure spring.jpa.open-in-view to disable this warning 
2023-05-10 16:23:58,132 [task-1] INFO  [Version] [RRN="] - [STAN="] - HHH000412: Hibernate ORM core version 5.4.17.Final 
2023-05-10 16:23:58,671 [task-1] ERROR [HikariPool] [RRN="] - [STAN="] - HikariPool-1 - Exception during pool initialization. 
java.sql.SQLSyntaxErrorException: Unknown database 'test1'
	at com.mysql.cj.jdbc.exceptions.SQLError.createSQLException(SQLError.java:120)
	at com.mysql.cj.jdbc.exceptions.SQLError.createSQLException(SQLError.java:97)
	at com.mysql.cj.jdbc.exceptions.SQLExceptionsMapping.translateException(SQLExceptionsMapping.java:122)
	at com.mysql.cj.jdbc.ConnectionImpl.createNewIO(ConnectionImpl.java:836)
	at com.mysql.cj.jdbc.ConnectionImpl.<init>(ConnectionImpl.java:456)
	at com.mysql.cj.jdbc.ConnectionImpl.getInstance(ConnectionImpl.java:246)
	at com.mysql.cj.jdbc.NonRegisteringDriver.connect(NonRegisteringDriver.java:197)
	at com.zaxxer.hikari.util.DriverDataSource.getConnection(DriverDataSource.java:138)
	at com.zaxxer.hikari.pool.PoolBase.newConnection(PoolBase.java:358)
	at com.zaxxer.hikari.pool.PoolBase.newPoolEntry(PoolBase.java:206)
	at com.zaxxer.hikari.pool.HikariPool.createPoolEntry(HikariPool.java:477)
	at com.zaxxer.hikari.pool.HikariPool.checkFailFast(HikariPool.java:560)
	at com.zaxxer.hikari.pool.HikariPool.<init>(HikariPool.java:115)
	at com.zaxxer.hikari.HikariDataSource.getConnection(HikariDataSource.java:112)
	at org.hibernate.engine.jdbc.connections.internal.DatasourceConnectionProviderImpl.getConnection(DatasourceConnectionProviderImpl.java:122)
	at org.hibernate.engine.jdbc.env.internal.JdbcEnvironmentInitiator$ConnectionProviderJdbcConnectionAccess.obtainConnection(JdbcEnvironmentInitiator.java:180)
	at org.hibernate.resource.transaction.backend.jdbc.internal.DdlTransactionIsolatorNonJtaImpl.getIsolatedConnection(DdlTransactionIsolatorNonJtaImpl.java:43)
	at org.hibernate.tool.schema.internal.exec.ImprovedExtractionContextImpl.getJdbcConnection(ImprovedExtractionContextImpl.java:60)
	at org.hibernate.tool.schema.internal.exec.ImprovedExtractionContextImpl.getJdbcDatabaseMetaData(ImprovedExtractionContextImpl.java:67)
	at org.hibernate.tool.schema.extract.internal.InformationExtractorJdbcDatabaseMetaDataImpl.getTables(InformationExtractorJdbcDatabaseMetaDataImpl.java:333)
	at org.hibernate.tool.schema.extract.internal.DatabaseInformationImpl.getTablesInformation(DatabaseInformationImpl.java:120)
	at org.hibernate.tool.schema.internal.GroupedSchemaMigratorImpl.performTablesMigration(GroupedSchemaMigratorImpl.java:65)
	at org.hibernate.tool.schema.internal.AbstractSchemaMigrator.performMigration(AbstractSchemaMigrator.java:207)
	at org.hibernate.tool.schema.internal.AbstractSchemaMigrator.doMigration(AbstractSchemaMigrator.java:114)
	at org.hibernate.tool.schema.spi.SchemaManagementToolCoordinator.performDatabaseAction(SchemaManagementToolCoordinator.java:184)
	at org.hibernate.tool.schema.spi.SchemaManagementToolCoordinator.process(SchemaManagementToolCoordinator.java:73)
	at org.hibernate.internal.SessionFactoryImpl.<init>(SessionFactoryImpl.java:316)
	at org.hibernate.boot.internal.SessionFactoryBuilderImpl.build(SessionFactoryBuilderImpl.java:469)
	at org.hibernate.jpa.boot.internal.EntityManagerFactoryBuilderImpl.build(EntityManagerFactoryBuilderImpl.java:1259)
	at org.springframework.orm.jpa.vendor.SpringHibernateJpaPersistenceProvider.createContainerEntityManagerFactory(SpringHibernateJpaPersistenceProvider.java:58)
	at org.springframework.orm.jpa.LocalContainerEntityManagerFactoryBean.createNativeEntityManagerFactory(LocalContainerEntityManagerFactoryBean.java:365)
	at org.springframework.orm.jpa.AbstractEntityManagerFactoryBean.buildNativeEntityManagerFactory(AbstractEntityManagerFactoryBean.java:391)
	at java.util.concurrent.FutureTask.run(FutureTask.java:266)
	at java.util.concurrent.ThreadPoolExecutor.runWorker(ThreadPoolExecutor.java:1149)
	at java.util.concurrent.ThreadPoolExecutor$Worker.run(ThreadPoolExecutor.java:624)
	at java.lang.Thread.run(Thread.java:748)
2023-05-10 16:23:58,677 [task-1] WARN  [SqlExceptionHelper] [RRN="] - [STAN="] - SQL Error: 1049, SQLState: 42000 
2023-05-10 16:23:58,677 [task-1] ERROR [SqlExceptionHelper] [RRN="] - [STAN="] - Unknown database 'test1' 
2023-05-10 16:23:58,722 [main] WARN  [AnnotationConfigServletWebServerApplicationContext] [RRN="] - [STAN="] - Exception encountered during context initialization - cancelling refresh attempt: org.springframework.beans.factory.BeanCreationException: Error creating bean with name 'modelVersionRepository' defined in com.zeroinfinity.federatedclient.repo.ModelVersionRepository defined in @EnableJpaRepositories declared on JpaRepositoriesRegistrar.EnableJpaRepositoriesConfiguration: Cannot resolve reference to bean 'jpaMappingContext' while setting bean property 'mappingContext'; nested exception is org.springframework.beans.factory.BeanCreationException: Error creating bean with name 'jpaMappingContext': Invocation of init method failed; nested exception is javax.persistence.PersistenceException: [PersistenceUnit: default] Unable to build Hibernate SessionFactory; nested exception is org.hibernate.exception.SQLGrammarException: Unable to open JDBC Connection for DDL execution 
2023-05-10 16:23:58,756 [task-1] INFO  [Version] [RRN="] - [STAN="] - HCANN000001: Hibernate Commons Annotations {5.1.0.Final} 
2023-05-10 16:23:58,873 [main] INFO  [LocalContainerEntityManagerFactoryBean] [RRN="] - [STAN="] - Closing JPA EntityManagerFactory for persistence unit 'default' 
2023-05-10 16:23:58,873 [main] WARN  [DisposableBeanAdapter] [RRN="] - [STAN="] - Invocation of destroy method failed on bean with name 'entityManagerFactory': javax.persistence.PersistenceException: [PersistenceUnit: default] Unable to build Hibernate SessionFactory; nested exception is org.hibernate.exception.SQLGrammarException: Unable to open JDBC Connection for DDL execution 
2023-05-10 16:23:58,874 [main] INFO  [ThreadPoolTaskExecutor] [RRN="] - [STAN="] - Shutting down ExecutorService 'applicationTaskExecutor' 
2023-05-10 16:23:58,878 [main] INFO  [Http11NioProtocol] [RRN="] - [STAN="] - Pausing ProtocolHandler ["http-nio-9091"] 
2023-05-10 16:23:59,349 [task-1] DEBUG [HikariConfig] [RRN="] - [STAN="] - HikariPool-1 - configuration: 
2023-05-10 16:23:59,372 [task-1] DEBUG [HikariConfig] [RRN="] - [STAN="] - allowPoolSuspension.............false 
2023-05-10 16:23:59,373 [task-1] DEBUG [HikariConfig] [RRN="] - [STAN="] - autoCommit......................true 
2023-05-10 16:23:59,373 [task-1] DEBUG [HikariConfig] [RRN="] - [STAN="] - catalog.........................none 
2023-05-10 16:23:59,375 [task-1] DEBUG [HikariConfig] [RRN="] - [STAN="] - connectionInitSql...............none 
2023-05-10 16:23:59,385 [task-1] DEBUG [HikariConfig] [RRN="] - [STAN="] - connectionTestQuery.............none 
2023-05-10 16:23:59,385 [task-1] DEBUG [HikariConfig] [RRN="] - [STAN="] - connectionTimeout...............30000 
2023-05-10 16:23:59,386 [task-1] DEBUG [HikariConfig] [RRN="] - [STAN="] - dataSource......................none 
2023-05-10 16:23:59,386 [task-1] DEBUG [HikariConfig] [RRN="] - [STAN="] - dataSourceClassName.............none 
2023-05-10 16:23:59,386 [task-1] DEBUG [HikariConfig] [RRN="] - [STAN="] - dataSourceJNDI..................none 
2023-05-10 16:23:59,388 [task-1] DEBUG [HikariConfig] [RRN="] - [STAN="] - dataSourceProperties............{password=<masked>} 
2023-05-10 16:23:59,388 [task-1] DEBUG [HikariConfig] [RRN="] - [STAN="] - driverClassName................."com.mysql.cj.jdbc.Driver" 
2023-05-10 16:23:59,388 [task-1] DEBUG [HikariConfig] [RRN="] - [STAN="] - exceptionOverrideClassName......none 
2023-05-10 16:23:59,388 [task-1] DEBUG [HikariConfig] [RRN="] - [STAN="] - healthCheckProperties...........{} 
2023-05-10 16:23:59,388 [task-1] DEBUG [HikariConfig] [RRN="] - [STAN="] - healthCheckRegistry.............none 
2023-05-10 16:23:59,390 [task-1] DEBUG [HikariConfig] [RRN="] - [STAN="] - idleTimeout.....................600000 
2023-05-10 16:23:59,391 [task-1] DEBUG [HikariConfig] [RRN="] - [STAN="] - initializationFailTimeout.......1 
2023-05-10 16:23:59,391 [task-1] DEBUG [HikariConfig] [RRN="] - [STAN="] - isolateInternalQueries..........false 
2023-05-10 16:23:59,391 [task-1] DEBUG [HikariConfig] [RRN="] - [STAN="] - jdbcUrl.........................jdbc:mysql://localhost:3306/test2 
2023-05-10 16:23:59,391 [task-1] DEBUG [HikariConfig] [RRN="] - [STAN="] - leakDetectionThreshold..........0 
2023-05-10 16:23:59,394 [task-1] DEBUG [HikariConfig] [RRN="] - [STAN="] - maxLifetime.....................1800000 
2023-05-10 16:23:59,394 [task-1] DEBUG [HikariConfig] [RRN="] - [STAN="] - maximumPoolSize.................10 
2023-05-10 16:23:59,394 [task-1] DEBUG [HikariConfig] [RRN="] - [STAN="] - metricRegistry..................none 
2023-05-10 16:23:59,394 [task-1] DEBUG [HikariConfig] [RRN="] - [STAN="] - metricsTrackerFactory...........none 
2023-05-10 16:23:59,394 [task-1] DEBUG [HikariConfig] [RRN="] - [STAN="] - minimumIdle.....................10 
2023-05-10 16:23:59,395 [task-1] DEBUG [HikariConfig] [RRN="] - [STAN="] - password........................<masked> 
2023-05-10 16:23:59,395 [task-1] DEBUG [HikariConfig] [RRN="] - [STAN="] - poolName........................"HikariPool-1" 
2023-05-10 16:23:59,395 [task-1] DEBUG [HikariConfig] [RRN="] - [STAN="] - readOnly........................false 
2023-05-10 16:23:59,396 [task-1] DEBUG [HikariConfig] [RRN="] - [STAN="] - registerMbeans..................false 
2023-05-10 16:23:59,396 [task-1] DEBUG [HikariConfig] [RRN="] - [STAN="] - scheduledExecutor...............none 
2023-05-10 16:23:59,399 [task-1] DEBUG [HikariConfig] [RRN="] - [STAN="] - schema..........................none 
2023-05-10 16:23:59,409 [task-1] DEBUG [HikariConfig] [RRN="] - [STAN="] - threadFactory...................internal 
2023-05-10 16:23:59,410 [task-1] DEBUG [HikariConfig] [RRN="] - [STAN="] - transactionIsolation............default 
2023-05-10 16:23:59,410 [task-1] DEBUG [HikariConfig] [RRN="] - [STAN="] - username........................"root" 
2023-05-10 16:23:59,411 [task-1] DEBUG [HikariConfig] [RRN="] - [STAN="] - validationTimeout...............5000 
2023-05-10 16:23:59,411 [task-1] INFO  [HikariDataSource] [RRN="] - [STAN="] - HikariPool-1 - Starting... 
2023-05-10 16:23:59,986 [task-1] DEBUG [PoolBase] [RRN="] - [STAN="] - HikariPool-1 - Failed to create/setup connection: Unknown database 'test2' 
2023-05-10 16:23:59,990 [task-1] DEBUG [HikariPool] [RRN="] - [STAN="] - HikariPool-1 - Cannot acquire connection from data source 
java.sql.SQLSyntaxErrorException: Unknown database 'test2'
	at com.mysql.cj.jdbc.exceptions.SQLError.createSQLException(SQLError.java:120)
	at com.mysql.cj.jdbc.exceptions.SQLError.createSQLException(SQLError.java:97)
	at com.mysql.cj.jdbc.exceptions.SQLExceptionsMapping.translateException(SQLExceptionsMapping.java:122)
	at com.mysql.cj.jdbc.ConnectionImpl.createNewIO(ConnectionImpl.java:836)
	at com.mysql.cj.jdbc.ConnectionImpl.<init>(ConnectionImpl.java:456)
	at com.mysql.cj.jdbc.ConnectionImpl.getInstance(ConnectionImpl.java:246)
	at com.mysql.cj.jdbc.NonRegisteringDriver.connect(NonRegisteringDriver.java:197)
	at com.zaxxer.hikari.util.DriverDataSource.getConnection(DriverDataSource.java:138)
	at com.zaxxer.hikari.pool.PoolBase.newConnection(PoolBase.java:358)
	at com.zaxxer.hikari.pool.PoolBase.newPoolEntry(PoolBase.java:206)
	at com.zaxxer.hikari.pool.HikariPool.createPoolEntry(HikariPool.java:477)
	at com.zaxxer.hikari.pool.HikariPool.checkFailFast(HikariPool.java:560)
	at com.zaxxer.hikari.pool.HikariPool.<init>(HikariPool.java:115)
	at com.zaxxer.hikari.HikariDataSource.getConnection(HikariDataSource.java:112)
	at org.hibernate.engine.jdbc.connections.internal.DatasourceConnectionProviderImpl.getConnection(DatasourceConnectionProviderImpl.java:122)
	at org.hibernate.engine.jdbc.env.internal.JdbcEnvironmentInitiator$ConnectionProviderJdbcConnectionAccess.obtainConnection(JdbcEnvironmentInitiator.java:180)
	at org.hibernate.engine.jdbc.env.internal.JdbcEnvironmentInitiator.initiateService(JdbcEnvironmentInitiator.java:68)
	at org.hibernate.engine.jdbc.env.internal.JdbcEnvironmentInitiator.initiateService(JdbcEnvironmentInitiator.java:35)
	at org.hibernate.boot.registry.internal.StandardServiceRegistryImpl.initiateService(StandardServiceRegistryImpl.java:101)
	at org.hibernate.service.internal.AbstractServiceRegistryImpl.createService(AbstractServiceRegistryImpl.java:263)
	at org.hibernate.service.internal.AbstractServiceRegistryImpl.initializeService(AbstractServiceRegistryImpl.java:237)
	at org.hibernate.service.internal.AbstractServiceRegistryImpl.getService(AbstractServiceRegistryImpl.java:214)
	at org.hibernate.id.factory.internal.DefaultIdentifierGeneratorFactory.injectServices(DefaultIdentifierGeneratorFactory.java:152)
	at org.hibernate.service.internal.AbstractServiceRegistryImpl.injectDependencies(AbstractServiceRegistryImpl.java:286)
	at org.hibernate.service.internal.AbstractServiceRegistryImpl.initializeService(AbstractServiceRegistryImpl.java:243)
	at org.hibernate.service.internal.AbstractServiceRegistryImpl.getService(AbstractServiceRegistryImpl.java:214)
	at org.hibernate.boot.internal.InFlightMetadataCollectorImpl.<init>(InFlightMetadataCollectorImpl.java:176)
	at org.hibernate.boot.model.process.spi.MetadataBuildingProcess.complete(MetadataBuildingProcess.java:118)
	at org.hibernate.jpa.boot.internal.EntityManagerFactoryBuilderImpl.metadata(EntityManagerFactoryBuilderImpl.java:1224)
	at org.hibernate.jpa.boot.internal.EntityManagerFactoryBuilderImpl.build(EntityManagerFactoryBuilderImpl.java:1255)
	at org.springframework.orm.jpa.vendor.SpringHibernateJpaPersistenceProvider.createContainerEntityManagerFactory(SpringHibernateJpaPersistenceProvider.java:58)
	at org.springframework.orm.jpa.LocalContainerEntityManagerFactoryBean.createNativeEntityManagerFactory(LocalContainerEntityManagerFactoryBean.java:365)
	at org.springframework.orm.jpa.AbstractEntityManagerFactoryBean.buildNativeEntityManagerFactory(AbstractEntityManagerFactoryBean.java:391)
	at java.util.concurrent.FutureTask.run(FutureTask.java:266)
	at java.util.concurrent.ThreadPoolExecutor.runWorker(ThreadPoolExecutor.java:1149)
	at java.util.concurrent.ThreadPoolExecutor$Worker.run(ThreadPoolExecutor.java:624)
	at java.lang.Thread.run(Thread.java:748)
2023-05-10 16:24:00,413 [main] INFO  [DefaultSecurityFilterChain] [RRN="] - [STAN="] - Creating filter chain: Ant [pattern='/v2/api-docs'], [] 
2023-05-10 16:24:00,414 [main] INFO  [DefaultSecurityFilterChain] [RRN="] - [STAN="] - Creating filter chain: Ant [pattern='/configuration/ui'], [] 
2023-05-10 16:24:00,414 [main] INFO  [DefaultSecurityFilterChain] [RRN="] - [STAN="] - Creating filter chain: Ant [pattern='/swagger-resources/**'], [] 
2023-05-10 16:24:00,414 [main] INFO  [DefaultSecurityFilterChain] [RRN="] - [STAN="] - Creating filter chain: Ant [pattern='/configuration/**'], [] 
2023-05-10 16:24:00,414 [main] INFO  [DefaultSecurityFilterChain] [RRN="] - [STAN="] - Creating filter chain: Ant [pattern='/swagger-ui.html'], [] 
2023-05-10 16:24:00,414 [main] INFO  [DefaultSecurityFilterChain] [RRN="] - [STAN="] - Creating filter chain: Ant [pattern='/webjars/**'], [] 
2023-05-10 16:24:00,514 [main] INFO  [PropertySourcedRequestMappingHandlerMapping] [RRN="] - [STAN="] - Mapped URL path [/v2/api-docs] onto method [springfox.documentation.swagger2.web.Swagger2Controller#getDocumentation(String, HttpServletRequest)] 
2023-05-10 16:24:00,779 [main] INFO  [DefaultSecurityFilterChain] [RRN="] - [STAN="] - Creating filter chain: any request, [org.springframework.security.web.context.request.async.WebAsyncManagerIntegrationFilter@2251b3bc, org.springframework.security.web.context.SecurityContextPersistenceFilter@3513c84c, org.springframework.security.web.header.HeaderWriterFilter@4684240f, org.springframework.web.filter.CorsFilter@3fbe503c, org.springframework.security.web.authentication.logout.LogoutFilter@5d1b1c2a, com.zeroinfinity.federatedclient.config.JwtRequestFilter@4cbc2e3b, org.springframework.security.web.savedrequest.RequestCacheAwareFilter@7bc6935c, org.springframework.security.web.servletapi.SecurityContextHolderAwareRequestFilter@47248a48, org.springframework.security.web.authentication.AnonymousAuthenticationFilter@3c232051, org.springframework.security.web.session.SessionManagementFilter@2e4389ed, org.springframework.security.web.access.ExceptionTranslationFilter@29fe4840, org.springframework.security.web.access.intercept.FilterSecurityInterceptor@21de60a7] 
2023-05-10 16:24:00,882 [main] INFO  [StandardService] [RRN="] - [STAN="] - Stopping service [Tomcat] 
2023-05-10 16:24:00,931 [main] INFO  [Http11NioProtocol] [RRN="] - [STAN="] - Stopping ProtocolHandler ["http-nio-9091"] 
2023-05-10 16:24:00,939 [main] INFO  [Http11NioProtocol] [RRN="] - [STAN="] - Destroying ProtocolHandler ["http-nio-9091"] 
2023-05-10 16:24:00,965 [main] INFO  [ConditionEvaluationReportLoggingListener] [RRN="] - [STAN="] - 

Error starting ApplicationContext. To display the conditions report re-run your application with 'debug' enabled. 
2023-05-10 16:24:00,969 [main] ERROR [SpringApplication] [RRN="] - [STAN="] - Application run failed 
org.springframework.beans.factory.BeanCreationException: Error creating bean with name 'modelVersionRepository' defined in com.zeroinfinity.federatedclient.repo.ModelVersionRepository defined in @EnableJpaRepositories declared on JpaRepositoriesRegistrar.EnableJpaRepositoriesConfiguration: Cannot resolve reference to bean 'jpaMappingContext' while setting bean property 'mappingContext'; nested exception is org.springframework.beans.factory.BeanCreationException: Error creating bean with name 'jpaMappingContext': Invocation of init method failed; nested exception is javax.persistence.PersistenceException: [PersistenceUnit: default] Unable to build Hibernate SessionFactory; nested exception is org.hibernate.exception.SQLGrammarException: Unable to open JDBC Connection for DDL execution
	at org.springframework.beans.factory.support.BeanDefinitionValueResolver.resolveReference(BeanDefinitionValueResolver.java:342)
	at org.springframework.beans.factory.support.BeanDefinitionValueResolver.resolveValueIfNecessary(BeanDefinitionValueResolver.java:113)
	at org.springframework.beans.factory.support.AbstractAutowireCapableBeanFactory.applyPropertyValues(AbstractAutowireCapableBeanFactory.java:1699)
	at org.springframework.beans.factory.support.AbstractAutowireCapableBeanFactory.populateBean(AbstractAutowireCapableBeanFactory.java:1444)
	at org.springframework.beans.factory.support.AbstractAutowireCapableBeanFactory.doCreateBean(AbstractAutowireCapableBeanFactory.java:594)
	at org.springframework.beans.factory.support.AbstractAutowireCapableBeanFactory.createBean(AbstractAutowireCapableBeanFactory.java:517)
	at org.springframework.beans.factory.support.AbstractBeanFactory.lambda$doGetBean$0(AbstractBeanFactory.java:323)
	at org.springframework.beans.factory.support.DefaultSingletonBeanRegistry.getSingleton(DefaultSingletonBeanRegistry.java:226)
	at org.springframework.beans.factory.support.AbstractBeanFactory.doGetBean(AbstractBeanFactory.java:321)
	at org.springframework.beans.factory.support.AbstractBeanFactory.getBean(AbstractBeanFactory.java:202)
	at org.springframework.beans.factory.support.DefaultListableBeanFactory.getBeansOfType(DefaultListableBeanFactory.java:621)
	at org.springframework.beans.factory.support.DefaultListableBeanFactory.getBeansOfType(DefaultListableBeanFactory.java:609)
	at org.springframework.data.repository.config.DeferredRepositoryInitializationListener.onApplicationEvent(DeferredRepositoryInitializationListener.java:51)
	at org.springframework.data.repository.config.DeferredRepositoryInitializationListener.onApplicationEvent(DeferredRepositoryInitializationListener.java:36)
	at org.springframework.context.event.SimpleApplicationEventMulticaster.doInvokeListener(SimpleApplicationEventMulticaster.java:172)
	at org.springframework.context.event.SimpleApplicationEventMulticaster.invokeListener(SimpleApplicationEventMulticaster.java:165)
	at org.springframework.context.event.SimpleApplicationEventMulticaster.multicastEvent(SimpleApplicationEventMulticaster.java:139)
	at org.springframework.context.support.AbstractApplicationContext.publishEvent(AbstractApplicationContext.java:404)
	at org.springframework.context.support.AbstractApplicationContext.publishEvent(AbstractApplicationContext.java:361)
	at org.springframework.context.support.AbstractApplicationContext.finishRefresh(AbstractApplicationContext.java:898)
	at org.springframework.context.support.AbstractApplicationContext.refresh(AbstractApplicationContext.java:554)
	at org.springframework.boot.web.servlet.context.ServletWebServerApplicationContext.refresh(ServletWebServerApplicationContext.java:143)
	at org.springframework.boot.SpringApplication.refresh(SpringApplication.java:758)
	at org.springframework.boot.SpringApplication.refresh(SpringApplication.java:750)
	at org.springframework.boot.SpringApplication.refreshContext(SpringApplication.java:397)
	at org.springframework.boot.SpringApplication.run(SpringApplication.java:315)
	at org.springframework.boot.SpringApplication.run(SpringApplication.java:1237)
	at org.springframework.boot.SpringApplication.run(SpringApplication.java:1226)
	at com.zeroinfinity.federatedclient.FederatedClientApplication.main(FederatedClientApplication.java:10)
Caused by: org.springframework.beans.factory.BeanCreationException: Error creating bean with name 'jpaMappingContext': Invocation of init method failed; nested exception is javax.persistence.PersistenceException: [PersistenceUnit: default] Unable to build Hibernate SessionFactory; nested exception is org.hibernate.exception.SQLGrammarException: Unable to open JDBC Connection for DDL execution
	at org.springframework.beans.factory.support.AbstractAutowireCapableBeanFactory.initializeBean(AbstractAutowireCapableBeanFactory.java:1796)
	at org.springframework.beans.factory.support.AbstractAutowireCapableBeanFactory.doCreateBean(AbstractAutowireCapableBeanFactory.java:595)
	at org.springframework.beans.factory.support.AbstractAutowireCapableBeanFactory.createBean(AbstractAutowireCapableBeanFactory.java:517)
	at org.springframework.beans.factory.support.AbstractBeanFactory.lambda$doGetBean$0(AbstractBeanFactory.java:323)
	at org.springframework.beans.factory.support.DefaultSingletonBeanRegistry.getSingleton(DefaultSingletonBeanRegistry.java:226)
	at org.springframework.beans.factory.support.AbstractBeanFactory.doGetBean(AbstractBeanFactory.java:321)
	at org.springframework.beans.factory.support.AbstractBeanFactory.getBean(AbstractBeanFactory.java:202)
	at org.springframework.beans.factory.support.BeanDefinitionValueResolver.resolveReference(BeanDefinitionValueResolver.java:330)
	... 28 common frames omitted
Caused by: javax.persistence.PersistenceException: [PersistenceUnit: default] Unable to build Hibernate SessionFactory; nested exception is org.hibernate.exception.SQLGrammarException: Unable to open JDBC Connection for DDL execution
	at org.springframework.orm.jpa.AbstractEntityManagerFactoryBean.buildNativeEntityManagerFactory(AbstractEntityManagerFactoryBean.java:403)
	at java.util.concurrent.FutureTask.run(FutureTask.java:266)
	at java.util.concurrent.ThreadPoolExecutor.runWorker(ThreadPoolExecutor.java:1149)
	at java.util.concurrent.ThreadPoolExecutor$Worker.run(ThreadPoolExecutor.java:624)
	at java.lang.Thread.run(Thread.java:748)
Caused by: org.hibernate.exception.SQLGrammarException: Unable to open JDBC Connection for DDL execution
	at org.hibernate.exception.internal.SQLExceptionTypeDelegate.convert(SQLExceptionTypeDelegate.java:63)
	at org.hibernate.exception.internal.StandardSQLExceptionConverter.convert(StandardSQLExceptionConverter.java:42)
	at org.hibernate.engine.jdbc.spi.SqlExceptionHelper.convert(SqlExceptionHelper.java:113)
	at org.hibernate.engine.jdbc.spi.SqlExceptionHelper.convert(SqlExceptionHelper.java:99)
	at org.hibernate.resource.transaction.backend.jdbc.internal.DdlTransactionIsolatorNonJtaImpl.getIsolatedConnection(DdlTransactionIsolatorNonJtaImpl.java:69)
	at org.hibernate.tool.schema.internal.exec.ImprovedExtractionContextImpl.getJdbcConnection(ImprovedExtractionContextImpl.java:60)
	at org.hibernate.tool.schema.internal.exec.ImprovedExtractionContextImpl.getJdbcDatabaseMetaData(ImprovedExtractionContextImpl.java:67)
	at org.hibernate.tool.schema.extract.internal.InformationExtractorJdbcDatabaseMetaDataImpl.getTables(InformationExtractorJdbcDatabaseMetaDataImpl.java:333)
	at org.hibernate.tool.schema.extract.internal.DatabaseInformationImpl.getTablesInformation(DatabaseInformationImpl.java:120)
	at org.hibernate.tool.schema.internal.GroupedSchemaMigratorImpl.performTablesMigration(GroupedSchemaMigratorImpl.java:65)
	at org.hibernate.tool.schema.internal.AbstractSchemaMigrator.performMigration(AbstractSchemaMigrator.java:207)
	at org.hibernate.tool.schema.internal.AbstractSchemaMigrator.doMigration(AbstractSchemaMigrator.java:114)
	at org.hibernate.tool.schema.spi.SchemaManagementToolCoordinator.performDatabaseAction(SchemaManagementToolCoordinator.java:184)
	at org.hibernate.tool.schema.spi.SchemaManagementToolCoordinator.process(SchemaManagementToolCoordinator.java:73)
	at org.hibernate.internal.SessionFactoryImpl.<init>(SessionFactoryImpl.java:316)
	at org.hibernate.boot.internal.SessionFactoryBuilderImpl.build(SessionFactoryBuilderImpl.java:469)
	at org.hibernate.jpa.boot.internal.EntityManagerFactoryBuilderImpl.build(EntityManagerFactoryBuilderImpl.java:1259)
	at org.springframework.orm.jpa.vendor.SpringHibernateJpaPersistenceProvider.createContainerEntityManagerFactory(SpringHibernateJpaPersistenceProvider.java:58)
	at org.springframework.orm.jpa.LocalContainerEntityManagerFactoryBean.createNativeEntityManagerFactory(LocalContainerEntityManagerFactoryBean.java:365)
	at org.springframework.orm.jpa.AbstractEntityManagerFactoryBean.buildNativeEntityManagerFactory(AbstractEntityManagerFactoryBean.java:391)
	... 4 common frames omitted
Caused by: java.sql.SQLSyntaxErrorException: Unknown database 'test1'
	at com.mysql.cj.jdbc.exceptions.SQLError.createSQLException(SQLError.java:120)
	at com.mysql.cj.jdbc.exceptions.SQLError.createSQLException(SQLError.java:97)
	at com.mysql.cj.jdbc.exceptions.SQLExceptionsMapping.translateException(SQLExceptionsMapping.java:122)
	at com.mysql.cj.jdbc.ConnectionImpl.createNewIO(ConnectionImpl.java:836)
	at com.mysql.cj.jdbc.ConnectionImpl.<init>(ConnectionImpl.java:456)
	at com.mysql.cj.jdbc.ConnectionImpl.getInstance(ConnectionImpl.java:246)
	at com.mysql.cj.jdbc.NonRegisteringDriver.connect(NonRegisteringDriver.java:197)
	at com.zaxxer.hikari.util.DriverDataSource.getConnection(DriverDataSource.java:138)
	at com.zaxxer.hikari.pool.PoolBase.newConnection(PoolBase.java:358)
	at com.zaxxer.hikari.pool.PoolBase.newPoolEntry(PoolBase.java:206)
	at com.zaxxer.hikari.pool.HikariPool.createPoolEntry(HikariPool.java:477)
	at com.zaxxer.hikari.pool.HikariPool.checkFailFast(HikariPool.java:560)
	at com.zaxxer.hikari.pool.HikariPool.<init>(HikariPool.java:115)
	at com.zaxxer.hikari.HikariDataSource.getConnection(HikariDataSource.java:112)
	at org.hibernate.engine.jdbc.connections.internal.DatasourceConnectionProviderImpl.getConnection(DatasourceConnectionProviderImpl.java:122)
	at org.hibernate.engine.jdbc.env.internal.JdbcEnvironmentInitiator$ConnectionProviderJdbcConnectionAccess.obtainConnection(JdbcEnvironmentInitiator.java:180)
	at org.hibernate.resource.transaction.backend.jdbc.internal.DdlTransactionIsolatorNonJtaImpl.getIsolatedConnection(DdlTransactionIsolatorNonJtaImpl.java:43)
	... 19 common frames omitted
2023-05-10 16:24:01,002 [task-1] ERROR [HikariPool] [RRN="] - [STAN="] - HikariPool-1 - Exception during pool initialization. 
java.sql.SQLSyntaxErrorException: Unknown database 'test2'
	at com.mysql.cj.jdbc.exceptions.SQLError.createSQLException(SQLError.java:120)
	at com.mysql.cj.jdbc.exceptions.SQLError.createSQLException(SQLError.java:97)
	at com.mysql.cj.jdbc.exceptions.SQLExceptionsMapping.translateException(SQLExceptionsMapping.java:122)
	at com.mysql.cj.jdbc.ConnectionImpl.createNewIO(ConnectionImpl.java:836)
	at com.mysql.cj.jdbc.ConnectionImpl.<init>(ConnectionImpl.java:456)
	at com.mysql.cj.jdbc.ConnectionImpl.getInstance(ConnectionImpl.java:246)
	at com.mysql.cj.jdbc.NonRegisteringDriver.connect(NonRegisteringDriver.java:197)
	at com.zaxxer.hikari.util.DriverDataSource.getConnection(DriverDataSource.java:138)
	at com.zaxxer.hikari.pool.PoolBase.newConnection(PoolBase.java:358)
	at com.zaxxer.hikari.pool.PoolBase.newPoolEntry(PoolBase.java:206)
	at com.zaxxer.hikari.pool.HikariPool.createPoolEntry(HikariPool.java:477)
	at com.zaxxer.hikari.pool.HikariPool.checkFailFast(HikariPool.java:560)
	at com.zaxxer.hikari.pool.HikariPool.<init>(HikariPool.java:115)
	at com.zaxxer.hikari.HikariDataSource.getConnection(HikariDataSource.java:112)
	at org.hibernate.engine.jdbc.connections.internal.DatasourceConnectionProviderImpl.getConnection(DatasourceConnectionProviderImpl.java:122)
	at org.hibernate.engine.jdbc.env.internal.JdbcEnvironmentInitiator$ConnectionProviderJdbcConnectionAccess.obtainConnection(JdbcEnvironmentInitiator.java:180)
	at org.hibernate.engine.jdbc.env.internal.JdbcEnvironmentInitiator.initiateService(JdbcEnvironmentInitiator.java:68)
	at org.hibernate.engine.jdbc.env.internal.JdbcEnvironmentInitiator.initiateService(JdbcEnvironmentInitiator.java:35)
	at org.hibernate.boot.registry.internal.StandardServiceRegistryImpl.initiateService(StandardServiceRegistryImpl.java:101)
	at org.hibernate.service.internal.AbstractServiceRegistryImpl.createService(AbstractServiceRegistryImpl.java:263)
	at org.hibernate.service.internal.AbstractServiceRegistryImpl.initializeService(AbstractServiceRegistryImpl.java:237)
	at org.hibernate.service.internal.AbstractServiceRegistryImpl.getService(AbstractServiceRegistryImpl.java:214)
	at org.hibernate.id.factory.internal.DefaultIdentifierGeneratorFactory.injectServices(DefaultIdentifierGeneratorFactory.java:152)
	at org.hibernate.service.internal.AbstractServiceRegistryImpl.injectDependencies(AbstractServiceRegistryImpl.java:286)
	at org.hibernate.service.internal.AbstractServiceRegistryImpl.initializeService(AbstractServiceRegistryImpl.java:243)
	at org.hibernate.service.internal.AbstractServiceRegistryImpl.getService(AbstractServiceRegistryImpl.java:214)
	at org.hibernate.boot.internal.InFlightMetadataCollectorImpl.<init>(InFlightMetadataCollectorImpl.java:176)
	at org.hibernate.boot.model.process.spi.MetadataBuildingProcess.complete(MetadataBuildingProcess.java:118)
	at org.hibernate.jpa.boot.internal.EntityManagerFactoryBuilderImpl.metadata(EntityManagerFactoryBuilderImpl.java:1224)
	at org.hibernate.jpa.boot.internal.EntityManagerFactoryBuilderImpl.build(EntityManagerFactoryBuilderImpl.java:1255)
	at org.springframework.orm.jpa.vendor.SpringHibernateJpaPersistenceProvider.createContainerEntityManagerFactory(SpringHibernateJpaPersistenceProvider.java:58)
	at org.springframework.orm.jpa.LocalContainerEntityManagerFactoryBean.createNativeEntityManagerFactory(LocalContainerEntityManagerFactoryBean.java:365)
	at org.springframework.orm.jpa.AbstractEntityManagerFactoryBean.buildNativeEntityManagerFactory(AbstractEntityManagerFactoryBean.java:391)
	at java.util.concurrent.FutureTask.run(FutureTask.java:266)
	at java.util.concurrent.ThreadPoolExecutor.runWorker(ThreadPoolExecutor.java:1149)
	at java.util.concurrent.ThreadPoolExecutor$Worker.run(ThreadPoolExecutor.java:624)
	at java.lang.Thread.run(Thread.java:748)
2023-05-10 16:24:01,003 [task-1] WARN  [JdbcEnvironmentInitiator] [RRN="] - [STAN="] - HHH000342: Could not obtain connection to query metadata : Unknown database 'test2' 
2023-05-10 16:24:01,066 [task-1] INFO  [Dialect] [RRN="] - [STAN="] - HHH000400: Using dialect: org.hibernate.dialect.MySQL8Dialect 
2023-05-10 16:24:01,336 [main] INFO  [TomcatWebServer] [RRN="] - [STAN="] - Tomcat initialized with port(s): 9093 (http) 
2023-05-10 16:24:01,368 [main] INFO  [Http11NioProtocol] [RRN="] - [STAN="] - Initializing ProtocolHandler ["http-nio-9093"] 
2023-05-10 16:24:01,370 [main] INFO  [StandardService] [RRN="] - [STAN="] - Starting service [Tomcat] 
2023-05-10 16:24:01,370 [main] INFO  [StandardEngine] [RRN="] - [STAN="] - Starting Servlet engine: [Apache Tomcat/9.0.36] 
2023-05-10 16:24:01,393 [main] INFO  [Http11NioProtocol] [RRN="] - [STAN="] - Starting ProtocolHandler ["http-nio-9092"] 
2023-05-10 16:24:01,465 [main] INFO  [TomcatWebServer] [RRN="] - [STAN="] - Tomcat started on port(s): 9092 (http) with context path '' 
2023-05-10 16:24:01,467 [main] INFO  [DocumentationPluginsBootstrapper] [RRN="] - [STAN="] - Context refreshed 
2023-05-10 16:24:01,588 [main] INFO  [DocumentationPluginsBootstrapper] [RRN="] - [STAN="] - Found 1 custom documentation plugin(s) 
2023-05-10 16:24:01,791 [main] INFO  [[/]] [RRN="] - [STAN="] - Initializing Spring embedded WebApplicationContext 
2023-05-10 16:24:01,791 [main] INFO  [ServletWebServerApplicationContext] [RRN="] - [STAN="] - Root WebApplicationContext: initialization completed in 13681 ms 
2023-05-10 16:24:01,804 [main] INFO  [DefaultLazyPropertyResolver] [RRN="] - [STAN="] - Property Resolver custom Bean not found with name 'encryptablePropertyResolver'. Initializing Default Property Resolver 
2023-05-10 16:24:01,816 [main] INFO  [DefaultLazyPropertyDetector] [RRN="] - [STAN="] - Property Detector custom Bean not found with name 'encryptablePropertyDetector'. Initializing Default Property Detector 
2023-05-10 16:24:01,827 [main] INFO  [ApiListingReferenceScanner] [RRN="] - [STAN="] - Scanning for api listing references 
2023-05-10 16:24:02,265 [main] DEBUG [HikariConfig] [RRN="] - [STAN="] - Driver class com.mysql.cj.jdbc.Driver found in Thread context class loader sun.misc.Launcher$AppClassLoader@73d16e93 
2023-05-10 16:24:02,490 [main] INFO  [CachingOperationNameGenerator] [RRN="] - [STAN="] - Generating unique operation named: allModelsUsingGET_1 
2023-05-10 16:24:02,547 [main] INFO  [DeferredRepositoryInitializationListener] [RRN="] - [STAN="] - Triggering deferred initialization of Spring Data repositories… 
2023-05-10 16:24:02,681 [main] INFO  [ThreadPoolTaskExecutor] [RRN="] - [STAN="] - Initializing ExecutorService 'applicationTaskExecutor' 
2023-05-10 16:24:02,922 [task-1] INFO  [LogHelper] [RRN="] - [STAN="] - HHH000204: Processing PersistenceUnitInfo [name: default] 
2023-05-10 16:24:03,032 [main] WARN  [JpaBaseConfiguration$JpaWebConfiguration] [RRN="] - [STAN="] - spring.jpa.open-in-view is enabled by default. Therefore, database queries may be performed during view rendering. Explicitly configure spring.jpa.open-in-view to disable this warning 
2023-05-10 16:24:03,239 [task-1] INFO  [Version] [RRN="] - [STAN="] - HHH000412: Hibernate ORM core version 5.4.17.Final 
2023-05-10 16:24:03,739 [task-1] INFO  [Version] [RRN="] - [STAN="] - HCANN000001: Hibernate Commons Annotations {5.1.0.Final} 
2023-05-10 16:24:04,085 [task-1] DEBUG [HikariConfig] [RRN="] - [STAN="] - HikariPool-1 - configuration: 
2023-05-10 16:24:04,089 [task-1] DEBUG [HikariConfig] [RRN="] - [STAN="] - allowPoolSuspension.............false 
2023-05-10 16:24:04,089 [task-1] DEBUG [HikariConfig] [RRN="] - [STAN="] - autoCommit......................true 
2023-05-10 16:24:04,089 [task-1] DEBUG [HikariConfig] [RRN="] - [STAN="] - catalog.........................none 
2023-05-10 16:24:04,089 [task-1] DEBUG [HikariConfig] [RRN="] - [STAN="] - connectionInitSql...............none 
2023-05-10 16:24:04,089 [task-1] DEBUG [HikariConfig] [RRN="] - [STAN="] - connectionTestQuery.............none 
2023-05-10 16:24:04,089 [task-1] DEBUG [HikariConfig] [RRN="] - [STAN="] - connectionTimeout...............30000 
2023-05-10 16:24:04,090 [task-1] DEBUG [HikariConfig] [RRN="] - [STAN="] - dataSource......................none 
2023-05-10 16:24:04,090 [task-1] DEBUG [HikariConfig] [RRN="] - [STAN="] - dataSourceClassName.............none 
2023-05-10 16:24:04,090 [task-1] DEBUG [HikariConfig] [RRN="] - [STAN="] - dataSourceJNDI..................none 
2023-05-10 16:24:04,091 [task-1] DEBUG [HikariConfig] [RRN="] - [STAN="] - dataSourceProperties............{password=<masked>} 
2023-05-10 16:24:04,091 [task-1] DEBUG [HikariConfig] [RRN="] - [STAN="] - driverClassName................."com.mysql.cj.jdbc.Driver" 
2023-05-10 16:24:04,091 [task-1] DEBUG [HikariConfig] [RRN="] - [STAN="] - exceptionOverrideClassName......none 
2023-05-10 16:24:04,091 [task-1] DEBUG [HikariConfig] [RRN="] - [STAN="] - healthCheckProperties...........{} 
2023-05-10 16:24:04,091 [task-1] DEBUG [HikariConfig] [RRN="] - [STAN="] - healthCheckRegistry.............none 
2023-05-10 16:24:04,091 [task-1] DEBUG [HikariConfig] [RRN="] - [STAN="] - idleTimeout.....................600000 
2023-05-10 16:24:04,091 [task-1] DEBUG [HikariConfig] [RRN="] - [STAN="] - initializationFailTimeout.......1 
2023-05-10 16:24:04,092 [task-1] DEBUG [HikariConfig] [RRN="] - [STAN="] - isolateInternalQueries..........false 
2023-05-10 16:24:04,092 [task-1] DEBUG [HikariConfig] [RRN="] - [STAN="] - jdbcUrl.........................jdbc:mysql://localhost:3306/test3 
2023-05-10 16:24:04,092 [task-1] DEBUG [HikariConfig] [RRN="] - [STAN="] - leakDetectionThreshold..........0 
2023-05-10 16:24:04,092 [task-1] DEBUG [HikariConfig] [RRN="] - [STAN="] - maxLifetime.....................1800000 
2023-05-10 16:24:04,092 [task-1] DEBUG [HikariConfig] [RRN="] - [STAN="] - maximumPoolSize.................10 
2023-05-10 16:24:04,092 [task-1] DEBUG [HikariConfig] [RRN="] - [STAN="] - metricRegistry..................none 
2023-05-10 16:24:04,093 [task-1] DEBUG [HikariConfig] [RRN="] - [STAN="] - metricsTrackerFactory...........none 
2023-05-10 16:24:04,093 [task-1] DEBUG [HikariConfig] [RRN="] - [STAN="] - minimumIdle.....................10 
2023-05-10 16:24:04,093 [task-1] DEBUG [HikariConfig] [RRN="] - [STAN="] - password........................<masked> 
2023-05-10 16:24:04,094 [task-1] DEBUG [HikariConfig] [RRN="] - [STAN="] - poolName........................"HikariPool-1" 
2023-05-10 16:24:04,094 [task-1] DEBUG [HikariConfig] [RRN="] - [STAN="] - readOnly........................false 
2023-05-10 16:24:04,094 [task-1] DEBUG [HikariConfig] [RRN="] - [STAN="] - registerMbeans..................false 
2023-05-10 16:24:04,094 [task-1] DEBUG [HikariConfig] [RRN="] - [STAN="] - scheduledExecutor...............none 
2023-05-10 16:24:04,094 [task-1] DEBUG [HikariConfig] [RRN="] - [STAN="] - schema..........................none 
2023-05-10 16:24:04,095 [task-1] DEBUG [HikariConfig] [RRN="] - [STAN="] - threadFactory...................internal 
2023-05-10 16:24:04,095 [task-1] DEBUG [HikariConfig] [RRN="] - [STAN="] - transactionIsolation............default 
2023-05-10 16:24:04,095 [task-1] DEBUG [HikariConfig] [RRN="] - [STAN="] - username........................"root" 
2023-05-10 16:24:04,095 [task-1] DEBUG [HikariConfig] [RRN="] - [STAN="] - validationTimeout...............5000 
2023-05-10 16:24:04,095 [task-1] INFO  [HikariDataSource] [RRN="] - [STAN="] - HikariPool-1 - Starting... 
2023-05-10 16:24:04,351 [main] INFO  [DefaultSecurityFilterChain] [RRN="] - [STAN="] - Creating filter chain: Ant [pattern='/v2/api-docs'], [] 
2023-05-10 16:24:04,351 [main] INFO  [DefaultSecurityFilterChain] [RRN="] - [STAN="] - Creating filter chain: Ant [pattern='/configuration/ui'], [] 
2023-05-10 16:24:04,351 [main] INFO  [DefaultSecurityFilterChain] [RRN="] - [STAN="] - Creating filter chain: Ant [pattern='/swagger-resources/**'], [] 
2023-05-10 16:24:04,351 [main] INFO  [DefaultSecurityFilterChain] [RRN="] - [STAN="] - Creating filter chain: Ant [pattern='/configuration/**'], [] 
2023-05-10 16:24:04,351 [main] INFO  [DefaultSecurityFilterChain] [RRN="] - [STAN="] - Creating filter chain: Ant [pattern='/swagger-ui.html'], [] 
2023-05-10 16:24:04,352 [main] INFO  [DefaultSecurityFilterChain] [RRN="] - [STAN="] - Creating filter chain: Ant [pattern='/webjars/**'], [] 
2023-05-10 16:24:04,421 [task-1] DEBUG [HikariConfig] [RRN="] - [STAN="] - HikariPool-1 - configuration: 
2023-05-10 16:24:04,423 [task-1] DEBUG [HikariConfig] [RRN="] - [STAN="] - allowPoolSuspension.............false 
2023-05-10 16:24:04,424 [task-1] DEBUG [HikariConfig] [RRN="] - [STAN="] - autoCommit......................true 
2023-05-10 16:24:04,424 [task-1] DEBUG [HikariConfig] [RRN="] - [STAN="] - catalog.........................none 
2023-05-10 16:24:04,424 [task-1] DEBUG [HikariConfig] [RRN="] - [STAN="] - connectionInitSql...............none 
2023-05-10 16:24:04,424 [task-1] DEBUG [HikariConfig] [RRN="] - [STAN="] - connectionTestQuery.............none 
2023-05-10 16:24:04,425 [task-1] DEBUG [HikariConfig] [RRN="] - [STAN="] - connectionTimeout...............30000 
2023-05-10 16:24:04,425 [task-1] DEBUG [HikariConfig] [RRN="] - [STAN="] - dataSource......................none 
2023-05-10 16:24:04,425 [task-1] DEBUG [HikariConfig] [RRN="] - [STAN="] - dataSourceClassName.............none 
2023-05-10 16:24:04,426 [task-1] DEBUG [HikariConfig] [RRN="] - [STAN="] - dataSourceJNDI..................none 
2023-05-10 16:24:04,426 [task-1] DEBUG [HikariConfig] [RRN="] - [STAN="] - dataSourceProperties............{password=<masked>} 
2023-05-10 16:24:04,426 [task-1] DEBUG [HikariConfig] [RRN="] - [STAN="] - driverClassName................."com.mysql.cj.jdbc.Driver" 
2023-05-10 16:24:04,426 [task-1] DEBUG [HikariConfig] [RRN="] - [STAN="] - exceptionOverrideClassName......none 
2023-05-10 16:24:04,426 [task-1] DEBUG [HikariConfig] [RRN="] - [STAN="] - healthCheckProperties...........{} 
2023-05-10 16:24:04,427 [task-1] DEBUG [HikariConfig] [RRN="] - [STAN="] - healthCheckRegistry.............none 
2023-05-10 16:24:04,427 [task-1] DEBUG [HikariConfig] [RRN="] - [STAN="] - idleTimeout.....................600000 
2023-05-10 16:24:04,427 [task-1] DEBUG [HikariConfig] [RRN="] - [STAN="] - initializationFailTimeout.......1 
2023-05-10 16:24:04,427 [task-1] DEBUG [HikariConfig] [RRN="] - [STAN="] - isolateInternalQueries..........false 
2023-05-10 16:24:04,427 [task-1] DEBUG [HikariConfig] [RRN="] - [STAN="] - jdbcUrl.........................jdbc:mysql://localhost:3306/test2 
2023-05-10 16:24:04,427 [task-1] DEBUG [HikariConfig] [RRN="] - [STAN="] - leakDetectionThreshold..........0 
2023-05-10 16:24:04,427 [task-1] DEBUG [HikariConfig] [RRN="] - [STAN="] - maxLifetime.....................1800000 
2023-05-10 16:24:04,427 [task-1] DEBUG [HikariConfig] [RRN="] - [STAN="] - maximumPoolSize.................10 
2023-05-10 16:24:04,427 [task-1] DEBUG [HikariConfig] [RRN="] - [STAN="] - metricRegistry..................none 
2023-05-10 16:24:04,427 [task-1] DEBUG [HikariConfig] [RRN="] - [STAN="] - metricsTrackerFactory...........none 
2023-05-10 16:24:04,427 [task-1] DEBUG [HikariConfig] [RRN="] - [STAN="] - minimumIdle.....................10 
2023-05-10 16:24:04,429 [task-1] DEBUG [HikariConfig] [RRN="] - [STAN="] - password........................<masked> 
2023-05-10 16:24:04,429 [task-1] DEBUG [HikariConfig] [RRN="] - [STAN="] - poolName........................"HikariPool-1" 
2023-05-10 16:24:04,429 [task-1] DEBUG [HikariConfig] [RRN="] - [STAN="] - readOnly........................false 
2023-05-10 16:24:04,430 [task-1] DEBUG [HikariConfig] [RRN="] - [STAN="] - registerMbeans..................false 
2023-05-10 16:24:04,430 [task-1] DEBUG [HikariConfig] [RRN="] - [STAN="] - scheduledExecutor...............none 
2023-05-10 16:24:04,431 [task-1] DEBUG [HikariConfig] [RRN="] - [STAN="] - schema..........................none 
2023-05-10 16:24:04,431 [task-1] DEBUG [HikariConfig] [RRN="] - [STAN="] - threadFactory...................internal 
2023-05-10 16:24:04,431 [task-1] DEBUG [HikariConfig] [RRN="] - [STAN="] - transactionIsolation............default 
2023-05-10 16:24:04,431 [task-1] DEBUG [HikariConfig] [RRN="] - [STAN="] - username........................"root" 
2023-05-10 16:24:04,431 [task-1] DEBUG [HikariConfig] [RRN="] - [STAN="] - validationTimeout...............5000 
2023-05-10 16:24:04,431 [task-1] INFO  [HikariDataSource] [RRN="] - [STAN="] - HikariPool-1 - Starting... 
2023-05-10 16:24:04,434 [main] INFO  [PropertySourcedRequestMappingHandlerMapping] [RRN="] - [STAN="] - Mapped URL path [/v2/api-docs] onto method [springfox.documentation.swagger2.web.Swagger2Controller#getDocumentation(String, HttpServletRequest)] 
2023-05-10 16:24:04,436 [task-1] DEBUG [PoolBase] [RRN="] - [STAN="] - HikariPool-1 - Failed to create/setup connection: Unknown database 'test2' 
2023-05-10 16:24:04,437 [task-1] DEBUG [HikariPool] [RRN="] - [STAN="] - HikariPool-1 - Cannot acquire connection from data source 
java.sql.SQLSyntaxErrorException: Unknown database 'test2'
	at com.mysql.cj.jdbc.exceptions.SQLError.createSQLException(SQLError.java:120)
	at com.mysql.cj.jdbc.exceptions.SQLError.createSQLException(SQLError.java:97)
	at com.mysql.cj.jdbc.exceptions.SQLExceptionsMapping.translateException(SQLExceptionsMapping.java:122)
	at com.mysql.cj.jdbc.ConnectionImpl.createNewIO(ConnectionImpl.java:836)
	at com.mysql.cj.jdbc.ConnectionImpl.<init>(ConnectionImpl.java:456)
	at com.mysql.cj.jdbc.ConnectionImpl.getInstance(ConnectionImpl.java:246)
	at com.mysql.cj.jdbc.NonRegisteringDriver.connect(NonRegisteringDriver.java:197)
	at com.zaxxer.hikari.util.DriverDataSource.getConnection(DriverDataSource.java:138)
	at com.zaxxer.hikari.pool.PoolBase.newConnection(PoolBase.java:358)
	at com.zaxxer.hikari.pool.PoolBase.newPoolEntry(PoolBase.java:206)
	at com.zaxxer.hikari.pool.HikariPool.createPoolEntry(HikariPool.java:477)
	at com.zaxxer.hikari.pool.HikariPool.checkFailFast(HikariPool.java:560)
	at com.zaxxer.hikari.pool.HikariPool.<init>(HikariPool.java:115)
	at com.zaxxer.hikari.HikariDataSource.getConnection(HikariDataSource.java:112)
	at org.hibernate.engine.jdbc.connections.internal.DatasourceConnectionProviderImpl.getConnection(DatasourceConnectionProviderImpl.java:122)
	at org.hibernate.engine.jdbc.env.internal.JdbcEnvironmentInitiator$ConnectionProviderJdbcConnectionAccess.obtainConnection(JdbcEnvironmentInitiator.java:180)
	at org.hibernate.resource.transaction.backend.jdbc.internal.DdlTransactionIsolatorNonJtaImpl.getIsolatedConnection(DdlTransactionIsolatorNonJtaImpl.java:43)
	at org.hibernate.tool.schema.internal.exec.ImprovedExtractionContextImpl.getJdbcConnection(ImprovedExtractionContextImpl.java:60)
	at org.hibernate.tool.schema.internal.exec.ImprovedExtractionContextImpl.getJdbcDatabaseMetaData(ImprovedExtractionContextImpl.java:67)
	at org.hibernate.tool.schema.extract.internal.InformationExtractorJdbcDatabaseMetaDataImpl.getTables(InformationExtractorJdbcDatabaseMetaDataImpl.java:333)
	at org.hibernate.tool.schema.extract.internal.DatabaseInformationImpl.getTablesInformation(DatabaseInformationImpl.java:120)
	at org.hibernate.tool.schema.internal.GroupedSchemaMigratorImpl.performTablesMigration(GroupedSchemaMigratorImpl.java:65)
	at org.hibernate.tool.schema.internal.AbstractSchemaMigrator.performMigration(AbstractSchemaMigrator.java:207)
	at org.hibernate.tool.schema.internal.AbstractSchemaMigrator.doMigration(AbstractSchemaMigrator.java:114)
	at org.hibernate.tool.schema.spi.SchemaManagementToolCoordinator.performDatabaseAction(SchemaManagementToolCoordinator.java:184)
	at org.hibernate.tool.schema.spi.SchemaManagementToolCoordinator.process(SchemaManagementToolCoordinator.java:73)
	at org.hibernate.internal.SessionFactoryImpl.<init>(SessionFactoryImpl.java:316)
	at org.hibernate.boot.internal.SessionFactoryBuilderImpl.build(SessionFactoryBuilderImpl.java:469)
	at org.hibernate.jpa.boot.internal.EntityManagerFactoryBuilderImpl.build(EntityManagerFactoryBuilderImpl.java:1259)
	at org.springframework.orm.jpa.vendor.SpringHibernateJpaPersistenceProvider.createContainerEntityManagerFactory(SpringHibernateJpaPersistenceProvider.java:58)
	at org.springframework.orm.jpa.LocalContainerEntityManagerFactoryBean.createNativeEntityManagerFactory(LocalContainerEntityManagerFactoryBean.java:365)
	at org.springframework.orm.jpa.AbstractEntityManagerFactoryBean.buildNativeEntityManagerFactory(AbstractEntityManagerFactoryBean.java:391)
	at java.util.concurrent.FutureTask.run(FutureTask.java:266)
	at java.util.concurrent.ThreadPoolExecutor.runWorker(ThreadPoolExecutor.java:1149)
	at java.util.concurrent.ThreadPoolExecutor$Worker.run(ThreadPoolExecutor.java:624)
	at java.lang.Thread.run(Thread.java:748)
2023-05-10 16:24:04,491 [task-1] DEBUG [PoolBase] [RRN="] - [STAN="] - HikariPool-1 - Failed to create/setup connection: Unknown database 'test3' 
2023-05-10 16:24:04,494 [task-1] DEBUG [HikariPool] [RRN="] - [STAN="] - HikariPool-1 - Cannot acquire connection from data source 
java.sql.SQLSyntaxErrorException: Unknown database 'test3'
	at com.mysql.cj.jdbc.exceptions.SQLError.createSQLException(SQLError.java:120)
	at com.mysql.cj.jdbc.exceptions.SQLError.createSQLException(SQLError.java:97)
	at com.mysql.cj.jdbc.exceptions.SQLExceptionsMapping.translateException(SQLExceptionsMapping.java:122)
	at com.mysql.cj.jdbc.ConnectionImpl.createNewIO(ConnectionImpl.java:836)
	at com.mysql.cj.jdbc.ConnectionImpl.<init>(ConnectionImpl.java:456)
	at com.mysql.cj.jdbc.ConnectionImpl.getInstance(ConnectionImpl.java:246)
	at com.mysql.cj.jdbc.NonRegisteringDriver.connect(NonRegisteringDriver.java:197)
	at com.zaxxer.hikari.util.DriverDataSource.getConnection(DriverDataSource.java:138)
	at com.zaxxer.hikari.pool.PoolBase.newConnection(PoolBase.java:358)
	at com.zaxxer.hikari.pool.PoolBase.newPoolEntry(PoolBase.java:206)
	at com.zaxxer.hikari.pool.HikariPool.createPoolEntry(HikariPool.java:477)
	at com.zaxxer.hikari.pool.HikariPool.checkFailFast(HikariPool.java:560)
	at com.zaxxer.hikari.pool.HikariPool.<init>(HikariPool.java:115)
	at com.zaxxer.hikari.HikariDataSource.getConnection(HikariDataSource.java:112)
	at org.hibernate.engine.jdbc.connections.internal.DatasourceConnectionProviderImpl.getConnection(DatasourceConnectionProviderImpl.java:122)
	at org.hibernate.engine.jdbc.env.internal.JdbcEnvironmentInitiator$ConnectionProviderJdbcConnectionAccess.obtainConnection(JdbcEnvironmentInitiator.java:180)
	at org.hibernate.engine.jdbc.env.internal.JdbcEnvironmentInitiator.initiateService(JdbcEnvironmentInitiator.java:68)
	at org.hibernate.engine.jdbc.env.internal.JdbcEnvironmentInitiator.initiateService(JdbcEnvironmentInitiator.java:35)
	at org.hibernate.boot.registry.internal.StandardServiceRegistryImpl.initiateService(StandardServiceRegistryImpl.java:101)
	at org.hibernate.service.internal.AbstractServiceRegistryImpl.createService(AbstractServiceRegistryImpl.java:263)
	at org.hibernate.service.internal.AbstractServiceRegistryImpl.initializeService(AbstractServiceRegistryImpl.java:237)
	at org.hibernate.service.internal.AbstractServiceRegistryImpl.getService(AbstractServiceRegistryImpl.java:214)
	at org.hibernate.id.factory.internal.DefaultIdentifierGeneratorFactory.injectServices(DefaultIdentifierGeneratorFactory.java:152)
	at org.hibernate.service.internal.AbstractServiceRegistryImpl.injectDependencies(AbstractServiceRegistryImpl.java:286)
	at org.hibernate.service.internal.AbstractServiceRegistryImpl.initializeService(AbstractServiceRegistryImpl.java:243)
	at org.hibernate.service.internal.AbstractServiceRegistryImpl.getService(AbstractServiceRegistryImpl.java:214)
	at org.hibernate.boot.internal.InFlightMetadataCollectorImpl.<init>(InFlightMetadataCollectorImpl.java:176)
	at org.hibernate.boot.model.process.spi.MetadataBuildingProcess.complete(MetadataBuildingProcess.java:118)
	at org.hibernate.jpa.boot.internal.EntityManagerFactoryBuilderImpl.metadata(EntityManagerFactoryBuilderImpl.java:1224)
	at org.hibernate.jpa.boot.internal.EntityManagerFactoryBuilderImpl.build(EntityManagerFactoryBuilderImpl.java:1255)
	at org.springframework.orm.jpa.vendor.SpringHibernateJpaPersistenceProvider.createContainerEntityManagerFactory(SpringHibernateJpaPersistenceProvider.java:58)
	at org.springframework.orm.jpa.LocalContainerEntityManagerFactoryBean.createNativeEntityManagerFactory(LocalContainerEntityManagerFactoryBean.java:365)
	at org.springframework.orm.jpa.AbstractEntityManagerFactoryBean.buildNativeEntityManagerFactory(AbstractEntityManagerFactoryBean.java:391)
	at java.util.concurrent.FutureTask.run(FutureTask.java:266)
	at java.util.concurrent.ThreadPoolExecutor.runWorker(ThreadPoolExecutor.java:1149)
	at java.util.concurrent.ThreadPoolExecutor$Worker.run(ThreadPoolExecutor.java:624)
	at java.lang.Thread.run(Thread.java:748)
2023-05-10 16:24:04,649 [main] INFO  [DefaultSecurityFilterChain] [RRN="] - [STAN="] - Creating filter chain: any request, [org.springframework.security.web.context.request.async.WebAsyncManagerIntegrationFilter@286855ea, org.springframework.security.web.context.SecurityContextPersistenceFilter@39666e42, org.springframework.security.web.header.HeaderWriterFilter@5d512ddb, org.springframework.web.filter.CorsFilter@64aeaf29, org.springframework.security.web.authentication.logout.LogoutFilter@61db86bf, com.zeroinfinity.federatedclient.config.JwtRequestFilter@440e3ce6, org.springframework.security.web.savedrequest.RequestCacheAwareFilter@9b23822, org.springframework.security.web.servletapi.SecurityContextHolderAwareRequestFilter@6b9fdbc6, org.springframework.security.web.authentication.AnonymousAuthenticationFilter@1e3df614, org.springframework.security.web.session.SessionManagementFilter@2291d9a0, org.springframework.security.web.access.ExceptionTranslationFilter@32f1fafe, org.springframework.security.web.access.intercept.FilterSecurityInterceptor@b791a81] 
2023-05-10 16:24:05,042 [main] INFO  [Http11NioProtocol] [RRN="] - [STAN="] - Starting ProtocolHandler ["http-nio-9093"] 
2023-05-10 16:24:05,079 [main] INFO  [TomcatWebServer] [RRN="] - [STAN="] - Tomcat started on port(s): 9093 (http) with context path '' 
2023-05-10 16:24:05,081 [main] INFO  [DocumentationPluginsBootstrapper] [RRN="] - [STAN="] - Context refreshed 
2023-05-10 16:24:05,117 [main] INFO  [DocumentationPluginsBootstrapper] [RRN="] - [STAN="] - Found 1 custom documentation plugin(s) 
2023-05-10 16:24:05,159 [main] INFO  [ApiListingReferenceScanner] [RRN="] - [STAN="] - Scanning for api listing references 
2023-05-10 16:24:05,362 [main] INFO  [CachingOperationNameGenerator] [RRN="] - [STAN="] - Generating unique operation named: allModelsUsingGET_1 
2023-05-10 16:24:05,382 [main] INFO  [DeferredRepositoryInitializationListener] [RRN="] - [STAN="] - Triggering deferred initialization of Spring Data repositories… 
2023-05-10 16:24:05,443 [task-1] ERROR [HikariPool] [RRN="] - [STAN="] - HikariPool-1 - Exception during pool initialization. 
java.sql.SQLSyntaxErrorException: Unknown database 'test2'
	at com.mysql.cj.jdbc.exceptions.SQLError.createSQLException(SQLError.java:120)
	at com.mysql.cj.jdbc.exceptions.SQLError.createSQLException(SQLError.java:97)
	at com.mysql.cj.jdbc.exceptions.SQLExceptionsMapping.translateException(SQLExceptionsMapping.java:122)
	at com.mysql.cj.jdbc.ConnectionImpl.createNewIO(ConnectionImpl.java:836)
	at com.mysql.cj.jdbc.ConnectionImpl.<init>(ConnectionImpl.java:456)
	at com.mysql.cj.jdbc.ConnectionImpl.getInstance(ConnectionImpl.java:246)
	at com.mysql.cj.jdbc.NonRegisteringDriver.connect(NonRegisteringDriver.java:197)
	at com.zaxxer.hikari.util.DriverDataSource.getConnection(DriverDataSource.java:138)
	at com.zaxxer.hikari.pool.PoolBase.newConnection(PoolBase.java:358)
	at com.zaxxer.hikari.pool.PoolBase.newPoolEntry(PoolBase.java:206)
	at com.zaxxer.hikari.pool.HikariPool.createPoolEntry(HikariPool.java:477)
	at com.zaxxer.hikari.pool.HikariPool.checkFailFast(HikariPool.java:560)
	at com.zaxxer.hikari.pool.HikariPool.<init>(HikariPool.java:115)
	at com.zaxxer.hikari.HikariDataSource.getConnection(HikariDataSource.java:112)
	at org.hibernate.engine.jdbc.connections.internal.DatasourceConnectionProviderImpl.getConnection(DatasourceConnectionProviderImpl.java:122)
	at org.hibernate.engine.jdbc.env.internal.JdbcEnvironmentInitiator$ConnectionProviderJdbcConnectionAccess.obtainConnection(JdbcEnvironmentInitiator.java:180)
	at org.hibernate.resource.transaction.backend.jdbc.internal.DdlTransactionIsolatorNonJtaImpl.getIsolatedConnection(DdlTransactionIsolatorNonJtaImpl.java:43)
	at org.hibernate.tool.schema.internal.exec.ImprovedExtractionContextImpl.getJdbcConnection(ImprovedExtractionContextImpl.java:60)
	at org.hibernate.tool.schema.internal.exec.ImprovedExtractionContextImpl.getJdbcDatabaseMetaData(ImprovedExtractionContextImpl.java:67)
	at org.hibernate.tool.schema.extract.internal.InformationExtractorJdbcDatabaseMetaDataImpl.getTables(InformationExtractorJdbcDatabaseMetaDataImpl.java:333)
	at org.hibernate.tool.schema.extract.internal.DatabaseInformationImpl.getTablesInformation(DatabaseInformationImpl.java:120)
	at org.hibernate.tool.schema.internal.GroupedSchemaMigratorImpl.performTablesMigration(GroupedSchemaMigratorImpl.java:65)
	at org.hibernate.tool.schema.internal.AbstractSchemaMigrator.performMigration(AbstractSchemaMigrator.java:207)
	at org.hibernate.tool.schema.internal.AbstractSchemaMigrator.doMigration(AbstractSchemaMigrator.java:114)
	at org.hibernate.tool.schema.spi.SchemaManagementToolCoordinator.performDatabaseAction(SchemaManagementToolCoordinator.java:184)
	at org.hibernate.tool.schema.spi.SchemaManagementToolCoordinator.process(SchemaManagementToolCoordinator.java:73)
	at org.hibernate.internal.SessionFactoryImpl.<init>(SessionFactoryImpl.java:316)
	at org.hibernate.boot.internal.SessionFactoryBuilderImpl.build(SessionFactoryBuilderImpl.java:469)
	at org.hibernate.jpa.boot.internal.EntityManagerFactoryBuilderImpl.build(EntityManagerFactoryBuilderImpl.java:1259)
	at org.springframework.orm.jpa.vendor.SpringHibernateJpaPersistenceProvider.createContainerEntityManagerFactory(SpringHibernateJpaPersistenceProvider.java:58)
	at org.springframework.orm.jpa.LocalContainerEntityManagerFactoryBean.createNativeEntityManagerFactory(LocalContainerEntityManagerFactoryBean.java:365)
	at org.springframework.orm.jpa.AbstractEntityManagerFactoryBean.buildNativeEntityManagerFactory(AbstractEntityManagerFactoryBean.java:391)
	at java.util.concurrent.FutureTask.run(FutureTask.java:266)
	at java.util.concurrent.ThreadPoolExecutor.runWorker(ThreadPoolExecutor.java:1149)
	at java.util.concurrent.ThreadPoolExecutor$Worker.run(ThreadPoolExecutor.java:624)
	at java.lang.Thread.run(Thread.java:748)
2023-05-10 16:24:05,445 [task-1] WARN  [SqlExceptionHelper] [RRN="] - [STAN="] - SQL Error: 1049, SQLState: 42000 
2023-05-10 16:24:05,445 [task-1] ERROR [SqlExceptionHelper] [RRN="] - [STAN="] - Unknown database 'test2' 
2023-05-10 16:24:05,456 [main] WARN  [AnnotationConfigServletWebServerApplicationContext] [RRN="] - [STAN="] - Exception encountered during context initialization - cancelling refresh attempt: org.springframework.beans.factory.BeanCreationException: Error creating bean with name 'modelDetailsRepository' defined in com.zeroinfinity.federatedclient.repo.ModelDetailsRepository defined in @EnableJpaRepositories declared on JpaRepositoriesRegistrar.EnableJpaRepositoriesConfiguration: Cannot resolve reference to bean 'jpaMappingContext' while setting bean property 'mappingContext'; nested exception is org.springframework.beans.factory.BeanCreationException: Error creating bean with name 'jpaMappingContext': Invocation of init method failed; nested exception is javax.persistence.PersistenceException: [PersistenceUnit: default] Unable to build Hibernate SessionFactory; nested exception is org.hibernate.exception.SQLGrammarException: Unable to open JDBC Connection for DDL execution 
2023-05-10 16:24:05,467 [main] INFO  [LocalContainerEntityManagerFactoryBean] [RRN="] - [STAN="] - Closing JPA EntityManagerFactory for persistence unit 'default' 
2023-05-10 16:24:05,467 [main] WARN  [DisposableBeanAdapter] [RRN="] - [STAN="] - Invocation of destroy method failed on bean with name 'entityManagerFactory': javax.persistence.PersistenceException: [PersistenceUnit: default] Unable to build Hibernate SessionFactory; nested exception is org.hibernate.exception.SQLGrammarException: Unable to open JDBC Connection for DDL execution 
2023-05-10 16:24:05,468 [main] INFO  [ThreadPoolTaskExecutor] [RRN="] - [STAN="] - Shutting down ExecutorService 'applicationTaskExecutor' 
2023-05-10 16:24:05,477 [main] INFO  [Http11NioProtocol] [RRN="] - [STAN="] - Pausing ProtocolHandler ["http-nio-9092"] 
2023-05-10 16:24:05,509 [task-1] ERROR [HikariPool] [RRN="] - [STAN="] - HikariPool-1 - Exception during pool initialization. 
java.sql.SQLSyntaxErrorException: Unknown database 'test3'
	at com.mysql.cj.jdbc.exceptions.SQLError.createSQLException(SQLError.java:120)
	at com.mysql.cj.jdbc.exceptions.SQLError.createSQLException(SQLError.java:97)
	at com.mysql.cj.jdbc.exceptions.SQLExceptionsMapping.translateException(SQLExceptionsMapping.java:122)
	at com.mysql.cj.jdbc.ConnectionImpl.createNewIO(ConnectionImpl.java:836)
	at com.mysql.cj.jdbc.ConnectionImpl.<init>(ConnectionImpl.java:456)
	at com.mysql.cj.jdbc.ConnectionImpl.getInstance(ConnectionImpl.java:246)
	at com.mysql.cj.jdbc.NonRegisteringDriver.connect(NonRegisteringDriver.java:197)
	at com.zaxxer.hikari.util.DriverDataSource.getConnection(DriverDataSource.java:138)
	at com.zaxxer.hikari.pool.PoolBase.newConnection(PoolBase.java:358)
	at com.zaxxer.hikari.pool.PoolBase.newPoolEntry(PoolBase.java:206)
	at com.zaxxer.hikari.pool.HikariPool.createPoolEntry(HikariPool.java:477)
	at com.zaxxer.hikari.pool.HikariPool.checkFailFast(HikariPool.java:560)
	at com.zaxxer.hikari.pool.HikariPool.<init>(HikariPool.java:115)
	at com.zaxxer.hikari.HikariDataSource.getConnection(HikariDataSource.java:112)
	at org.hibernate.engine.jdbc.connections.internal.DatasourceConnectionProviderImpl.getConnection(DatasourceConnectionProviderImpl.java:122)
	at org.hibernate.engine.jdbc.env.internal.JdbcEnvironmentInitiator$ConnectionProviderJdbcConnectionAccess.obtainConnection(JdbcEnvironmentInitiator.java:180)
	at org.hibernate.engine.jdbc.env.internal.JdbcEnvironmentInitiator.initiateService(JdbcEnvironmentInitiator.java:68)
	at org.hibernate.engine.jdbc.env.internal.JdbcEnvironmentInitiator.initiateService(JdbcEnvironmentInitiator.java:35)
	at org.hibernate.boot.registry.internal.StandardServiceRegistryImpl.initiateService(StandardServiceRegistryImpl.java:101)
	at org.hibernate.service.internal.AbstractServiceRegistryImpl.createService(AbstractServiceRegistryImpl.java:263)
	at org.hibernate.service.internal.AbstractServiceRegistryImpl.initializeService(AbstractServiceRegistryImpl.java:237)
	at org.hibernate.service.internal.AbstractServiceRegistryImpl.getService(AbstractServiceRegistryImpl.java:214)
	at org.hibernate.id.factory.internal.DefaultIdentifierGeneratorFactory.injectServices(DefaultIdentifierGeneratorFactory.java:152)
	at org.hibernate.service.internal.AbstractServiceRegistryImpl.injectDependencies(AbstractServiceRegistryImpl.java:286)
	at org.hibernate.service.internal.AbstractServiceRegistryImpl.initializeService(AbstractServiceRegistryImpl.java:243)
	at org.hibernate.service.internal.AbstractServiceRegistryImpl.getService(AbstractServiceRegistryImpl.java:214)
	at org.hibernate.boot.internal.InFlightMetadataCollectorImpl.<init>(InFlightMetadataCollectorImpl.java:176)
	at org.hibernate.boot.model.process.spi.MetadataBuildingProcess.complete(MetadataBuildingProcess.java:118)
	at org.hibernate.jpa.boot.internal.EntityManagerFactoryBuilderImpl.metadata(EntityManagerFactoryBuilderImpl.java:1224)
	at org.hibernate.jpa.boot.internal.EntityManagerFactoryBuilderImpl.build(EntityManagerFactoryBuilderImpl.java:1255)
	at org.springframework.orm.jpa.vendor.SpringHibernateJpaPersistenceProvider.createContainerEntityManagerFactory(SpringHibernateJpaPersistenceProvider.java:58)
	at org.springframework.orm.jpa.LocalContainerEntityManagerFactoryBean.createNativeEntityManagerFactory(LocalContainerEntityManagerFactoryBean.java:365)
	at org.springframework.orm.jpa.AbstractEntityManagerFactoryBean.buildNativeEntityManagerFactory(AbstractEntityManagerFactoryBean.java:391)
	at java.util.concurrent.FutureTask.run(FutureTask.java:266)
	at java.util.concurrent.ThreadPoolExecutor.runWorker(ThreadPoolExecutor.java:1149)
	at java.util.concurrent.ThreadPoolExecutor$Worker.run(ThreadPoolExecutor.java:624)
	at java.lang.Thread.run(Thread.java:748)
2023-05-10 16:24:05,511 [task-1] WARN  [JdbcEnvironmentInitiator] [RRN="] - [STAN="] - HHH000342: Could not obtain connection to query metadata : Unknown database 'test3' 
2023-05-10 16:24:05,550 [task-1] INFO  [Dialect] [RRN="] - [STAN="] - HHH000400: Using dialect: org.hibernate.dialect.MySQL8Dialect 
2023-05-10 16:24:05,926 [main] INFO  [StandardService] [RRN="] - [STAN="] - Stopping service [Tomcat] 
2023-05-10 16:24:05,932 [main] INFO  [Http11NioProtocol] [RRN="] - [STAN="] - Stopping ProtocolHandler ["http-nio-9092"] 
2023-05-10 16:24:05,938 [main] INFO  [Http11NioProtocol] [RRN="] - [STAN="] - Destroying ProtocolHandler ["http-nio-9092"] 
2023-05-10 16:24:05,958 [main] INFO  [ConditionEvaluationReportLoggingListener] [RRN="] - [STAN="] - 

Error starting ApplicationContext. To display the conditions report re-run your application with 'debug' enabled. 
2023-05-10 16:24:05,961 [main] ERROR [SpringApplication] [RRN="] - [STAN="] - Application run failed 
org.springframework.beans.factory.BeanCreationException: Error creating bean with name 'modelDetailsRepository' defined in com.zeroinfinity.federatedclient.repo.ModelDetailsRepository defined in @EnableJpaRepositories declared on JpaRepositoriesRegistrar.EnableJpaRepositoriesConfiguration: Cannot resolve reference to bean 'jpaMappingContext' while setting bean property 'mappingContext'; nested exception is org.springframework.beans.factory.BeanCreationException: Error creating bean with name 'jpaMappingContext': Invocation of init method failed; nested exception is javax.persistence.PersistenceException: [PersistenceUnit: default] Unable to build Hibernate SessionFactory; nested exception is org.hibernate.exception.SQLGrammarException: Unable to open JDBC Connection for DDL execution
	at org.springframework.beans.factory.support.BeanDefinitionValueResolver.resolveReference(BeanDefinitionValueResolver.java:342)
	at org.springframework.beans.factory.support.BeanDefinitionValueResolver.resolveValueIfNecessary(BeanDefinitionValueResolver.java:113)
	at org.springframework.beans.factory.support.AbstractAutowireCapableBeanFactory.applyPropertyValues(AbstractAutowireCapableBeanFactory.java:1699)
	at org.springframework.beans.factory.support.AbstractAutowireCapableBeanFactory.populateBean(AbstractAutowireCapableBeanFactory.java:1444)
	at org.springframework.beans.factory.support.AbstractAutowireCapableBeanFactory.doCreateBean(AbstractAutowireCapableBeanFactory.java:594)
	at org.springframework.beans.factory.support.AbstractAutowireCapableBeanFactory.createBean(AbstractAutowireCapableBeanFactory.java:517)
	at org.springframework.beans.factory.support.AbstractBeanFactory.lambda$doGetBean$0(AbstractBeanFactory.java:323)
	at org.springframework.beans.factory.support.DefaultSingletonBeanRegistry.getSingleton(DefaultSingletonBeanRegistry.java:226)
	at org.springframework.beans.factory.support.AbstractBeanFactory.doGetBean(AbstractBeanFactory.java:321)
	at org.springframework.beans.factory.support.AbstractBeanFactory.getBean(AbstractBeanFactory.java:202)
	at org.springframework.beans.factory.support.DefaultListableBeanFactory.getBeansOfType(DefaultListableBeanFactory.java:621)
	at org.springframework.beans.factory.support.DefaultListableBeanFactory.getBeansOfType(DefaultListableBeanFactory.java:609)
	at org.springframework.data.repository.config.DeferredRepositoryInitializationListener.onApplicationEvent(DeferredRepositoryInitializationListener.java:51)
	at org.springframework.data.repository.config.DeferredRepositoryInitializationListener.onApplicationEvent(DeferredRepositoryInitializationListener.java:36)
	at org.springframework.context.event.SimpleApplicationEventMulticaster.doInvokeListener(SimpleApplicationEventMulticaster.java:172)
	at org.springframework.context.event.SimpleApplicationEventMulticaster.invokeListener(SimpleApplicationEventMulticaster.java:165)
	at org.springframework.context.event.SimpleApplicationEventMulticaster.multicastEvent(SimpleApplicationEventMulticaster.java:139)
	at org.springframework.context.support.AbstractApplicationContext.publishEvent(AbstractApplicationContext.java:404)
	at org.springframework.context.support.AbstractApplicationContext.publishEvent(AbstractApplicationContext.java:361)
	at org.springframework.context.support.AbstractApplicationContext.finishRefresh(AbstractApplicationContext.java:898)
	at org.springframework.context.support.AbstractApplicationContext.refresh(AbstractApplicationContext.java:554)
	at org.springframework.boot.web.servlet.context.ServletWebServerApplicationContext.refresh(ServletWebServerApplicationContext.java:143)
	at org.springframework.boot.SpringApplication.refresh(SpringApplication.java:758)
	at org.springframework.boot.SpringApplication.refresh(SpringApplication.java:750)
	at org.springframework.boot.SpringApplication.refreshContext(SpringApplication.java:397)
	at org.springframework.boot.SpringApplication.run(SpringApplication.java:315)
	at org.springframework.boot.SpringApplication.run(SpringApplication.java:1237)
	at org.springframework.boot.SpringApplication.run(SpringApplication.java:1226)
	at com.zeroinfinity.federatedclient.FederatedClientApplication.main(FederatedClientApplication.java:10)
Caused by: org.springframework.beans.factory.BeanCreationException: Error creating bean with name 'jpaMappingContext': Invocation of init method failed; nested exception is javax.persistence.PersistenceException: [PersistenceUnit: default] Unable to build Hibernate SessionFactory; nested exception is org.hibernate.exception.SQLGrammarException: Unable to open JDBC Connection for DDL execution
	at org.springframework.beans.factory.support.AbstractAutowireCapableBeanFactory.initializeBean(AbstractAutowireCapableBeanFactory.java:1796)
	at org.springframework.beans.factory.support.AbstractAutowireCapableBeanFactory.doCreateBean(AbstractAutowireCapableBeanFactory.java:595)
	at org.springframework.beans.factory.support.AbstractAutowireCapableBeanFactory.createBean(AbstractAutowireCapableBeanFactory.java:517)
	at org.springframework.beans.factory.support.AbstractBeanFactory.lambda$doGetBean$0(AbstractBeanFactory.java:323)
	at org.springframework.beans.factory.support.DefaultSingletonBeanRegistry.getSingleton(DefaultSingletonBeanRegistry.java:226)
	at org.springframework.beans.factory.support.AbstractBeanFactory.doGetBean(AbstractBeanFactory.java:321)
	at org.springframework.beans.factory.support.AbstractBeanFactory.getBean(AbstractBeanFactory.java:202)
	at org.springframework.beans.factory.support.BeanDefinitionValueResolver.resolveReference(BeanDefinitionValueResolver.java:330)
	... 28 common frames omitted
Caused by: javax.persistence.PersistenceException: [PersistenceUnit: default] Unable to build Hibernate SessionFactory; nested exception is org.hibernate.exception.SQLGrammarException: Unable to open JDBC Connection for DDL execution
	at org.springframework.orm.jpa.AbstractEntityManagerFactoryBean.buildNativeEntityManagerFactory(AbstractEntityManagerFactoryBean.java:403)
	at java.util.concurrent.FutureTask.run(FutureTask.java:266)
	at java.util.concurrent.ThreadPoolExecutor.runWorker(ThreadPoolExecutor.java:1149)
	at java.util.concurrent.ThreadPoolExecutor$Worker.run(ThreadPoolExecutor.java:624)
	at java.lang.Thread.run(Thread.java:748)
Caused by: org.hibernate.exception.SQLGrammarException: Unable to open JDBC Connection for DDL execution
	at org.hibernate.exception.internal.SQLExceptionTypeDelegate.convert(SQLExceptionTypeDelegate.java:63)
	at org.hibernate.exception.internal.StandardSQLExceptionConverter.convert(StandardSQLExceptionConverter.java:42)
	at org.hibernate.engine.jdbc.spi.SqlExceptionHelper.convert(SqlExceptionHelper.java:113)
	at org.hibernate.engine.jdbc.spi.SqlExceptionHelper.convert(SqlExceptionHelper.java:99)
	at org.hibernate.resource.transaction.backend.jdbc.internal.DdlTransactionIsolatorNonJtaImpl.getIsolatedConnection(DdlTransactionIsolatorNonJtaImpl.java:69)
	at org.hibernate.tool.schema.internal.exec.ImprovedExtractionContextImpl.getJdbcConnection(ImprovedExtractionContextImpl.java:60)
	at org.hibernate.tool.schema.internal.exec.ImprovedExtractionContextImpl.getJdbcDatabaseMetaData(ImprovedExtractionContextImpl.java:67)
	at org.hibernate.tool.schema.extract.internal.InformationExtractorJdbcDatabaseMetaDataImpl.getTables(InformationExtractorJdbcDatabaseMetaDataImpl.java:333)
	at org.hibernate.tool.schema.extract.internal.DatabaseInformationImpl.getTablesInformation(DatabaseInformationImpl.java:120)
	at org.hibernate.tool.schema.internal.GroupedSchemaMigratorImpl.performTablesMigration(GroupedSchemaMigratorImpl.java:65)
	at org.hibernate.tool.schema.internal.AbstractSchemaMigrator.performMigration(AbstractSchemaMigrator.java:207)
	at org.hibernate.tool.schema.internal.AbstractSchemaMigrator.doMigration(AbstractSchemaMigrator.java:114)
	at org.hibernate.tool.schema.spi.SchemaManagementToolCoordinator.performDatabaseAction(SchemaManagementToolCoordinator.java:184)
	at org.hibernate.tool.schema.spi.SchemaManagementToolCoordinator.process(SchemaManagementToolCoordinator.java:73)
	at org.hibernate.internal.SessionFactoryImpl.<init>(SessionFactoryImpl.java:316)
	at org.hibernate.boot.internal.SessionFactoryBuilderImpl.build(SessionFactoryBuilderImpl.java:469)
	at org.hibernate.jpa.boot.internal.EntityManagerFactoryBuilderImpl.build(EntityManagerFactoryBuilderImpl.java:1259)
	at org.springframework.orm.jpa.vendor.SpringHibernateJpaPersistenceProvider.createContainerEntityManagerFactory(SpringHibernateJpaPersistenceProvider.java:58)
	at org.springframework.orm.jpa.LocalContainerEntityManagerFactoryBean.createNativeEntityManagerFactory(LocalContainerEntityManagerFactoryBean.java:365)
	at org.springframework.orm.jpa.AbstractEntityManagerFactoryBean.buildNativeEntityManagerFactory(AbstractEntityManagerFactoryBean.java:391)
	... 4 common frames omitted
Caused by: java.sql.SQLSyntaxErrorException: Unknown database 'test2'
	at com.mysql.cj.jdbc.exceptions.SQLError.createSQLException(SQLError.java:120)
	at com.mysql.cj.jdbc.exceptions.SQLError.createSQLException(SQLError.java:97)
	at com.mysql.cj.jdbc.exceptions.SQLExceptionsMapping.translateException(SQLExceptionsMapping.java:122)
	at com.mysql.cj.jdbc.ConnectionImpl.createNewIO(ConnectionImpl.java:836)
	at com.mysql.cj.jdbc.ConnectionImpl.<init>(ConnectionImpl.java:456)
	at com.mysql.cj.jdbc.ConnectionImpl.getInstance(ConnectionImpl.java:246)
	at com.mysql.cj.jdbc.NonRegisteringDriver.connect(NonRegisteringDriver.java:197)
	at com.zaxxer.hikari.util.DriverDataSource.getConnection(DriverDataSource.java:138)
	at com.zaxxer.hikari.pool.PoolBase.newConnection(PoolBase.java:358)
	at com.zaxxer.hikari.pool.PoolBase.newPoolEntry(PoolBase.java:206)
	at com.zaxxer.hikari.pool.HikariPool.createPoolEntry(HikariPool.java:477)
	at com.zaxxer.hikari.pool.HikariPool.checkFailFast(HikariPool.java:560)
	at com.zaxxer.hikari.pool.HikariPool.<init>(HikariPool.java:115)
	at com.zaxxer.hikari.HikariDataSource.getConnection(HikariDataSource.java:112)
	at org.hibernate.engine.jdbc.connections.internal.DatasourceConnectionProviderImpl.getConnection(DatasourceConnectionProviderImpl.java:122)
	at org.hibernate.engine.jdbc.env.internal.JdbcEnvironmentInitiator$ConnectionProviderJdbcConnectionAccess.obtainConnection(JdbcEnvironmentInitiator.java:180)
	at org.hibernate.resource.transaction.backend.jdbc.internal.DdlTransactionIsolatorNonJtaImpl.getIsolatedConnection(DdlTransactionIsolatorNonJtaImpl.java:43)
	... 19 common frames omitted
2023-05-10 16:24:07,071 [task-1] DEBUG [HikariConfig] [RRN="] - [STAN="] - HikariPool-1 - configuration: 
2023-05-10 16:24:07,072 [task-1] DEBUG [HikariConfig] [RRN="] - [STAN="] - allowPoolSuspension.............false 
2023-05-10 16:24:07,073 [task-1] DEBUG [HikariConfig] [RRN="] - [STAN="] - autoCommit......................true 
2023-05-10 16:24:07,073 [task-1] DEBUG [HikariConfig] [RRN="] - [STAN="] - catalog.........................none 
2023-05-10 16:24:07,073 [task-1] DEBUG [HikariConfig] [RRN="] - [STAN="] - connectionInitSql...............none 
2023-05-10 16:24:07,073 [task-1] DEBUG [HikariConfig] [RRN="] - [STAN="] - connectionTestQuery.............none 
2023-05-10 16:24:07,073 [task-1] DEBUG [HikariConfig] [RRN="] - [STAN="] - connectionTimeout...............30000 
2023-05-10 16:24:07,073 [task-1] DEBUG [HikariConfig] [RRN="] - [STAN="] - dataSource......................none 
2023-05-10 16:24:07,073 [task-1] DEBUG [HikariConfig] [RRN="] - [STAN="] - dataSourceClassName.............none 
2023-05-10 16:24:07,074 [task-1] DEBUG [HikariConfig] [RRN="] - [STAN="] - dataSourceJNDI..................none 
2023-05-10 16:24:07,074 [task-1] DEBUG [HikariConfig] [RRN="] - [STAN="] - dataSourceProperties............{password=<masked>} 
2023-05-10 16:24:07,074 [task-1] DEBUG [HikariConfig] [RRN="] - [STAN="] - driverClassName................."com.mysql.cj.jdbc.Driver" 
2023-05-10 16:24:07,074 [task-1] DEBUG [HikariConfig] [RRN="] - [STAN="] - exceptionOverrideClassName......none 
2023-05-10 16:24:07,074 [task-1] DEBUG [HikariConfig] [RRN="] - [STAN="] - healthCheckProperties...........{} 
2023-05-10 16:24:07,074 [task-1] DEBUG [HikariConfig] [RRN="] - [STAN="] - healthCheckRegistry.............none 
2023-05-10 16:24:07,074 [task-1] DEBUG [HikariConfig] [RRN="] - [STAN="] - idleTimeout.....................600000 
2023-05-10 16:24:07,074 [task-1] DEBUG [HikariConfig] [RRN="] - [STAN="] - initializationFailTimeout.......1 
2023-05-10 16:24:07,074 [task-1] DEBUG [HikariConfig] [RRN="] - [STAN="] - isolateInternalQueries..........false 
2023-05-10 16:24:07,075 [task-1] DEBUG [HikariConfig] [RRN="] - [STAN="] - jdbcUrl.........................jdbc:mysql://localhost:3306/test3 
2023-05-10 16:24:07,075 [task-1] DEBUG [HikariConfig] [RRN="] - [STAN="] - leakDetectionThreshold..........0 
2023-05-10 16:24:07,075 [task-1] DEBUG [HikariConfig] [RRN="] - [STAN="] - maxLifetime.....................1800000 
2023-05-10 16:24:07,075 [task-1] DEBUG [HikariConfig] [RRN="] - [STAN="] - maximumPoolSize.................10 
2023-05-10 16:24:07,075 [task-1] DEBUG [HikariConfig] [RRN="] - [STAN="] - metricRegistry..................none 
2023-05-10 16:24:07,075 [task-1] DEBUG [HikariConfig] [RRN="] - [STAN="] - metricsTrackerFactory...........none 
2023-05-10 16:24:07,075 [task-1] DEBUG [HikariConfig] [RRN="] - [STAN="] - minimumIdle.....................10 
2023-05-10 16:24:07,075 [task-1] DEBUG [HikariConfig] [RRN="] - [STAN="] - password........................<masked> 
2023-05-10 16:24:07,075 [task-1] DEBUG [HikariConfig] [RRN="] - [STAN="] - poolName........................"HikariPool-1" 
2023-05-10 16:24:07,075 [task-1] DEBUG [HikariConfig] [RRN="] - [STAN="] - readOnly........................false 
2023-05-10 16:24:07,076 [task-1] DEBUG [HikariConfig] [RRN="] - [STAN="] - registerMbeans..................false 
2023-05-10 16:24:07,076 [task-1] DEBUG [HikariConfig] [RRN="] - [STAN="] - scheduledExecutor...............none 
2023-05-10 16:24:07,076 [task-1] DEBUG [HikariConfig] [RRN="] - [STAN="] - schema..........................none 
2023-05-10 16:24:07,076 [task-1] DEBUG [HikariConfig] [RRN="] - [STAN="] - threadFactory...................internal 
2023-05-10 16:24:07,076 [task-1] DEBUG [HikariConfig] [RRN="] - [STAN="] - transactionIsolation............default 
2023-05-10 16:24:07,076 [task-1] DEBUG [HikariConfig] [RRN="] - [STAN="] - username........................"root" 
2023-05-10 16:24:07,076 [task-1] DEBUG [HikariConfig] [RRN="] - [STAN="] - validationTimeout...............5000 
2023-05-10 16:24:07,076 [task-1] INFO  [HikariDataSource] [RRN="] - [STAN="] - HikariPool-1 - Starting... 
2023-05-10 16:24:07,079 [task-1] DEBUG [PoolBase] [RRN="] - [STAN="] - HikariPool-1 - Failed to create/setup connection: Unknown database 'test3' 
2023-05-10 16:24:07,080 [task-1] DEBUG [HikariPool] [RRN="] - [STAN="] - HikariPool-1 - Cannot acquire connection from data source 
java.sql.SQLSyntaxErrorException: Unknown database 'test3'
	at com.mysql.cj.jdbc.exceptions.SQLError.createSQLException(SQLError.java:120)
	at com.mysql.cj.jdbc.exceptions.SQLError.createSQLException(SQLError.java:97)
	at com.mysql.cj.jdbc.exceptions.SQLExceptionsMapping.translateException(SQLExceptionsMapping.java:122)
	at com.mysql.cj.jdbc.ConnectionImpl.createNewIO(ConnectionImpl.java:836)
	at com.mysql.cj.jdbc.ConnectionImpl.<init>(ConnectionImpl.java:456)
	at com.mysql.cj.jdbc.ConnectionImpl.getInstance(ConnectionImpl.java:246)
	at com.mysql.cj.jdbc.NonRegisteringDriver.connect(NonRegisteringDriver.java:197)
	at com.zaxxer.hikari.util.DriverDataSource.getConnection(DriverDataSource.java:138)
	at com.zaxxer.hikari.pool.PoolBase.newConnection(PoolBase.java:358)
	at com.zaxxer.hikari.pool.PoolBase.newPoolEntry(PoolBase.java:206)
	at com.zaxxer.hikari.pool.HikariPool.createPoolEntry(HikariPool.java:477)
	at com.zaxxer.hikari.pool.HikariPool.checkFailFast(HikariPool.java:560)
	at com.zaxxer.hikari.pool.HikariPool.<init>(HikariPool.java:115)
	at com.zaxxer.hikari.HikariDataSource.getConnection(HikariDataSource.java:112)
	at org.hibernate.engine.jdbc.connections.internal.DatasourceConnectionProviderImpl.getConnection(DatasourceConnectionProviderImpl.java:122)
	at org.hibernate.engine.jdbc.env.internal.JdbcEnvironmentInitiator$ConnectionProviderJdbcConnectionAccess.obtainConnection(JdbcEnvironmentInitiator.java:180)
	at org.hibernate.resource.transaction.backend.jdbc.internal.DdlTransactionIsolatorNonJtaImpl.getIsolatedConnection(DdlTransactionIsolatorNonJtaImpl.java:43)
	at org.hibernate.tool.schema.internal.exec.ImprovedExtractionContextImpl.getJdbcConnection(ImprovedExtractionContextImpl.java:60)
	at org.hibernate.tool.schema.internal.exec.ImprovedExtractionContextImpl.getJdbcDatabaseMetaData(ImprovedExtractionContextImpl.java:67)
	at org.hibernate.tool.schema.extract.internal.InformationExtractorJdbcDatabaseMetaDataImpl.getTables(InformationExtractorJdbcDatabaseMetaDataImpl.java:333)
	at org.hibernate.tool.schema.extract.internal.DatabaseInformationImpl.getTablesInformation(DatabaseInformationImpl.java:120)
	at org.hibernate.tool.schema.internal.GroupedSchemaMigratorImpl.performTablesMigration(GroupedSchemaMigratorImpl.java:65)
	at org.hibernate.tool.schema.internal.AbstractSchemaMigrator.performMigration(AbstractSchemaMigrator.java:207)
	at org.hibernate.tool.schema.internal.AbstractSchemaMigrator.doMigration(AbstractSchemaMigrator.java:114)
	at org.hibernate.tool.schema.spi.SchemaManagementToolCoordinator.performDatabaseAction(SchemaManagementToolCoordinator.java:184)
	at org.hibernate.tool.schema.spi.SchemaManagementToolCoordinator.process(SchemaManagementToolCoordinator.java:73)
	at org.hibernate.internal.SessionFactoryImpl.<init>(SessionFactoryImpl.java:316)
	at org.hibernate.boot.internal.SessionFactoryBuilderImpl.build(SessionFactoryBuilderImpl.java:469)
	at org.hibernate.jpa.boot.internal.EntityManagerFactoryBuilderImpl.build(EntityManagerFactoryBuilderImpl.java:1259)
	at org.springframework.orm.jpa.vendor.SpringHibernateJpaPersistenceProvider.createContainerEntityManagerFactory(SpringHibernateJpaPersistenceProvider.java:58)
	at org.springframework.orm.jpa.LocalContainerEntityManagerFactoryBean.createNativeEntityManagerFactory(LocalContainerEntityManagerFactoryBean.java:365)
	at org.springframework.orm.jpa.AbstractEntityManagerFactoryBean.buildNativeEntityManagerFactory(AbstractEntityManagerFactoryBean.java:391)
	at java.util.concurrent.FutureTask.run(FutureTask.java:266)
	at java.util.concurrent.ThreadPoolExecutor.runWorker(ThreadPoolExecutor.java:1149)
	at java.util.concurrent.ThreadPoolExecutor$Worker.run(ThreadPoolExecutor.java:624)
	at java.lang.Thread.run(Thread.java:748)
2023-05-10 16:24:08,086 [task-1] ERROR [HikariPool] [RRN="] - [STAN="] - HikariPool-1 - Exception during pool initialization. 
java.sql.SQLSyntaxErrorException: Unknown database 'test3'
	at com.mysql.cj.jdbc.exceptions.SQLError.createSQLException(SQLError.java:120)
	at com.mysql.cj.jdbc.exceptions.SQLError.createSQLException(SQLError.java:97)
	at com.mysql.cj.jdbc.exceptions.SQLExceptionsMapping.translateException(SQLExceptionsMapping.java:122)
	at com.mysql.cj.jdbc.ConnectionImpl.createNewIO(ConnectionImpl.java:836)
	at com.mysql.cj.jdbc.ConnectionImpl.<init>(ConnectionImpl.java:456)
	at com.mysql.cj.jdbc.ConnectionImpl.getInstance(ConnectionImpl.java:246)
	at com.mysql.cj.jdbc.NonRegisteringDriver.connect(NonRegisteringDriver.java:197)
	at com.zaxxer.hikari.util.DriverDataSource.getConnection(DriverDataSource.java:138)
	at com.zaxxer.hikari.pool.PoolBase.newConnection(PoolBase.java:358)
	at com.zaxxer.hikari.pool.PoolBase.newPoolEntry(PoolBase.java:206)
	at com.zaxxer.hikari.pool.HikariPool.createPoolEntry(HikariPool.java:477)
	at com.zaxxer.hikari.pool.HikariPool.checkFailFast(HikariPool.java:560)
	at com.zaxxer.hikari.pool.HikariPool.<init>(HikariPool.java:115)
	at com.zaxxer.hikari.HikariDataSource.getConnection(HikariDataSource.java:112)
	at org.hibernate.engine.jdbc.connections.internal.DatasourceConnectionProviderImpl.getConnection(DatasourceConnectionProviderImpl.java:122)
	at org.hibernate.engine.jdbc.env.internal.JdbcEnvironmentInitiator$ConnectionProviderJdbcConnectionAccess.obtainConnection(JdbcEnvironmentInitiator.java:180)
	at org.hibernate.resource.transaction.backend.jdbc.internal.DdlTransactionIsolatorNonJtaImpl.getIsolatedConnection(DdlTransactionIsolatorNonJtaImpl.java:43)
	at org.hibernate.tool.schema.internal.exec.ImprovedExtractionContextImpl.getJdbcConnection(ImprovedExtractionContextImpl.java:60)
	at org.hibernate.tool.schema.internal.exec.ImprovedExtractionContextImpl.getJdbcDatabaseMetaData(ImprovedExtractionContextImpl.java:67)
	at org.hibernate.tool.schema.extract.internal.InformationExtractorJdbcDatabaseMetaDataImpl.getTables(InformationExtractorJdbcDatabaseMetaDataImpl.java:333)
	at org.hibernate.tool.schema.extract.internal.DatabaseInformationImpl.getTablesInformation(DatabaseInformationImpl.java:120)
	at org.hibernate.tool.schema.internal.GroupedSchemaMigratorImpl.performTablesMigration(GroupedSchemaMigratorImpl.java:65)
	at org.hibernate.tool.schema.internal.AbstractSchemaMigrator.performMigration(AbstractSchemaMigrator.java:207)
	at org.hibernate.tool.schema.internal.AbstractSchemaMigrator.doMigration(AbstractSchemaMigrator.java:114)
	at org.hibernate.tool.schema.spi.SchemaManagementToolCoordinator.performDatabaseAction(SchemaManagementToolCoordinator.java:184)
	at org.hibernate.tool.schema.spi.SchemaManagementToolCoordinator.process(SchemaManagementToolCoordinator.java:73)
	at org.hibernate.internal.SessionFactoryImpl.<init>(SessionFactoryImpl.java:316)
	at org.hibernate.boot.internal.SessionFactoryBuilderImpl.build(SessionFactoryBuilderImpl.java:469)
	at org.hibernate.jpa.boot.internal.EntityManagerFactoryBuilderImpl.build(EntityManagerFactoryBuilderImpl.java:1259)
	at org.springframework.orm.jpa.vendor.SpringHibernateJpaPersistenceProvider.createContainerEntityManagerFactory(SpringHibernateJpaPersistenceProvider.java:58)
	at org.springframework.orm.jpa.LocalContainerEntityManagerFactoryBean.createNativeEntityManagerFactory(LocalContainerEntityManagerFactoryBean.java:365)
	at org.springframework.orm.jpa.AbstractEntityManagerFactoryBean.buildNativeEntityManagerFactory(AbstractEntityManagerFactoryBean.java:391)
	at java.util.concurrent.FutureTask.run(FutureTask.java:266)
	at java.util.concurrent.ThreadPoolExecutor.runWorker(ThreadPoolExecutor.java:1149)
	at java.util.concurrent.ThreadPoolExecutor$Worker.run(ThreadPoolExecutor.java:624)
	at java.lang.Thread.run(Thread.java:748)
2023-05-10 16:24:08,090 [task-1] WARN  [SqlExceptionHelper] [RRN="] - [STAN="] - SQL Error: 1049, SQLState: 42000 
2023-05-10 16:24:08,090 [task-1] ERROR [SqlExceptionHelper] [RRN="] - [STAN="] - Unknown database 'test3' 
2023-05-10 16:24:08,101 [main] WARN  [AnnotationConfigServletWebServerApplicationContext] [RRN="] - [STAN="] - Exception encountered during context initialization - cancelling refresh attempt: org.springframework.beans.factory.BeanCreationException: Error creating bean with name 'modelVersionRepository' defined in com.zeroinfinity.federatedclient.repo.ModelVersionRepository defined in @EnableJpaRepositories declared on JpaRepositoriesRegistrar.EnableJpaRepositoriesConfiguration: Cannot resolve reference to bean 'jpaMappingContext' while setting bean property 'mappingContext'; nested exception is org.springframework.beans.factory.BeanCreationException: Error creating bean with name 'jpaMappingContext': Invocation of init method failed; nested exception is javax.persistence.PersistenceException: [PersistenceUnit: default] Unable to build Hibernate SessionFactory; nested exception is org.hibernate.exception.SQLGrammarException: Unable to open JDBC Connection for DDL execution 
2023-05-10 16:24:08,107 [main] INFO  [LocalContainerEntityManagerFactoryBean] [RRN="] - [STAN="] - Closing JPA EntityManagerFactory for persistence unit 'default' 
2023-05-10 16:24:08,107 [main] WARN  [DisposableBeanAdapter] [RRN="] - [STAN="] - Invocation of destroy method failed on bean with name 'entityManagerFactory': javax.persistence.PersistenceException: [PersistenceUnit: default] Unable to build Hibernate SessionFactory; nested exception is org.hibernate.exception.SQLGrammarException: Unable to open JDBC Connection for DDL execution 
2023-05-10 16:24:08,107 [main] INFO  [ThreadPoolTaskExecutor] [RRN="] - [STAN="] - Shutting down ExecutorService 'applicationTaskExecutor' 
2023-05-10 16:24:08,110 [main] INFO  [Http11NioProtocol] [RRN="] - [STAN="] - Pausing ProtocolHandler ["http-nio-9093"] 
2023-05-10 16:24:08,414 [main] INFO  [StandardService] [RRN="] - [STAN="] - Stopping service [Tomcat] 
2023-05-10 16:24:08,418 [main] INFO  [Http11NioProtocol] [RRN="] - [STAN="] - Stopping ProtocolHandler ["http-nio-9093"] 
2023-05-10 16:24:08,425 [main] INFO  [Http11NioProtocol] [RRN="] - [STAN="] - Destroying ProtocolHandler ["http-nio-9093"] 
2023-05-10 16:24:08,436 [main] INFO  [ConditionEvaluationReportLoggingListener] [RRN="] - [STAN="] - 

Error starting ApplicationContext. To display the conditions report re-run your application with 'debug' enabled. 
2023-05-10 16:24:08,439 [main] ERROR [SpringApplication] [RRN="] - [STAN="] - Application run failed 
org.springframework.beans.factory.BeanCreationException: Error creating bean with name 'modelVersionRepository' defined in com.zeroinfinity.federatedclient.repo.ModelVersionRepository defined in @EnableJpaRepositories declared on JpaRepositoriesRegistrar.EnableJpaRepositoriesConfiguration: Cannot resolve reference to bean 'jpaMappingContext' while setting bean property 'mappingContext'; nested exception is org.springframework.beans.factory.BeanCreationException: Error creating bean with name 'jpaMappingContext': Invocation of init method failed; nested exception is javax.persistence.PersistenceException: [PersistenceUnit: default] Unable to build Hibernate SessionFactory; nested exception is org.hibernate.exception.SQLGrammarException: Unable to open JDBC Connection for DDL execution
	at org.springframework.beans.factory.support.BeanDefinitionValueResolver.resolveReference(BeanDefinitionValueResolver.java:342)
	at org.springframework.beans.factory.support.BeanDefinitionValueResolver.resolveValueIfNecessary(BeanDefinitionValueResolver.java:113)
	at org.springframework.beans.factory.support.AbstractAutowireCapableBeanFactory.applyPropertyValues(AbstractAutowireCapableBeanFactory.java:1699)
	at org.springframework.beans.factory.support.AbstractAutowireCapableBeanFactory.populateBean(AbstractAutowireCapableBeanFactory.java:1444)
	at org.springframework.beans.factory.support.AbstractAutowireCapableBeanFactory.doCreateBean(AbstractAutowireCapableBeanFactory.java:594)
	at org.springframework.beans.factory.support.AbstractAutowireCapableBeanFactory.createBean(AbstractAutowireCapableBeanFactory.java:517)
	at org.springframework.beans.factory.support.AbstractBeanFactory.lambda$doGetBean$0(AbstractBeanFactory.java:323)
	at org.springframework.beans.factory.support.DefaultSingletonBeanRegistry.getSingleton(DefaultSingletonBeanRegistry.java:226)
	at org.springframework.beans.factory.support.AbstractBeanFactory.doGetBean(AbstractBeanFactory.java:321)
	at org.springframework.beans.factory.support.AbstractBeanFactory.getBean(AbstractBeanFactory.java:202)
	at org.springframework.beans.factory.support.DefaultListableBeanFactory.getBeansOfType(DefaultListableBeanFactory.java:621)
	at org.springframework.beans.factory.support.DefaultListableBeanFactory.getBeansOfType(DefaultListableBeanFactory.java:609)
	at org.springframework.data.repository.config.DeferredRepositoryInitializationListener.onApplicationEvent(DeferredRepositoryInitializationListener.java:51)
	at org.springframework.data.repository.config.DeferredRepositoryInitializationListener.onApplicationEvent(DeferredRepositoryInitializationListener.java:36)
	at org.springframework.context.event.SimpleApplicationEventMulticaster.doInvokeListener(SimpleApplicationEventMulticaster.java:172)
	at org.springframework.context.event.SimpleApplicationEventMulticaster.invokeListener(SimpleApplicationEventMulticaster.java:165)
	at org.springframework.context.event.SimpleApplicationEventMulticaster.multicastEvent(SimpleApplicationEventMulticaster.java:139)
	at org.springframework.context.support.AbstractApplicationContext.publishEvent(AbstractApplicationContext.java:404)
	at org.springframework.context.support.AbstractApplicationContext.publishEvent(AbstractApplicationContext.java:361)
	at org.springframework.context.support.AbstractApplicationContext.finishRefresh(AbstractApplicationContext.java:898)
	at org.springframework.context.support.AbstractApplicationContext.refresh(AbstractApplicationContext.java:554)
	at org.springframework.boot.web.servlet.context.ServletWebServerApplicationContext.refresh(ServletWebServerApplicationContext.java:143)
	at org.springframework.boot.SpringApplication.refresh(SpringApplication.java:758)
	at org.springframework.boot.SpringApplication.refresh(SpringApplication.java:750)
	at org.springframework.boot.SpringApplication.refreshContext(SpringApplication.java:397)
	at org.springframework.boot.SpringApplication.run(SpringApplication.java:315)
	at org.springframework.boot.SpringApplication.run(SpringApplication.java:1237)
	at org.springframework.boot.SpringApplication.run(SpringApplication.java:1226)
	at com.zeroinfinity.federatedclient.FederatedClientApplication.main(FederatedClientApplication.java:10)
Caused by: org.springframework.beans.factory.BeanCreationException: Error creating bean with name 'jpaMappingContext': Invocation of init method failed; nested exception is javax.persistence.PersistenceException: [PersistenceUnit: default] Unable to build Hibernate SessionFactory; nested exception is org.hibernate.exception.SQLGrammarException: Unable to open JDBC Connection for DDL execution
	at org.springframework.beans.factory.support.AbstractAutowireCapableBeanFactory.initializeBean(AbstractAutowireCapableBeanFactory.java:1796)
	at org.springframework.beans.factory.support.AbstractAutowireCapableBeanFactory.doCreateBean(AbstractAutowireCapableBeanFactory.java:595)
	at org.springframework.beans.factory.support.AbstractAutowireCapableBeanFactory.createBean(AbstractAutowireCapableBeanFactory.java:517)
	at org.springframework.beans.factory.support.AbstractBeanFactory.lambda$doGetBean$0(AbstractBeanFactory.java:323)
	at org.springframework.beans.factory.support.DefaultSingletonBeanRegistry.getSingleton(DefaultSingletonBeanRegistry.java:226)
	at org.springframework.beans.factory.support.AbstractBeanFactory.doGetBean(AbstractBeanFactory.java:321)
	at org.springframework.beans.factory.support.AbstractBeanFactory.getBean(AbstractBeanFactory.java:202)
	at org.springframework.beans.factory.support.BeanDefinitionValueResolver.resolveReference(BeanDefinitionValueResolver.java:330)
	... 28 common frames omitted
Caused by: javax.persistence.PersistenceException: [PersistenceUnit: default] Unable to build Hibernate SessionFactory; nested exception is org.hibernate.exception.SQLGrammarException: Unable to open JDBC Connection for DDL execution
	at org.springframework.orm.jpa.AbstractEntityManagerFactoryBean.buildNativeEntityManagerFactory(AbstractEntityManagerFactoryBean.java:403)
	at java.util.concurrent.FutureTask.run(FutureTask.java:266)
	at java.util.concurrent.ThreadPoolExecutor.runWorker(ThreadPoolExecutor.java:1149)
	at java.util.concurrent.ThreadPoolExecutor$Worker.run(ThreadPoolExecutor.java:624)
	at java.lang.Thread.run(Thread.java:748)
Caused by: org.hibernate.exception.SQLGrammarException: Unable to open JDBC Connection for DDL execution
	at org.hibernate.exception.internal.SQLExceptionTypeDelegate.convert(SQLExceptionTypeDelegate.java:63)
	at org.hibernate.exception.internal.StandardSQLExceptionConverter.convert(StandardSQLExceptionConverter.java:42)
	at org.hibernate.engine.jdbc.spi.SqlExceptionHelper.convert(SqlExceptionHelper.java:113)
	at org.hibernate.engine.jdbc.spi.SqlExceptionHelper.convert(SqlExceptionHelper.java:99)
	at org.hibernate.resource.transaction.backend.jdbc.internal.DdlTransactionIsolatorNonJtaImpl.getIsolatedConnection(DdlTransactionIsolatorNonJtaImpl.java:69)
	at org.hibernate.tool.schema.internal.exec.ImprovedExtractionContextImpl.getJdbcConnection(ImprovedExtractionContextImpl.java:60)
	at org.hibernate.tool.schema.internal.exec.ImprovedExtractionContextImpl.getJdbcDatabaseMetaData(ImprovedExtractionContextImpl.java:67)
	at org.hibernate.tool.schema.extract.internal.InformationExtractorJdbcDatabaseMetaDataImpl.getTables(InformationExtractorJdbcDatabaseMetaDataImpl.java:333)
	at org.hibernate.tool.schema.extract.internal.DatabaseInformationImpl.getTablesInformation(DatabaseInformationImpl.java:120)
	at org.hibernate.tool.schema.internal.GroupedSchemaMigratorImpl.performTablesMigration(GroupedSchemaMigratorImpl.java:65)
	at org.hibernate.tool.schema.internal.AbstractSchemaMigrator.performMigration(AbstractSchemaMigrator.java:207)
	at org.hibernate.tool.schema.internal.AbstractSchemaMigrator.doMigration(AbstractSchemaMigrator.java:114)
	at org.hibernate.tool.schema.spi.SchemaManagementToolCoordinator.performDatabaseAction(SchemaManagementToolCoordinator.java:184)
	at org.hibernate.tool.schema.spi.SchemaManagementToolCoordinator.process(SchemaManagementToolCoordinator.java:73)
	at org.hibernate.internal.SessionFactoryImpl.<init>(SessionFactoryImpl.java:316)
	at org.hibernate.boot.internal.SessionFactoryBuilderImpl.build(SessionFactoryBuilderImpl.java:469)
	at org.hibernate.jpa.boot.internal.EntityManagerFactoryBuilderImpl.build(EntityManagerFactoryBuilderImpl.java:1259)
	at org.springframework.orm.jpa.vendor.SpringHibernateJpaPersistenceProvider.createContainerEntityManagerFactory(SpringHibernateJpaPersistenceProvider.java:58)
	at org.springframework.orm.jpa.LocalContainerEntityManagerFactoryBean.createNativeEntityManagerFactory(LocalContainerEntityManagerFactoryBean.java:365)
	at org.springframework.orm.jpa.AbstractEntityManagerFactoryBean.buildNativeEntityManagerFactory(AbstractEntityManagerFactoryBean.java:391)
	... 4 common frames omitted
Caused by: java.sql.SQLSyntaxErrorException: Unknown database 'test3'
	at com.mysql.cj.jdbc.exceptions.SQLError.createSQLException(SQLError.java:120)
	at com.mysql.cj.jdbc.exceptions.SQLError.createSQLException(SQLError.java:97)
	at com.mysql.cj.jdbc.exceptions.SQLExceptionsMapping.translateException(SQLExceptionsMapping.java:122)
	at com.mysql.cj.jdbc.ConnectionImpl.createNewIO(ConnectionImpl.java:836)
	at com.mysql.cj.jdbc.ConnectionImpl.<init>(ConnectionImpl.java:456)
	at com.mysql.cj.jdbc.ConnectionImpl.getInstance(ConnectionImpl.java:246)
	at com.mysql.cj.jdbc.NonRegisteringDriver.connect(NonRegisteringDriver.java:197)
	at com.zaxxer.hikari.util.DriverDataSource.getConnection(DriverDataSource.java:138)
	at com.zaxxer.hikari.pool.PoolBase.newConnection(PoolBase.java:358)
	at com.zaxxer.hikari.pool.PoolBase.newPoolEntry(PoolBase.java:206)
	at com.zaxxer.hikari.pool.HikariPool.createPoolEntry(HikariPool.java:477)
	at com.zaxxer.hikari.pool.HikariPool.checkFailFast(HikariPool.java:560)
	at com.zaxxer.hikari.pool.HikariPool.<init>(HikariPool.java:115)
	at com.zaxxer.hikari.HikariDataSource.getConnection(HikariDataSource.java:112)
	at org.hibernate.engine.jdbc.connections.internal.DatasourceConnectionProviderImpl.getConnection(DatasourceConnectionProviderImpl.java:122)
	at org.hibernate.engine.jdbc.env.internal.JdbcEnvironmentInitiator$ConnectionProviderJdbcConnectionAccess.obtainConnection(JdbcEnvironmentInitiator.java:180)
	at org.hibernate.resource.transaction.backend.jdbc.internal.DdlTransactionIsolatorNonJtaImpl.getIsolatedConnection(DdlTransactionIsolatorNonJtaImpl.java:43)
	... 19 common frames omitted
2023-05-10 16:25:29,507 [main] INFO  [FederatedClientApplication] [RRN="] - [STAN="] - Starting FederatedClientApplication on Hasnain-Rabbani with PID 14948 (E:\Workspace\Eclipse\zeroinfinity\thesis\federated-client\federated-client\target\classes started by hp in E:\Workspace\Eclipse\zeroinfinity\thesis\federated-client\federated-client) 
2023-05-10 16:25:29,511 [main] INFO  [FederatedClientApplication] [RRN="] - [STAN="] - The following profiles are active: client1 
2023-05-10 16:25:31,824 [main] INFO  [FederatedClientApplication] [RRN="] - [STAN="] - Starting FederatedClientApplication on Hasnain-Rabbani with PID 21500 (E:\Workspace\Eclipse\zeroinfinity\thesis\federated-client\federated-client\target\classes started by hp in E:\Workspace\Eclipse\zeroinfinity\thesis\federated-client\federated-client) 
2023-05-10 16:25:31,829 [main] INFO  [FederatedClientApplication] [RRN="] - [STAN="] - The following profiles are active: client2 
2023-05-10 16:25:32,595 [main] INFO  [RepositoryConfigurationDelegate] [RRN="] - [STAN="] - Bootstrapping Spring Data JPA repositories in DEFERRED mode. 
2023-05-10 16:25:32,933 [main] INFO  [RepositoryConfigurationDelegate] [RRN="] - [STAN="] - Finished Spring Data repository scanning in 309ms. Found 3 JPA repository interfaces. 
2023-05-10 16:25:34,021 [main] INFO  [EnableEncryptablePropertiesBeanFactoryPostProcessor] [RRN="] - [STAN="] - Post-processing PropertySource instances 
2023-05-10 16:25:34,257 [main] INFO  [EncryptablePropertySourceConverter] [RRN="] - [STAN="] - Converting PropertySource configurationProperties [org.springframework.boot.context.properties.source.ConfigurationPropertySourcesPropertySource] to AOP Proxy 
2023-05-10 16:25:34,259 [main] INFO  [EncryptablePropertySourceConverter] [RRN="] - [STAN="] - Converting PropertySource commandLineArgs [org.springframework.core.env.SimpleCommandLinePropertySource] to EncryptableEnumerablePropertySourceWrapper 
2023-05-10 16:25:34,259 [main] INFO  [EncryptablePropertySourceConverter] [RRN="] - [STAN="] - Converting PropertySource servletConfigInitParams [org.springframework.core.env.PropertySource$StubPropertySource] to EncryptablePropertySourceWrapper 
2023-05-10 16:25:34,260 [main] INFO  [EncryptablePropertySourceConverter] [RRN="] - [STAN="] - Converting PropertySource servletContextInitParams [org.springframework.core.env.PropertySource$StubPropertySource] to EncryptablePropertySourceWrapper 
2023-05-10 16:25:34,260 [main] INFO  [EncryptablePropertySourceConverter] [RRN="] - [STAN="] - Converting PropertySource systemProperties [org.springframework.core.env.PropertiesPropertySource] to EncryptableMapPropertySourceWrapper 
2023-05-10 16:25:34,261 [main] INFO  [EncryptablePropertySourceConverter] [RRN="] - [STAN="] - Converting PropertySource systemEnvironment [org.springframework.boot.env.SystemEnvironmentPropertySourceEnvironmentPostProcessor$OriginAwareSystemEnvironmentPropertySource] to EncryptableSystemEnvironmentPropertySourceWrapper 
2023-05-10 16:25:34,262 [main] INFO  [EncryptablePropertySourceConverter] [RRN="] - [STAN="] - Converting PropertySource random [org.springframework.boot.env.RandomValuePropertySource] to EncryptablePropertySourceWrapper 
2023-05-10 16:25:34,263 [main] INFO  [EncryptablePropertySourceConverter] [RRN="] - [STAN="] - Converting PropertySource applicationConfig: [file:./application-client1.yml] [org.springframework.boot.env.OriginTrackedMapPropertySource] to EncryptableMapPropertySourceWrapper 
2023-05-10 16:25:35,033 [main] INFO  [DefaultLazyPropertyFilter] [RRN="] - [STAN="] - Property Filter custom Bean not found with name 'encryptablePropertyFilter'. Initializing Default Property Filter 
2023-05-10 16:25:35,332 [main] INFO  [FederatedClientApplication] [RRN="] - [STAN="] - Starting FederatedClientApplication on Hasnain-Rabbani with PID 18100 (E:\Workspace\Eclipse\zeroinfinity\thesis\federated-client\federated-client\target\classes started by hp in E:\Workspace\Eclipse\zeroinfinity\thesis\federated-client\federated-client) 
2023-05-10 16:25:35,337 [main] INFO  [FederatedClientApplication] [RRN="] - [STAN="] - The following profiles are active: client3 
2023-05-10 16:25:36,548 [main] INFO  [RepositoryConfigurationDelegate] [RRN="] - [STAN="] - Bootstrapping Spring Data JPA repositories in DEFERRED mode. 
2023-05-10 16:25:36,860 [main] INFO  [RepositoryConfigurationDelegate] [RRN="] - [STAN="] - Finished Spring Data repository scanning in 257ms. Found 3 JPA repository interfaces. 
2023-05-10 16:25:37,423 [main] INFO  [EnableEncryptablePropertiesBeanFactoryPostProcessor] [RRN="] - [STAN="] - Post-processing PropertySource instances 
2023-05-10 16:25:37,606 [main] INFO  [EncryptablePropertySourceConverter] [RRN="] - [STAN="] - Converting PropertySource configurationProperties [org.springframework.boot.context.properties.source.ConfigurationPropertySourcesPropertySource] to AOP Proxy 
2023-05-10 16:25:37,607 [main] INFO  [EncryptablePropertySourceConverter] [RRN="] - [STAN="] - Converting PropertySource commandLineArgs [org.springframework.core.env.SimpleCommandLinePropertySource] to EncryptableEnumerablePropertySourceWrapper 
2023-05-10 16:25:37,607 [main] INFO  [EncryptablePropertySourceConverter] [RRN="] - [STAN="] - Converting PropertySource servletConfigInitParams [org.springframework.core.env.PropertySource$StubPropertySource] to EncryptablePropertySourceWrapper 
2023-05-10 16:25:37,607 [main] INFO  [EncryptablePropertySourceConverter] [RRN="] - [STAN="] - Converting PropertySource servletContextInitParams [org.springframework.core.env.PropertySource$StubPropertySource] to EncryptablePropertySourceWrapper 
2023-05-10 16:25:37,608 [main] INFO  [EncryptablePropertySourceConverter] [RRN="] - [STAN="] - Converting PropertySource systemProperties [org.springframework.core.env.PropertiesPropertySource] to EncryptableMapPropertySourceWrapper 
2023-05-10 16:25:37,608 [main] INFO  [EncryptablePropertySourceConverter] [RRN="] - [STAN="] - Converting PropertySource systemEnvironment [org.springframework.boot.env.SystemEnvironmentPropertySourceEnvironmentPostProcessor$OriginAwareSystemEnvironmentPropertySource] to EncryptableSystemEnvironmentPropertySourceWrapper 
2023-05-10 16:25:37,608 [main] INFO  [EncryptablePropertySourceConverter] [RRN="] - [STAN="] - Converting PropertySource random [org.springframework.boot.env.RandomValuePropertySource] to EncryptablePropertySourceWrapper 
2023-05-10 16:25:37,608 [main] INFO  [EncryptablePropertySourceConverter] [RRN="] - [STAN="] - Converting PropertySource applicationConfig: [file:./application-client2.yml] [org.springframework.boot.env.OriginTrackedMapPropertySource] to EncryptableMapPropertySourceWrapper 
2023-05-10 16:25:37,807 [main] INFO  [TomcatWebServer] [RRN="] - [STAN="] - Tomcat initialized with port(s): 9091 (http) 
2023-05-10 16:25:37,834 [main] INFO  [Http11NioProtocol] [RRN="] - [STAN="] - Initializing ProtocolHandler ["http-nio-9091"] 
2023-05-10 16:25:37,836 [main] INFO  [StandardService] [RRN="] - [STAN="] - Starting service [Tomcat] 
2023-05-10 16:25:37,836 [main] INFO  [StandardEngine] [RRN="] - [STAN="] - Starting Servlet engine: [Apache Tomcat/9.0.36] 
2023-05-10 16:25:38,184 [main] INFO  [DefaultLazyPropertyFilter] [RRN="] - [STAN="] - Property Filter custom Bean not found with name 'encryptablePropertyFilter'. Initializing Default Property Filter 
2023-05-10 16:25:38,264 [main] INFO  [[/]] [RRN="] - [STAN="] - Initializing Spring embedded WebApplicationContext 
2023-05-10 16:25:38,265 [main] INFO  [ServletWebServerApplicationContext] [RRN="] - [STAN="] - Root WebApplicationContext: initialization completed in 8597 ms 
2023-05-10 16:25:38,279 [main] INFO  [DefaultLazyPropertyResolver] [RRN="] - [STAN="] - Property Resolver custom Bean not found with name 'encryptablePropertyResolver'. Initializing Default Property Resolver 
2023-05-10 16:25:38,295 [main] INFO  [DefaultLazyPropertyDetector] [RRN="] - [STAN="] - Property Detector custom Bean not found with name 'encryptablePropertyDetector'. Initializing Default Property Detector 
2023-05-10 16:25:38,949 [main] DEBUG [HikariConfig] [RRN="] - [STAN="] - Driver class com.mysql.cj.jdbc.Driver found in Thread context class loader sun.misc.Launcher$AppClassLoader@73d16e93 
2023-05-10 16:25:39,336 [main] INFO  [RepositoryConfigurationDelegate] [RRN="] - [STAN="] - Bootstrapping Spring Data JPA repositories in DEFERRED mode. 
2023-05-10 16:25:39,384 [main] INFO  [ThreadPoolTaskExecutor] [RRN="] - [STAN="] - Initializing ExecutorService 'applicationTaskExecutor' 
2023-05-10 16:25:39,576 [task-1] INFO  [LogHelper] [RRN="] - [STAN="] - HHH000204: Processing PersistenceUnitInfo [name: default] 
2023-05-10 16:25:39,754 [main] WARN  [JpaBaseConfiguration$JpaWebConfiguration] [RRN="] - [STAN="] - spring.jpa.open-in-view is enabled by default. Therefore, database queries may be performed during view rendering. Explicitly configure spring.jpa.open-in-view to disable this warning 
2023-05-10 16:25:40,176 [task-1] INFO  [Version] [RRN="] - [STAN="] - HHH000412: Hibernate ORM core version 5.4.17.Final 
2023-05-10 16:25:40,209 [main] INFO  [RepositoryConfigurationDelegate] [RRN="] - [STAN="] - Finished Spring Data repository scanning in 638ms. Found 3 JPA repository interfaces. 
2023-05-10 16:25:41,051 [task-1] INFO  [Version] [RRN="] - [STAN="] - HCANN000001: Hibernate Commons Annotations {5.1.0.Final} 
2023-05-10 16:25:41,093 [main] INFO  [EnableEncryptablePropertiesBeanFactoryPostProcessor] [RRN="] - [STAN="] - Post-processing PropertySource instances 
2023-05-10 16:25:41,537 [task-1] DEBUG [HikariConfig] [RRN="] - [STAN="] - HikariPool-1 - configuration: 
2023-05-10 16:25:41,543 [task-1] DEBUG [HikariConfig] [RRN="] - [STAN="] - allowPoolSuspension.............false 
2023-05-10 16:25:41,544 [task-1] DEBUG [HikariConfig] [RRN="] - [STAN="] - autoCommit......................true 
2023-05-10 16:25:41,545 [task-1] DEBUG [HikariConfig] [RRN="] - [STAN="] - catalog.........................none 
2023-05-10 16:25:41,546 [task-1] DEBUG [HikariConfig] [RRN="] - [STAN="] - connectionInitSql...............none 
2023-05-10 16:25:41,546 [task-1] DEBUG [HikariConfig] [RRN="] - [STAN="] - connectionTestQuery.............none 
2023-05-10 16:25:41,546 [task-1] DEBUG [HikariConfig] [RRN="] - [STAN="] - connectionTimeout...............30000 
2023-05-10 16:25:41,554 [task-1] DEBUG [HikariConfig] [RRN="] - [STAN="] - dataSource......................none 
2023-05-10 16:25:41,555 [task-1] DEBUG [HikariConfig] [RRN="] - [STAN="] - dataSourceClassName.............none 
2023-05-10 16:25:41,558 [task-1] DEBUG [HikariConfig] [RRN="] - [STAN="] - dataSourceJNDI..................none 
2023-05-10 16:25:41,559 [task-1] DEBUG [HikariConfig] [RRN="] - [STAN="] - dataSourceProperties............{password=<masked>} 
2023-05-10 16:25:41,560 [task-1] DEBUG [HikariConfig] [RRN="] - [STAN="] - driverClassName................."com.mysql.cj.jdbc.Driver" 
2023-05-10 16:25:41,561 [task-1] DEBUG [HikariConfig] [RRN="] - [STAN="] - exceptionOverrideClassName......none 
2023-05-10 16:25:41,562 [task-1] DEBUG [HikariConfig] [RRN="] - [STAN="] - healthCheckProperties...........{} 
2023-05-10 16:25:41,563 [task-1] DEBUG [HikariConfig] [RRN="] - [STAN="] - healthCheckRegistry.............none 
2023-05-10 16:25:41,569 [task-1] DEBUG [HikariConfig] [RRN="] - [STAN="] - idleTimeout.....................600000 
2023-05-10 16:25:41,570 [task-1] DEBUG [HikariConfig] [RRN="] - [STAN="] - initializationFailTimeout.......1 
2023-05-10 16:25:41,570 [task-1] DEBUG [HikariConfig] [RRN="] - [STAN="] - isolateInternalQueries..........false 
2023-05-10 16:25:41,571 [task-1] DEBUG [HikariConfig] [RRN="] - [STAN="] - jdbcUrl.........................jdbc:mysql://localhost:3306/test1 
2023-05-10 16:25:41,571 [task-1] DEBUG [HikariConfig] [RRN="] - [STAN="] - leakDetectionThreshold..........0 
2023-05-10 16:25:41,572 [task-1] DEBUG [HikariConfig] [RRN="] - [STAN="] - maxLifetime.....................1800000 
2023-05-10 16:25:41,572 [task-1] DEBUG [HikariConfig] [RRN="] - [STAN="] - maximumPoolSize.................10 
2023-05-10 16:25:41,573 [task-1] DEBUG [HikariConfig] [RRN="] - [STAN="] - metricRegistry..................none 
2023-05-10 16:25:41,574 [task-1] DEBUG [HikariConfig] [RRN="] - [STAN="] - metricsTrackerFactory...........none 
2023-05-10 16:25:41,575 [task-1] DEBUG [HikariConfig] [RRN="] - [STAN="] - minimumIdle.....................10 
2023-05-10 16:25:41,576 [task-1] DEBUG [HikariConfig] [RRN="] - [STAN="] - password........................<masked> 
2023-05-10 16:25:41,576 [task-1] DEBUG [HikariConfig] [RRN="] - [STAN="] - poolName........................"HikariPool-1" 
2023-05-10 16:25:41,577 [task-1] DEBUG [HikariConfig] [RRN="] - [STAN="] - readOnly........................false 
2023-05-10 16:25:41,577 [task-1] DEBUG [HikariConfig] [RRN="] - [STAN="] - registerMbeans..................false 
2023-05-10 16:25:41,581 [task-1] DEBUG [HikariConfig] [RRN="] - [STAN="] - scheduledExecutor...............none 
2023-05-10 16:25:41,581 [task-1] DEBUG [HikariConfig] [RRN="] - [STAN="] - schema..........................none 
2023-05-10 16:25:41,582 [task-1] DEBUG [HikariConfig] [RRN="] - [STAN="] - threadFactory...................internal 
2023-05-10 16:25:41,582 [task-1] DEBUG [HikariConfig] [RRN="] - [STAN="] - transactionIsolation............default 
2023-05-10 16:25:41,582 [task-1] DEBUG [HikariConfig] [RRN="] - [STAN="] - username........................"root" 
2023-05-10 16:25:41,582 [task-1] DEBUG [HikariConfig] [RRN="] - [STAN="] - validationTimeout...............5000 
2023-05-10 16:25:41,583 [task-1] INFO  [HikariDataSource] [RRN="] - [STAN="] - HikariPool-1 - Starting... 
2023-05-10 16:25:41,817 [main] INFO  [EncryptablePropertySourceConverter] [RRN="] - [STAN="] - Converting PropertySource configurationProperties [org.springframework.boot.context.properties.source.ConfigurationPropertySourcesPropertySource] to AOP Proxy 
2023-05-10 16:25:41,818 [main] INFO  [EncryptablePropertySourceConverter] [RRN="] - [STAN="] - Converting PropertySource commandLineArgs [org.springframework.core.env.SimpleCommandLinePropertySource] to EncryptableEnumerablePropertySourceWrapper 
2023-05-10 16:25:41,818 [main] INFO  [EncryptablePropertySourceConverter] [RRN="] - [STAN="] - Converting PropertySource servletConfigInitParams [org.springframework.core.env.PropertySource$StubPropertySource] to EncryptablePropertySourceWrapper 
2023-05-10 16:25:41,818 [main] INFO  [EncryptablePropertySourceConverter] [RRN="] - [STAN="] - Converting PropertySource servletContextInitParams [org.springframework.core.env.PropertySource$StubPropertySource] to EncryptablePropertySourceWrapper 
2023-05-10 16:25:41,819 [main] INFO  [EncryptablePropertySourceConverter] [RRN="] - [STAN="] - Converting PropertySource systemProperties [org.springframework.core.env.PropertiesPropertySource] to EncryptableMapPropertySourceWrapper 
2023-05-10 16:25:41,819 [main] INFO  [EncryptablePropertySourceConverter] [RRN="] - [STAN="] - Converting PropertySource systemEnvironment [org.springframework.boot.env.SystemEnvironmentPropertySourceEnvironmentPostProcessor$OriginAwareSystemEnvironmentPropertySource] to EncryptableSystemEnvironmentPropertySourceWrapper 
2023-05-10 16:25:41,819 [main] INFO  [EncryptablePropertySourceConverter] [RRN="] - [STAN="] - Converting PropertySource random [org.springframework.boot.env.RandomValuePropertySource] to EncryptablePropertySourceWrapper 
2023-05-10 16:25:41,819 [main] INFO  [EncryptablePropertySourceConverter] [RRN="] - [STAN="] - Converting PropertySource applicationConfig: [file:./application-client3.yml] [org.springframework.boot.env.OriginTrackedMapPropertySource] to EncryptableMapPropertySourceWrapper 
2023-05-10 16:25:42,239 [task-1] DEBUG [HikariPool] [RRN="] - [STAN="] - HikariPool-1 - Added connection com.mysql.cj.jdbc.ConnectionImpl@afdad11 
2023-05-10 16:25:42,242 [task-1] INFO  [HikariDataSource] [RRN="] - [STAN="] - HikariPool-1 - Start completed. 
2023-05-10 16:25:42,284 [main] INFO  [DefaultSecurityFilterChain] [RRN="] - [STAN="] - Creating filter chain: Ant [pattern='/v2/api-docs'], [] 
2023-05-10 16:25:42,284 [main] INFO  [DefaultSecurityFilterChain] [RRN="] - [STAN="] - Creating filter chain: Ant [pattern='/configuration/ui'], [] 
2023-05-10 16:25:42,284 [main] INFO  [DefaultSecurityFilterChain] [RRN="] - [STAN="] - Creating filter chain: Ant [pattern='/swagger-resources/**'], [] 
2023-05-10 16:25:42,284 [main] INFO  [DefaultSecurityFilterChain] [RRN="] - [STAN="] - Creating filter chain: Ant [pattern='/configuration/**'], [] 
2023-05-10 16:25:42,284 [main] INFO  [DefaultSecurityFilterChain] [RRN="] - [STAN="] - Creating filter chain: Ant [pattern='/swagger-ui.html'], [] 
2023-05-10 16:25:42,284 [main] INFO  [DefaultSecurityFilterChain] [RRN="] - [STAN="] - Creating filter chain: Ant [pattern='/webjars/**'], [] 
2023-05-10 16:25:42,288 [task-1] INFO  [Dialect] [RRN="] - [STAN="] - HHH000400: Using dialect: org.hibernate.dialect.MySQL8Dialect 
2023-05-10 16:25:42,346 [HikariPool-1 housekeeper] DEBUG [HikariPool] [RRN="] - [STAN="] - HikariPool-1 - Pool stats (total=1, active=1, idle=0, waiting=0) 
2023-05-10 16:25:42,361 [HikariPool-1 connection adder] DEBUG [HikariPool] [RRN="] - [STAN="] - HikariPool-1 - Added connection com.mysql.cj.jdbc.ConnectionImpl@ab1d7d7 
2023-05-10 16:25:42,366 [HikariPool-1 connection adder] DEBUG [HikariPool] [RRN="] - [STAN="] - HikariPool-1 - Added connection com.mysql.cj.jdbc.ConnectionImpl@4b8cddec 
2023-05-10 16:25:42,367 [main] INFO  [PropertySourcedRequestMappingHandlerMapping] [RRN="] - [STAN="] - Mapped URL path [/v2/api-docs] onto method [springfox.documentation.swagger2.web.Swagger2Controller#getDocumentation(String, HttpServletRequest)] 
2023-05-10 16:25:42,372 [HikariPool-1 connection adder] DEBUG [HikariPool] [RRN="] - [STAN="] - HikariPool-1 - Added connection com.mysql.cj.jdbc.ConnectionImpl@7a8d75bd 
2023-05-10 16:25:42,381 [HikariPool-1 connection adder] DEBUG [HikariPool] [RRN="] - [STAN="] - HikariPool-1 - Added connection com.mysql.cj.jdbc.ConnectionImpl@2ba322a3 
2023-05-10 16:25:42,386 [HikariPool-1 connection adder] DEBUG [HikariPool] [RRN="] - [STAN="] - HikariPool-1 - Added connection com.mysql.cj.jdbc.ConnectionImpl@748c74a7 
2023-05-10 16:25:42,391 [HikariPool-1 connection adder] DEBUG [HikariPool] [RRN="] - [STAN="] - HikariPool-1 - Added connection com.mysql.cj.jdbc.ConnectionImpl@2fedfda9 
2023-05-10 16:25:42,399 [HikariPool-1 connection adder] DEBUG [HikariPool] [RRN="] - [STAN="] - HikariPool-1 - Added connection com.mysql.cj.jdbc.ConnectionImpl@6567292a 
2023-05-10 16:25:42,404 [HikariPool-1 connection adder] DEBUG [HikariPool] [RRN="] - [STAN="] - HikariPool-1 - Added connection com.mysql.cj.jdbc.ConnectionImpl@14299a2e 
2023-05-10 16:25:42,408 [HikariPool-1 connection adder] DEBUG [HikariPool] [RRN="] - [STAN="] - HikariPool-1 - Added connection com.mysql.cj.jdbc.ConnectionImpl@1d04b5fa 
2023-05-10 16:25:42,408 [HikariPool-1 connection adder] DEBUG [HikariPool] [RRN="] - [STAN="] - HikariPool-1 - After adding stats (total=10, active=1, idle=9, waiting=0) 
2023-05-10 16:25:42,511 [main] INFO  [DefaultLazyPropertyFilter] [RRN="] - [STAN="] - Property Filter custom Bean not found with name 'encryptablePropertyFilter'. Initializing Default Property Filter 
2023-05-10 16:25:42,756 [main] INFO  [DefaultSecurityFilterChain] [RRN="] - [STAN="] - Creating filter chain: any request, [org.springframework.security.web.context.request.async.WebAsyncManagerIntegrationFilter@4e3f2908, org.springframework.security.web.context.SecurityContextPersistenceFilter@5856dbe4, org.springframework.security.web.header.HeaderWriterFilter@6a6c7f42, org.springframework.web.filter.CorsFilter@7e87ef9e, org.springframework.security.web.authentication.logout.LogoutFilter@7b25ab31, com.zeroinfinity.federatedclient.config.JwtRequestFilter@432f521f, org.springframework.security.web.savedrequest.RequestCacheAwareFilter@5a058be5, org.springframework.security.web.servletapi.SecurityContextHolderAwareRequestFilter@746c411c, org.springframework.security.web.authentication.AnonymousAuthenticationFilter@e3b0369, org.springframework.security.web.session.SessionManagementFilter@f557c37, org.springframework.security.web.access.ExceptionTranslationFilter@9b23822, org.springframework.security.web.access.intercept.FilterSecurityInterceptor@6b357eb6] 
2023-05-10 16:25:43,947 [main] INFO  [Http11NioProtocol] [RRN="] - [STAN="] - Starting ProtocolHandler ["http-nio-9091"] 
2023-05-10 16:25:44,036 [main] INFO  [TomcatWebServer] [RRN="] - [STAN="] - Tomcat started on port(s): 9091 (http) with context path '' 
2023-05-10 16:25:44,038 [main] INFO  [DocumentationPluginsBootstrapper] [RRN="] - [STAN="] - Context refreshed 
2023-05-10 16:25:44,124 [main] INFO  [DocumentationPluginsBootstrapper] [RRN="] - [STAN="] - Found 1 custom documentation plugin(s) 
2023-05-10 16:25:44,206 [main] INFO  [ApiListingReferenceScanner] [RRN="] - [STAN="] - Scanning for api listing references 
2023-05-10 16:25:44,673 [main] INFO  [TomcatWebServer] [RRN="] - [STAN="] - Tomcat initialized with port(s): 9092 (http) 
2023-05-10 16:25:44,696 [main] INFO  [Http11NioProtocol] [RRN="] - [STAN="] - Initializing ProtocolHandler ["http-nio-9092"] 
2023-05-10 16:25:44,697 [main] INFO  [StandardService] [RRN="] - [STAN="] - Starting service [Tomcat] 
2023-05-10 16:25:44,698 [main] INFO  [StandardEngine] [RRN="] - [STAN="] - Starting Servlet engine: [Apache Tomcat/9.0.36] 
2023-05-10 16:25:44,880 [main] INFO  [CachingOperationNameGenerator] [RRN="] - [STAN="] - Generating unique operation named: allModelsUsingGET_1 
2023-05-10 16:25:44,933 [main] INFO  [DeferredRepositoryInitializationListener] [RRN="] - [STAN="] - Triggering deferred initialization of Spring Data repositories… 
2023-05-10 16:25:45,226 [main] INFO  [[/]] [RRN="] - [STAN="] - Initializing Spring embedded WebApplicationContext 
2023-05-10 16:25:45,227 [main] INFO  [ServletWebServerApplicationContext] [RRN="] - [STAN="] - Root WebApplicationContext: initialization completed in 13178 ms 
2023-05-10 16:25:45,246 [main] INFO  [DefaultLazyPropertyResolver] [RRN="] - [STAN="] - Property Resolver custom Bean not found with name 'encryptablePropertyResolver'. Initializing Default Property Resolver 
2023-05-10 16:25:45,262 [main] INFO  [DefaultLazyPropertyDetector] [RRN="] - [STAN="] - Property Detector custom Bean not found with name 'encryptablePropertyDetector'. Initializing Default Property Detector 
2023-05-10 16:25:45,748 [main] DEBUG [HikariConfig] [RRN="] - [STAN="] - Driver class com.mysql.cj.jdbc.Driver found in Thread context class loader sun.misc.Launcher$AppClassLoader@73d16e93 
2023-05-10 16:25:45,925 [main] INFO  [ThreadPoolTaskExecutor] [RRN="] - [STAN="] - Initializing ExecutorService 'applicationTaskExecutor' 
2023-05-10 16:25:46,035 [task-1] INFO  [LogHelper] [RRN="] - [STAN="] - HHH000204: Processing PersistenceUnitInfo [name: default] 
2023-05-10 16:25:46,040 [main] INFO  [TomcatWebServer] [RRN="] - [STAN="] - Tomcat initialized with port(s): 9093 (http) 
2023-05-10 16:25:46,069 [main] INFO  [Http11NioProtocol] [RRN="] - [STAN="] - Initializing ProtocolHandler ["http-nio-9093"] 
2023-05-10 16:25:46,070 [main] INFO  [StandardService] [RRN="] - [STAN="] - Starting service [Tomcat] 
2023-05-10 16:25:46,071 [main] INFO  [StandardEngine] [RRN="] - [STAN="] - Starting Servlet engine: [Apache Tomcat/9.0.36] 
2023-05-10 16:25:46,113 [main] WARN  [JpaBaseConfiguration$JpaWebConfiguration] [RRN="] - [STAN="] - spring.jpa.open-in-view is enabled by default. Therefore, database queries may be performed during view rendering. Explicitly configure spring.jpa.open-in-view to disable this warning 
2023-05-10 16:25:46,280 [task-1] INFO  [Version] [RRN="] - [STAN="] - HHH000412: Hibernate ORM core version 5.4.17.Final 
2023-05-10 16:25:46,562 [main] INFO  [[/]] [RRN="] - [STAN="] - Initializing Spring embedded WebApplicationContext 
2023-05-10 16:25:46,563 [main] INFO  [ServletWebServerApplicationContext] [RRN="] - [STAN="] - Root WebApplicationContext: initialization completed in 10972 ms 
2023-05-10 16:25:46,583 [main] INFO  [DefaultLazyPropertyResolver] [RRN="] - [STAN="] - Property Resolver custom Bean not found with name 'encryptablePropertyResolver'. Initializing Default Property Resolver 
2023-05-10 16:25:46,595 [main] INFO  [DefaultLazyPropertyDetector] [RRN="] - [STAN="] - Property Detector custom Bean not found with name 'encryptablePropertyDetector'. Initializing Default Property Detector 
2023-05-10 16:25:47,088 [task-1] INFO  [Version] [RRN="] - [STAN="] - HCANN000001: Hibernate Commons Annotations {5.1.0.Final} 
2023-05-10 16:25:47,530 [main] DEBUG [HikariConfig] [RRN="] - [STAN="] - Driver class com.mysql.cj.jdbc.Driver found in Thread context class loader sun.misc.Launcher$AppClassLoader@73d16e93 
2023-05-10 16:25:47,846 [task-1] DEBUG [HikariConfig] [RRN="] - [STAN="] - HikariPool-1 - configuration: 
2023-05-10 16:25:47,892 [task-1] DEBUG [HikariConfig] [RRN="] - [STAN="] - allowPoolSuspension.............false 
2023-05-10 16:25:47,892 [task-1] DEBUG [HikariConfig] [RRN="] - [STAN="] - autoCommit......................true 
2023-05-10 16:25:47,892 [task-1] DEBUG [HikariConfig] [RRN="] - [STAN="] - catalog.........................none 
2023-05-10 16:25:47,892 [task-1] DEBUG [HikariConfig] [RRN="] - [STAN="] - connectionInitSql...............none 
2023-05-10 16:25:47,893 [task-1] DEBUG [HikariConfig] [RRN="] - [STAN="] - connectionTestQuery.............none 
2023-05-10 16:25:47,893 [task-1] DEBUG [HikariConfig] [RRN="] - [STAN="] - connectionTimeout...............30000 
2023-05-10 16:25:47,893 [task-1] DEBUG [HikariConfig] [RRN="] - [STAN="] - dataSource......................none 
2023-05-10 16:25:47,893 [task-1] DEBUG [HikariConfig] [RRN="] - [STAN="] - dataSourceClassName.............none 
2023-05-10 16:25:47,893 [task-1] DEBUG [HikariConfig] [RRN="] - [STAN="] - dataSourceJNDI..................none 
2023-05-10 16:25:47,894 [task-1] DEBUG [HikariConfig] [RRN="] - [STAN="] - dataSourceProperties............{password=<masked>} 
2023-05-10 16:25:47,895 [task-1] DEBUG [HikariConfig] [RRN="] - [STAN="] - driverClassName................."com.mysql.cj.jdbc.Driver" 
2023-05-10 16:25:47,895 [task-1] DEBUG [HikariConfig] [RRN="] - [STAN="] - exceptionOverrideClassName......none 
2023-05-10 16:25:47,895 [task-1] DEBUG [HikariConfig] [RRN="] - [STAN="] - healthCheckProperties...........{} 
2023-05-10 16:25:47,895 [task-1] DEBUG [HikariConfig] [RRN="] - [STAN="] - healthCheckRegistry.............none 
2023-05-10 16:25:47,895 [task-1] DEBUG [HikariConfig] [RRN="] - [STAN="] - idleTimeout.....................600000 
2023-05-10 16:25:47,896 [task-1] DEBUG [HikariConfig] [RRN="] - [STAN="] - initializationFailTimeout.......1 
2023-05-10 16:25:47,896 [task-1] DEBUG [HikariConfig] [RRN="] - [STAN="] - isolateInternalQueries..........false 
2023-05-10 16:25:47,896 [task-1] DEBUG [HikariConfig] [RRN="] - [STAN="] - jdbcUrl.........................jdbc:mysql://localhost:3306/test2 
2023-05-10 16:25:47,896 [task-1] DEBUG [HikariConfig] [RRN="] - [STAN="] - leakDetectionThreshold..........0 
2023-05-10 16:25:47,896 [task-1] DEBUG [HikariConfig] [RRN="] - [STAN="] - maxLifetime.....................1800000 
2023-05-10 16:25:47,896 [task-1] DEBUG [HikariConfig] [RRN="] - [STAN="] - maximumPoolSize.................10 
2023-05-10 16:25:47,896 [task-1] DEBUG [HikariConfig] [RRN="] - [STAN="] - metricRegistry..................none 
2023-05-10 16:25:47,896 [task-1] DEBUG [HikariConfig] [RRN="] - [STAN="] - metricsTrackerFactory...........none 
2023-05-10 16:25:47,897 [task-1] DEBUG [HikariConfig] [RRN="] - [STAN="] - minimumIdle.....................10 
2023-05-10 16:25:47,897 [task-1] DEBUG [HikariConfig] [RRN="] - [STAN="] - password........................<masked> 
2023-05-10 16:25:47,897 [task-1] DEBUG [HikariConfig] [RRN="] - [STAN="] - poolName........................"HikariPool-1" 
2023-05-10 16:25:47,897 [task-1] DEBUG [HikariConfig] [RRN="] - [STAN="] - readOnly........................false 
2023-05-10 16:25:47,897 [task-1] DEBUG [HikariConfig] [RRN="] - [STAN="] - registerMbeans..................false 
2023-05-10 16:25:47,898 [task-1] DEBUG [HikariConfig] [RRN="] - [STAN="] - scheduledExecutor...............none 
2023-05-10 16:25:47,898 [task-1] DEBUG [HikariConfig] [RRN="] - [STAN="] - schema..........................none 
2023-05-10 16:25:47,898 [task-1] DEBUG [HikariConfig] [RRN="] - [STAN="] - threadFactory...................internal 
2023-05-10 16:25:47,898 [task-1] DEBUG [HikariConfig] [RRN="] - [STAN="] - transactionIsolation............default 
2023-05-10 16:25:47,898 [task-1] DEBUG [HikariConfig] [RRN="] - [STAN="] - username........................"root" 
2023-05-10 16:25:47,899 [task-1] DEBUG [HikariConfig] [RRN="] - [STAN="] - validationTimeout...............5000 
2023-05-10 16:25:47,899 [task-1] INFO  [HikariDataSource] [RRN="] - [STAN="] - HikariPool-1 - Starting... 
2023-05-10 16:25:48,072 [main] INFO  [ThreadPoolTaskExecutor] [RRN="] - [STAN="] - Initializing ExecutorService 'applicationTaskExecutor' 
2023-05-10 16:25:48,481 [main] INFO  [DefaultSecurityFilterChain] [RRN="] - [STAN="] - Creating filter chain: Ant [pattern='/v2/api-docs'], [] 
2023-05-10 16:25:48,482 [main] INFO  [DefaultSecurityFilterChain] [RRN="] - [STAN="] - Creating filter chain: Ant [pattern='/configuration/ui'], [] 
2023-05-10 16:25:48,482 [main] INFO  [DefaultSecurityFilterChain] [RRN="] - [STAN="] - Creating filter chain: Ant [pattern='/swagger-resources/**'], [] 
2023-05-10 16:25:48,482 [main] INFO  [DefaultSecurityFilterChain] [RRN="] - [STAN="] - Creating filter chain: Ant [pattern='/configuration/**'], [] 
2023-05-10 16:25:48,482 [main] INFO  [DefaultSecurityFilterChain] [RRN="] - [STAN="] - Creating filter chain: Ant [pattern='/swagger-ui.html'], [] 
2023-05-10 16:25:48,482 [main] INFO  [DefaultSecurityFilterChain] [RRN="] - [STAN="] - Creating filter chain: Ant [pattern='/webjars/**'], [] 
2023-05-10 16:25:48,591 [main] INFO  [PropertySourcedRequestMappingHandlerMapping] [RRN="] - [STAN="] - Mapped URL path [/v2/api-docs] onto method [springfox.documentation.swagger2.web.Swagger2Controller#getDocumentation(String, HttpServletRequest)] 
2023-05-10 16:25:48,841 [task-1] DEBUG [HikariPool] [RRN="] - [STAN="] - HikariPool-1 - Added connection com.mysql.cj.jdbc.ConnectionImpl@60f7be07 
2023-05-10 16:25:48,845 [task-1] INFO  [HikariDataSource] [RRN="] - [STAN="] - HikariPool-1 - Start completed. 
2023-05-10 16:25:48,897 [task-1] INFO  [Dialect] [RRN="] - [STAN="] - HHH000400: Using dialect: org.hibernate.dialect.MySQL8Dialect 
2023-05-10 16:25:48,926 [main] INFO  [DefaultSecurityFilterChain] [RRN="] - [STAN="] - Creating filter chain: any request, [org.springframework.security.web.context.request.async.WebAsyncManagerIntegrationFilter@7741d346, org.springframework.security.web.context.SecurityContextPersistenceFilter@468e8565, org.springframework.security.web.header.HeaderWriterFilter@1084ac45, org.springframework.web.filter.CorsFilter@52454457, org.springframework.security.web.authentication.logout.LogoutFilter@2d2b6960, com.zeroinfinity.federatedclient.config.JwtRequestFilter@57562473, org.springframework.security.web.savedrequest.RequestCacheAwareFilter@7066363, org.springframework.security.web.servletapi.SecurityContextHolderAwareRequestFilter@716185fe, org.springframework.security.web.authentication.AnonymousAuthenticationFilter@4130a648, org.springframework.security.web.session.SessionManagementFilter@67bd351e, org.springframework.security.web.access.ExceptionTranslationFilter@553da911, org.springframework.security.web.access.intercept.FilterSecurityInterceptor@11c713b7] 
2023-05-10 16:25:48,963 [HikariPool-1 housekeeper] DEBUG [HikariPool] [RRN="] - [STAN="] - HikariPool-1 - Pool stats (total=1, active=1, idle=0, waiting=0) 
2023-05-10 16:25:49,026 [HikariPool-1 connection adder] DEBUG [HikariPool] [RRN="] - [STAN="] - HikariPool-1 - Added connection com.mysql.cj.jdbc.ConnectionImpl@e1c8d3e 
2023-05-10 16:25:49,032 [HikariPool-1 connection adder] DEBUG [HikariPool] [RRN="] - [STAN="] - HikariPool-1 - Added connection com.mysql.cj.jdbc.ConnectionImpl@4f218705 
2023-05-10 16:25:49,037 [HikariPool-1 connection adder] DEBUG [HikariPool] [RRN="] - [STAN="] - HikariPool-1 - Added connection com.mysql.cj.jdbc.ConnectionImpl@7ea40ebb 
2023-05-10 16:25:49,042 [HikariPool-1 connection adder] DEBUG [HikariPool] [RRN="] - [STAN="] - HikariPool-1 - Added connection com.mysql.cj.jdbc.ConnectionImpl@2f0e784a 
2023-05-10 16:25:49,048 [HikariPool-1 connection adder] DEBUG [HikariPool] [RRN="] - [STAN="] - HikariPool-1 - Added connection com.mysql.cj.jdbc.ConnectionImpl@3dd582be 
2023-05-10 16:25:49,052 [HikariPool-1 connection adder] DEBUG [HikariPool] [RRN="] - [STAN="] - HikariPool-1 - Added connection com.mysql.cj.jdbc.ConnectionImpl@2b4023e5 
2023-05-10 16:25:49,066 [HikariPool-1 connection adder] DEBUG [HikariPool] [RRN="] - [STAN="] - HikariPool-1 - Added connection com.mysql.cj.jdbc.ConnectionImpl@7c5b62d6 
2023-05-10 16:25:49,071 [HikariPool-1 connection adder] DEBUG [HikariPool] [RRN="] - [STAN="] - HikariPool-1 - Added connection com.mysql.cj.jdbc.ConnectionImpl@4d169892 
2023-05-10 16:25:49,076 [HikariPool-1 connection adder] DEBUG [HikariPool] [RRN="] - [STAN="] - HikariPool-1 - Added connection com.mysql.cj.jdbc.ConnectionImpl@6d8346ec 
2023-05-10 16:25:49,076 [HikariPool-1 connection adder] DEBUG [HikariPool] [RRN="] - [STAN="] - HikariPool-1 - After adding stats (total=10, active=1, idle=9, waiting=0) 
2023-05-10 16:25:49,384 [main] WARN  [JpaBaseConfiguration$JpaWebConfiguration] [RRN="] - [STAN="] - spring.jpa.open-in-view is enabled by default. Therefore, database queries may be performed during view rendering. Explicitly configure spring.jpa.open-in-view to disable this warning 
2023-05-10 16:25:49,775 [main] INFO  [Http11NioProtocol] [RRN="] - [STAN="] - Starting ProtocolHandler ["http-nio-9092"] 
2023-05-10 16:25:49,849 [main] INFO  [TomcatWebServer] [RRN="] - [STAN="] - Tomcat started on port(s): 9092 (http) with context path '' 
2023-05-10 16:25:49,853 [main] INFO  [DocumentationPluginsBootstrapper] [RRN="] - [STAN="] - Context refreshed 
2023-05-10 16:25:49,912 [main] INFO  [DocumentationPluginsBootstrapper] [RRN="] - [STAN="] - Found 1 custom documentation plugin(s) 
2023-05-10 16:25:49,997 [main] INFO  [ApiListingReferenceScanner] [RRN="] - [STAN="] - Scanning for api listing references 
2023-05-10 16:25:50,210 [task-1] INFO  [LogHelper] [RRN="] - [STAN="] - HHH000204: Processing PersistenceUnitInfo [name: default] 
2023-05-10 16:25:50,572 [task-1] INFO  [Version] [RRN="] - [STAN="] - HHH000412: Hibernate ORM core version 5.4.17.Final 
2023-05-10 16:25:50,753 [main] INFO  [CachingOperationNameGenerator] [RRN="] - [STAN="] - Generating unique operation named: allModelsUsingGET_1 
2023-05-10 16:25:50,794 [main] INFO  [DeferredRepositoryInitializationListener] [RRN="] - [STAN="] - Triggering deferred initialization of Spring Data repositories… 
2023-05-10 16:25:51,293 [task-1] INFO  [Version] [RRN="] - [STAN="] - HCANN000001: Hibernate Commons Annotations {5.1.0.Final} 
2023-05-10 16:25:51,728 [main] INFO  [DefaultSecurityFilterChain] [RRN="] - [STAN="] - Creating filter chain: Ant [pattern='/v2/api-docs'], [] 
2023-05-10 16:25:51,728 [main] INFO  [DefaultSecurityFilterChain] [RRN="] - [STAN="] - Creating filter chain: Ant [pattern='/configuration/ui'], [] 
2023-05-10 16:25:51,730 [main] INFO  [DefaultSecurityFilterChain] [RRN="] - [STAN="] - Creating filter chain: Ant [pattern='/swagger-resources/**'], [] 
2023-05-10 16:25:51,730 [main] INFO  [DefaultSecurityFilterChain] [RRN="] - [STAN="] - Creating filter chain: Ant [pattern='/configuration/**'], [] 
2023-05-10 16:25:51,730 [main] INFO  [DefaultSecurityFilterChain] [RRN="] - [STAN="] - Creating filter chain: Ant [pattern='/swagger-ui.html'], [] 
2023-05-10 16:25:51,731 [main] INFO  [DefaultSecurityFilterChain] [RRN="] - [STAN="] - Creating filter chain: Ant [pattern='/webjars/**'], [] 
2023-05-10 16:25:51,769 [task-1] DEBUG [HikariConfig] [RRN="] - [STAN="] - HikariPool-1 - configuration: 
2023-05-10 16:25:51,778 [task-1] DEBUG [HikariConfig] [RRN="] - [STAN="] - allowPoolSuspension.............false 
2023-05-10 16:25:51,779 [task-1] DEBUG [HikariConfig] [RRN="] - [STAN="] - autoCommit......................true 
2023-05-10 16:25:51,780 [task-1] DEBUG [HikariConfig] [RRN="] - [STAN="] - catalog.........................none 
2023-05-10 16:25:51,780 [task-1] DEBUG [HikariConfig] [RRN="] - [STAN="] - connectionInitSql...............none 
2023-05-10 16:25:51,782 [task-1] DEBUG [HikariConfig] [RRN="] - [STAN="] - connectionTestQuery.............none 
2023-05-10 16:25:51,782 [task-1] DEBUG [HikariConfig] [RRN="] - [STAN="] - connectionTimeout...............30000 
2023-05-10 16:25:51,782 [task-1] DEBUG [HikariConfig] [RRN="] - [STAN="] - dataSource......................none 
2023-05-10 16:25:51,782 [task-1] DEBUG [HikariConfig] [RRN="] - [STAN="] - dataSourceClassName.............none 
2023-05-10 16:25:51,782 [task-1] DEBUG [HikariConfig] [RRN="] - [STAN="] - dataSourceJNDI..................none 
2023-05-10 16:25:51,784 [task-1] DEBUG [HikariConfig] [RRN="] - [STAN="] - dataSourceProperties............{password=<masked>} 
2023-05-10 16:25:51,785 [task-1] DEBUG [HikariConfig] [RRN="] - [STAN="] - driverClassName................."com.mysql.cj.jdbc.Driver" 
2023-05-10 16:25:51,785 [task-1] DEBUG [HikariConfig] [RRN="] - [STAN="] - exceptionOverrideClassName......none 
2023-05-10 16:25:51,786 [task-1] DEBUG [HikariConfig] [RRN="] - [STAN="] - healthCheckProperties...........{} 
2023-05-10 16:25:51,786 [task-1] DEBUG [HikariConfig] [RRN="] - [STAN="] - healthCheckRegistry.............none 
2023-05-10 16:25:51,786 [task-1] DEBUG [HikariConfig] [RRN="] - [STAN="] - idleTimeout.....................600000 
2023-05-10 16:25:51,786 [task-1] DEBUG [HikariConfig] [RRN="] - [STAN="] - initializationFailTimeout.......1 
2023-05-10 16:25:51,786 [task-1] DEBUG [HikariConfig] [RRN="] - [STAN="] - isolateInternalQueries..........false 
2023-05-10 16:25:51,787 [task-1] DEBUG [HikariConfig] [RRN="] - [STAN="] - jdbcUrl.........................jdbc:mysql://localhost:3306/test3 
2023-05-10 16:25:51,787 [task-1] DEBUG [HikariConfig] [RRN="] - [STAN="] - leakDetectionThreshold..........0 
2023-05-10 16:25:51,787 [task-1] DEBUG [HikariConfig] [RRN="] - [STAN="] - maxLifetime.....................1800000 
2023-05-10 16:25:51,787 [task-1] DEBUG [HikariConfig] [RRN="] - [STAN="] - maximumPoolSize.................10 
2023-05-10 16:25:51,787 [task-1] DEBUG [HikariConfig] [RRN="] - [STAN="] - metricRegistry..................none 
2023-05-10 16:25:51,787 [task-1] DEBUG [HikariConfig] [RRN="] - [STAN="] - metricsTrackerFactory...........none 
2023-05-10 16:25:51,787 [task-1] DEBUG [HikariConfig] [RRN="] - [STAN="] - minimumIdle.....................10 
2023-05-10 16:25:51,787 [task-1] DEBUG [HikariConfig] [RRN="] - [STAN="] - password........................<masked> 
2023-05-10 16:25:51,788 [task-1] DEBUG [HikariConfig] [RRN="] - [STAN="] - poolName........................"HikariPool-1" 
2023-05-10 16:25:51,789 [task-1] DEBUG [HikariConfig] [RRN="] - [STAN="] - readOnly........................false 
2023-05-10 16:25:51,789 [task-1] DEBUG [HikariConfig] [RRN="] - [STAN="] - registerMbeans..................false 
2023-05-10 16:25:51,791 [task-1] DEBUG [HikariConfig] [RRN="] - [STAN="] - scheduledExecutor...............none 
2023-05-10 16:25:51,791 [task-1] DEBUG [HikariConfig] [RRN="] - [STAN="] - schema..........................none 
2023-05-10 16:25:51,791 [task-1] DEBUG [HikariConfig] [RRN="] - [STAN="] - threadFactory...................internal 
2023-05-10 16:25:51,791 [task-1] DEBUG [HikariConfig] [RRN="] - [STAN="] - transactionIsolation............default 
2023-05-10 16:25:51,791 [task-1] DEBUG [HikariConfig] [RRN="] - [STAN="] - username........................"root" 
2023-05-10 16:25:51,792 [task-1] DEBUG [HikariConfig] [RRN="] - [STAN="] - validationTimeout...............5000 
2023-05-10 16:25:51,793 [task-1] INFO  [HikariDataSource] [RRN="] - [STAN="] - HikariPool-1 - Starting... 
2023-05-10 16:25:51,837 [main] INFO  [PropertySourcedRequestMappingHandlerMapping] [RRN="] - [STAN="] - Mapped URL path [/v2/api-docs] onto method [springfox.documentation.swagger2.web.Swagger2Controller#getDocumentation(String, HttpServletRequest)] 
2023-05-10 16:25:52,480 [main] INFO  [DefaultSecurityFilterChain] [RRN="] - [STAN="] - Creating filter chain: any request, [org.springframework.security.web.context.request.async.WebAsyncManagerIntegrationFilter@286855ea, org.springframework.security.web.context.SecurityContextPersistenceFilter@39666e42, org.springframework.security.web.header.HeaderWriterFilter@5d512ddb, org.springframework.web.filter.CorsFilter@64aeaf29, org.springframework.security.web.authentication.logout.LogoutFilter@61db86bf, com.zeroinfinity.federatedclient.config.JwtRequestFilter@440e3ce6, org.springframework.security.web.savedrequest.RequestCacheAwareFilter@9b23822, org.springframework.security.web.servletapi.SecurityContextHolderAwareRequestFilter@6b9fdbc6, org.springframework.security.web.authentication.AnonymousAuthenticationFilter@1e3df614, org.springframework.security.web.session.SessionManagementFilter@2291d9a0, org.springframework.security.web.access.ExceptionTranslationFilter@32f1fafe, org.springframework.security.web.access.intercept.FilterSecurityInterceptor@b791a81] 
2023-05-10 16:25:52,699 [task-1] DEBUG [HikariPool] [RRN="] - [STAN="] - HikariPool-1 - Added connection com.mysql.cj.jdbc.ConnectionImpl@72a1f760 
2023-05-10 16:25:52,702 [task-1] INFO  [HikariDataSource] [RRN="] - [STAN="] - HikariPool-1 - Start completed. 
2023-05-10 16:25:52,747 [task-1] INFO  [Dialect] [RRN="] - [STAN="] - HHH000400: Using dialect: org.hibernate.dialect.MySQL8Dialect 
2023-05-10 16:25:52,848 [HikariPool-1 housekeeper] DEBUG [HikariPool] [RRN="] - [STAN="] - HikariPool-1 - Pool stats (total=1, active=1, idle=0, waiting=0) 
2023-05-10 16:25:52,901 [HikariPool-1 connection adder] DEBUG [HikariPool] [RRN="] - [STAN="] - HikariPool-1 - Added connection com.mysql.cj.jdbc.ConnectionImpl@2e449f4a 
2023-05-10 16:25:52,906 [HikariPool-1 connection adder] DEBUG [HikariPool] [RRN="] - [STAN="] - HikariPool-1 - Added connection com.mysql.cj.jdbc.ConnectionImpl@6f799571 
2023-05-10 16:25:52,911 [HikariPool-1 connection adder] DEBUG [HikariPool] [RRN="] - [STAN="] - HikariPool-1 - Added connection com.mysql.cj.jdbc.ConnectionImpl@5edc7c99 
2023-05-10 16:25:52,930 [HikariPool-1 connection adder] DEBUG [HikariPool] [RRN="] - [STAN="] - HikariPool-1 - Added connection com.mysql.cj.jdbc.ConnectionImpl@f566a3e 
2023-05-10 16:25:52,936 [HikariPool-1 connection adder] DEBUG [HikariPool] [RRN="] - [STAN="] - HikariPool-1 - Added connection com.mysql.cj.jdbc.ConnectionImpl@2613bf15 
2023-05-10 16:25:52,955 [HikariPool-1 connection adder] DEBUG [HikariPool] [RRN="] - [STAN="] - HikariPool-1 - Added connection com.mysql.cj.jdbc.ConnectionImpl@b1811d1 
2023-05-10 16:25:52,963 [HikariPool-1 connection adder] DEBUG [HikariPool] [RRN="] - [STAN="] - HikariPool-1 - Added connection com.mysql.cj.jdbc.ConnectionImpl@312a7ae3 
2023-05-10 16:25:52,968 [HikariPool-1 connection adder] DEBUG [HikariPool] [RRN="] - [STAN="] - HikariPool-1 - Added connection com.mysql.cj.jdbc.ConnectionImpl@6ce35afc 
2023-05-10 16:25:52,973 [HikariPool-1 connection adder] DEBUG [HikariPool] [RRN="] - [STAN="] - HikariPool-1 - Added connection com.mysql.cj.jdbc.ConnectionImpl@2445bf78 
2023-05-10 16:25:52,973 [HikariPool-1 connection adder] DEBUG [HikariPool] [RRN="] - [STAN="] - HikariPool-1 - After adding stats (total=10, active=0, idle=10, waiting=0) 
2023-05-10 16:25:53,017 [task-1] INFO  [JtaPlatformInitiator] [RRN="] - [STAN="] - HHH000490: Using JtaPlatform implementation: [org.hibernate.engine.transaction.jta.platform.internal.NoJtaPlatform] 
2023-05-10 16:25:53,034 [task-1] INFO  [LocalContainerEntityManagerFactoryBean] [RRN="] - [STAN="] - Initialized JPA EntityManagerFactory for persistence unit 'default' 
2023-05-10 16:25:53,229 [main] INFO  [Http11NioProtocol] [RRN="] - [STAN="] - Starting ProtocolHandler ["http-nio-9093"] 
2023-05-10 16:25:53,275 [main] INFO  [TomcatWebServer] [RRN="] - [STAN="] - Tomcat started on port(s): 9093 (http) with context path '' 
2023-05-10 16:25:53,279 [main] INFO  [DocumentationPluginsBootstrapper] [RRN="] - [STAN="] - Context refreshed 
2023-05-10 16:25:53,338 [main] INFO  [DocumentationPluginsBootstrapper] [RRN="] - [STAN="] - Found 1 custom documentation plugin(s) 
2023-05-10 16:25:53,434 [main] INFO  [ApiListingReferenceScanner] [RRN="] - [STAN="] - Scanning for api listing references 
2023-05-10 16:25:53,874 [main] INFO  [CachingOperationNameGenerator] [RRN="] - [STAN="] - Generating unique operation named: allModelsUsingGET_1 
2023-05-10 16:25:53,906 [main] INFO  [DeferredRepositoryInitializationListener] [RRN="] - [STAN="] - Triggering deferred initialization of Spring Data repositories… 
2023-05-10 16:25:54,054 [main] INFO  [DeferredRepositoryInitializationListener] [RRN="] - [STAN="] - Spring Data repositories initialized! 
2023-05-10 16:25:54,078 [main] INFO  [FederatedClientApplication] [RRN="] - [STAN="] - Started FederatedClientApplication in 25.609 seconds (JVM running for 26.295) 
2023-05-10 16:25:56,945 [task-1] INFO  [JtaPlatformInitiator] [RRN="] - [STAN="] - HHH000490: Using JtaPlatform implementation: [org.hibernate.engine.transaction.jta.platform.internal.NoJtaPlatform] 
2023-05-10 16:25:56,955 [task-1] INFO  [LocalContainerEntityManagerFactoryBean] [RRN="] - [STAN="] - Initialized JPA EntityManagerFactory for persistence unit 'default' 
2023-05-10 16:25:57,480 [main] INFO  [DeferredRepositoryInitializationListener] [RRN="] - [STAN="] - Spring Data repositories initialized! 
2023-05-10 16:25:57,496 [main] INFO  [FederatedClientApplication] [RRN="] - [STAN="] - Started FederatedClientApplication in 27.124 seconds (JVM running for 28.198) 
2023-05-10 16:25:58,622 [task-1] INFO  [JtaPlatformInitiator] [RRN="] - [STAN="] - HHH000490: Using JtaPlatform implementation: [org.hibernate.engine.transaction.jta.platform.internal.NoJtaPlatform] 
2023-05-10 16:25:58,633 [task-1] INFO  [LocalContainerEntityManagerFactoryBean] [RRN="] - [STAN="] - Initialized JPA EntityManagerFactory for persistence unit 'default' 
2023-05-10 16:25:59,188 [main] INFO  [DeferredRepositoryInitializationListener] [RRN="] - [STAN="] - Spring Data repositories initialized! 
2023-05-10 16:25:59,200 [main] INFO  [FederatedClientApplication] [RRN="] - [STAN="] - Started FederatedClientApplication in 25.914 seconds (JVM running for 27.69) 
2023-05-10 16:26:12,354 [HikariPool-1 housekeeper] DEBUG [HikariPool] [RRN="] - [STAN="] - HikariPool-1 - Pool stats (total=10, active=0, idle=10, waiting=0) 
2023-05-10 16:26:12,355 [HikariPool-1 housekeeper] DEBUG [HikariPool] [RRN="] - [STAN="] - HikariPool-1 - Fill pool skipped, pool is at sufficient level. 
2023-05-10 16:26:18,974 [HikariPool-1 housekeeper] DEBUG [HikariPool] [RRN="] - [STAN="] - HikariPool-1 - Pool stats (total=10, active=0, idle=10, waiting=0) 
2023-05-10 16:26:18,975 [HikariPool-1 housekeeper] DEBUG [HikariPool] [RRN="] - [STAN="] - HikariPool-1 - Fill pool skipped, pool is at sufficient level. 
2023-05-10 16:26:22,855 [HikariPool-1 housekeeper] DEBUG [HikariPool] [RRN="] - [STAN="] - HikariPool-1 - Pool stats (total=10, active=0, idle=10, waiting=0) 
2023-05-10 16:26:22,856 [HikariPool-1 housekeeper] DEBUG [HikariPool] [RRN="] - [STAN="] - HikariPool-1 - Fill pool skipped, pool is at sufficient level. 
2023-05-10 16:26:42,365 [HikariPool-1 housekeeper] DEBUG [HikariPool] [RRN="] - [STAN="] - HikariPool-1 - Pool stats (total=10, active=0, idle=10, waiting=0) 
2023-05-10 16:26:42,365 [HikariPool-1 housekeeper] DEBUG [HikariPool] [RRN="] - [STAN="] - HikariPool-1 - Fill pool skipped, pool is at sufficient level. 
2023-05-10 16:26:48,982 [HikariPool-1 housekeeper] DEBUG [HikariPool] [RRN="] - [STAN="] - HikariPool-1 - Pool stats (total=10, active=0, idle=10, waiting=0) 
2023-05-10 16:26:48,982 [HikariPool-1 housekeeper] DEBUG [HikariPool] [RRN="] - [STAN="] - HikariPool-1 - Fill pool skipped, pool is at sufficient level. 
2023-05-10 16:26:52,872 [HikariPool-1 housekeeper] DEBUG [HikariPool] [RRN="] - [STAN="] - HikariPool-1 - Pool stats (total=10, active=0, idle=10, waiting=0) 
2023-05-10 16:26:52,872 [HikariPool-1 housekeeper] DEBUG [HikariPool] [RRN="] - [STAN="] - HikariPool-1 - Fill pool skipped, pool is at sufficient level. 
2023-05-10 16:27:12,370 [HikariPool-1 housekeeper] DEBUG [HikariPool] [RRN="] - [STAN="] - HikariPool-1 - Pool stats (total=10, active=0, idle=10, waiting=0) 
2023-05-10 16:27:12,371 [HikariPool-1 housekeeper] DEBUG [HikariPool] [RRN="] - [STAN="] - HikariPool-1 - Fill pool skipped, pool is at sufficient level. 
2023-05-10 16:27:18,995 [HikariPool-1 housekeeper] DEBUG [HikariPool] [RRN="] - [STAN="] - HikariPool-1 - Pool stats (total=10, active=0, idle=10, waiting=0) 
2023-05-10 16:27:18,996 [HikariPool-1 housekeeper] DEBUG [HikariPool] [RRN="] - [STAN="] - HikariPool-1 - Fill pool skipped, pool is at sufficient level. 
2023-05-10 16:27:22,883 [HikariPool-1 housekeeper] DEBUG [HikariPool] [RRN="] - [STAN="] - HikariPool-1 - Pool stats (total=10, active=0, idle=10, waiting=0) 
2023-05-10 16:27:22,883 [HikariPool-1 housekeeper] DEBUG [HikariPool] [RRN="] - [STAN="] - HikariPool-1 - Fill pool skipped, pool is at sufficient level. 
2023-05-10 16:38:15,639 [main] INFO  [FederatedClientApplication] [RRN="] - [STAN="] - Starting FederatedClientApplication on Hasnain-Rabbani with PID 6500 (E:\Workspace\Eclipse\zeroinfinity\thesis\federated-client\federated-client\target\classes started by hp in E:\Workspace\Eclipse\zeroinfinity\thesis\federated-client\federated-client) 
2023-05-10 16:38:15,642 [main] INFO  [FederatedClientApplication] [RRN="] - [STAN="] - The following profiles are active: client1 
2023-05-10 16:38:18,165 [main] INFO  [RepositoryConfigurationDelegate] [RRN="] - [STAN="] - Bootstrapping Spring Data JPA repositories in DEFERRED mode. 
2023-05-10 16:38:18,395 [main] INFO  [FederatedClientApplication] [RRN="] - [STAN="] - Starting FederatedClientApplication on Hasnain-Rabbani with PID 17868 (E:\Workspace\Eclipse\zeroinfinity\thesis\federated-client\federated-client\target\classes started by hp in E:\Workspace\Eclipse\zeroinfinity\thesis\federated-client\federated-client) 
2023-05-10 16:38:18,401 [main] INFO  [FederatedClientApplication] [RRN="] - [STAN="] - The following profiles are active: client2 
2023-05-10 16:38:18,450 [main] INFO  [RepositoryConfigurationDelegate] [RRN="] - [STAN="] - Finished Spring Data repository scanning in 243ms. Found 3 JPA repository interfaces. 
2023-05-10 16:38:19,282 [main] INFO  [EnableEncryptablePropertiesBeanFactoryPostProcessor] [RRN="] - [STAN="] - Post-processing PropertySource instances 
2023-05-10 16:38:19,855 [main] INFO  [EncryptablePropertySourceConverter] [RRN="] - [STAN="] - Converting PropertySource configurationProperties [org.springframework.boot.context.properties.source.ConfigurationPropertySourcesPropertySource] to AOP Proxy 
2023-05-10 16:38:19,856 [main] INFO  [EncryptablePropertySourceConverter] [RRN="] - [STAN="] - Converting PropertySource commandLineArgs [org.springframework.core.env.SimpleCommandLinePropertySource] to EncryptableEnumerablePropertySourceWrapper 
2023-05-10 16:38:19,856 [main] INFO  [EncryptablePropertySourceConverter] [RRN="] - [STAN="] - Converting PropertySource servletConfigInitParams [org.springframework.core.env.PropertySource$StubPropertySource] to EncryptablePropertySourceWrapper 
2023-05-10 16:38:19,856 [main] INFO  [EncryptablePropertySourceConverter] [RRN="] - [STAN="] - Converting PropertySource servletContextInitParams [org.springframework.core.env.PropertySource$StubPropertySource] to EncryptablePropertySourceWrapper 
2023-05-10 16:38:19,857 [main] INFO  [EncryptablePropertySourceConverter] [RRN="] - [STAN="] - Converting PropertySource systemProperties [org.springframework.core.env.PropertiesPropertySource] to EncryptableMapPropertySourceWrapper 
2023-05-10 16:38:19,857 [main] INFO  [EncryptablePropertySourceConverter] [RRN="] - [STAN="] - Converting PropertySource systemEnvironment [org.springframework.boot.env.SystemEnvironmentPropertySourceEnvironmentPostProcessor$OriginAwareSystemEnvironmentPropertySource] to EncryptableSystemEnvironmentPropertySourceWrapper 
2023-05-10 16:38:19,857 [main] INFO  [EncryptablePropertySourceConverter] [RRN="] - [STAN="] - Converting PropertySource random [org.springframework.boot.env.RandomValuePropertySource] to EncryptablePropertySourceWrapper 
2023-05-10 16:38:19,858 [main] INFO  [EncryptablePropertySourceConverter] [RRN="] - [STAN="] - Converting PropertySource applicationConfig: [file:./application-client1.yml] [org.springframework.boot.env.OriginTrackedMapPropertySource] to EncryptableMapPropertySourceWrapper 
2023-05-10 16:38:20,674 [main] INFO  [DefaultLazyPropertyFilter] [RRN="] - [STAN="] - Property Filter custom Bean not found with name 'encryptablePropertyFilter'. Initializing Default Property Filter 
2023-05-10 16:38:22,030 [main] INFO  [FederatedClientApplication] [RRN="] - [STAN="] - Starting FederatedClientApplication on Hasnain-Rabbani with PID 18316 (E:\Workspace\Eclipse\zeroinfinity\thesis\federated-client\federated-client\target\classes started by hp in E:\Workspace\Eclipse\zeroinfinity\thesis\federated-client\federated-client) 
2023-05-10 16:38:22,037 [main] INFO  [FederatedClientApplication] [RRN="] - [STAN="] - The following profiles are active: client3 
2023-05-10 16:38:24,667 [main] INFO  [RepositoryConfigurationDelegate] [RRN="] - [STAN="] - Bootstrapping Spring Data JPA repositories in DEFERRED mode. 
2023-05-10 16:38:25,392 [main] INFO  [RepositoryConfigurationDelegate] [RRN="] - [STAN="] - Finished Spring Data repository scanning in 672ms. Found 3 JPA repository interfaces. 
2023-05-10 16:38:25,422 [main] INFO  [TomcatWebServer] [RRN="] - [STAN="] - Tomcat initialized with port(s): 9091 (http) 
2023-05-10 16:38:25,471 [main] INFO  [Http11NioProtocol] [RRN="] - [STAN="] - Initializing ProtocolHandler ["http-nio-9091"] 
2023-05-10 16:38:25,473 [main] INFO  [StandardService] [RRN="] - [STAN="] - Starting service [Tomcat] 
2023-05-10 16:38:25,473 [main] INFO  [StandardEngine] [RRN="] - [STAN="] - Starting Servlet engine: [Apache Tomcat/9.0.36] 
2023-05-10 16:38:25,981 [main] INFO  [[/]] [RRN="] - [STAN="] - Initializing Spring embedded WebApplicationContext 
2023-05-10 16:38:25,988 [main] INFO  [ServletWebServerApplicationContext] [RRN="] - [STAN="] - Root WebApplicationContext: initialization completed in 10205 ms 
2023-05-10 16:38:26,011 [main] INFO  [DefaultLazyPropertyResolver] [RRN="] - [STAN="] - Property Resolver custom Bean not found with name 'encryptablePropertyResolver'. Initializing Default Property Resolver 
2023-05-10 16:38:26,026 [main] INFO  [DefaultLazyPropertyDetector] [RRN="] - [STAN="] - Property Detector custom Bean not found with name 'encryptablePropertyDetector'. Initializing Default Property Detector 
2023-05-10 16:38:26,570 [main] INFO  [EnableEncryptablePropertiesBeanFactoryPostProcessor] [RRN="] - [STAN="] - Post-processing PropertySource instances 
2023-05-10 16:38:26,972 [main] INFO  [EncryptablePropertySourceConverter] [RRN="] - [STAN="] - Converting PropertySource configurationProperties [org.springframework.boot.context.properties.source.ConfigurationPropertySourcesPropertySource] to AOP Proxy 
2023-05-10 16:38:26,973 [main] INFO  [EncryptablePropertySourceConverter] [RRN="] - [STAN="] - Converting PropertySource commandLineArgs [org.springframework.core.env.SimpleCommandLinePropertySource] to EncryptableEnumerablePropertySourceWrapper 
2023-05-10 16:38:26,973 [main] INFO  [EncryptablePropertySourceConverter] [RRN="] - [STAN="] - Converting PropertySource servletConfigInitParams [org.springframework.core.env.PropertySource$StubPropertySource] to EncryptablePropertySourceWrapper 
2023-05-10 16:38:26,974 [main] INFO  [EncryptablePropertySourceConverter] [RRN="] - [STAN="] - Converting PropertySource servletContextInitParams [org.springframework.core.env.PropertySource$StubPropertySource] to EncryptablePropertySourceWrapper 
2023-05-10 16:38:26,974 [main] INFO  [EncryptablePropertySourceConverter] [RRN="] - [STAN="] - Converting PropertySource systemProperties [org.springframework.core.env.PropertiesPropertySource] to EncryptableMapPropertySourceWrapper 
2023-05-10 16:38:26,974 [main] INFO  [EncryptablePropertySourceConverter] [RRN="] - [STAN="] - Converting PropertySource systemEnvironment [org.springframework.boot.env.SystemEnvironmentPropertySourceEnvironmentPostProcessor$OriginAwareSystemEnvironmentPropertySource] to EncryptableSystemEnvironmentPropertySourceWrapper 
2023-05-10 16:38:26,974 [main] INFO  [EncryptablePropertySourceConverter] [RRN="] - [STAN="] - Converting PropertySource random [org.springframework.boot.env.RandomValuePropertySource] to EncryptablePropertySourceWrapper 
2023-05-10 16:38:26,974 [main] INFO  [EncryptablePropertySourceConverter] [RRN="] - [STAN="] - Converting PropertySource applicationConfig: [file:./application-client2.yml] [org.springframework.boot.env.OriginTrackedMapPropertySource] to EncryptableMapPropertySourceWrapper 
2023-05-10 16:38:27,116 [main] DEBUG [HikariConfig] [RRN="] - [STAN="] - Driver class com.mysql.cj.jdbc.Driver found in Thread context class loader sun.misc.Launcher$AppClassLoader@73d16e93 
2023-05-10 16:39:56,067 [main] INFO  [FederatedClientApplication] [RRN="] - [STAN="] - Starting FederatedClientApplication on Hasnain-Rabbani with PID 15180 (E:\Workspace\Eclipse\zeroinfinity\thesis\federated-client\federated-client\target\classes started by hp in E:\Workspace\Eclipse\zeroinfinity\thesis\federated-client\federated-client) 
2023-05-10 16:39:56,070 [main] INFO  [FederatedClientApplication] [RRN="] - [STAN="] - The following profiles are active: client1 
2023-05-10 16:39:58,089 [main] INFO  [RepositoryConfigurationDelegate] [RRN="] - [STAN="] - Bootstrapping Spring Data JPA repositories in DEFERRED mode. 
2023-05-10 16:39:58,222 [main] INFO  [RepositoryConfigurationDelegate] [RRN="] - [STAN="] - Finished Spring Data repository scanning in 114ms. Found 3 JPA repository interfaces. 
2023-05-10 16:39:58,558 [main] INFO  [EnableEncryptablePropertiesBeanFactoryPostProcessor] [RRN="] - [STAN="] - Post-processing PropertySource instances 
2023-05-10 16:39:58,688 [main] INFO  [EncryptablePropertySourceConverter] [RRN="] - [STAN="] - Converting PropertySource configurationProperties [org.springframework.boot.context.properties.source.ConfigurationPropertySourcesPropertySource] to AOP Proxy 
2023-05-10 16:39:58,688 [main] INFO  [EncryptablePropertySourceConverter] [RRN="] - [STAN="] - Converting PropertySource commandLineArgs [org.springframework.core.env.SimpleCommandLinePropertySource] to EncryptableEnumerablePropertySourceWrapper 
2023-05-10 16:39:58,689 [main] INFO  [EncryptablePropertySourceConverter] [RRN="] - [STAN="] - Converting PropertySource servletConfigInitParams [org.springframework.core.env.PropertySource$StubPropertySource] to EncryptablePropertySourceWrapper 
2023-05-10 16:39:58,689 [main] INFO  [EncryptablePropertySourceConverter] [RRN="] - [STAN="] - Converting PropertySource servletContextInitParams [org.springframework.core.env.PropertySource$StubPropertySource] to EncryptablePropertySourceWrapper 
2023-05-10 16:39:58,689 [main] INFO  [EncryptablePropertySourceConverter] [RRN="] - [STAN="] - Converting PropertySource systemProperties [org.springframework.core.env.PropertiesPropertySource] to EncryptableMapPropertySourceWrapper 
2023-05-10 16:39:58,690 [main] INFO  [EncryptablePropertySourceConverter] [RRN="] - [STAN="] - Converting PropertySource systemEnvironment [org.springframework.boot.env.SystemEnvironmentPropertySourceEnvironmentPostProcessor$OriginAwareSystemEnvironmentPropertySource] to EncryptableSystemEnvironmentPropertySourceWrapper 
2023-05-10 16:39:58,690 [main] INFO  [EncryptablePropertySourceConverter] [RRN="] - [STAN="] - Converting PropertySource random [org.springframework.boot.env.RandomValuePropertySource] to EncryptablePropertySourceWrapper 
2023-05-10 16:39:58,690 [main] INFO  [EncryptablePropertySourceConverter] [RRN="] - [STAN="] - Converting PropertySource applicationConfig: [file:./application-client1.yml] [org.springframework.boot.env.OriginTrackedMapPropertySource] to EncryptableMapPropertySourceWrapper 
2023-05-10 16:39:58,953 [main] INFO  [DefaultLazyPropertyFilter] [RRN="] - [STAN="] - Property Filter custom Bean not found with name 'encryptablePropertyFilter'. Initializing Default Property Filter 
2023-05-10 16:39:59,971 [main] INFO  [TomcatWebServer] [RRN="] - [STAN="] - Tomcat initialized with port(s): 9091 (http) 
2023-05-10 16:39:59,983 [main] INFO  [Http11NioProtocol] [RRN="] - [STAN="] - Initializing ProtocolHandler ["http-nio-9091"] 
2023-05-10 16:39:59,984 [main] INFO  [StandardService] [RRN="] - [STAN="] - Starting service [Tomcat] 
2023-05-10 16:39:59,984 [main] INFO  [StandardEngine] [RRN="] - [STAN="] - Starting Servlet engine: [Apache Tomcat/9.0.36] 
2023-05-10 16:40:00,134 [main] INFO  [[/]] [RRN="] - [STAN="] - Initializing Spring embedded WebApplicationContext 
2023-05-10 16:40:00,134 [main] INFO  [ServletWebServerApplicationContext] [RRN="] - [STAN="] - Root WebApplicationContext: initialization completed in 3956 ms 
2023-05-10 16:40:00,146 [main] INFO  [DefaultLazyPropertyResolver] [RRN="] - [STAN="] - Property Resolver custom Bean not found with name 'encryptablePropertyResolver'. Initializing Default Property Resolver 
2023-05-10 16:40:00,154 [main] INFO  [DefaultLazyPropertyDetector] [RRN="] - [STAN="] - Property Detector custom Bean not found with name 'encryptablePropertyDetector'. Initializing Default Property Detector 
2023-05-10 16:40:00,326 [main] DEBUG [HikariConfig] [RRN="] - [STAN="] - Driver class com.mysql.cj.jdbc.Driver found in Thread context class loader sun.misc.Launcher$AppClassLoader@73d16e93 
2023-05-10 16:40:00,466 [main] INFO  [ThreadPoolTaskExecutor] [RRN="] - [STAN="] - Initializing ExecutorService 'applicationTaskExecutor' 
2023-05-10 16:40:00,541 [task-1] INFO  [LogHelper] [RRN="] - [STAN="] - HHH000204: Processing PersistenceUnitInfo [name: default] 
2023-05-10 16:40:00,611 [main] WARN  [JpaBaseConfiguration$JpaWebConfiguration] [RRN="] - [STAN="] - spring.jpa.open-in-view is enabled by default. Therefore, database queries may be performed during view rendering. Explicitly configure spring.jpa.open-in-view to disable this warning 
2023-05-10 16:40:00,649 [task-1] INFO  [Version] [RRN="] - [STAN="] - HHH000412: Hibernate ORM core version 5.4.17.Final 
2023-05-10 16:40:00,965 [task-1] INFO  [Version] [RRN="] - [STAN="] - HCANN000001: Hibernate Commons Annotations {5.1.0.Final} 
2023-05-10 16:40:01,233 [task-1] DEBUG [HikariConfig] [RRN="] - [STAN="] - HikariPool-1 - configuration: 
2023-05-10 16:40:01,236 [task-1] DEBUG [HikariConfig] [RRN="] - [STAN="] - allowPoolSuspension.............false 
2023-05-10 16:40:01,236 [task-1] DEBUG [HikariConfig] [RRN="] - [STAN="] - autoCommit......................true 
2023-05-10 16:40:01,236 [task-1] DEBUG [HikariConfig] [RRN="] - [STAN="] - catalog.........................none 
2023-05-10 16:40:01,236 [task-1] DEBUG [HikariConfig] [RRN="] - [STAN="] - connectionInitSql...............none 
2023-05-10 16:40:01,237 [task-1] DEBUG [HikariConfig] [RRN="] - [STAN="] - connectionTestQuery.............none 
2023-05-10 16:40:01,237 [task-1] DEBUG [HikariConfig] [RRN="] - [STAN="] - connectionTimeout...............30000 
2023-05-10 16:40:01,237 [task-1] DEBUG [HikariConfig] [RRN="] - [STAN="] - dataSource......................none 
2023-05-10 16:40:01,237 [task-1] DEBUG [HikariConfig] [RRN="] - [STAN="] - dataSourceClassName.............none 
2023-05-10 16:40:01,237 [task-1] DEBUG [HikariConfig] [RRN="] - [STAN="] - dataSourceJNDI..................none 
2023-05-10 16:40:01,238 [task-1] DEBUG [HikariConfig] [RRN="] - [STAN="] - dataSourceProperties............{password=<masked>} 
2023-05-10 16:40:01,239 [task-1] DEBUG [HikariConfig] [RRN="] - [STAN="] - driverClassName................."com.mysql.cj.jdbc.Driver" 
2023-05-10 16:40:01,239 [task-1] DEBUG [HikariConfig] [RRN="] - [STAN="] - exceptionOverrideClassName......none 
2023-05-10 16:40:01,239 [task-1] DEBUG [HikariConfig] [RRN="] - [STAN="] - healthCheckProperties...........{} 
2023-05-10 16:40:01,239 [task-1] DEBUG [HikariConfig] [RRN="] - [STAN="] - healthCheckRegistry.............none 
2023-05-10 16:40:01,239 [task-1] DEBUG [HikariConfig] [RRN="] - [STAN="] - idleTimeout.....................600000 
2023-05-10 16:40:01,239 [task-1] DEBUG [HikariConfig] [RRN="] - [STAN="] - initializationFailTimeout.......1 
2023-05-10 16:40:01,240 [task-1] DEBUG [HikariConfig] [RRN="] - [STAN="] - isolateInternalQueries..........false 
2023-05-10 16:40:01,240 [task-1] DEBUG [HikariConfig] [RRN="] - [STAN="] - jdbcUrl.........................jdbc:mysql://localhost:3306/test1 
2023-05-10 16:40:01,240 [task-1] DEBUG [HikariConfig] [RRN="] - [STAN="] - leakDetectionThreshold..........0 
2023-05-10 16:40:01,240 [task-1] DEBUG [HikariConfig] [RRN="] - [STAN="] - maxLifetime.....................1800000 
2023-05-10 16:40:01,240 [task-1] DEBUG [HikariConfig] [RRN="] - [STAN="] - maximumPoolSize.................10 
2023-05-10 16:40:01,240 [task-1] DEBUG [HikariConfig] [RRN="] - [STAN="] - metricRegistry..................none 
2023-05-10 16:40:01,240 [task-1] DEBUG [HikariConfig] [RRN="] - [STAN="] - metricsTrackerFactory...........none 
2023-05-10 16:40:01,241 [task-1] DEBUG [HikariConfig] [RRN="] - [STAN="] - minimumIdle.....................10 
2023-05-10 16:40:01,241 [task-1] DEBUG [HikariConfig] [RRN="] - [STAN="] - password........................<masked> 
2023-05-10 16:40:01,241 [task-1] DEBUG [HikariConfig] [RRN="] - [STAN="] - poolName........................"HikariPool-1" 
2023-05-10 16:40:01,241 [task-1] DEBUG [HikariConfig] [RRN="] - [STAN="] - readOnly........................false 
2023-05-10 16:40:01,241 [task-1] DEBUG [HikariConfig] [RRN="] - [STAN="] - registerMbeans..................false 
2023-05-10 16:40:01,241 [task-1] DEBUG [HikariConfig] [RRN="] - [STAN="] - scheduledExecutor...............none 
2023-05-10 16:40:01,241 [task-1] DEBUG [HikariConfig] [RRN="] - [STAN="] - schema..........................none 
2023-05-10 16:40:01,241 [task-1] DEBUG [HikariConfig] [RRN="] - [STAN="] - threadFactory...................internal 
2023-05-10 16:40:01,241 [task-1] DEBUG [HikariConfig] [RRN="] - [STAN="] - transactionIsolation............default 
2023-05-10 16:40:01,242 [task-1] DEBUG [HikariConfig] [RRN="] - [STAN="] - username........................"root" 
2023-05-10 16:40:01,242 [task-1] DEBUG [HikariConfig] [RRN="] - [STAN="] - validationTimeout...............5000 
2023-05-10 16:40:01,242 [task-1] INFO  [HikariDataSource] [RRN="] - [STAN="] - HikariPool-1 - Starting... 
2023-05-10 16:40:01,415 [main] INFO  [DefaultSecurityFilterChain] [RRN="] - [STAN="] - Creating filter chain: Ant [pattern='/v2/api-docs'], [] 
2023-05-10 16:40:01,415 [main] INFO  [DefaultSecurityFilterChain] [RRN="] - [STAN="] - Creating filter chain: Ant [pattern='/configuration/ui'], [] 
2023-05-10 16:40:01,415 [main] INFO  [DefaultSecurityFilterChain] [RRN="] - [STAN="] - Creating filter chain: Ant [pattern='/swagger-resources/**'], [] 
2023-05-10 16:40:01,415 [main] INFO  [DefaultSecurityFilterChain] [RRN="] - [STAN="] - Creating filter chain: Ant [pattern='/configuration/**'], [] 
2023-05-10 16:40:01,416 [main] INFO  [DefaultSecurityFilterChain] [RRN="] - [STAN="] - Creating filter chain: Ant [pattern='/swagger-ui.html'], [] 
2023-05-10 16:40:01,416 [main] INFO  [DefaultSecurityFilterChain] [RRN="] - [STAN="] - Creating filter chain: Ant [pattern='/webjars/**'], [] 
2023-05-10 16:40:01,480 [main] INFO  [PropertySourcedRequestMappingHandlerMapping] [RRN="] - [STAN="] - Mapped URL path [/v2/api-docs] onto method [springfox.documentation.swagger2.web.Swagger2Controller#getDocumentation(String, HttpServletRequest)] 
2023-05-10 16:40:01,542 [task-1] DEBUG [HikariPool] [RRN="] - [STAN="] - HikariPool-1 - Added connection com.mysql.cj.jdbc.ConnectionImpl@6b787dfe 
2023-05-10 16:40:01,546 [task-1] INFO  [HikariDataSource] [RRN="] - [STAN="] - HikariPool-1 - Start completed. 
2023-05-10 16:40:01,585 [task-1] INFO  [Dialect] [RRN="] - [STAN="] - HHH000400: Using dialect: org.hibernate.dialect.MySQL8Dialect 
2023-05-10 16:40:01,650 [HikariPool-1 housekeeper] DEBUG [HikariPool] [RRN="] - [STAN="] - HikariPool-1 - Pool stats (total=1, active=1, idle=0, waiting=0) 
2023-05-10 16:40:01,659 [HikariPool-1 connection adder] DEBUG [HikariPool] [RRN="] - [STAN="] - HikariPool-1 - Added connection com.mysql.cj.jdbc.ConnectionImpl@72dca537 
2023-05-10 16:40:01,665 [HikariPool-1 connection adder] DEBUG [HikariPool] [RRN="] - [STAN="] - HikariPool-1 - Added connection com.mysql.cj.jdbc.ConnectionImpl@33e1af0c 
2023-05-10 16:40:01,670 [HikariPool-1 connection adder] DEBUG [HikariPool] [RRN="] - [STAN="] - HikariPool-1 - Added connection com.mysql.cj.jdbc.ConnectionImpl@2189a55 
2023-05-10 16:40:01,672 [main] INFO  [DefaultSecurityFilterChain] [RRN="] - [STAN="] - Creating filter chain: any request, [org.springframework.security.web.context.request.async.WebAsyncManagerIntegrationFilter@1e3df614, org.springframework.security.web.context.SecurityContextPersistenceFilter@66bf40e5, org.springframework.security.web.header.HeaderWriterFilter@73fbdf68, org.springframework.web.filter.CorsFilter@6579cdbb, org.springframework.security.web.authentication.logout.LogoutFilter@51efb731, com.zeroinfinity.federatedclient.config.JwtRequestFilter@7f5b9db, org.springframework.security.web.savedrequest.RequestCacheAwareFilter@5e26f1ed, org.springframework.security.web.servletapi.SecurityContextHolderAwareRequestFilter@423a0e1d, org.springframework.security.web.authentication.AnonymousAuthenticationFilter@fd413fb, org.springframework.security.web.session.SessionManagementFilter@5974b7e8, org.springframework.security.web.access.ExceptionTranslationFilter@733c464f, org.springframework.security.web.access.intercept.FilterSecurityInterceptor@47b269c4] 
2023-05-10 16:40:01,676 [HikariPool-1 connection adder] DEBUG [HikariPool] [RRN="] - [STAN="] - HikariPool-1 - Added connection com.mysql.cj.jdbc.ConnectionImpl@53ce5043 
2023-05-10 16:40:01,682 [HikariPool-1 connection adder] DEBUG [HikariPool] [RRN="] - [STAN="] - HikariPool-1 - Added connection com.mysql.cj.jdbc.ConnectionImpl@5378bc43 
2023-05-10 16:40:01,686 [HikariPool-1 connection adder] DEBUG [HikariPool] [RRN="] - [STAN="] - HikariPool-1 - Added connection com.mysql.cj.jdbc.ConnectionImpl@57806f34 
2023-05-10 16:40:01,692 [HikariPool-1 connection adder] DEBUG [HikariPool] [RRN="] - [STAN="] - HikariPool-1 - Added connection com.mysql.cj.jdbc.ConnectionImpl@6ba4b8e9 
2023-05-10 16:40:01,697 [HikariPool-1 connection adder] DEBUG [HikariPool] [RRN="] - [STAN="] - HikariPool-1 - Added connection com.mysql.cj.jdbc.ConnectionImpl@62398a2c 
2023-05-10 16:40:01,702 [HikariPool-1 connection adder] DEBUG [HikariPool] [RRN="] - [STAN="] - HikariPool-1 - Added connection com.mysql.cj.jdbc.ConnectionImpl@6c86346 
2023-05-10 16:40:01,702 [HikariPool-1 connection adder] DEBUG [HikariPool] [RRN="] - [STAN="] - HikariPool-1 - After adding stats (total=10, active=1, idle=9, waiting=0) 
2023-05-10 16:40:02,093 [main] INFO  [Http11NioProtocol] [RRN="] - [STAN="] - Starting ProtocolHandler ["http-nio-9091"] 
2023-05-10 16:40:02,135 [main] INFO  [TomcatWebServer] [RRN="] - [STAN="] - Tomcat started on port(s): 9091 (http) with context path '' 
2023-05-10 16:40:02,138 [main] INFO  [DocumentationPluginsBootstrapper] [RRN="] - [STAN="] - Context refreshed 
2023-05-10 16:40:02,181 [main] INFO  [DocumentationPluginsBootstrapper] [RRN="] - [STAN="] - Found 1 custom documentation plugin(s) 
2023-05-10 16:40:02,250 [main] INFO  [ApiListingReferenceScanner] [RRN="] - [STAN="] - Scanning for api listing references 
2023-05-10 16:40:02,532 [main] INFO  [CachingOperationNameGenerator] [RRN="] - [STAN="] - Generating unique operation named: allModelsUsingGET_1 
2023-05-10 16:40:02,564 [main] INFO  [DeferredRepositoryInitializationListener] [RRN="] - [STAN="] - Triggering deferred initialization of Spring Data repositories… 
2023-05-10 16:40:03,334 [task-1] INFO  [JtaPlatformInitiator] [RRN="] - [STAN="] - HHH000490: Using JtaPlatform implementation: [org.hibernate.engine.transaction.jta.platform.internal.NoJtaPlatform] 
2023-05-10 16:40:03,355 [task-1] INFO  [LocalContainerEntityManagerFactoryBean] [RRN="] - [STAN="] - Initialized JPA EntityManagerFactory for persistence unit 'default' 
2023-05-10 16:40:03,924 [main] INFO  [DeferredRepositoryInitializationListener] [RRN="] - [STAN="] - Spring Data repositories initialized! 
2023-05-10 16:40:03,937 [main] INFO  [FederatedClientApplication] [RRN="] - [STAN="] - Started FederatedClientApplication in 8.673 seconds (JVM running for 9.425) 
2023-05-10 16:40:31,181 [main] INFO  [FederatedClientApplication] [RRN="] - [STAN="] - Starting FederatedClientApplication on Hasnain-Rabbani with PID 16044 (E:\Workspace\Eclipse\zeroinfinity\thesis\federated-client\federated-client\target\classes started by hp in E:\Workspace\Eclipse\zeroinfinity\thesis\federated-client\federated-client) 
2023-05-10 16:40:31,184 [main] INFO  [FederatedClientApplication] [RRN="] - [STAN="] - The following profiles are active: client2 
2023-05-10 16:40:31,659 [HikariPool-1 housekeeper] DEBUG [HikariPool] [RRN="] - [STAN="] - HikariPool-1 - Pool stats (total=10, active=0, idle=10, waiting=0) 
2023-05-10 16:40:31,660 [HikariPool-1 housekeeper] DEBUG [HikariPool] [RRN="] - [STAN="] - HikariPool-1 - Fill pool skipped, pool is at sufficient level. 
2023-05-10 16:40:34,329 [main] INFO  [RepositoryConfigurationDelegate] [RRN="] - [STAN="] - Bootstrapping Spring Data JPA repositories in DEFERRED mode. 
2023-05-10 16:40:34,523 [main] INFO  [RepositoryConfigurationDelegate] [RRN="] - [STAN="] - Finished Spring Data repository scanning in 167ms. Found 3 JPA repository interfaces. 
2023-05-10 16:40:34,744 [main] INFO  [FederatedClientApplication] [RRN="] - [STAN="] - Starting FederatedClientApplication on Hasnain-Rabbani with PID 7392 (E:\Workspace\Eclipse\zeroinfinity\thesis\federated-client\federated-client\target\classes started by hp in E:\Workspace\Eclipse\zeroinfinity\thesis\federated-client\federated-client) 
2023-05-10 16:40:34,749 [main] INFO  [FederatedClientApplication] [RRN="] - [STAN="] - The following profiles are active: client3 
2023-05-10 16:40:35,189 [main] INFO  [EnableEncryptablePropertiesBeanFactoryPostProcessor] [RRN="] - [STAN="] - Post-processing PropertySource instances 
2023-05-10 16:40:35,521 [main] INFO  [EncryptablePropertySourceConverter] [RRN="] - [STAN="] - Converting PropertySource configurationProperties [org.springframework.boot.context.properties.source.ConfigurationPropertySourcesPropertySource] to AOP Proxy 
2023-05-10 16:40:35,522 [main] INFO  [EncryptablePropertySourceConverter] [RRN="] - [STAN="] - Converting PropertySource commandLineArgs [org.springframework.core.env.SimpleCommandLinePropertySource] to EncryptableEnumerablePropertySourceWrapper 
2023-05-10 16:40:35,522 [main] INFO  [EncryptablePropertySourceConverter] [RRN="] - [STAN="] - Converting PropertySource servletConfigInitParams [org.springframework.core.env.PropertySource$StubPropertySource] to EncryptablePropertySourceWrapper 
2023-05-10 16:40:35,523 [main] INFO  [EncryptablePropertySourceConverter] [RRN="] - [STAN="] - Converting PropertySource servletContextInitParams [org.springframework.core.env.PropertySource$StubPropertySource] to EncryptablePropertySourceWrapper 
2023-05-10 16:40:35,523 [main] INFO  [EncryptablePropertySourceConverter] [RRN="] - [STAN="] - Converting PropertySource systemProperties [org.springframework.core.env.PropertiesPropertySource] to EncryptableMapPropertySourceWrapper 
2023-05-10 16:40:35,523 [main] INFO  [EncryptablePropertySourceConverter] [RRN="] - [STAN="] - Converting PropertySource systemEnvironment [org.springframework.boot.env.SystemEnvironmentPropertySourceEnvironmentPostProcessor$OriginAwareSystemEnvironmentPropertySource] to EncryptableSystemEnvironmentPropertySourceWrapper 
2023-05-10 16:40:35,523 [main] INFO  [EncryptablePropertySourceConverter] [RRN="] - [STAN="] - Converting PropertySource random [org.springframework.boot.env.RandomValuePropertySource] to EncryptablePropertySourceWrapper 
2023-05-10 16:40:35,524 [main] INFO  [EncryptablePropertySourceConverter] [RRN="] - [STAN="] - Converting PropertySource applicationConfig: [file:./application-client2.yml] [org.springframework.boot.env.OriginTrackedMapPropertySource] to EncryptableMapPropertySourceWrapper 
2023-05-10 16:40:36,009 [main] INFO  [DefaultLazyPropertyFilter] [RRN="] - [STAN="] - Property Filter custom Bean not found with name 'encryptablePropertyFilter'. Initializing Default Property Filter 
2023-05-10 16:40:37,617 [main] INFO  [RepositoryConfigurationDelegate] [RRN="] - [STAN="] - Bootstrapping Spring Data JPA repositories in DEFERRED mode. 
2023-05-10 16:40:37,719 [main] INFO  [TomcatWebServer] [RRN="] - [STAN="] - Tomcat initialized with port(s): 9092 (http) 
2023-05-10 16:40:37,744 [main] INFO  [Http11NioProtocol] [RRN="] - [STAN="] - Initializing ProtocolHandler ["http-nio-9092"] 
2023-05-10 16:40:37,746 [main] INFO  [StandardService] [RRN="] - [STAN="] - Starting service [Tomcat] 
2023-05-10 16:40:37,746 [main] INFO  [StandardEngine] [RRN="] - [STAN="] - Starting Servlet engine: [Apache Tomcat/9.0.36] 
2023-05-10 16:40:37,750 [main] INFO  [RepositoryConfigurationDelegate] [RRN="] - [STAN="] - Finished Spring Data repository scanning in 119ms. Found 3 JPA repository interfaces. 
2023-05-10 16:40:38,005 [main] INFO  [[/]] [RRN="] - [STAN="] - Initializing Spring embedded WebApplicationContext 
2023-05-10 16:40:38,005 [main] INFO  [ServletWebServerApplicationContext] [RRN="] - [STAN="] - Root WebApplicationContext: initialization completed in 6701 ms 
2023-05-10 16:40:38,020 [main] INFO  [DefaultLazyPropertyResolver] [RRN="] - [STAN="] - Property Resolver custom Bean not found with name 'encryptablePropertyResolver'. Initializing Default Property Resolver 
2023-05-10 16:40:38,032 [main] INFO  [DefaultLazyPropertyDetector] [RRN="] - [STAN="] - Property Detector custom Bean not found with name 'encryptablePropertyDetector'. Initializing Default Property Detector 
2023-05-10 16:40:38,328 [main] DEBUG [HikariConfig] [RRN="] - [STAN="] - Driver class com.mysql.cj.jdbc.Driver found in Thread context class loader sun.misc.Launcher$AppClassLoader@73d16e93 
2023-05-10 16:40:38,423 [main] INFO  [EnableEncryptablePropertiesBeanFactoryPostProcessor] [RRN="] - [STAN="] - Post-processing PropertySource instances 
2023-05-10 16:40:38,604 [main] INFO  [ThreadPoolTaskExecutor] [RRN="] - [STAN="] - Initializing ExecutorService 'applicationTaskExecutor' 
2023-05-10 16:40:38,740 [main] INFO  [EncryptablePropertySourceConverter] [RRN="] - [STAN="] - Converting PropertySource configurationProperties [org.springframework.boot.context.properties.source.ConfigurationPropertySourcesPropertySource] to AOP Proxy 
2023-05-10 16:40:38,743 [main] INFO  [EncryptablePropertySourceConverter] [RRN="] - [STAN="] - Converting PropertySource commandLineArgs [org.springframework.core.env.SimpleCommandLinePropertySource] to EncryptableEnumerablePropertySourceWrapper 
2023-05-10 16:40:38,744 [main] INFO  [EncryptablePropertySourceConverter] [RRN="] - [STAN="] - Converting PropertySource servletConfigInitParams [org.springframework.core.env.PropertySource$StubPropertySource] to EncryptablePropertySourceWrapper 
2023-05-10 16:40:38,745 [main] INFO  [EncryptablePropertySourceConverter] [RRN="] - [STAN="] - Converting PropertySource servletContextInitParams [org.springframework.core.env.PropertySource$StubPropertySource] to EncryptablePropertySourceWrapper 
2023-05-10 16:40:38,746 [main] INFO  [EncryptablePropertySourceConverter] [RRN="] - [STAN="] - Converting PropertySource systemProperties [org.springframework.core.env.PropertiesPropertySource] to EncryptableMapPropertySourceWrapper 
2023-05-10 16:40:38,748 [main] INFO  [EncryptablePropertySourceConverter] [RRN="] - [STAN="] - Converting PropertySource systemEnvironment [org.springframework.boot.env.SystemEnvironmentPropertySourceEnvironmentPostProcessor$OriginAwareSystemEnvironmentPropertySource] to EncryptableSystemEnvironmentPropertySourceWrapper 
2023-05-10 16:40:38,748 [main] INFO  [EncryptablePropertySourceConverter] [RRN="] - [STAN="] - Converting PropertySource random [org.springframework.boot.env.RandomValuePropertySource] to EncryptablePropertySourceWrapper 
2023-05-10 16:40:38,749 [main] INFO  [EncryptablePropertySourceConverter] [RRN="] - [STAN="] - Converting PropertySource applicationConfig: [file:./application-client3.yml] [org.springframework.boot.env.OriginTrackedMapPropertySource] to EncryptableMapPropertySourceWrapper 
2023-05-10 16:40:39,070 [task-1] INFO  [LogHelper] [RRN="] - [STAN="] - HHH000204: Processing PersistenceUnitInfo [name: default] 
2023-05-10 16:40:39,149 [main] WARN  [JpaBaseConfiguration$JpaWebConfiguration] [RRN="] - [STAN="] - spring.jpa.open-in-view is enabled by default. Therefore, database queries may be performed during view rendering. Explicitly configure spring.jpa.open-in-view to disable this warning 
2023-05-10 16:40:39,232 [task-1] INFO  [Version] [RRN="] - [STAN="] - HHH000412: Hibernate ORM core version 5.4.17.Final 
2023-05-10 16:40:39,376 [main] INFO  [DefaultLazyPropertyFilter] [RRN="] - [STAN="] - Property Filter custom Bean not found with name 'encryptablePropertyFilter'. Initializing Default Property Filter 
2023-05-10 16:40:39,713 [task-1] INFO  [Version] [RRN="] - [STAN="] - HCANN000001: Hibernate Commons Annotations {5.1.0.Final} 
2023-05-10 16:40:40,479 [task-1] DEBUG [HikariConfig] [RRN="] - [STAN="] - HikariPool-1 - configuration: 
2023-05-10 16:40:40,498 [task-1] DEBUG [HikariConfig] [RRN="] - [STAN="] - allowPoolSuspension.............false 
2023-05-10 16:40:40,499 [task-1] DEBUG [HikariConfig] [RRN="] - [STAN="] - autoCommit......................true 
2023-05-10 16:40:40,519 [task-1] DEBUG [HikariConfig] [RRN="] - [STAN="] - catalog.........................none 
2023-05-10 16:40:40,520 [task-1] DEBUG [HikariConfig] [RRN="] - [STAN="] - connectionInitSql...............none 
2023-05-10 16:40:40,520 [task-1] DEBUG [HikariConfig] [RRN="] - [STAN="] - connectionTestQuery.............none 
2023-05-10 16:40:40,520 [task-1] DEBUG [HikariConfig] [RRN="] - [STAN="] - connectionTimeout...............30000 
2023-05-10 16:40:40,524 [task-1] DEBUG [HikariConfig] [RRN="] - [STAN="] - dataSource......................none 
2023-05-10 16:40:40,525 [task-1] DEBUG [HikariConfig] [RRN="] - [STAN="] - dataSourceClassName.............none 
2023-05-10 16:40:40,527 [task-1] DEBUG [HikariConfig] [RRN="] - [STAN="] - dataSourceJNDI..................none 
2023-05-10 16:40:40,528 [task-1] DEBUG [HikariConfig] [RRN="] - [STAN="] - dataSourceProperties............{password=<masked>} 
2023-05-10 16:40:40,529 [task-1] DEBUG [HikariConfig] [RRN="] - [STAN="] - driverClassName................."com.mysql.cj.jdbc.Driver" 
2023-05-10 16:40:40,530 [task-1] DEBUG [HikariConfig] [RRN="] - [STAN="] - exceptionOverrideClassName......none 
2023-05-10 16:40:40,530 [task-1] DEBUG [HikariConfig] [RRN="] - [STAN="] - healthCheckProperties...........{} 
2023-05-10 16:40:40,530 [task-1] DEBUG [HikariConfig] [RRN="] - [STAN="] - healthCheckRegistry.............none 
2023-05-10 16:40:40,531 [task-1] DEBUG [HikariConfig] [RRN="] - [STAN="] - idleTimeout.....................600000 
2023-05-10 16:40:40,531 [task-1] DEBUG [HikariConfig] [RRN="] - [STAN="] - initializationFailTimeout.......1 
2023-05-10 16:40:40,531 [task-1] DEBUG [HikariConfig] [RRN="] - [STAN="] - isolateInternalQueries..........false 
2023-05-10 16:40:40,534 [task-1] DEBUG [HikariConfig] [RRN="] - [STAN="] - jdbcUrl.........................jdbc:mysql://localhost:3306/test2 
2023-05-10 16:40:40,534 [task-1] DEBUG [HikariConfig] [RRN="] - [STAN="] - leakDetectionThreshold..........0 
2023-05-10 16:40:40,534 [task-1] DEBUG [HikariConfig] [RRN="] - [STAN="] - maxLifetime.....................1800000 
2023-05-10 16:40:40,534 [task-1] DEBUG [HikariConfig] [RRN="] - [STAN="] - maximumPoolSize.................10 
2023-05-10 16:40:40,535 [task-1] DEBUG [HikariConfig] [RRN="] - [STAN="] - metricRegistry..................none 
2023-05-10 16:40:40,536 [task-1] DEBUG [HikariConfig] [RRN="] - [STAN="] - metricsTrackerFactory...........none 
2023-05-10 16:40:40,538 [task-1] DEBUG [HikariConfig] [RRN="] - [STAN="] - minimumIdle.....................10 
2023-05-10 16:40:40,543 [task-1] DEBUG [HikariConfig] [RRN="] - [STAN="] - password........................<masked> 
2023-05-10 16:40:40,543 [task-1] DEBUG [HikariConfig] [RRN="] - [STAN="] - poolName........................"HikariPool-1" 
2023-05-10 16:40:40,544 [task-1] DEBUG [HikariConfig] [RRN="] - [STAN="] - readOnly........................false 
2023-05-10 16:40:40,545 [task-1] DEBUG [HikariConfig] [RRN="] - [STAN="] - registerMbeans..................false 
2023-05-10 16:40:40,545 [task-1] DEBUG [HikariConfig] [RRN="] - [STAN="] - scheduledExecutor...............none 
2023-05-10 16:40:40,546 [task-1] DEBUG [HikariConfig] [RRN="] - [STAN="] - schema..........................none 
2023-05-10 16:40:40,546 [task-1] DEBUG [HikariConfig] [RRN="] - [STAN="] - threadFactory...................internal 
2023-05-10 16:40:40,546 [task-1] DEBUG [HikariConfig] [RRN="] - [STAN="] - transactionIsolation............default 
2023-05-10 16:40:40,546 [task-1] DEBUG [HikariConfig] [RRN="] - [STAN="] - username........................"root" 
2023-05-10 16:40:40,546 [task-1] DEBUG [HikariConfig] [RRN="] - [STAN="] - validationTimeout...............5000 
2023-05-10 16:40:40,547 [task-1] INFO  [HikariDataSource] [RRN="] - [STAN="] - HikariPool-1 - Starting... 
2023-05-10 16:40:41,275 [task-1] DEBUG [HikariPool] [RRN="] - [STAN="] - HikariPool-1 - Added connection com.mysql.cj.jdbc.ConnectionImpl@6544e8af 
2023-05-10 16:40:41,279 [task-1] INFO  [HikariDataSource] [RRN="] - [STAN="] - HikariPool-1 - Start completed. 
2023-05-10 16:40:41,322 [task-1] INFO  [Dialect] [RRN="] - [STAN="] - HHH000400: Using dialect: org.hibernate.dialect.MySQL8Dialect 
2023-05-10 16:40:41,401 [HikariPool-1 housekeeper] DEBUG [HikariPool] [RRN="] - [STAN="] - HikariPool-1 - Pool stats (total=1, active=1, idle=0, waiting=0) 
2023-05-10 16:40:41,427 [HikariPool-1 connection adder] DEBUG [HikariPool] [RRN="] - [STAN="] - HikariPool-1 - Added connection com.mysql.cj.jdbc.ConnectionImpl@492feafa 
2023-05-10 16:40:41,433 [HikariPool-1 connection adder] DEBUG [HikariPool] [RRN="] - [STAN="] - HikariPool-1 - Added connection com.mysql.cj.jdbc.ConnectionImpl@812e0c1 
2023-05-10 16:40:41,438 [HikariPool-1 connection adder] DEBUG [HikariPool] [RRN="] - [STAN="] - HikariPool-1 - Added connection com.mysql.cj.jdbc.ConnectionImpl@39d00d33 
2023-05-10 16:40:41,443 [HikariPool-1 connection adder] DEBUG [HikariPool] [RRN="] - [STAN="] - HikariPool-1 - Added connection com.mysql.cj.jdbc.ConnectionImpl@683d1f8e 
2023-05-10 16:40:41,448 [HikariPool-1 connection adder] DEBUG [HikariPool] [RRN="] - [STAN="] - HikariPool-1 - Added connection com.mysql.cj.jdbc.ConnectionImpl@2cae0c54 
2023-05-10 16:40:41,453 [HikariPool-1 connection adder] DEBUG [HikariPool] [RRN="] - [STAN="] - HikariPool-1 - Added connection com.mysql.cj.jdbc.ConnectionImpl@6c730302 
2023-05-10 16:40:41,461 [HikariPool-1 connection adder] DEBUG [HikariPool] [RRN="] - [STAN="] - HikariPool-1 - Added connection com.mysql.cj.jdbc.ConnectionImpl@2d737a46 
2023-05-10 16:40:41,466 [HikariPool-1 connection adder] DEBUG [HikariPool] [RRN="] - [STAN="] - HikariPool-1 - Added connection com.mysql.cj.jdbc.ConnectionImpl@cd45135 
2023-05-10 16:40:41,471 [HikariPool-1 connection adder] DEBUG [HikariPool] [RRN="] - [STAN="] - HikariPool-1 - Added connection com.mysql.cj.jdbc.ConnectionImpl@303b7063 
2023-05-10 16:40:41,471 [HikariPool-1 connection adder] DEBUG [HikariPool] [RRN="] - [STAN="] - HikariPool-1 - After adding stats (total=10, active=0, idle=10, waiting=0) 
2023-05-10 16:40:41,499 [main] INFO  [DefaultSecurityFilterChain] [RRN="] - [STAN="] - Creating filter chain: Ant [pattern='/v2/api-docs'], [] 
2023-05-10 16:40:41,499 [main] INFO  [DefaultSecurityFilterChain] [RRN="] - [STAN="] - Creating filter chain: Ant [pattern='/configuration/ui'], [] 
2023-05-10 16:40:41,500 [main] INFO  [DefaultSecurityFilterChain] [RRN="] - [STAN="] - Creating filter chain: Ant [pattern='/swagger-resources/**'], [] 
2023-05-10 16:40:41,500 [main] INFO  [DefaultSecurityFilterChain] [RRN="] - [STAN="] - Creating filter chain: Ant [pattern='/configuration/**'], [] 
2023-05-10 16:40:41,500 [main] INFO  [DefaultSecurityFilterChain] [RRN="] - [STAN="] - Creating filter chain: Ant [pattern='/swagger-ui.html'], [] 
2023-05-10 16:40:41,500 [main] INFO  [DefaultSecurityFilterChain] [RRN="] - [STAN="] - Creating filter chain: Ant [pattern='/webjars/**'], [] 
2023-05-10 16:40:41,593 [main] INFO  [PropertySourcedRequestMappingHandlerMapping] [RRN="] - [STAN="] - Mapped URL path [/v2/api-docs] onto method [springfox.documentation.swagger2.web.Swagger2Controller#getDocumentation(String, HttpServletRequest)] 
2023-05-10 16:40:41,799 [main] INFO  [DefaultSecurityFilterChain] [RRN="] - [STAN="] - Creating filter chain: any request, [org.springframework.security.web.context.request.async.WebAsyncManagerIntegrationFilter@7c1a8f0f, org.springframework.security.web.context.SecurityContextPersistenceFilter@423a0e1d, org.springframework.security.web.header.HeaderWriterFilter@2839e3c8, org.springframework.web.filter.CorsFilter@3730f716, org.springframework.security.web.authentication.logout.LogoutFilter@377874b4, com.zeroinfinity.federatedclient.config.JwtRequestFilter@3e67f5f2, org.springframework.security.web.savedrequest.RequestCacheAwareFilter@3becc950, org.springframework.security.web.servletapi.SecurityContextHolderAwareRequestFilter@7e15f4d4, org.springframework.security.web.authentication.AnonymousAuthenticationFilter@7730ef88, org.springframework.security.web.session.SessionManagementFilter@6a6c7f42, org.springframework.security.web.access.ExceptionTranslationFilter@4c51077d, org.springframework.security.web.access.intercept.FilterSecurityInterceptor@fd413fb] 
2023-05-10 16:40:42,096 [main] INFO  [TomcatWebServer] [RRN="] - [STAN="] - Tomcat initialized with port(s): 9093 (http) 
2023-05-10 16:40:42,128 [main] INFO  [Http11NioProtocol] [RRN="] - [STAN="] - Initializing ProtocolHandler ["http-nio-9093"] 
2023-05-10 16:40:42,129 [main] INFO  [StandardService] [RRN="] - [STAN="] - Starting service [Tomcat] 
2023-05-10 16:40:42,130 [main] INFO  [StandardEngine] [RRN="] - [STAN="] - Starting Servlet engine: [Apache Tomcat/9.0.36] 
2023-05-10 16:40:42,536 [main] INFO  [[/]] [RRN="] - [STAN="] - Initializing Spring embedded WebApplicationContext 
2023-05-10 16:40:42,537 [main] INFO  [ServletWebServerApplicationContext] [RRN="] - [STAN="] - Root WebApplicationContext: initialization completed in 7570 ms 
2023-05-10 16:40:42,549 [main] INFO  [DefaultLazyPropertyResolver] [RRN="] - [STAN="] - Property Resolver custom Bean not found with name 'encryptablePropertyResolver'. Initializing Default Property Resolver 
2023-05-10 16:40:42,557 [main] INFO  [DefaultLazyPropertyDetector] [RRN="] - [STAN="] - Property Detector custom Bean not found with name 'encryptablePropertyDetector'. Initializing Default Property Detector 
2023-05-10 16:40:42,568 [main] INFO  [Http11NioProtocol] [RRN="] - [STAN="] - Starting ProtocolHandler ["http-nio-9092"] 
2023-05-10 16:40:42,705 [main] INFO  [TomcatWebServer] [RRN="] - [STAN="] - Tomcat started on port(s): 9092 (http) with context path '' 
2023-05-10 16:40:42,724 [main] INFO  [DocumentationPluginsBootstrapper] [RRN="] - [STAN="] - Context refreshed 
2023-05-10 16:40:42,984 [main] INFO  [DocumentationPluginsBootstrapper] [RRN="] - [STAN="] - Found 1 custom documentation plugin(s) 
2023-05-10 16:40:43,102 [main] DEBUG [HikariConfig] [RRN="] - [STAN="] - Driver class com.mysql.cj.jdbc.Driver found in Thread context class loader sun.misc.Launcher$AppClassLoader@73d16e93 
2023-05-10 16:40:43,192 [main] INFO  [ApiListingReferenceScanner] [RRN="] - [STAN="] - Scanning for api listing references 
2023-05-10 16:40:43,503 [main] INFO  [ThreadPoolTaskExecutor] [RRN="] - [STAN="] - Initializing ExecutorService 'applicationTaskExecutor' 
2023-05-10 16:40:43,746 [task-1] INFO  [LogHelper] [RRN="] - [STAN="] - HHH000204: Processing PersistenceUnitInfo [name: default] 
2023-05-10 16:40:43,762 [main] WARN  [JpaBaseConfiguration$JpaWebConfiguration] [RRN="] - [STAN="] - spring.jpa.open-in-view is enabled by default. Therefore, database queries may be performed during view rendering. Explicitly configure spring.jpa.open-in-view to disable this warning 
2023-05-10 16:40:43,942 [task-1] INFO  [Version] [RRN="] - [STAN="] - HHH000412: Hibernate ORM core version 5.4.17.Final 
2023-05-10 16:40:44,715 [task-1] INFO  [JtaPlatformInitiator] [RRN="] - [STAN="] - HHH000490: Using JtaPlatform implementation: [org.hibernate.engine.transaction.jta.platform.internal.NoJtaPlatform] 
2023-05-10 16:40:44,786 [task-1] INFO  [LocalContainerEntityManagerFactoryBean] [RRN="] - [STAN="] - Initialized JPA EntityManagerFactory for persistence unit 'default' 
2023-05-10 16:40:44,826 [main] INFO  [CachingOperationNameGenerator] [RRN="] - [STAN="] - Generating unique operation named: allModelsUsingGET_1 
2023-05-10 16:40:44,912 [main] INFO  [DeferredRepositoryInitializationListener] [RRN="] - [STAN="] - Triggering deferred initialization of Spring Data repositories… 
2023-05-10 16:40:45,191 [task-1] INFO  [Version] [RRN="] - [STAN="] - HCANN000001: Hibernate Commons Annotations {5.1.0.Final} 
2023-05-10 16:40:46,177 [task-1] DEBUG [HikariConfig] [RRN="] - [STAN="] - HikariPool-1 - configuration: 
2023-05-10 16:40:46,184 [main] INFO  [DefaultSecurityFilterChain] [RRN="] - [STAN="] - Creating filter chain: Ant [pattern='/v2/api-docs'], [] 
2023-05-10 16:40:46,184 [main] INFO  [DefaultSecurityFilterChain] [RRN="] - [STAN="] - Creating filter chain: Ant [pattern='/configuration/ui'], [] 
2023-05-10 16:40:46,184 [main] INFO  [DefaultSecurityFilterChain] [RRN="] - [STAN="] - Creating filter chain: Ant [pattern='/swagger-resources/**'], [] 
2023-05-10 16:40:46,185 [main] INFO  [DefaultSecurityFilterChain] [RRN="] - [STAN="] - Creating filter chain: Ant [pattern='/configuration/**'], [] 
2023-05-10 16:40:46,185 [main] INFO  [DefaultSecurityFilterChain] [RRN="] - [STAN="] - Creating filter chain: Ant [pattern='/swagger-ui.html'], [] 
2023-05-10 16:40:46,185 [main] INFO  [DefaultSecurityFilterChain] [RRN="] - [STAN="] - Creating filter chain: Ant [pattern='/webjars/**'], [] 
2023-05-10 16:40:46,214 [task-1] DEBUG [HikariConfig] [RRN="] - [STAN="] - allowPoolSuspension.............false 
2023-05-10 16:40:46,215 [task-1] DEBUG [HikariConfig] [RRN="] - [STAN="] - autoCommit......................true 
2023-05-10 16:40:46,215 [task-1] DEBUG [HikariConfig] [RRN="] - [STAN="] - catalog.........................none 
2023-05-10 16:40:46,217 [task-1] DEBUG [HikariConfig] [RRN="] - [STAN="] - connectionInitSql...............none 
2023-05-10 16:40:46,218 [task-1] DEBUG [HikariConfig] [RRN="] - [STAN="] - connectionTestQuery.............none 
2023-05-10 16:40:46,218 [task-1] DEBUG [HikariConfig] [RRN="] - [STAN="] - connectionTimeout...............30000 
2023-05-10 16:40:46,218 [task-1] DEBUG [HikariConfig] [RRN="] - [STAN="] - dataSource......................none 
2023-05-10 16:40:46,218 [task-1] DEBUG [HikariConfig] [RRN="] - [STAN="] - dataSourceClassName.............none 
2023-05-10 16:40:46,218 [task-1] DEBUG [HikariConfig] [RRN="] - [STAN="] - dataSourceJNDI..................none 
2023-05-10 16:40:46,219 [task-1] DEBUG [HikariConfig] [RRN="] - [STAN="] - dataSourceProperties............{password=<masked>} 
2023-05-10 16:40:46,219 [task-1] DEBUG [HikariConfig] [RRN="] - [STAN="] - driverClassName................."com.mysql.cj.jdbc.Driver" 
2023-05-10 16:40:46,219 [task-1] DEBUG [HikariConfig] [RRN="] - [STAN="] - exceptionOverrideClassName......none 
2023-05-10 16:40:46,220 [task-1] DEBUG [HikariConfig] [RRN="] - [STAN="] - healthCheckProperties...........{} 
2023-05-10 16:40:46,220 [task-1] DEBUG [HikariConfig] [RRN="] - [STAN="] - healthCheckRegistry.............none 
2023-05-10 16:40:46,220 [task-1] DEBUG [HikariConfig] [RRN="] - [STAN="] - idleTimeout.....................600000 
2023-05-10 16:40:46,220 [task-1] DEBUG [HikariConfig] [RRN="] - [STAN="] - initializationFailTimeout.......1 
2023-05-10 16:40:46,220 [task-1] DEBUG [HikariConfig] [RRN="] - [STAN="] - isolateInternalQueries..........false 
2023-05-10 16:40:46,220 [task-1] DEBUG [HikariConfig] [RRN="] - [STAN="] - jdbcUrl.........................jdbc:mysql://localhost:3306/test3 
2023-05-10 16:40:46,220 [task-1] DEBUG [HikariConfig] [RRN="] - [STAN="] - leakDetectionThreshold..........0 
2023-05-10 16:40:46,221 [task-1] DEBUG [HikariConfig] [RRN="] - [STAN="] - maxLifetime.....................1800000 
2023-05-10 16:40:46,221 [task-1] DEBUG [HikariConfig] [RRN="] - [STAN="] - maximumPoolSize.................10 
2023-05-10 16:40:46,221 [task-1] DEBUG [HikariConfig] [RRN="] - [STAN="] - metricRegistry..................none 
2023-05-10 16:40:46,221 [task-1] DEBUG [HikariConfig] [RRN="] - [STAN="] - metricsTrackerFactory...........none 
2023-05-10 16:40:46,222 [task-1] DEBUG [HikariConfig] [RRN="] - [STAN="] - minimumIdle.....................10 
2023-05-10 16:40:46,222 [task-1] DEBUG [HikariConfig] [RRN="] - [STAN="] - password........................<masked> 
2023-05-10 16:40:46,222 [task-1] DEBUG [HikariConfig] [RRN="] - [STAN="] - poolName........................"HikariPool-1" 
2023-05-10 16:40:46,224 [task-1] DEBUG [HikariConfig] [RRN="] - [STAN="] - readOnly........................false 
2023-05-10 16:40:46,224 [task-1] DEBUG [HikariConfig] [RRN="] - [STAN="] - registerMbeans..................false 
2023-05-10 16:40:46,224 [task-1] DEBUG [HikariConfig] [RRN="] - [STAN="] - scheduledExecutor...............none 
2023-05-10 16:40:46,224 [task-1] DEBUG [HikariConfig] [RRN="] - [STAN="] - schema..........................none 
2023-05-10 16:40:46,225 [task-1] DEBUG [HikariConfig] [RRN="] - [STAN="] - threadFactory...................internal 
2023-05-10 16:40:46,225 [task-1] DEBUG [HikariConfig] [RRN="] - [STAN="] - transactionIsolation............default 
2023-05-10 16:40:46,225 [task-1] DEBUG [HikariConfig] [RRN="] - [STAN="] - username........................"root" 
2023-05-10 16:40:46,225 [task-1] DEBUG [HikariConfig] [RRN="] - [STAN="] - validationTimeout...............5000 
2023-05-10 16:40:46,226 [task-1] INFO  [HikariDataSource] [RRN="] - [STAN="] - HikariPool-1 - Starting... 
2023-05-10 16:40:46,392 [main] INFO  [PropertySourcedRequestMappingHandlerMapping] [RRN="] - [STAN="] - Mapped URL path [/v2/api-docs] onto method [springfox.documentation.swagger2.web.Swagger2Controller#getDocumentation(String, HttpServletRequest)] 
2023-05-10 16:40:46,756 [main] INFO  [DefaultSecurityFilterChain] [RRN="] - [STAN="] - Creating filter chain: any request, [org.springframework.security.web.context.request.async.WebAsyncManagerIntegrationFilter@7e87ef9e, org.springframework.security.web.context.SecurityContextPersistenceFilter@3becc950, org.springframework.security.web.header.HeaderWriterFilter@2291d9a0, org.springframework.web.filter.CorsFilter@e3b0369, org.springframework.security.web.authentication.logout.LogoutFilter@16c1519e, com.zeroinfinity.federatedclient.config.JwtRequestFilter@fd53053, org.springframework.security.web.savedrequest.RequestCacheAwareFilter@79476a4e, org.springframework.security.web.servletapi.SecurityContextHolderAwareRequestFilter@4eaf7902, org.springframework.security.web.authentication.AnonymousAuthenticationFilter@45843650, org.springframework.security.web.session.SessionManagementFilter@423a0e1d, org.springframework.security.web.access.ExceptionTranslationFilter@2839e3c8, org.springframework.security.web.access.intercept.FilterSecurityInterceptor@64bebd55] 
2023-05-10 16:40:46,840 [main] INFO  [DeferredRepositoryInitializationListener] [RRN="] - [STAN="] - Spring Data repositories initialized! 
2023-05-10 16:40:46,866 [main] INFO  [FederatedClientApplication] [RRN="] - [STAN="] - Started FederatedClientApplication in 16.548 seconds (JVM running for 17.273) 
2023-05-10 16:40:46,988 [task-1] DEBUG [HikariPool] [RRN="] - [STAN="] - HikariPool-1 - Added connection com.mysql.cj.jdbc.ConnectionImpl@2563d490 
2023-05-10 16:40:46,991 [task-1] INFO  [HikariDataSource] [RRN="] - [STAN="] - HikariPool-1 - Start completed. 
2023-05-10 16:40:47,040 [task-1] INFO  [Dialect] [RRN="] - [STAN="] - HHH000400: Using dialect: org.hibernate.dialect.MySQL8Dialect 
2023-05-10 16:40:47,096 [HikariPool-1 housekeeper] DEBUG [HikariPool] [RRN="] - [STAN="] - HikariPool-1 - Pool stats (total=1, active=1, idle=0, waiting=0) 
2023-05-10 16:40:47,141 [HikariPool-1 connection adder] DEBUG [HikariPool] [RRN="] - [STAN="] - HikariPool-1 - Added connection com.mysql.cj.jdbc.ConnectionImpl@669229b3 
2023-05-10 16:40:47,150 [HikariPool-1 connection adder] DEBUG [HikariPool] [RRN="] - [STAN="] - HikariPool-1 - Added connection com.mysql.cj.jdbc.ConnectionImpl@27af2388 
2023-05-10 16:40:47,155 [HikariPool-1 connection adder] DEBUG [HikariPool] [RRN="] - [STAN="] - HikariPool-1 - Added connection com.mysql.cj.jdbc.ConnectionImpl@16c2c409 
2023-05-10 16:40:47,166 [HikariPool-1 connection adder] DEBUG [HikariPool] [RRN="] - [STAN="] - HikariPool-1 - Added connection com.mysql.cj.jdbc.ConnectionImpl@4780dcc7 
2023-05-10 16:40:47,171 [HikariPool-1 connection adder] DEBUG [HikariPool] [RRN="] - [STAN="] - HikariPool-1 - Added connection com.mysql.cj.jdbc.ConnectionImpl@730d79ff 
2023-05-10 16:40:47,182 [HikariPool-1 connection adder] DEBUG [HikariPool] [RRN="] - [STAN="] - HikariPool-1 - Added connection com.mysql.cj.jdbc.ConnectionImpl@43ce67e6 
2023-05-10 16:40:47,187 [HikariPool-1 connection adder] DEBUG [HikariPool] [RRN="] - [STAN="] - HikariPool-1 - Added connection com.mysql.cj.jdbc.ConnectionImpl@1db0c961 
2023-05-10 16:40:47,194 [HikariPool-1 connection adder] DEBUG [HikariPool] [RRN="] - [STAN="] - HikariPool-1 - Added connection com.mysql.cj.jdbc.ConnectionImpl@7205f3c0 
2023-05-10 16:40:47,201 [HikariPool-1 connection adder] DEBUG [HikariPool] [RRN="] - [STAN="] - HikariPool-1 - Added connection com.mysql.cj.jdbc.ConnectionImpl@7cd29266 
2023-05-10 16:40:47,202 [HikariPool-1 connection adder] DEBUG [HikariPool] [RRN="] - [STAN="] - HikariPool-1 - After adding stats (total=10, active=1, idle=9, waiting=0) 
2023-05-10 16:40:47,331 [main] INFO  [Http11NioProtocol] [RRN="] - [STAN="] - Starting ProtocolHandler ["http-nio-9093"] 
2023-05-10 16:40:47,394 [main] INFO  [TomcatWebServer] [RRN="] - [STAN="] - Tomcat started on port(s): 9093 (http) with context path '' 
2023-05-10 16:40:47,395 [main] INFO  [DocumentationPluginsBootstrapper] [RRN="] - [STAN="] - Context refreshed 
2023-05-10 16:40:47,440 [main] INFO  [DocumentationPluginsBootstrapper] [RRN="] - [STAN="] - Found 1 custom documentation plugin(s) 
2023-05-10 16:40:47,491 [main] INFO  [ApiListingReferenceScanner] [RRN="] - [STAN="] - Scanning for api listing references 
2023-05-10 16:40:47,724 [main] INFO  [CachingOperationNameGenerator] [RRN="] - [STAN="] - Generating unique operation named: allModelsUsingGET_1 
2023-05-10 16:40:47,753 [main] INFO  [DeferredRepositoryInitializationListener] [RRN="] - [STAN="] - Triggering deferred initialization of Spring Data repositories… 
2023-05-10 16:40:48,696 [task-1] INFO  [JtaPlatformInitiator] [RRN="] - [STAN="] - HHH000490: Using JtaPlatform implementation: [org.hibernate.engine.transaction.jta.platform.internal.NoJtaPlatform] 
2023-05-10 16:40:48,708 [task-1] INFO  [LocalContainerEntityManagerFactoryBean] [RRN="] - [STAN="] - Initialized JPA EntityManagerFactory for persistence unit 'default' 
2023-05-10 16:40:49,229 [main] INFO  [DeferredRepositoryInitializationListener] [RRN="] - [STAN="] - Spring Data repositories initialized! 
2023-05-10 16:40:49,244 [main] INFO  [FederatedClientApplication] [RRN="] - [STAN="] - Started FederatedClientApplication in 15.769 seconds (JVM running for 17.503) 
2023-05-10 16:41:01,671 [HikariPool-1 housekeeper] DEBUG [HikariPool] [RRN="] - [STAN="] - HikariPool-1 - Pool stats (total=10, active=0, idle=10, waiting=0) 
2023-05-10 16:41:01,671 [HikariPool-1 housekeeper] DEBUG [HikariPool] [RRN="] - [STAN="] - HikariPool-1 - Fill pool skipped, pool is at sufficient level. 
2023-05-10 16:41:11,416 [HikariPool-1 housekeeper] DEBUG [HikariPool] [RRN="] - [STAN="] - HikariPool-1 - Pool stats (total=10, active=0, idle=10, waiting=0) 
2023-05-10 16:41:11,416 [HikariPool-1 housekeeper] DEBUG [HikariPool] [RRN="] - [STAN="] - HikariPool-1 - Fill pool skipped, pool is at sufficient level. 
2023-05-10 16:41:17,101 [HikariPool-1 housekeeper] DEBUG [HikariPool] [RRN="] - [STAN="] - HikariPool-1 - Pool stats (total=10, active=0, idle=10, waiting=0) 
2023-05-10 16:41:17,101 [HikariPool-1 housekeeper] DEBUG [HikariPool] [RRN="] - [STAN="] - HikariPool-1 - Fill pool skipped, pool is at sufficient level. 
2023-05-10 16:41:31,686 [HikariPool-1 housekeeper] DEBUG [HikariPool] [RRN="] - [STAN="] - HikariPool-1 - Pool stats (total=10, active=0, idle=10, waiting=0) 
2023-05-10 16:41:31,687 [HikariPool-1 housekeeper] DEBUG [HikariPool] [RRN="] - [STAN="] - HikariPool-1 - Fill pool skipped, pool is at sufficient level. 
2023-05-10 16:41:41,422 [HikariPool-1 housekeeper] DEBUG [HikariPool] [RRN="] - [STAN="] - HikariPool-1 - Pool stats (total=10, active=0, idle=10, waiting=0) 
2023-05-10 16:41:41,422 [HikariPool-1 housekeeper] DEBUG [HikariPool] [RRN="] - [STAN="] - HikariPool-1 - Fill pool skipped, pool is at sufficient level. 
2023-05-10 16:41:47,111 [HikariPool-1 housekeeper] DEBUG [HikariPool] [RRN="] - [STAN="] - HikariPool-1 - Pool stats (total=10, active=0, idle=10, waiting=0) 
2023-05-10 16:41:47,111 [HikariPool-1 housekeeper] DEBUG [HikariPool] [RRN="] - [STAN="] - HikariPool-1 - Fill pool skipped, pool is at sufficient level. 
2023-05-10 16:41:48,942 [http-nio-9093-exec-1] INFO  [[/]] [RRN="] - [STAN="] - Initializing Spring DispatcherServlet 'dispatcherServlet' 
2023-05-10 16:41:48,943 [http-nio-9093-exec-1] INFO  [DispatcherServlet] [RRN="] - [STAN="] - Initializing Servlet 'dispatcherServlet' 
2023-05-10 16:41:48,943 [http-nio-9091-exec-1] INFO  [[/]] [RRN="] - [STAN="] - Initializing Spring DispatcherServlet 'dispatcherServlet' 
2023-05-10 16:41:48,943 [http-nio-9091-exec-1] INFO  [DispatcherServlet] [RRN="] - [STAN="] - Initializing Servlet 'dispatcherServlet' 
2023-05-10 16:41:48,961 [http-nio-9092-exec-10] INFO  [[/]] [RRN="] - [STAN="] - Initializing Spring DispatcherServlet 'dispatcherServlet' 
2023-05-10 16:41:48,961 [http-nio-9092-exec-10] INFO  [DispatcherServlet] [RRN="] - [STAN="] - Initializing Servlet 'dispatcherServlet' 
2023-05-10 16:41:48,970 [http-nio-9091-exec-1] INFO  [DispatcherServlet] [RRN="] - [STAN="] - Completed initialization in 26 ms 
2023-05-10 16:41:48,964 [http-nio-9093-exec-1] INFO  [DispatcherServlet] [RRN="] - [STAN="] - Completed initialization in 21 ms 
2023-05-10 16:41:49,068 [http-nio-9092-exec-10] INFO  [DispatcherServlet] [RRN="] - [STAN="] - Completed initialization in 106 ms 
2023-05-10 16:41:49,440 [http-nio-9091-exec-1] INFO  [JwtAuthenticationController] [RRN="] - [STAN="] - Authenticating : User : client1 
2023-05-10 16:41:49,452 [http-nio-9093-exec-1] INFO  [JwtAuthenticationController] [RRN="] - [STAN="] - Authenticating : User : client3 
2023-05-10 16:41:49,503 [http-nio-9092-exec-10] INFO  [JwtAuthenticationController] [RRN="] - [STAN="] - Authenticating : User : client2 
2023-05-10 16:41:59,982 [http-nio-9091-exec-2] INFO  [ServiceController] [RRN="] - [STAN="] - Request received to pull and sync machine learning model for server @ V1 
2023-05-10 16:41:59,983 [http-nio-9091-exec-2] INFO  [RestServerServiceImpl] [RRN="] - [STAN="] - Incoming request to pull models for server. model version: version1 
2023-05-10 16:41:59,986 [http-nio-9092-exec-7] INFO  [ServiceController] [RRN="] - [STAN="] - Request received to pull and sync machine learning model for server @ V1 
2023-05-10 16:41:59,986 [http-nio-9092-exec-7] INFO  [RestServerServiceImpl] [RRN="] - [STAN="] - Incoming request to pull models for server. model version: version1 
2023-05-10 16:41:59,993 [http-nio-9093-exec-2] INFO  [ServiceController] [RRN="] - [STAN="] - Request received to pull and sync machine learning model for server @ V1 
2023-05-10 16:41:59,994 [http-nio-9093-exec-2] INFO  [RestServerServiceImpl] [RRN="] - [STAN="] - Incoming request to pull models for server. model version: version1 
2023-05-10 16:42:01,699 [HikariPool-1 housekeeper] DEBUG [HikariPool] [RRN="] - [STAN="] - HikariPool-1 - Pool stats (total=10, active=0, idle=10, waiting=0) 
2023-05-10 16:42:01,699 [HikariPool-1 housekeeper] DEBUG [HikariPool] [RRN="] - [STAN="] - HikariPool-1 - Fill pool skipped, pool is at sufficient level. 
2023-05-10 16:42:11,425 [HikariPool-1 housekeeper] DEBUG [HikariPool] [RRN="] - [STAN="] - HikariPool-1 - Pool stats (total=10, active=0, idle=10, waiting=0) 
2023-05-10 16:42:11,426 [HikariPool-1 housekeeper] DEBUG [HikariPool] [RRN="] - [STAN="] - HikariPool-1 - Fill pool skipped, pool is at sufficient level. 
2023-05-10 16:42:17,116 [HikariPool-1 housekeeper] DEBUG [HikariPool] [RRN="] - [STAN="] - HikariPool-1 - Pool stats (total=10, active=0, idle=10, waiting=0) 
2023-05-10 16:42:17,117 [HikariPool-1 housekeeper] DEBUG [HikariPool] [RRN="] - [STAN="] - HikariPool-1 - Fill pool skipped, pool is at sufficient level. 
2023-05-10 16:42:31,714 [HikariPool-1 housekeeper] DEBUG [HikariPool] [RRN="] - [STAN="] - HikariPool-1 - Pool stats (total=10, active=0, idle=10, waiting=0) 
2023-05-10 16:42:31,714 [HikariPool-1 housekeeper] DEBUG [HikariPool] [RRN="] - [STAN="] - HikariPool-1 - Fill pool skipped, pool is at sufficient level. 
2023-05-10 16:42:41,439 [HikariPool-1 housekeeper] DEBUG [HikariPool] [RRN="] - [STAN="] - HikariPool-1 - Pool stats (total=10, active=0, idle=10, waiting=0) 
2023-05-10 16:42:41,440 [HikariPool-1 housekeeper] DEBUG [HikariPool] [RRN="] - [STAN="] - HikariPool-1 - Fill pool skipped, pool is at sufficient level. 
2023-05-10 16:42:47,120 [HikariPool-1 housekeeper] DEBUG [HikariPool] [RRN="] - [STAN="] - HikariPool-1 - Pool stats (total=10, active=0, idle=10, waiting=0) 
2023-05-10 16:42:47,120 [HikariPool-1 housekeeper] DEBUG [HikariPool] [RRN="] - [STAN="] - HikariPool-1 - Fill pool skipped, pool is at sufficient level. 
2023-05-10 20:29:37,376 [main] INFO  [FederatedClientApplication] [RRN="] - [STAN="] - Starting FederatedClientApplication on Hasnain-Rabbani with PID 20160 (E:\Workspace\Eclipse\zeroinfinity\thesis\federated-client\federated-client\target\classes started by hp in E:\Workspace\Eclipse\zeroinfinity\thesis\federated-client\federated-client) 
2023-05-10 20:29:37,384 [main] INFO  [FederatedClientApplication] [RRN="] - [STAN="] - The following profiles are active: client1 
2023-05-10 20:29:40,891 [main] INFO  [RepositoryConfigurationDelegate] [RRN="] - [STAN="] - Bootstrapping Spring Data JPA repositories in DEFERRED mode. 
2023-05-10 20:29:41,098 [main] INFO  [RepositoryConfigurationDelegate] [RRN="] - [STAN="] - Finished Spring Data repository scanning in 174ms. Found 3 JPA repository interfaces. 
2023-05-10 20:29:41,705 [main] INFO  [EnableEncryptablePropertiesBeanFactoryPostProcessor] [RRN="] - [STAN="] - Post-processing PropertySource instances 
2023-05-10 20:29:41,957 [main] INFO  [EncryptablePropertySourceConverter] [RRN="] - [STAN="] - Converting PropertySource configurationProperties [org.springframework.boot.context.properties.source.ConfigurationPropertySourcesPropertySource] to AOP Proxy 
2023-05-10 20:29:41,959 [main] INFO  [EncryptablePropertySourceConverter] [RRN="] - [STAN="] - Converting PropertySource commandLineArgs [org.springframework.core.env.SimpleCommandLinePropertySource] to EncryptableEnumerablePropertySourceWrapper 
2023-05-10 20:29:41,960 [main] INFO  [EncryptablePropertySourceConverter] [RRN="] - [STAN="] - Converting PropertySource servletConfigInitParams [org.springframework.core.env.PropertySource$StubPropertySource] to EncryptablePropertySourceWrapper 
2023-05-10 20:29:41,960 [main] INFO  [EncryptablePropertySourceConverter] [RRN="] - [STAN="] - Converting PropertySource servletContextInitParams [org.springframework.core.env.PropertySource$StubPropertySource] to EncryptablePropertySourceWrapper 
2023-05-10 20:29:41,961 [main] INFO  [EncryptablePropertySourceConverter] [RRN="] - [STAN="] - Converting PropertySource systemProperties [org.springframework.core.env.PropertiesPropertySource] to EncryptableMapPropertySourceWrapper 
2023-05-10 20:29:41,962 [main] INFO  [EncryptablePropertySourceConverter] [RRN="] - [STAN="] - Converting PropertySource systemEnvironment [org.springframework.boot.env.SystemEnvironmentPropertySourceEnvironmentPostProcessor$OriginAwareSystemEnvironmentPropertySource] to EncryptableSystemEnvironmentPropertySourceWrapper 
2023-05-10 20:29:41,962 [main] INFO  [EncryptablePropertySourceConverter] [RRN="] - [STAN="] - Converting PropertySource random [org.springframework.boot.env.RandomValuePropertySource] to EncryptablePropertySourceWrapper 
2023-05-10 20:29:41,963 [main] INFO  [EncryptablePropertySourceConverter] [RRN="] - [STAN="] - Converting PropertySource applicationConfig: [file:./application-client1.yml] [org.springframework.boot.env.OriginTrackedMapPropertySource] to EncryptableMapPropertySourceWrapper 
2023-05-10 20:29:42,703 [main] INFO  [DefaultLazyPropertyFilter] [RRN="] - [STAN="] - Property Filter custom Bean not found with name 'encryptablePropertyFilter'. Initializing Default Property Filter 
2023-05-10 20:29:44,252 [main] INFO  [TomcatWebServer] [RRN="] - [STAN="] - Tomcat initialized with port(s): 9091 (http) 
2023-05-10 20:29:44,277 [main] INFO  [Http11NioProtocol] [RRN="] - [STAN="] - Initializing ProtocolHandler ["http-nio-9091"] 
2023-05-10 20:29:44,278 [main] INFO  [StandardService] [RRN="] - [STAN="] - Starting service [Tomcat] 
2023-05-10 20:29:44,280 [main] INFO  [StandardEngine] [RRN="] - [STAN="] - Starting Servlet engine: [Apache Tomcat/9.0.36] 
2023-05-10 20:29:44,460 [main] INFO  [[/]] [RRN="] - [STAN="] - Initializing Spring embedded WebApplicationContext 
2023-05-10 20:29:44,460 [main] INFO  [ServletWebServerApplicationContext] [RRN="] - [STAN="] - Root WebApplicationContext: initialization completed in 6933 ms 
2023-05-10 20:29:44,471 [main] INFO  [DefaultLazyPropertyResolver] [RRN="] - [STAN="] - Property Resolver custom Bean not found with name 'encryptablePropertyResolver'. Initializing Default Property Resolver 
2023-05-10 20:29:44,478 [main] INFO  [DefaultLazyPropertyDetector] [RRN="] - [STAN="] - Property Detector custom Bean not found with name 'encryptablePropertyDetector'. Initializing Default Property Detector 
2023-05-10 20:29:44,717 [main] DEBUG [HikariConfig] [RRN="] - [STAN="] - Driver class com.mysql.cj.jdbc.Driver found in Thread context class loader sun.misc.Launcher$AppClassLoader@18b4aac2 
2023-05-10 20:29:44,888 [main] INFO  [ThreadPoolTaskExecutor] [RRN="] - [STAN="] - Initializing ExecutorService 'applicationTaskExecutor' 
2023-05-10 20:29:45,011 [task-1] INFO  [LogHelper] [RRN="] - [STAN="] - HHH000204: Processing PersistenceUnitInfo [name: default] 
2023-05-10 20:29:45,083 [main] WARN  [JpaBaseConfiguration$JpaWebConfiguration] [RRN="] - [STAN="] - spring.jpa.open-in-view is enabled by default. Therefore, database queries may be performed during view rendering. Explicitly configure spring.jpa.open-in-view to disable this warning 
2023-05-10 20:29:45,192 [task-1] INFO  [Version] [RRN="] - [STAN="] - HHH000412: Hibernate ORM core version 5.4.17.Final 
2023-05-10 20:29:45,795 [task-1] INFO  [Version] [RRN="] - [STAN="] - HCANN000001: Hibernate Commons Annotations {5.1.0.Final} 
2023-05-10 20:29:46,192 [task-1] DEBUG [HikariConfig] [RRN="] - [STAN="] - HikariPool-1 - configuration: 
2023-05-10 20:29:46,196 [task-1] DEBUG [HikariConfig] [RRN="] - [STAN="] - allowPoolSuspension.............false 
2023-05-10 20:29:46,196 [task-1] DEBUG [HikariConfig] [RRN="] - [STAN="] - autoCommit......................true 
2023-05-10 20:29:46,197 [task-1] DEBUG [HikariConfig] [RRN="] - [STAN="] - catalog.........................none 
2023-05-10 20:29:46,197 [task-1] DEBUG [HikariConfig] [RRN="] - [STAN="] - connectionInitSql...............none 
2023-05-10 20:29:46,197 [task-1] DEBUG [HikariConfig] [RRN="] - [STAN="] - connectionTestQuery.............none 
2023-05-10 20:29:46,197 [task-1] DEBUG [HikariConfig] [RRN="] - [STAN="] - connectionTimeout...............30000 
2023-05-10 20:29:46,197 [task-1] DEBUG [HikariConfig] [RRN="] - [STAN="] - dataSource......................none 
2023-05-10 20:29:46,197 [task-1] DEBUG [HikariConfig] [RRN="] - [STAN="] - dataSourceClassName.............none 
2023-05-10 20:29:46,197 [task-1] DEBUG [HikariConfig] [RRN="] - [STAN="] - dataSourceJNDI..................none 
2023-05-10 20:29:46,198 [task-1] DEBUG [HikariConfig] [RRN="] - [STAN="] - dataSourceProperties............{password=<masked>} 
2023-05-10 20:29:46,199 [task-1] DEBUG [HikariConfig] [RRN="] - [STAN="] - driverClassName................."com.mysql.cj.jdbc.Driver" 
2023-05-10 20:29:46,199 [task-1] DEBUG [HikariConfig] [RRN="] - [STAN="] - exceptionOverrideClassName......none 
2023-05-10 20:29:46,199 [task-1] DEBUG [HikariConfig] [RRN="] - [STAN="] - healthCheckProperties...........{} 
2023-05-10 20:29:46,199 [task-1] DEBUG [HikariConfig] [RRN="] - [STAN="] - healthCheckRegistry.............none 
2023-05-10 20:29:46,199 [task-1] DEBUG [HikariConfig] [RRN="] - [STAN="] - idleTimeout.....................600000 
2023-05-10 20:29:46,199 [task-1] DEBUG [HikariConfig] [RRN="] - [STAN="] - initializationFailTimeout.......1 
2023-05-10 20:29:46,199 [task-1] DEBUG [HikariConfig] [RRN="] - [STAN="] - isolateInternalQueries..........false 
2023-05-10 20:29:46,200 [task-1] DEBUG [HikariConfig] [RRN="] - [STAN="] - jdbcUrl.........................jdbc:mysql://localhost:3306/test1 
2023-05-10 20:29:46,200 [task-1] DEBUG [HikariConfig] [RRN="] - [STAN="] - leakDetectionThreshold..........0 
2023-05-10 20:29:46,200 [task-1] DEBUG [HikariConfig] [RRN="] - [STAN="] - maxLifetime.....................1800000 
2023-05-10 20:29:46,200 [task-1] DEBUG [HikariConfig] [RRN="] - [STAN="] - maximumPoolSize.................10 
2023-05-10 20:29:46,200 [task-1] DEBUG [HikariConfig] [RRN="] - [STAN="] - metricRegistry..................none 
2023-05-10 20:29:46,200 [task-1] DEBUG [HikariConfig] [RRN="] - [STAN="] - metricsTrackerFactory...........none 
2023-05-10 20:29:46,200 [task-1] DEBUG [HikariConfig] [RRN="] - [STAN="] - minimumIdle.....................10 
2023-05-10 20:29:46,200 [task-1] DEBUG [HikariConfig] [RRN="] - [STAN="] - password........................<masked> 
2023-05-10 20:29:46,200 [task-1] DEBUG [HikariConfig] [RRN="] - [STAN="] - poolName........................"HikariPool-1" 
2023-05-10 20:29:46,201 [task-1] DEBUG [HikariConfig] [RRN="] - [STAN="] - readOnly........................false 
2023-05-10 20:29:46,201 [task-1] DEBUG [HikariConfig] [RRN="] - [STAN="] - registerMbeans..................false 
2023-05-10 20:29:46,201 [task-1] DEBUG [HikariConfig] [RRN="] - [STAN="] - scheduledExecutor...............none 
2023-05-10 20:29:46,201 [task-1] DEBUG [HikariConfig] [RRN="] - [STAN="] - schema..........................none 
2023-05-10 20:29:46,201 [task-1] DEBUG [HikariConfig] [RRN="] - [STAN="] - threadFactory...................internal 
2023-05-10 20:29:46,201 [task-1] DEBUG [HikariConfig] [RRN="] - [STAN="] - transactionIsolation............default 
2023-05-10 20:29:46,201 [task-1] DEBUG [HikariConfig] [RRN="] - [STAN="] - username........................"root" 
2023-05-10 20:29:46,202 [task-1] DEBUG [HikariConfig] [RRN="] - [STAN="] - validationTimeout...............5000 
2023-05-10 20:29:46,202 [task-1] INFO  [HikariDataSource] [RRN="] - [STAN="] - HikariPool-1 - Starting... 
2023-05-10 20:29:46,343 [main] INFO  [DefaultSecurityFilterChain] [RRN="] - [STAN="] - Creating filter chain: Ant [pattern='/v2/api-docs'], [] 
2023-05-10 20:29:46,344 [main] INFO  [DefaultSecurityFilterChain] [RRN="] - [STAN="] - Creating filter chain: Ant [pattern='/configuration/ui'], [] 
2023-05-10 20:29:46,344 [main] INFO  [DefaultSecurityFilterChain] [RRN="] - [STAN="] - Creating filter chain: Ant [pattern='/swagger-resources/**'], [] 
2023-05-10 20:29:46,344 [main] INFO  [DefaultSecurityFilterChain] [RRN="] - [STAN="] - Creating filter chain: Ant [pattern='/configuration/**'], [] 
2023-05-10 20:29:46,344 [main] INFO  [DefaultSecurityFilterChain] [RRN="] - [STAN="] - Creating filter chain: Ant [pattern='/swagger-ui.html'], [] 
2023-05-10 20:29:46,345 [main] INFO  [DefaultSecurityFilterChain] [RRN="] - [STAN="] - Creating filter chain: Ant [pattern='/webjars/**'], [] 
2023-05-10 20:29:46,484 [main] INFO  [PropertySourcedRequestMappingHandlerMapping] [RRN="] - [STAN="] - Mapped URL path [/v2/api-docs] onto method [springfox.documentation.swagger2.web.Swagger2Controller#getDocumentation(String, HttpServletRequest)] 
2023-05-10 20:29:46,724 [task-1] DEBUG [HikariPool] [RRN="] - [STAN="] - HikariPool-1 - Added connection com.mysql.cj.jdbc.ConnectionImpl@2d3cfc10 
2023-05-10 20:29:46,728 [task-1] INFO  [HikariDataSource] [RRN="] - [STAN="] - HikariPool-1 - Start completed. 
2023-05-10 20:29:46,728 [main] INFO  [DefaultSecurityFilterChain] [RRN="] - [STAN="] - Creating filter chain: any request, [org.springframework.security.web.context.request.async.WebAsyncManagerIntegrationFilter@4ecd8ab1, org.springframework.security.web.context.SecurityContextPersistenceFilter@6736f40f, org.springframework.security.web.header.HeaderWriterFilter@7f8c48f3, org.springframework.web.filter.CorsFilter@57bdceaa, org.springframework.security.web.authentication.logout.LogoutFilter@7fd751de, com.zeroinfinity.federatedclient.config.JwtRequestFilter@353e6389, org.springframework.security.web.savedrequest.RequestCacheAwareFilter@7548e1fb, org.springframework.security.web.servletapi.SecurityContextHolderAwareRequestFilter@1669931a, org.springframework.security.web.authentication.AnonymousAuthenticationFilter@52909a97, org.springframework.security.web.session.SessionManagementFilter@2af9a5ef, org.springframework.security.web.access.ExceptionTranslationFilter@d28c214, org.springframework.security.web.access.intercept.FilterSecurityInterceptor@4c65d8e3] 
2023-05-10 20:29:46,783 [task-1] INFO  [Dialect] [RRN="] - [STAN="] - HHH000400: Using dialect: org.hibernate.dialect.MySQL8Dialect 
2023-05-10 20:29:46,830 [HikariPool-1 housekeeper] DEBUG [HikariPool] [RRN="] - [STAN="] - HikariPool-1 - Pool stats (total=1, active=1, idle=0, waiting=0) 
2023-05-10 20:29:46,839 [HikariPool-1 connection adder] DEBUG [HikariPool] [RRN="] - [STAN="] - HikariPool-1 - Added connection com.mysql.cj.jdbc.ConnectionImpl@2f85eedd 
2023-05-10 20:29:46,845 [HikariPool-1 connection adder] DEBUG [HikariPool] [RRN="] - [STAN="] - HikariPool-1 - Added connection com.mysql.cj.jdbc.ConnectionImpl@6eb8e4e6 
2023-05-10 20:29:46,851 [HikariPool-1 connection adder] DEBUG [HikariPool] [RRN="] - [STAN="] - HikariPool-1 - Added connection com.mysql.cj.jdbc.ConnectionImpl@5f1ccdbe 
2023-05-10 20:29:46,857 [HikariPool-1 connection adder] DEBUG [HikariPool] [RRN="] - [STAN="] - HikariPool-1 - Added connection com.mysql.cj.jdbc.ConnectionImpl@e971ba9 
2023-05-10 20:29:46,862 [HikariPool-1 connection adder] DEBUG [HikariPool] [RRN="] - [STAN="] - HikariPool-1 - Added connection com.mysql.cj.jdbc.ConnectionImpl@118a531b 
2023-05-10 20:29:46,867 [HikariPool-1 connection adder] DEBUG [HikariPool] [RRN="] - [STAN="] - HikariPool-1 - Added connection com.mysql.cj.jdbc.ConnectionImpl@ad96187 
2023-05-10 20:29:46,874 [HikariPool-1 connection adder] DEBUG [HikariPool] [RRN="] - [STAN="] - HikariPool-1 - Added connection com.mysql.cj.jdbc.ConnectionImpl@277f9071 
2023-05-10 20:29:46,879 [HikariPool-1 connection adder] DEBUG [HikariPool] [RRN="] - [STAN="] - HikariPool-1 - Added connection com.mysql.cj.jdbc.ConnectionImpl@681f4173 
2023-05-10 20:29:46,887 [HikariPool-1 connection adder] DEBUG [HikariPool] [RRN="] - [STAN="] - HikariPool-1 - Added connection com.mysql.cj.jdbc.ConnectionImpl@d6e4a22 
2023-05-10 20:29:46,888 [HikariPool-1 connection adder] DEBUG [HikariPool] [RRN="] - [STAN="] - HikariPool-1 - After adding stats (total=10, active=1, idle=9, waiting=0) 
2023-05-10 20:29:47,425 [main] INFO  [Http11NioProtocol] [RRN="] - [STAN="] - Starting ProtocolHandler ["http-nio-9091"] 
2023-05-10 20:29:47,518 [main] INFO  [TomcatWebServer] [RRN="] - [STAN="] - Tomcat started on port(s): 9091 (http) with context path '' 
2023-05-10 20:29:47,522 [main] INFO  [DocumentationPluginsBootstrapper] [RRN="] - [STAN="] - Context refreshed 
2023-05-10 20:29:47,616 [main] INFO  [DocumentationPluginsBootstrapper] [RRN="] - [STAN="] - Found 1 custom documentation plugin(s) 
2023-05-10 20:29:47,751 [main] INFO  [ApiListingReferenceScanner] [RRN="] - [STAN="] - Scanning for api listing references 
2023-05-10 20:29:48,421 [main] INFO  [DeferredRepositoryInitializationListener] [RRN="] - [STAN="] - Triggering deferred initialization of Spring Data repositories… 
2023-05-10 20:29:49,593 [task-1] INFO  [JtaPlatformInitiator] [RRN="] - [STAN="] - HHH000490: Using JtaPlatform implementation: [org.hibernate.engine.transaction.jta.platform.internal.NoJtaPlatform] 
2023-05-10 20:29:49,619 [task-1] INFO  [LocalContainerEntityManagerFactoryBean] [RRN="] - [STAN="] - Initialized JPA EntityManagerFactory for persistence unit 'default' 
2023-05-10 20:29:50,603 [main] WARN  [AnnotationConfigServletWebServerApplicationContext] [RRN="] - [STAN="] - Exception encountered during context initialization - cancelling refresh attempt: org.springframework.beans.factory.BeanCreationException: Error creating bean with name 'modelRepository': FactoryBean threw exception on object creation; nested exception is java.lang.IllegalArgumentException: Failed to create query for method public abstract java.util.Optional com.zeroinfinity.federatedclient.repo.ModelRepository.findByNameIN(java.util.List)! No property IN found for type String! Traversed path: Model.name. 
2023-05-10 20:29:50,612 [main] INFO  [LocalContainerEntityManagerFactoryBean] [RRN="] - [STAN="] - Closing JPA EntityManagerFactory for persistence unit 'default' 
2023-05-10 20:29:50,616 [main] INFO  [ThreadPoolTaskExecutor] [RRN="] - [STAN="] - Shutting down ExecutorService 'applicationTaskExecutor' 
2023-05-10 20:29:50,617 [main] INFO  [HikariDataSource] [RRN="] - [STAN="] - HikariPool-1 - Shutdown initiated... 
2023-05-10 20:29:50,618 [main] DEBUG [HikariPool] [RRN="] - [STAN="] - HikariPool-1 - Before shutdown stats (total=10, active=0, idle=10, waiting=0) 
2023-05-10 20:29:50,620 [HikariPool-1 connection closer] DEBUG [PoolBase] [RRN="] - [STAN="] - HikariPool-1 - Closing connection com.mysql.cj.jdbc.ConnectionImpl@2d3cfc10: (connection evicted) 
2023-05-10 20:29:50,638 [HikariPool-1 connection closer] DEBUG [PoolBase] [RRN="] - [STAN="] - HikariPool-1 - Closing connection com.mysql.cj.jdbc.ConnectionImpl@2f85eedd: (connection evicted) 
2023-05-10 20:29:50,639 [HikariPool-1 connection closer] DEBUG [PoolBase] [RRN="] - [STAN="] - HikariPool-1 - Closing connection com.mysql.cj.jdbc.ConnectionImpl@6eb8e4e6: (connection evicted) 
2023-05-10 20:29:50,640 [HikariPool-1 connection closer] DEBUG [PoolBase] [RRN="] - [STAN="] - HikariPool-1 - Closing connection com.mysql.cj.jdbc.ConnectionImpl@5f1ccdbe: (connection evicted) 
2023-05-10 20:29:50,641 [HikariPool-1 connection closer] DEBUG [PoolBase] [RRN="] - [STAN="] - HikariPool-1 - Closing connection com.mysql.cj.jdbc.ConnectionImpl@e971ba9: (connection evicted) 
2023-05-10 20:29:50,641 [HikariPool-1 connection closer] DEBUG [PoolBase] [RRN="] - [STAN="] - HikariPool-1 - Closing connection com.mysql.cj.jdbc.ConnectionImpl@118a531b: (connection evicted) 
2023-05-10 20:29:50,642 [HikariPool-1 connection closer] DEBUG [PoolBase] [RRN="] - [STAN="] - HikariPool-1 - Closing connection com.mysql.cj.jdbc.ConnectionImpl@ad96187: (connection evicted) 
2023-05-10 20:29:50,643 [HikariPool-1 connection closer] DEBUG [PoolBase] [RRN="] - [STAN="] - HikariPool-1 - Closing connection com.mysql.cj.jdbc.ConnectionImpl@277f9071: (connection evicted) 
2023-05-10 20:29:50,644 [HikariPool-1 connection closer] DEBUG [PoolBase] [RRN="] - [STAN="] - HikariPool-1 - Closing connection com.mysql.cj.jdbc.ConnectionImpl@681f4173: (connection evicted) 
2023-05-10 20:29:50,645 [HikariPool-1 connection closer] DEBUG [PoolBase] [RRN="] - [STAN="] - HikariPool-1 - Closing connection com.mysql.cj.jdbc.ConnectionImpl@d6e4a22: (connection evicted) 
2023-05-10 20:29:50,646 [main] DEBUG [HikariPool] [RRN="] - [STAN="] - HikariPool-1 - After shutdown stats (total=0, active=0, idle=0, waiting=0) 
2023-05-10 20:29:50,647 [main] INFO  [HikariDataSource] [RRN="] - [STAN="] - HikariPool-1 - Shutdown completed. 
2023-05-10 20:29:50,651 [main] INFO  [Http11NioProtocol] [RRN="] - [STAN="] - Pausing ProtocolHandler ["http-nio-9091"] 
2023-05-10 20:29:51,162 [main] INFO  [StandardService] [RRN="] - [STAN="] - Stopping service [Tomcat] 
2023-05-10 20:29:51,172 [main] INFO  [Http11NioProtocol] [RRN="] - [STAN="] - Stopping ProtocolHandler ["http-nio-9091"] 
2023-05-10 20:29:51,194 [main] INFO  [Http11NioProtocol] [RRN="] - [STAN="] - Destroying ProtocolHandler ["http-nio-9091"] 
2023-05-10 20:29:51,209 [main] INFO  [ConditionEvaluationReportLoggingListener] [RRN="] - [STAN="] - 

Error starting ApplicationContext. To display the conditions report re-run your application with 'debug' enabled. 
2023-05-10 20:29:51,216 [main] ERROR [SpringApplication] [RRN="] - [STAN="] - Application run failed 
org.springframework.beans.factory.BeanCreationException: Error creating bean with name 'modelRepository': FactoryBean threw exception on object creation; nested exception is java.lang.IllegalArgumentException: Failed to create query for method public abstract java.util.Optional com.zeroinfinity.federatedclient.repo.ModelRepository.findByNameIN(java.util.List)! No property IN found for type String! Traversed path: Model.name.
	at org.springframework.beans.factory.support.FactoryBeanRegistrySupport.doGetObjectFromFactoryBean(FactoryBeanRegistrySupport.java:178)
	at org.springframework.beans.factory.support.FactoryBeanRegistrySupport.getObjectFromFactoryBean(FactoryBeanRegistrySupport.java:101)
	at org.springframework.beans.factory.support.AbstractBeanFactory.getObjectForBeanInstance(AbstractBeanFactory.java:1821)
	at org.springframework.beans.factory.support.AbstractAutowireCapableBeanFactory.getObjectForBeanInstance(AbstractAutowireCapableBeanFactory.java:1266)
	at org.springframework.beans.factory.support.AbstractBeanFactory.doGetBean(AbstractBeanFactory.java:333)
	at org.springframework.beans.factory.support.AbstractBeanFactory.getBean(AbstractBeanFactory.java:202)
	at org.springframework.beans.factory.support.DefaultListableBeanFactory.getBeansOfType(DefaultListableBeanFactory.java:621)
	at org.springframework.beans.factory.support.DefaultListableBeanFactory.getBeansOfType(DefaultListableBeanFactory.java:609)
	at org.springframework.data.repository.config.DeferredRepositoryInitializationListener.onApplicationEvent(DeferredRepositoryInitializationListener.java:51)
	at org.springframework.data.repository.config.DeferredRepositoryInitializationListener.onApplicationEvent(DeferredRepositoryInitializationListener.java:36)
	at org.springframework.context.event.SimpleApplicationEventMulticaster.doInvokeListener(SimpleApplicationEventMulticaster.java:172)
	at org.springframework.context.event.SimpleApplicationEventMulticaster.invokeListener(SimpleApplicationEventMulticaster.java:165)
	at org.springframework.context.event.SimpleApplicationEventMulticaster.multicastEvent(SimpleApplicationEventMulticaster.java:139)
	at org.springframework.context.support.AbstractApplicationContext.publishEvent(AbstractApplicationContext.java:404)
	at org.springframework.context.support.AbstractApplicationContext.publishEvent(AbstractApplicationContext.java:361)
	at org.springframework.context.support.AbstractApplicationContext.finishRefresh(AbstractApplicationContext.java:898)
	at org.springframework.context.support.AbstractApplicationContext.refresh(AbstractApplicationContext.java:554)
	at org.springframework.boot.web.servlet.context.ServletWebServerApplicationContext.refresh(ServletWebServerApplicationContext.java:143)
	at org.springframework.boot.SpringApplication.refresh(SpringApplication.java:758)
	at org.springframework.boot.SpringApplication.refresh(SpringApplication.java:750)
	at org.springframework.boot.SpringApplication.refreshContext(SpringApplication.java:397)
	at org.springframework.boot.SpringApplication.run(SpringApplication.java:315)
	at org.springframework.boot.SpringApplication.run(SpringApplication.java:1237)
	at org.springframework.boot.SpringApplication.run(SpringApplication.java:1226)
	at com.zeroinfinity.federatedclient.FederatedClientApplication.main(FederatedClientApplication.java:10)
Caused by: java.lang.IllegalArgumentException: Failed to create query for method public abstract java.util.Optional com.zeroinfinity.federatedclient.repo.ModelRepository.findByNameIN(java.util.List)! No property IN found for type String! Traversed path: Model.name.
	at org.springframework.data.jpa.repository.query.PartTreeJpaQuery.<init>(PartTreeJpaQuery.java:96)
	at org.springframework.data.jpa.repository.query.JpaQueryLookupStrategy$CreateQueryLookupStrategy.resolveQuery(JpaQueryLookupStrategy.java:107)
	at org.springframework.data.jpa.repository.query.JpaQueryLookupStrategy$CreateIfNotFoundQueryLookupStrategy.resolveQuery(JpaQueryLookupStrategy.java:218)
	at org.springframework.data.jpa.repository.query.JpaQueryLookupStrategy$AbstractQueryLookupStrategy.resolveQuery(JpaQueryLookupStrategy.java:81)
	at org.springframework.data.repository.core.support.QueryExecutorMethodInterceptor.lookupQuery(QueryExecutorMethodInterceptor.java:99)
	at org.springframework.data.repository.core.support.QueryExecutorMethodInterceptor.lambda$mapMethodsToQuery$1(QueryExecutorMethodInterceptor.java:92)
	at java.util.stream.ReferencePipeline$3$1.accept(ReferencePipeline.java:193)
	at java.util.Iterator.forEachRemaining(Iterator.java:116)
	at java.util.Collections$UnmodifiableCollection$1.forEachRemaining(Collections.java:1051)
	at java.util.Spliterators$IteratorSpliterator.forEachRemaining(Spliterators.java:1801)
	at java.util.stream.AbstractPipeline.copyInto(AbstractPipeline.java:482)
	at java.util.stream.AbstractPipeline.wrapAndCopyInto(AbstractPipeline.java:472)
	at java.util.stream.ReduceOps$ReduceOp.evaluateSequential(ReduceOps.java:708)
	at java.util.stream.AbstractPipeline.evaluate(AbstractPipeline.java:234)
	at java.util.stream.ReferencePipeline.collect(ReferencePipeline.java:499)
	at org.springframework.data.repository.core.support.QueryExecutorMethodInterceptor.mapMethodsToQuery(QueryExecutorMethodInterceptor.java:94)
	at org.springframework.data.repository.core.support.QueryExecutorMethodInterceptor.lambda$new$0(QueryExecutorMethodInterceptor.java:84)
	at java.util.Optional.map(Optional.java:215)
	at org.springframework.data.repository.core.support.QueryExecutorMethodInterceptor.<init>(QueryExecutorMethodInterceptor.java:84)
	at org.springframework.data.repository.core.support.RepositoryFactorySupport.getRepository(RepositoryFactorySupport.java:331)
	at org.springframework.data.repository.core.support.RepositoryFactoryBeanSupport.lambda$afterPropertiesSet$5(RepositoryFactoryBeanSupport.java:297)
	at org.springframework.data.util.Lazy.getNullable(Lazy.java:212)
	at org.springframework.data.util.Lazy.get(Lazy.java:94)
	at org.springframework.data.repository.core.support.RepositoryFactoryBeanSupport.getObject(RepositoryFactoryBeanSupport.java:244)
	at org.springframework.data.repository.core.support.RepositoryFactoryBeanSupport.getObject(RepositoryFactoryBeanSupport.java:57)
	at org.springframework.beans.factory.support.FactoryBeanRegistrySupport.doGetObjectFromFactoryBean(FactoryBeanRegistrySupport.java:171)
	... 24 common frames omitted
Caused by: org.springframework.data.mapping.PropertyReferenceException: No property IN found for type String! Traversed path: Model.name.
	at org.springframework.data.mapping.PropertyPath.<init>(PropertyPath.java:94)
	at org.springframework.data.mapping.PropertyPath.create(PropertyPath.java:382)
	at org.springframework.data.mapping.PropertyPath.create(PropertyPath.java:358)
	at org.springframework.data.mapping.PropertyPath.create(PropertyPath.java:392)
	at org.springframework.data.mapping.PropertyPath.create(PropertyPath.java:416)
	at org.springframework.data.mapping.PropertyPath.create(PropertyPath.java:416)
	at org.springframework.data.mapping.PropertyPath.create(PropertyPath.java:358)
	at org.springframework.data.mapping.PropertyPath.lambda$from$0(PropertyPath.java:311)
	at java.util.concurrent.ConcurrentMap.computeIfAbsent(ConcurrentMap.java:324)
	at org.springframework.data.mapping.PropertyPath.from(PropertyPath.java:293)
	at org.springframework.data.mapping.PropertyPath.from(PropertyPath.java:276)
	at org.springframework.data.repository.query.parser.Part.<init>(Part.java:82)
	at org.springframework.data.repository.query.parser.PartTree$OrPart.lambda$new$0(PartTree.java:251)
	at java.util.stream.ReferencePipeline$3$1.accept(ReferencePipeline.java:193)
	at java.util.stream.ReferencePipeline$2$1.accept(ReferencePipeline.java:175)
	at java.util.Spliterators$ArraySpliterator.forEachRemaining(Spliterators.java:948)
	at java.util.stream.AbstractPipeline.copyInto(AbstractPipeline.java:482)
	at java.util.stream.AbstractPipeline.wrapAndCopyInto(AbstractPipeline.java:472)
	at java.util.stream.ReduceOps$ReduceOp.evaluateSequential(ReduceOps.java:708)
	at java.util.stream.AbstractPipeline.evaluate(AbstractPipeline.java:234)
	at java.util.stream.ReferencePipeline.collect(ReferencePipeline.java:499)
	at org.springframework.data.repository.query.parser.PartTree$OrPart.<init>(PartTree.java:252)
	at org.springframework.data.repository.query.parser.PartTree$Predicate.lambda$new$0(PartTree.java:381)
	at java.util.stream.ReferencePipeline$3$1.accept(ReferencePipeline.java:193)
	at java.util.stream.ReferencePipeline$2$1.accept(ReferencePipeline.java:175)
	at java.util.Spliterators$ArraySpliterator.forEachRemaining(Spliterators.java:948)
	at java.util.stream.AbstractPipeline.copyInto(AbstractPipeline.java:482)
	at java.util.stream.AbstractPipeline.wrapAndCopyInto(AbstractPipeline.java:472)
	at java.util.stream.ReduceOps$ReduceOp.evaluateSequential(ReduceOps.java:708)
	at java.util.stream.AbstractPipeline.evaluate(AbstractPipeline.java:234)
	at java.util.stream.ReferencePipeline.collect(ReferencePipeline.java:499)
	at org.springframework.data.repository.query.parser.PartTree$Predicate.<init>(PartTree.java:382)
	at org.springframework.data.repository.query.parser.PartTree.<init>(PartTree.java:97)
	at org.springframework.data.jpa.repository.query.PartTreeJpaQuery.<init>(PartTreeJpaQuery.java:89)
	... 49 common frames omitted
2023-05-10 20:32:51,585 [main] INFO  [FederatedClientApplication] [RRN="] - [STAN="] - Starting FederatedClientApplication on Hasnain-Rabbani with PID 14192 (E:\Workspace\Eclipse\zeroinfinity\thesis\federated-client\federated-client\target\classes started by hp in E:\Workspace\Eclipse\zeroinfinity\thesis\federated-client\federated-client) 
2023-05-10 20:32:51,593 [main] INFO  [FederatedClientApplication] [RRN="] - [STAN="] - The following profiles are active: client1 
2023-05-10 20:32:54,003 [main] INFO  [RepositoryConfigurationDelegate] [RRN="] - [STAN="] - Bootstrapping Spring Data JPA repositories in DEFERRED mode. 
2023-05-10 20:32:54,180 [main] INFO  [RepositoryConfigurationDelegate] [RRN="] - [STAN="] - Finished Spring Data repository scanning in 154ms. Found 3 JPA repository interfaces. 
2023-05-10 20:32:54,621 [main] INFO  [EnableEncryptablePropertiesBeanFactoryPostProcessor] [RRN="] - [STAN="] - Post-processing PropertySource instances 
2023-05-10 20:32:54,835 [main] INFO  [EncryptablePropertySourceConverter] [RRN="] - [STAN="] - Converting PropertySource configurationProperties [org.springframework.boot.context.properties.source.ConfigurationPropertySourcesPropertySource] to AOP Proxy 
2023-05-10 20:32:54,836 [main] INFO  [EncryptablePropertySourceConverter] [RRN="] - [STAN="] - Converting PropertySource commandLineArgs [org.springframework.core.env.SimpleCommandLinePropertySource] to EncryptableEnumerablePropertySourceWrapper 
2023-05-10 20:32:54,837 [main] INFO  [EncryptablePropertySourceConverter] [RRN="] - [STAN="] - Converting PropertySource servletConfigInitParams [org.springframework.core.env.PropertySource$StubPropertySource] to EncryptablePropertySourceWrapper 
2023-05-10 20:32:54,837 [main] INFO  [EncryptablePropertySourceConverter] [RRN="] - [STAN="] - Converting PropertySource servletContextInitParams [org.springframework.core.env.PropertySource$StubPropertySource] to EncryptablePropertySourceWrapper 
2023-05-10 20:32:54,838 [main] INFO  [EncryptablePropertySourceConverter] [RRN="] - [STAN="] - Converting PropertySource systemProperties [org.springframework.core.env.PropertiesPropertySource] to EncryptableMapPropertySourceWrapper 
2023-05-10 20:32:54,838 [main] INFO  [EncryptablePropertySourceConverter] [RRN="] - [STAN="] - Converting PropertySource systemEnvironment [org.springframework.boot.env.SystemEnvironmentPropertySourceEnvironmentPostProcessor$OriginAwareSystemEnvironmentPropertySource] to EncryptableSystemEnvironmentPropertySourceWrapper 
2023-05-10 20:32:54,838 [main] INFO  [EncryptablePropertySourceConverter] [RRN="] - [STAN="] - Converting PropertySource random [org.springframework.boot.env.RandomValuePropertySource] to EncryptablePropertySourceWrapper 
2023-05-10 20:32:54,839 [main] INFO  [EncryptablePropertySourceConverter] [RRN="] - [STAN="] - Converting PropertySource applicationConfig: [file:./application-client1.yml] [org.springframework.boot.env.OriginTrackedMapPropertySource] to EncryptableMapPropertySourceWrapper 
2023-05-10 20:32:55,226 [main] INFO  [DefaultLazyPropertyFilter] [RRN="] - [STAN="] - Property Filter custom Bean not found with name 'encryptablePropertyFilter'. Initializing Default Property Filter 
2023-05-10 20:32:56,457 [main] INFO  [TomcatWebServer] [RRN="] - [STAN="] - Tomcat initialized with port(s): 9091 (http) 
2023-05-10 20:32:56,480 [main] INFO  [Http11NioProtocol] [RRN="] - [STAN="] - Initializing ProtocolHandler ["http-nio-9091"] 
2023-05-10 20:32:56,480 [main] INFO  [StandardService] [RRN="] - [STAN="] - Starting service [Tomcat] 
2023-05-10 20:32:56,481 [main] INFO  [StandardEngine] [RRN="] - [STAN="] - Starting Servlet engine: [Apache Tomcat/9.0.36] 
2023-05-10 20:32:56,670 [main] INFO  [[/]] [RRN="] - [STAN="] - Initializing Spring embedded WebApplicationContext 
2023-05-10 20:32:56,670 [main] INFO  [ServletWebServerApplicationContext] [RRN="] - [STAN="] - Root WebApplicationContext: initialization completed in 4958 ms 
2023-05-10 20:32:56,684 [main] INFO  [DefaultLazyPropertyResolver] [RRN="] - [STAN="] - Property Resolver custom Bean not found with name 'encryptablePropertyResolver'. Initializing Default Property Resolver 
2023-05-10 20:32:56,692 [main] INFO  [DefaultLazyPropertyDetector] [RRN="] - [STAN="] - Property Detector custom Bean not found with name 'encryptablePropertyDetector'. Initializing Default Property Detector 
2023-05-10 20:32:56,907 [main] DEBUG [HikariConfig] [RRN="] - [STAN="] - Driver class com.mysql.cj.jdbc.Driver found in Thread context class loader sun.misc.Launcher$AppClassLoader@18b4aac2 
2023-05-10 20:32:57,072 [main] INFO  [ThreadPoolTaskExecutor] [RRN="] - [STAN="] - Initializing ExecutorService 'applicationTaskExecutor' 
2023-05-10 20:32:57,177 [task-1] INFO  [LogHelper] [RRN="] - [STAN="] - HHH000204: Processing PersistenceUnitInfo [name: default] 
2023-05-10 20:32:57,238 [main] WARN  [JpaBaseConfiguration$JpaWebConfiguration] [RRN="] - [STAN="] - spring.jpa.open-in-view is enabled by default. Therefore, database queries may be performed during view rendering. Explicitly configure spring.jpa.open-in-view to disable this warning 
2023-05-10 20:32:57,344 [task-1] INFO  [Version] [RRN="] - [STAN="] - HHH000412: Hibernate ORM core version 5.4.17.Final 
2023-05-10 20:32:57,756 [task-1] INFO  [Version] [RRN="] - [STAN="] - HCANN000001: Hibernate Commons Annotations {5.1.0.Final} 
2023-05-10 20:32:58,113 [task-1] DEBUG [HikariConfig] [RRN="] - [STAN="] - HikariPool-1 - configuration: 
2023-05-10 20:32:58,117 [task-1] DEBUG [HikariConfig] [RRN="] - [STAN="] - allowPoolSuspension.............false 
2023-05-10 20:32:58,117 [task-1] DEBUG [HikariConfig] [RRN="] - [STAN="] - autoCommit......................true 
2023-05-10 20:32:58,117 [task-1] DEBUG [HikariConfig] [RRN="] - [STAN="] - catalog.........................none 
2023-05-10 20:32:58,118 [task-1] DEBUG [HikariConfig] [RRN="] - [STAN="] - connectionInitSql...............none 
2023-05-10 20:32:58,118 [task-1] DEBUG [HikariConfig] [RRN="] - [STAN="] - connectionTestQuery.............none 
2023-05-10 20:32:58,118 [task-1] DEBUG [HikariConfig] [RRN="] - [STAN="] - connectionTimeout...............30000 
2023-05-10 20:32:58,118 [task-1] DEBUG [HikariConfig] [RRN="] - [STAN="] - dataSource......................none 
2023-05-10 20:32:58,118 [task-1] DEBUG [HikariConfig] [RRN="] - [STAN="] - dataSourceClassName.............none 
2023-05-10 20:32:58,118 [task-1] DEBUG [HikariConfig] [RRN="] - [STAN="] - dataSourceJNDI..................none 
2023-05-10 20:32:58,119 [task-1] DEBUG [HikariConfig] [RRN="] - [STAN="] - dataSourceProperties............{password=<masked>} 
2023-05-10 20:32:58,119 [task-1] DEBUG [HikariConfig] [RRN="] - [STAN="] - driverClassName................."com.mysql.cj.jdbc.Driver" 
2023-05-10 20:32:58,119 [task-1] DEBUG [HikariConfig] [RRN="] - [STAN="] - exceptionOverrideClassName......none 
2023-05-10 20:32:58,120 [task-1] DEBUG [HikariConfig] [RRN="] - [STAN="] - healthCheckProperties...........{} 
2023-05-10 20:32:58,120 [task-1] DEBUG [HikariConfig] [RRN="] - [STAN="] - healthCheckRegistry.............none 
2023-05-10 20:32:58,120 [task-1] DEBUG [HikariConfig] [RRN="] - [STAN="] - idleTimeout.....................600000 
2023-05-10 20:32:58,120 [task-1] DEBUG [HikariConfig] [RRN="] - [STAN="] - initializationFailTimeout.......1 
2023-05-10 20:32:58,120 [task-1] DEBUG [HikariConfig] [RRN="] - [STAN="] - isolateInternalQueries..........false 
2023-05-10 20:32:58,120 [task-1] DEBUG [HikariConfig] [RRN="] - [STAN="] - jdbcUrl.........................jdbc:mysql://localhost:3306/test1 
2023-05-10 20:32:58,121 [task-1] DEBUG [HikariConfig] [RRN="] - [STAN="] - leakDetectionThreshold..........0 
2023-05-10 20:32:58,121 [task-1] DEBUG [HikariConfig] [RRN="] - [STAN="] - maxLifetime.....................1800000 
2023-05-10 20:32:58,121 [task-1] DEBUG [HikariConfig] [RRN="] - [STAN="] - maximumPoolSize.................10 
2023-05-10 20:32:58,121 [task-1] DEBUG [HikariConfig] [RRN="] - [STAN="] - metricRegistry..................none 
2023-05-10 20:32:58,121 [task-1] DEBUG [HikariConfig] [RRN="] - [STAN="] - metricsTrackerFactory...........none 
2023-05-10 20:32:58,121 [task-1] DEBUG [HikariConfig] [RRN="] - [STAN="] - minimumIdle.....................10 
2023-05-10 20:32:58,121 [task-1] DEBUG [HikariConfig] [RRN="] - [STAN="] - password........................<masked> 
2023-05-10 20:32:58,121 [task-1] DEBUG [HikariConfig] [RRN="] - [STAN="] - poolName........................"HikariPool-1" 
2023-05-10 20:32:58,122 [task-1] DEBUG [HikariConfig] [RRN="] - [STAN="] - readOnly........................false
[truncated: 400,336 more chars]
