# Supplementary material for: Enhancing security in financial transactions: a novel blockchain-based federated learning framework for detecting counterfeit data in fintech
Source: PeerJ Comput Sci. 2024 Sep 23;10:e2280. doi: 10.7717/peerj-cs.2280 (PMC11622837; doi:10.7717/peerj-cs.2280)
Supplement: Supplemental Information 1 [file peerj-cs-10-2280-s001.zip › Federated-Client-master/federated-client/logs/application.2023-05-12.log]

2023-05-12 18:55:33	218 [main] INFO [FederatedClientApplication] [RRN="] - [STAN="] - Starting FederatedClientApplication on Hasnain-Rabbani with PID 19988 (E:\Workspace\Eclipse\zeroinfinity\thesis\federated-client\federated-client\target\classes started by hp in E:\Workspace\Eclipse\zeroinfinity\thesis\federated-client\federated-client)
2023-05-12 18:55:33	221 [main] INFO [FederatedClientApplication] [RRN="] - [STAN="] - The following profiles are active: client1
2023-05-12 18:55:35	052 [main] INFO [RepositoryConfigurationDelegate] [RRN="] - [STAN="] - Bootstrapping Spring Data JPA repositories in DEFERRED mode.
2023-05-12 18:55:35	111 [main] INFO [FederatedClientApplication] [RRN="] - [STAN="] - Starting FederatedClientApplication on Hasnain-Rabbani with PID 22764 (E:\Workspace\Eclipse\zeroinfinity\thesis\federated-client\federated-client\target\classes started by hp in E:\Workspace\Eclipse\zeroinfinity\thesis\federated-client\federated-client)
2023-05-12 18:55:35	115 [main] INFO [FederatedClientApplication] [RRN="] - [STAN="] - The following profiles are active: client2
2023-05-12 18:55:35	221 [main] INFO [RepositoryConfigurationDelegate] [RRN="] - [STAN="] - Finished Spring Data repository scanning in 150ms. Found 3 JPA repository interfaces.
2023-05-12 18:55:35	606 [main] INFO [EnableEncryptablePropertiesBeanFactoryPostProcessor] [RRN="] - [STAN="] - Post-processing PropertySource instances
2023-05-12 18:55:35	932 [main] INFO [EncryptablePropertySourceConverter] [RRN="] - [STAN="] - Converting PropertySource configurationProperties [org.springframework.boot.context.properties.source.ConfigurationPropertySourcesPropertySource] to AOP Proxy
2023-05-12 18:55:35	933 [main] INFO [EncryptablePropertySourceConverter] [RRN="] - [STAN="] - Converting PropertySource commandLineArgs [org.springframework.core.env.SimpleCommandLinePropertySource] to EncryptableEnumerablePropertySourceWrapper
2023-05-12 18:55:35	933 [main] INFO [EncryptablePropertySourceConverter] [RRN="] - [STAN="] - Converting PropertySource servletConfigInitParams [org.springframework.core.env.PropertySource$StubPropertySource] to EncryptablePropertySourceWrapper
2023-05-12 18:55:35	933 [main] INFO [EncryptablePropertySourceConverter] [RRN="] - [STAN="] - Converting PropertySource servletContextInitParams [org.springframework.core.env.PropertySource$StubPropertySource] to EncryptablePropertySourceWrapper
2023-05-12 18:55:35	933 [main] INFO [EncryptablePropertySourceConverter] [RRN="] - [STAN="] - Converting PropertySource systemProperties [org.springframework.core.env.PropertiesPropertySource] to EncryptableMapPropertySourceWrapper
2023-05-12 18:55:35	933 [main] INFO [EncryptablePropertySourceConverter] [RRN="] - [STAN="] - Converting PropertySource systemEnvironment [org.springframework.boot.env.SystemEnvironmentPropertySourceEnvironmentPostProcessor$OriginAwareSystemEnvironmentPropertySource] to EncryptableSystemEnvironmentPropertySourceWrapper
2023-05-12 18:55:35	933 [main] INFO [EncryptablePropertySourceConverter] [RRN="] - [STAN="] - Converting PropertySource random [org.springframework.boot.env.RandomValuePropertySource] to EncryptablePropertySourceWrapper
2023-05-12 18:55:35	934 [main] INFO [EncryptablePropertySourceConverter] [RRN="] - [STAN="] - Converting PropertySource applicationConfig: [file:./application-client1.yml] [org.springframework.boot.env.OriginTrackedMapPropertySource] to EncryptableMapPropertySourceWrapper
2023-05-12 18:55:36	399 [main] INFO [DefaultLazyPropertyFilter] [RRN="] - [STAN="] - Property Filter custom Bean not found with name 'encryptablePropertyFilter'. Initializing Default Property Filter
2023-05-12 18:55:37	696 [main] INFO [RepositoryConfigurationDelegate] [RRN="] - [STAN="] - Bootstrapping Spring Data JPA repositories in DEFERRED mode.
2023-05-12 18:55:37	818 [main] INFO [RepositoryConfigurationDelegate] [RRN="] - [STAN="] - Finished Spring Data repository scanning in 104ms. Found 3 JPA repository interfaces.
2023-05-12 18:55:38	253 [main] INFO [TomcatWebServer] [RRN="] - [STAN="] - Tomcat initialized with port(s): 9091 (http)
2023-05-12 18:55:38	270 [main] INFO [Http11NioProtocol] [RRN="] - [STAN="] - Initializing ProtocolHandler ["http-nio-9091"]
2023-05-12 18:55:38	271 [main] INFO [StandardService] [RRN="] - [STAN="] - Starting service [Tomcat]
2023-05-12 18:55:38	273 [main] INFO [StandardEngine] [RRN="] - [STAN="] - Starting Servlet engine: [Apache Tomcat/9.0.36]
2023-05-12 18:55:38	353 [main] INFO [EnableEncryptablePropertiesBeanFactoryPostProcessor] [RRN="] - [STAN="] - Post-processing PropertySource instances
2023-05-12 18:55:38	381 [main] INFO [FederatedClientApplication] [RRN="] - [STAN="] - Starting FederatedClientApplication on Hasnain-Rabbani with PID 26080 (E:\Workspace\Eclipse\zeroinfinity\thesis\federated-client\federated-client\target\classes started by hp in E:\Workspace\Eclipse\zeroinfinity\thesis\federated-client\federated-client)
2023-05-12 18:55:38	398 [main] INFO [FederatedClientApplication] [RRN="] - [STAN="] - The following profiles are active: client3
2023-05-12 18:55:38	530 [main] INFO [[/]] [RRN="] - [STAN="] - Initializing Spring embedded WebApplicationContext
2023-05-12 18:55:38	543 [main] INFO [ServletWebServerApplicationContext] [RRN="] - [STAN="] - Root WebApplicationContext: initialization completed in 5280 ms
2023-05-12 18:55:38	569 [main] INFO [DefaultLazyPropertyResolver] [RRN="] - [STAN="] - Property Resolver custom Bean not found with name 'encryptablePropertyResolver'. Initializing Default Property Resolver
2023-05-12 18:55:38	598 [main] INFO [DefaultLazyPropertyDetector] [RRN="] - [STAN="] - Property Detector custom Bean not found with name 'encryptablePropertyDetector'. Initializing Default Property Detector
2023-05-12 18:55:38	608 [main] INFO [EncryptablePropertySourceConverter] [RRN="] - [STAN="] - Converting PropertySource configurationProperties [org.springframework.boot.context.properties.source.ConfigurationPropertySourcesPropertySource] to AOP Proxy
2023-05-12 18:55:38	609 [main] INFO [EncryptablePropertySourceConverter] [RRN="] - [STAN="] - Converting PropertySource commandLineArgs [org.springframework.core.env.SimpleCommandLinePropertySource] to EncryptableEnumerablePropertySourceWrapper
2023-05-12 18:55:38	609 [main] INFO [EncryptablePropertySourceConverter] [RRN="] - [STAN="] - Converting PropertySource servletConfigInitParams [org.springframework.core.env.PropertySource$StubPropertySource] to EncryptablePropertySourceWrapper
2023-05-12 18:55:38	609 [main] INFO [EncryptablePropertySourceConverter] [RRN="] - [STAN="] - Converting PropertySource servletContextInitParams [org.springframework.core.env.PropertySource$StubPropertySource] to EncryptablePropertySourceWrapper
2023-05-12 18:55:38	610 [main] INFO [EncryptablePropertySourceConverter] [RRN="] - [STAN="] - Converting PropertySource systemProperties [org.springframework.core.env.PropertiesPropertySource] to EncryptableMapPropertySourceWrapper
2023-05-12 18:55:38	610 [main] INFO [EncryptablePropertySourceConverter] [RRN="] - [STAN="] - Converting PropertySource systemEnvironment [org.springframework.boot.env.SystemEnvironmentPropertySourceEnvironmentPostProcessor$OriginAwareSystemEnvironmentPropertySource] to EncryptableSystemEnvironmentPropertySourceWrapper
2023-05-12 18:55:38	612 [main] INFO [EncryptablePropertySourceConverter] [RRN="] - [STAN="] - Converting PropertySource random [org.springframework.boot.env.RandomValuePropertySource] to EncryptablePropertySourceWrapper
2023-05-12 18:55:38	613 [main] INFO [EncryptablePropertySourceConverter] [RRN="] - [STAN="] - Converting PropertySource applicationConfig: [file:./application-client2.yml] [org.springframework.boot.env.OriginTrackedMapPropertySource] to EncryptableMapPropertySourceWrapper
2023-05-12 18:55:38	973 [main] DEBUG [HikariConfig] [RRN="] - [STAN="] - Driver class com.mysql.cj.jdbc.Driver found in Thread context class loader sun.misc.Launcher$AppClassLoader@73d16e93
2023-05-12 18:55:39	111 [main] INFO [ThreadPoolTaskExecutor] [RRN="] - [STAN="] - Initializing ExecutorService 'applicationTaskExecutor'
2023-05-12 18:55:39	221 [task-1] INFO [LogHelper] [RRN="] - [STAN="] - HHH000204: Processing PersistenceUnitInfo [name: default]
2023-05-12 18:55:39	223 [main] INFO [DefaultLazyPropertyFilter] [RRN="] - [STAN="] - Property Filter custom Bean not found with name 'encryptablePropertyFilter'. Initializing Default Property Filter
2023-05-12 18:55:39	360 [task-1] INFO [Version] [RRN="] - [STAN="] - HHH000412: Hibernate ORM core version 5.4.17.Final
2023-05-12 18:55:39	362 [main] WARN [JpaBaseConfiguration$JpaWebConfiguration] [RRN="] - [STAN="] - spring.jpa.open-in-view is enabled by default. Therefore	database queries may be performed during view rendering. Explicitly configure spring.jpa.open-in-view to disable this warning
2023-05-12 18:55:39	975 [task-1] INFO [Version] [RRN="] - [STAN="] - HCANN000001: Hibernate Commons Annotations {5.1.0.Final}
2023-05-12 18:55:40	493 [task-1] DEBUG [HikariConfig] [RRN="] - [STAN="] - HikariPool-1 - configuration:
2023-05-12 18:55:40	498 [task-1] DEBUG [HikariConfig] [RRN="] - [STAN="] - allowPoolSuspension.............false
2023-05-12 18:55:40	499 [task-1] DEBUG [HikariConfig] [RRN="] - [STAN="] - autoCommit......................true
2023-05-12 18:55:40	499 [task-1] DEBUG [HikariConfig] [RRN="] - [STAN="] - catalog.........................none
2023-05-12 18:55:40	499 [task-1] DEBUG [HikariConfig] [RRN="] - [STAN="] - connectionInitSql...............none
2023-05-12 18:55:40	499 [task-1] DEBUG [HikariConfig] [RRN="] - [STAN="] - connectionTestQuery.............none
2023-05-12 18:55:40	499 [task-1] DEBUG [HikariConfig] [RRN="] - [STAN="] - connectionTimeout...............30000
2023-05-12 18:55:40	499 [task-1] DEBUG [HikariConfig] [RRN="] - [STAN="] - dataSource......................none
2023-05-12 18:55:40	500 [task-1] DEBUG [HikariConfig] [RRN="] - [STAN="] - dataSourceClassName.............none
2023-05-12 18:55:40	500 [task-1] DEBUG [HikariConfig] [RRN="] - [STAN="] - dataSourceJNDI..................none
2023-05-12 18:55:40	501 [task-1] DEBUG [HikariConfig] [RRN="] - [STAN="] - dataSourceProperties............{password=<masked>}
2023-05-12 18:55:40	501 [task-1] DEBUG [HikariConfig] [RRN="] - [STAN="] - driverClassName................."com.mysql.cj.jdbc.Driver"
2023-05-12 18:55:40	501 [task-1] DEBUG [HikariConfig] [RRN="] - [STAN="] - exceptionOverrideClassName......none
2023-05-12 18:55:40	501 [task-1] DEBUG [HikariConfig] [RRN="] - [STAN="] - healthCheckProperties...........{}
2023-05-12 18:55:40	501 [task-1] DEBUG [HikariConfig] [RRN="] - [STAN="] - healthCheckRegistry.............none
2023-05-12 18:55:40	501 [task-1] DEBUG [HikariConfig] [RRN="] - [STAN="] - idleTimeout.....................600000
2023-05-12 18:55:40	501 [task-1] DEBUG [HikariConfig] [RRN="] - [STAN="] - initializationFailTimeout.......1
2023-05-12 18:55:40	501 [task-1] DEBUG [HikariConfig] [RRN="] - [STAN="] - isolateInternalQueries..........false
2023-05-12 18:55:40	501 [task-1] DEBUG [HikariConfig] [RRN="] - [STAN="] - jdbcUrl.........................jdbc:mysql://localhost:3306/test1
2023-05-12 18:55:40	502 [task-1] DEBUG [HikariConfig] [RRN="] - [STAN="] - leakDetectionThreshold..........0
2023-05-12 18:55:40	502 [task-1] DEBUG [HikariConfig] [RRN="] - [STAN="] - maxLifetime.....................1800000
2023-05-12 18:55:40	502 [task-1] DEBUG [HikariConfig] [RRN="] - [STAN="] - maximumPoolSize.................10
2023-05-12 18:55:40	502 [task-1] DEBUG [HikariConfig] [RRN="] - [STAN="] - metricRegistry..................none
2023-05-12 18:55:40	502 [task-1] DEBUG [HikariConfig] [RRN="] - [STAN="] - metricsTrackerFactory...........none
2023-05-12 18:55:40	502 [task-1] DEBUG [HikariConfig] [RRN="] - [STAN="] - minimumIdle.....................10
2023-05-12 18:55:40	502 [task-1] DEBUG [HikariConfig] [RRN="] - [STAN="] - password........................<masked>
2023-05-12 18:55:40	502 [task-1] DEBUG [HikariConfig] [RRN="] - [STAN="] - poolName........................"HikariPool-1"
2023-05-12 18:55:40	502 [task-1] DEBUG [HikariConfig] [RRN="] - [STAN="] - readOnly........................false
2023-05-12 18:55:40	502 [task-1] DEBUG [HikariConfig] [RRN="] - [STAN="] - registerMbeans..................false
2023-05-12 18:55:40	502 [task-1] DEBUG [HikariConfig] [RRN="] - [STAN="] - scheduledExecutor...............none
2023-05-12 18:55:40	503 [task-1] DEBUG [HikariConfig] [RRN="] - [STAN="] - schema..........................none
2023-05-12 18:55:40	503 [task-1] DEBUG [HikariConfig] [RRN="] - [STAN="] - threadFactory...................internal
2023-05-12 18:55:40	503 [task-1] DEBUG [HikariConfig] [RRN="] - [STAN="] - transactionIsolation............default
2023-05-12 18:55:40	503 [task-1] DEBUG [HikariConfig] [RRN="] - [STAN="] - username........................"root"
2023-05-12 18:55:40	503 [task-1] DEBUG [HikariConfig] [RRN="] - [STAN="] - validationTimeout...............5000
2023-05-12 18:55:40	503 [task-1] INFO [HikariDataSource] [RRN="] - [STAN="] - HikariPool-1 - Starting...
2023-05-12 18:55:41	164 [task-1] DEBUG [HikariPool] [RRN="] - [STAN="] - HikariPool-1 - Added connection com.mysql.cj.jdbc.ConnectionImpl@237fdb8b
2023-05-12 18:55:41	167 [task-1] INFO [HikariDataSource] [RRN="] - [STAN="] - HikariPool-1 - Start completed.
2023-05-12 18:55:41	210 [task-1] INFO [Dialect] [RRN="] - [STAN="] - HHH000400: Using dialect: org.hibernate.dialect.MySQL8Dialect
2023-05-12 18:55:41	294 [HikariPool-1 housekeeper] DEBUG [HikariPool] [RRN="] - [STAN="] - HikariPool-1 - Pool stats (total=1	active=1	idle=0	waiting=0)
2023-05-12 18:55:41	311 [HikariPool-1 connection adder] DEBUG [HikariPool] [RRN="] - [STAN="] - HikariPool-1 - Added connection com.mysql.cj.jdbc.ConnectionImpl@2f676e30
2023-05-12 18:55:41	315 [HikariPool-1 connection adder] DEBUG [HikariPool] [RRN="] - [STAN="] - HikariPool-1 - Added connection com.mysql.cj.jdbc.ConnectionImpl@6e5a640b
2023-05-12 18:55:41	321 [HikariPool-1 connection adder] DEBUG [HikariPool] [RRN="] - [STAN="] - HikariPool-1 - Added connection com.mysql.cj.jdbc.ConnectionImpl@5f7e2f21
2023-05-12 18:55:41	327 [HikariPool-1 connection adder] DEBUG [HikariPool] [RRN="] - [STAN="] - HikariPool-1 - Added connection com.mysql.cj.jdbc.ConnectionImpl@e759b44
2023-05-12 18:55:41	332 [HikariPool-1 connection adder] DEBUG [HikariPool] [RRN="] - [STAN="] - HikariPool-1 - Added connection com.mysql.cj.jdbc.ConnectionImpl@d79f838
2023-05-12 18:55:41	348 [HikariPool-1 connection adder] DEBUG [HikariPool] [RRN="] - [STAN="] - HikariPool-1 - Added connection com.mysql.cj.jdbc.ConnectionImpl@a3b6188
2023-05-12 18:55:41	357 [HikariPool-1 connection adder] DEBUG [HikariPool] [RRN="] - [STAN="] - HikariPool-1 - Added connection com.mysql.cj.jdbc.ConnectionImpl@7678fbb1
2023-05-12 18:55:41	363 [HikariPool-1 connection adder] DEBUG [HikariPool] [RRN="] - [STAN="] - HikariPool-1 - Added connection com.mysql.cj.jdbc.ConnectionImpl@690baa55
2023-05-12 18:55:41	380 [HikariPool-1 connection adder] DEBUG [HikariPool] [RRN="] - [STAN="] - HikariPool-1 - Added connection com.mysql.cj.jdbc.ConnectionImpl@4942b4
2023-05-12 18:55:41	380 [HikariPool-1 connection adder] DEBUG [HikariPool] [RRN="] - [STAN="] - HikariPool-1 - After adding stats (total=10	active=1	idle=9	waiting=0)
2023-05-12 18:55:41	500 [main] INFO [DefaultSecurityFilterChain] [RRN="] - [STAN="] - Creating filter chain: Ant [pattern='/v2/api-docs']	[]
2023-05-12 18:55:41	500 [main] INFO [DefaultSecurityFilterChain] [RRN="] - [STAN="] - Creating filter chain: Ant [pattern='/configuration/ui']	[]
2023-05-12 18:55:41	501 [main] INFO [DefaultSecurityFilterChain] [RRN="] - [STAN="] - Creating filter chain: Ant [pattern='/swagger-resources/**']	[]
2023-05-12 18:55:41	501 [main] INFO [DefaultSecurityFilterChain] [RRN="] - [STAN="] - Creating filter chain: Ant [pattern='/configuration/**']	[]
2023-05-12 18:55:41	501 [main] INFO [DefaultSecurityFilterChain] [RRN="] - [STAN="] - Creating filter chain: Ant [pattern='/swagger-ui.html']	[]
2023-05-12 18:55:41	501 [main] INFO [DefaultSecurityFilterChain] [RRN="] - [STAN="] - Creating filter chain: Ant [pattern='/webjars/**']	[]
2023-05-12 18:55:41	573 [main] INFO [PropertySourcedRequestMappingHandlerMapping] [RRN="] - [STAN="] - Mapped URL path [/v2/api-docs] onto method [springfox.documentation.swagger2.web.Swagger2Controller#getDocumentation(String	HttpServletRequest)]
2023-05-12 18:55:41	757 [main] INFO [DefaultSecurityFilterChain] [RRN="] - [STAN="] - Creating filter chain: any request	[org.springframework.security.web.context.request.async.WebAsyncManagerIntegrationFilter@ac91282	org.springframework.security.web.context.SecurityContextPersistenceFilter@d7bbf12	org.springframework.security.web.header.HeaderWriterFilter@461c3709	org.springframework.web.filter.CorsFilter@7f79edee	org.springframework.security.web.authentication.logout.LogoutFilter@9b23822	com.zeroinfinity.federatedclient.config.JwtRequestFilter@3af7d855	org.springframework.security.web.savedrequest.RequestCacheAwareFilter@5f7eee96	org.springframework.security.web.servletapi.SecurityContextHolderAwareRequestFilter@3f6f3cc	org.springframework.security.web.authentication.AnonymousAuthenticationFilter@1ca610a0	org.springframework.security.web.session.SessionManagementFilter@6435fa1c	org.springframework.security.web.access.ExceptionTranslationFilter@40ef0af8	org.springframework.security.web.access.intercept.FilterSecurityInterceptor@4538856f]
2023-05-12 18:55:42	206 [main] INFO [TomcatWebServer] [RRN="] - [STAN="] - Tomcat initialized with port(s): 9092 (http)
2023-05-12 18:55:42	199 [main] INFO [RepositoryConfigurationDelegate] [RRN="] - [STAN="] - Bootstrapping Spring Data JPA repositories in DEFERRED mode.
2023-05-12 18:55:42	233 [main] INFO [Http11NioProtocol] [RRN="] - [STAN="] - Initializing ProtocolHandler ["http-nio-9092"]
2023-05-12 18:55:42	233 [main] INFO [StandardService] [RRN="] - [STAN="] - Starting service [Tomcat]
2023-05-12 18:55:42	234 [main] INFO [StandardEngine] [RRN="] - [STAN="] - Starting Servlet engine: [Apache Tomcat/9.0.36]
2023-05-12 18:55:42	421 [main] INFO [RepositoryConfigurationDelegate] [RRN="] - [STAN="] - Finished Spring Data repository scanning in 197ms. Found 3 JPA repository interfaces.
2023-05-12 18:55:42	442 [main] INFO [Http11NioProtocol] [RRN="] - [STAN="] - Starting ProtocolHandler ["http-nio-9091"]
2023-05-12 18:55:42	592 [main] INFO [TomcatWebServer] [RRN="] - [STAN="] - Tomcat started on port(s): 9091 (http) with context path ''
2023-05-12 18:55:42	593 [main] INFO [DocumentationPluginsBootstrapper] [RRN="] - [STAN="] - Context refreshed
2023-05-12 18:55:42	611 [main] INFO [[/]] [RRN="] - [STAN="] - Initializing Spring embedded WebApplicationContext
2023-05-12 18:55:42	612 [main] INFO [ServletWebServerApplicationContext] [RRN="] - [STAN="] - Root WebApplicationContext: initialization completed in 7291 ms
2023-05-12 18:55:42	623 [main] INFO [DefaultLazyPropertyResolver] [RRN="] - [STAN="] - Property Resolver custom Bean not found with name 'encryptablePropertyResolver'. Initializing Default Property Resolver
2023-05-12 18:55:42	645 [main] INFO [DefaultLazyPropertyDetector] [RRN="] - [STAN="] - Property Detector custom Bean not found with name 'encryptablePropertyDetector'. Initializing Default Property Detector
2023-05-12 18:55:42	837 [main] INFO [DocumentationPluginsBootstrapper] [RRN="] - [STAN="] - Found 1 custom documentation plugin(s)
2023-05-12 18:55:43	071 [main] INFO [ApiListingReferenceScanner] [RRN="] - [STAN="] - Scanning for api listing references
2023-05-12 18:55:43	131 [main] DEBUG [HikariConfig] [RRN="] - [STAN="] - Driver class com.mysql.cj.jdbc.Driver found in Thread context class loader sun.misc.Launcher$AppClassLoader@73d16e93
2023-05-12 18:55:43	293 [main] INFO [ThreadPoolTaskExecutor] [RRN="] - [STAN="] - Initializing ExecutorService 'applicationTaskExecutor'
2023-05-12 18:55:43	402 [main] INFO [EnableEncryptablePropertiesBeanFactoryPostProcessor] [RRN="] - [STAN="] - Post-processing PropertySource instances
2023-05-12 18:55:43	413 [task-1] INFO [LogHelper] [RRN="] - [STAN="] - HHH000204: Processing PersistenceUnitInfo [name: default]
2023-05-12 18:55:43	468 [main] WARN [JpaBaseConfiguration$JpaWebConfiguration] [RRN="] - [STAN="] - spring.jpa.open-in-view is enabled by default. Therefore	database queries may be performed during view rendering. Explicitly configure spring.jpa.open-in-view to disable this warning
2023-05-12 18:55:43	548 [task-1] INFO [Version] [RRN="] - [STAN="] - HHH000412: Hibernate ORM core version 5.4.17.Final
2023-05-12 18:55:43	747 [main] INFO [EncryptablePropertySourceConverter] [RRN="] - [STAN="] - Converting PropertySource configurationProperties [org.springframework.boot.context.properties.source.ConfigurationPropertySourcesPropertySource] to AOP Proxy
2023-05-12 18:55:43	748 [main] INFO [EncryptablePropertySourceConverter] [RRN="] - [STAN="] - Converting PropertySource commandLineArgs [org.springframework.core.env.SimpleCommandLinePropertySource] to EncryptableEnumerablePropertySourceWrapper
2023-05-12 18:55:43	748 [main] INFO [EncryptablePropertySourceConverter] [RRN="] - [STAN="] - Converting PropertySource servletConfigInitParams [org.springframework.core.env.PropertySource$StubPropertySource] to EncryptablePropertySourceWrapper
2023-05-12 18:55:43	748 [main] INFO [EncryptablePropertySourceConverter] [RRN="] - [STAN="] - Converting PropertySource servletContextInitParams [org.springframework.core.env.PropertySource$StubPropertySource] to EncryptablePropertySourceWrapper
2023-05-12 18:55:43	749 [main] INFO [EncryptablePropertySourceConverter] [RRN="] - [STAN="] - Converting PropertySource systemProperties [org.springframework.core.env.PropertiesPropertySource] to EncryptableMapPropertySourceWrapper
2023-05-12 18:55:43	749 [main] INFO [EncryptablePropertySourceConverter] [RRN="] - [STAN="] - Converting PropertySource systemEnvironment [org.springframework.boot.env.SystemEnvironmentPropertySourceEnvironmentPostProcessor$OriginAwareSystemEnvironmentPropertySource] to EncryptableSystemEnvironmentPropertySourceWrapper
2023-05-12 18:55:43	749 [main] INFO [EncryptablePropertySourceConverter] [RRN="] - [STAN="] - Converting PropertySource random [org.springframework.boot.env.RandomValuePropertySource] to EncryptablePropertySourceWrapper
2023-05-12 18:55:43	749 [main] INFO [EncryptablePropertySourceConverter] [RRN="] - [STAN="] - Converting PropertySource applicationConfig: [file:./application-client3.yml] [org.springframework.boot.env.OriginTrackedMapPropertySource] to EncryptableMapPropertySourceWrapper
2023-05-12 18:55:44	102 [task-1] INFO [Version] [RRN="] - [STAN="] - HCANN000001: Hibernate Commons Annotations {5.1.0.Final}
2023-05-12 18:55:44	189 [main] INFO [DeferredRepositoryInitializationListener] [RRN="] - [STAN="] - Triggering deferred initialization of Spring Data repositories…
2023-05-12 18:55:44	245 [task-1] INFO [JtaPlatformInitiator] [RRN="] - [STAN="] - HHH000490: Using JtaPlatform implementation: [org.hibernate.engine.transaction.jta.platform.internal.NoJtaPlatform]
2023-05-12 18:55:44	273 [task-1] INFO [LocalContainerEntityManagerFactoryBean] [RRN="] - [STAN="] - Initialized JPA EntityManagerFactory for persistence unit 'default'
2023-05-12 18:55:44	481 [main] INFO [DefaultLazyPropertyFilter] [RRN="] - [STAN="] - Property Filter custom Bean not found with name 'encryptablePropertyFilter'. Initializing Default Property Filter
2023-05-12 18:55:44	603 [task-1] DEBUG [HikariConfig] [RRN="] - [STAN="] - HikariPool-1 - configuration:
2023-05-12 18:55:44	611 [task-1] DEBUG [HikariConfig] [RRN="] - [STAN="] - allowPoolSuspension.............false
2023-05-12 18:55:44	611 [task-1] DEBUG [HikariConfig] [RRN="] - [STAN="] - autoCommit......................true
2023-05-12 18:55:44	612 [task-1] DEBUG [HikariConfig] [RRN="] - [STAN="] - catalog.........................none
2023-05-12 18:55:44	612 [task-1] DEBUG [HikariConfig] [RRN="] - [STAN="] - connectionInitSql...............none
2023-05-12 18:55:44	612 [task-1] DEBUG [HikariConfig] [RRN="] - [STAN="] - connectionTestQuery.............none
2023-05-12 18:55:44	612 [task-1] DEBUG [HikariConfig] [RRN="] - [STAN="] - connectionTimeout...............30000
2023-05-12 18:55:44	612 [task-1] DEBUG [HikariConfig] [RRN="] - [STAN="] - dataSource......................none
2023-05-12 18:55:44	612 [task-1] DEBUG [HikariConfig] [RRN="] - [STAN="] - dataSourceClassName.............none
2023-05-12 18:55:44	612 [task-1] DEBUG [HikariConfig] [RRN="] - [STAN="] - dataSourceJNDI..................none
2023-05-12 18:55:44	616 [task-1] DEBUG [HikariConfig] [RRN="] - [STAN="] - dataSourceProperties............{password=<masked>}
2023-05-12 18:55:44	617 [task-1] DEBUG [HikariConfig] [RRN="] - [STAN="] - driverClassName................."com.mysql.cj.jdbc.Driver"
2023-05-12 18:55:44	617 [task-1] DEBUG [HikariConfig] [RRN="] - [STAN="] - exceptionOverrideClassName......none
2023-05-12 18:55:44	617 [task-1] DEBUG [HikariConfig] [RRN="] - [STAN="] - healthCheckProperties...........{}
2023-05-12 18:55:44	617 [task-1] DEBUG [HikariConfig] [RRN="] - [STAN="] - healthCheckRegistry.............none
2023-05-12 18:55:44	619 [task-1] DEBUG [HikariConfig] [RRN="] - [STAN="] - idleTimeout.....................600000
2023-05-12 18:55:44	619 [task-1] DEBUG [HikariConfig] [RRN="] - [STAN="] - initializationFailTimeout.......1
2023-05-12 18:55:44	619 [task-1] DEBUG [HikariConfig] [RRN="] - [STAN="] - isolateInternalQueries..........false
2023-05-12 18:55:44	619 [task-1] DEBUG [HikariConfig] [RRN="] - [STAN="] - jdbcUrl.........................jdbc:mysql://localhost:3306/test2
2023-05-12 18:55:44	620 [task-1] DEBUG [HikariConfig] [RRN="] - [STAN="] - leakDetectionThreshold..........0
2023-05-12 18:55:44	620 [task-1] DEBUG [HikariConfig] [RRN="] - [STAN="] - maxLifetime.....................1800000
2023-05-12 18:55:44	620 [task-1] DEBUG [HikariConfig] [RRN="] - [STAN="] - maximumPoolSize.................10
2023-05-12 18:55:44	620 [task-1] DEBUG [HikariConfig] [RRN="] - [STAN="] - metricRegistry..................none
2023-05-12 18:55:44	621 [task-1] DEBUG [HikariConfig] [RRN="] - [STAN="] - metricsTrackerFactory...........none
2023-05-12 18:55:44	621 [task-1] DEBUG [HikariConfig] [RRN="] - [STAN="] - minimumIdle.....................10
2023-05-12 18:55:44	621 [task-1] DEBUG [HikariConfig] [RRN="] - [STAN="] - password........................<masked>
2023-05-12 18:55:44	655 [task-1] DEBUG [HikariConfig] [RRN="] - [STAN="] - poolName........................"HikariPool-1"
2023-05-12 18:55:44	659 [task-1] DEBUG [HikariConfig] [RRN="] - [STAN="] - readOnly........................false
2023-05-12 18:55:44	664 [task-1] DEBUG [HikariConfig] [RRN="] - [STAN="] - registerMbeans..................false
2023-05-12 18:55:44	666 [task-1] DEBUG [HikariConfig] [RRN="] - [STAN="] - scheduledExecutor...............none
2023-05-12 18:55:44	669 [task-1] DEBUG [HikariConfig] [RRN="] - [STAN="] - schema..........................none
2023-05-12 18:55:44	671 [task-1] DEBUG [HikariConfig] [RRN="] - [STAN="] - threadFactory...................internal
2023-05-12 18:55:44	672 [task-1] DEBUG [HikariConfig] [RRN="] - [STAN="] - transactionIsolation............default
2023-05-12 18:55:44	676 [task-1] DEBUG [HikariConfig] [RRN="] - [STAN="] - username........................"root"
2023-05-12 18:55:44	678 [task-1] DEBUG [HikariConfig] [RRN="] - [STAN="] - validationTimeout...............5000
2023-05-12 18:55:44	682 [task-1] INFO [HikariDataSource] [RRN="] - [STAN="] - HikariPool-1 - Starting...
2023-05-12 18:55:45	635 [task-1] DEBUG [HikariPool] [RRN="] - [STAN="] - HikariPool-1 - Added connection com.mysql.cj.jdbc.ConnectionImpl@1320c0f5
2023-05-12 18:55:45	637 [task-1] INFO [HikariDataSource] [RRN="] - [STAN="] - HikariPool-1 - Start completed.
2023-05-12 18:55:45	691 [task-1] INFO [Dialect] [RRN="] - [STAN="] - HHH000400: Using dialect: org.hibernate.dialect.MySQL8Dialect
2023-05-12 18:55:45	794 [HikariPool-1 housekeeper] DEBUG [HikariPool] [RRN="] - [STAN="] - HikariPool-1 - Pool stats (total=1	active=1	idle=0	waiting=0)
2023-05-12 18:55:45	822 [main] INFO [DefaultSecurityFilterChain] [RRN="] - [STAN="] - Creating filter chain: Ant [pattern='/v2/api-docs']	[]
2023-05-12 18:55:45	822 [main] INFO [DefaultSecurityFilterChain] [RRN="] - [STAN="] - Creating filter chain: Ant [pattern='/configuration/ui']	[]
2023-05-12 18:55:45	822 [main] INFO [DefaultSecurityFilterChain] [RRN="] - [STAN="] - Creating filter chain: Ant [pattern='/swagger-resources/**']	[]
2023-05-12 18:55:45	822 [main] INFO [DefaultSecurityFilterChain] [RRN="] - [STAN="] - Creating filter chain: Ant [pattern='/configuration/**']	[]
2023-05-12 18:55:45	823 [main] INFO [DefaultSecurityFilterChain] [RRN="] - [STAN="] - Creating filter chain: Ant [pattern='/swagger-ui.html']	[]
2023-05-12 18:55:45	823 [main] INFO [DefaultSecurityFilterChain] [RRN="] - [STAN="] - Creating filter chain: Ant [pattern='/webjars/**']	[]
2023-05-12 18:55:45	968 [HikariPool-1 connection adder] DEBUG [HikariPool] [RRN="] - [STAN="] - HikariPool-1 - Added connection com.mysql.cj.jdbc.ConnectionImpl@72ca22e9
2023-05-12 18:55:45	990 [HikariPool-1 connection adder] DEBUG [HikariPool] [RRN="] - [STAN="] - HikariPool-1 - Added connection com.mysql.cj.jdbc.ConnectionImpl@33f728d2
2023-05-12 18:55:45	996 [HikariPool-1 connection adder] DEBUG [HikariPool] [RRN="] - [STAN="] - HikariPool-1 - Added connection com.mysql.cj.jdbc.ConnectionImpl@28e9b1a
2023-05-12 18:55:46	002 [HikariPool-1 connection adder] DEBUG [HikariPool] [RRN="] - [STAN="] - HikariPool-1 - Added connection com.mysql.cj.jdbc.ConnectionImpl@53d8d79d
2023-05-12 18:55:46	007 [HikariPool-1 connection adder] DEBUG [HikariPool] [RRN="] - [STAN="] - HikariPool-1 - Added connection com.mysql.cj.jdbc.ConnectionImpl@5edfbe9
2023-05-12 18:55:46	032 [HikariPool-1 connection adder] DEBUG [HikariPool] [RRN="] - [STAN="] - HikariPool-1 - Added connection com.mysql.cj.jdbc.ConnectionImpl@579668ec
2023-05-12 18:55:46	037 [HikariPool-1 connection adder] DEBUG [HikariPool] [RRN="] - [STAN="] - HikariPool-1 - Added connection com.mysql.cj.jdbc.ConnectionImpl@5a9d8117
2023-05-12 18:55:46	041 [HikariPool-1 connection adder] DEBUG [HikariPool] [RRN="] - [STAN="] - HikariPool-1 - Added connection com.mysql.cj.jdbc.ConnectionImpl@792369ab
2023-05-12 18:55:46	045 [HikariPool-1 connection adder] DEBUG [HikariPool] [RRN="] - [STAN="] - HikariPool-1 - Added connection com.mysql.cj.jdbc.ConnectionImpl@263cb48e
2023-05-12 18:55:46	046 [HikariPool-1 connection adder] DEBUG [HikariPool] [RRN="] - [STAN="] - HikariPool-1 - After adding stats (total=10	active=0	idle=10	waiting=0)
2023-05-12 18:55:46	141 [main] INFO [PropertySourcedRequestMappingHandlerMapping] [RRN="] - [STAN="] - Mapped URL path [/v2/api-docs] onto method [springfox.documentation.swagger2.web.Swagger2Controller#getDocumentation(String	HttpServletRequest)]
2023-05-12 18:55:46	792 [main] INFO [DeferredRepositoryInitializationListener] [RRN="] - [STAN="] - Spring Data repositories initialized!
2023-05-12 18:55:46	877 [main] INFO [FederatedClientApplication] [RRN="] - [STAN="] - Started FederatedClientApplication in 14.264 seconds (JVM running for 14.874)
2023-05-12 18:55:47	058 [main] INFO [DefaultSecurityFilterChain] [RRN="] - [STAN="] - Creating filter chain: any request	[org.springframework.security.web.context.request.async.WebAsyncManagerIntegrationFilter@62b09715	org.springframework.security.web.context.SecurityContextPersistenceFilter@5d1b1c2a	org.springframework.security.web.header.HeaderWriterFilter@51f95f0d	org.springframework.web.filter.CorsFilter@3e214105	org.springframework.security.web.authentication.logout.LogoutFilter@2272cbb0	com.zeroinfinity.federatedclient.config.JwtRequestFilter@4d18b73a	org.springframework.security.web.savedrequest.RequestCacheAwareFilter@25f61c2c	org.springframework.security.web.servletapi.SecurityContextHolderAwareRequestFilter@36790bec	org.springframework.security.web.authentication.AnonymousAuthenticationFilter@da4cf09	org.springframework.security.web.session.SessionManagementFilter@2a7d9b41	org.springframework.security.web.access.ExceptionTranslationFilter@478b0739	org.springframework.security.web.access.intercept.FilterSecurityInterceptor@7a682d35]
2023-05-12 18:55:47	651 [main] INFO [Http11NioProtocol] [RRN="] - [STAN="] - Starting ProtocolHandler ["http-nio-9092"]
2023-05-12 18:55:47	694 [main] INFO [TomcatWebServer] [RRN="] - [STAN="] - Tomcat started on port(s): 9092 (http) with context path ''
2023-05-12 18:55:47	696 [main] INFO [DocumentationPluginsBootstrapper] [RRN="] - [STAN="] - Context refreshed
2023-05-12 18:55:47	788 [main] INFO [DocumentationPluginsBootstrapper] [RRN="] - [STAN="] - Found 1 custom documentation plugin(s)
2023-05-12 18:55:47	898 [main] INFO [ApiListingReferenceScanner] [RRN="] - [STAN="] - Scanning for api listing references
2023-05-12 18:55:48	454 [main] INFO [DeferredRepositoryInitializationListener] [RRN="] - [STAN="] - Triggering deferred initialization of Spring Data repositories…
2023-05-12 18:55:48	737 [task-1] INFO [JtaPlatformInitiator] [RRN="] - [STAN="] - HHH000490: Using JtaPlatform implementation: [org.hibernate.engine.transaction.jta.platform.internal.NoJtaPlatform]
2023-05-12 18:55:48	764 [task-1] INFO [LocalContainerEntityManagerFactoryBean] [RRN="] - [STAN="] - Initialized JPA EntityManagerFactory for persistence unit 'default'
2023-05-12 18:55:48	962 [main] INFO [TomcatWebServer] [RRN="] - [STAN="] - Tomcat initialized with port(s): 9093 (http)
2023-05-12 18:55:48	982 [main] INFO [Http11NioProtocol] [RRN="] - [STAN="] - Initializing ProtocolHandler ["http-nio-9093"]
2023-05-12 18:55:48	982 [main] INFO [StandardService] [RRN="] - [STAN="] - Starting service [Tomcat]
2023-05-12 18:55:48	983 [main] INFO [StandardEngine] [RRN="] - [STAN="] - Starting Servlet engine: [Apache Tomcat/9.0.36]
2023-05-12 18:55:49	325 [main] INFO [[/]] [RRN="] - [STAN="] - Initializing Spring embedded WebApplicationContext
2023-05-12 18:55:49	325 [main] INFO [ServletWebServerApplicationContext] [RRN="] - [STAN="] - Root WebApplicationContext: initialization completed in 10480 ms
2023-05-12 18:55:49	337 [main] INFO [DefaultLazyPropertyResolver] [RRN="] - [STAN="] - Property Resolver custom Bean not found with name 'encryptablePropertyResolver'. Initializing Default Property Resolver
2023-05-12 18:55:49	355 [main] INFO [DefaultLazyPropertyDetector] [RRN="] - [STAN="] - Property Detector custom Bean not found with name 'encryptablePropertyDetector'. Initializing Default Property Detector
2023-05-12 18:55:49	705 [main] DEBUG [HikariConfig] [RRN="] - [STAN="] - Driver class com.mysql.cj.jdbc.Driver found in Thread context class loader sun.misc.Launcher$AppClassLoader@73d16e93
2023-05-12 18:55:49	971 [main] INFO [DeferredRepositoryInitializationListener] [RRN="] - [STAN="] - Spring Data repositories initialized!
2023-05-12 18:55:49	983 [main] INFO [FederatedClientApplication] [RRN="] - [STAN="] - Started FederatedClientApplication in 15.725 seconds (JVM running for 16.536)
2023-05-12 18:55:50	202 [main] INFO [ThreadPoolTaskExecutor] [RRN="] - [STAN="] - Initializing ExecutorService 'applicationTaskExecutor'
2023-05-12 18:55:50	570 [task-1] INFO [LogHelper] [RRN="] - [STAN="] - HHH000204: Processing PersistenceUnitInfo [name: default]
2023-05-12 18:55:50	675 [main] WARN [JpaBaseConfiguration$JpaWebConfiguration] [RRN="] - [STAN="] - spring.jpa.open-in-view is enabled by default. Therefore	database queries may be performed during view rendering. Explicitly configure spring.jpa.open-in-view to disable this warning
2023-05-12 18:55:50	792 [task-1] INFO [Version] [RRN="] - [STAN="] - HHH000412: Hibernate ORM core version 5.4.17.Final
2023-05-12 18:55:51	183 [task-1] INFO [Version] [RRN="] - [STAN="] - HCANN000001: Hibernate Commons Annotations {5.1.0.Final}
2023-05-12 18:55:51	557 [task-1] DEBUG [HikariConfig] [RRN="] - [STAN="] - HikariPool-1 - configuration:
2023-05-12 18:55:51	561 [task-1] DEBUG [HikariConfig] [RRN="] - [STAN="] - allowPoolSuspension.............false
2023-05-12 18:55:51	561 [task-1] DEBUG [HikariConfig] [RRN="] - [STAN="] - autoCommit......................true
2023-05-12 18:55:51	561 [task-1] DEBUG [HikariConfig] [RRN="] - [STAN="] - catalog.........................none
2023-05-12 18:55:51	561 [task-1] DEBUG [HikariConfig] [RRN="] - [STAN="] - connectionInitSql...............none
2023-05-12 18:55:51	561 [task-1] DEBUG [HikariConfig] [RRN="] - [STAN="] - connectionTestQuery.............none
2023-05-12 18:55:51	562 [task-1] DEBUG [HikariConfig] [RRN="] - [STAN="] - connectionTimeout...............30000
2023-05-12 18:55:51	562 [task-1] DEBUG [HikariConfig] [RRN="] - [STAN="] - dataSource......................none
2023-05-12 18:55:51	562 [task-1] DEBUG [HikariConfig] [RRN="] - [STAN="] - dataSourceClassName.............none
2023-05-12 18:55:51	562 [task-1] DEBUG [HikariConfig] [RRN="] - [STAN="] - dataSourceJNDI..................none
2023-05-12 18:55:51	563 [task-1] DEBUG [HikariConfig] [RRN="] - [STAN="] - dataSourceProperties............{password=<masked>}
2023-05-12 18:55:51	563 [task-1] DEBUG [HikariConfig] [RRN="] - [STAN="] - driverClassName................."com.mysql.cj.jdbc.Driver"
2023-05-12 18:55:51	563 [task-1] DEBUG [HikariConfig] [RRN="] - [STAN="] - exceptionOverrideClassName......none
2023-05-12 18:55:51	564 [task-1] DEBUG [HikariConfig] [RRN="] - [STAN="] - healthCheckProperties...........{}
2023-05-12 18:55:51	564 [task-1] DEBUG [HikariConfig] [RRN="] - [STAN="] - healthCheckRegistry.............none
2023-05-12 18:55:51	564 [task-1] DEBUG [HikariConfig] [RRN="] - [STAN="] - idleTimeout.....................600000
2023-05-12 18:55:51	564 [task-1] DEBUG [HikariConfig] [RRN="] - [STAN="] - initializationFailTimeout.......1
2023-05-12 18:55:51	564 [task-1] DEBUG [HikariConfig] [RRN="] - [STAN="] - isolateInternalQueries..........false
2023-05-12 18:55:51	565 [task-1] DEBUG [HikariConfig] [RRN="] - [STAN="] - jdbcUrl.........................jdbc:mysql://localhost:3306/test3
2023-05-12 18:55:51	565 [task-1] DEBUG [HikariConfig] [RRN="] - [STAN="] - leakDetectionThreshold..........0
2023-05-12 18:55:51	565 [task-1] DEBUG [HikariConfig] [RRN="] - [STAN="] - maxLifetime.....................1800000
2023-05-12 18:55:51	565 [task-1] DEBUG [HikariConfig] [RRN="] - [STAN="] - maximumPoolSize.................10
2023-05-12 18:55:51	565 [task-1] DEBUG [HikariConfig] [RRN="] - [STAN="] - metricRegistry..................none
2023-05-12 18:55:51	565 [task-1] DEBUG [HikariConfig] [RRN="] - [STAN="] - metricsTrackerFactory...........none
2023-05-12 18:55:51	565 [task-1] DEBUG [HikariConfig] [RRN="] - [STAN="] - minimumIdle.....................10
2023-05-12 18:55:51	566 [task-1] DEBUG [HikariConfig] [RRN="] - [STAN="] - password........................<masked>
2023-05-12 18:55:51	566 [task-1] DEBUG [HikariConfig] [RRN="] - [STAN="] - poolName........................"HikariPool-1"
2023-05-12 18:55:51	566 [task-1] DEBUG [HikariConfig] [RRN="] - [STAN="] - readOnly........................false
2023-05-12 18:55:51	566 [task-1] DEBUG [HikariConfig] [RRN="] - [STAN="] - registerMbeans..................false
2023-05-12 18:55:51	566 [task-1] DEBUG [HikariConfig] [RRN="] - [STAN="] - scheduledExecutor...............none
2023-05-12 18:55:51	566 [task-1] DEBUG [HikariConfig] [RRN="] - [STAN="] - schema..........................none
2023-05-12 18:55:51	566 [task-1] DEBUG [HikariConfig] [RRN="] - [STAN="] - threadFactory...................internal
2023-05-12 18:55:51	566 [task-1] DEBUG [HikariConfig] [RRN="] - [STAN="] - transactionIsolation............default
2023-05-12 18:55:51	567 [task-1] DEBUG [HikariConfig] [RRN="] - [STAN="] - username........................"root"
2023-05-12 18:55:51	567 [task-1] DEBUG [HikariConfig] [RRN="] - [STAN="] - validationTimeout...............5000
2023-05-12 18:55:51	567 [task-1] INFO [HikariDataSource] [RRN="] - [STAN="] - HikariPool-1 - Starting...
2023-05-12 18:55:51	940 [main] INFO [DefaultSecurityFilterChain] [RRN="] - [STAN="] - Creating filter chain: Ant [pattern='/v2/api-docs']	[]
2023-05-12 18:55:51	941 [main] INFO [DefaultSecurityFilterChain] [RRN="] - [STAN="] - Creating filter chain: Ant [pattern='/configuration/ui']	[]
2023-05-12 18:55:51	941 [main] INFO [DefaultSecurityFilterChain] [RRN="] - [STAN="] - Creating filter chain: Ant [pattern='/swagger-resources/**']	[]
2023-05-12 18:55:51	942 [main] INFO [DefaultSecurityFilterChain] [RRN="] - [STAN="] - Creating filter chain: Ant [pattern='/configuration/**']	[]
2023-05-12 18:55:51	942 [main] INFO [DefaultSecurityFilterChain] [RRN="] - [STAN="] - Creating filter chain: Ant [pattern='/swagger-ui.html']	[]
2023-05-12 18:55:51	942 [main] INFO [DefaultSecurityFilterChain] [RRN="] - [STAN="] - Creating filter chain: Ant [pattern='/webjars/**']	[]
2023-05-12 18:55:52	052 [main] INFO [PropertySourcedRequestMappingHandlerMapping] [RRN="] - [STAN="] - Mapped URL path [/v2/api-docs] onto method [springfox.documentation.swagger2.web.Swagger2Controller#getDocumentation(String	HttpServletRequest)]
2023-05-12 18:55:52	125 [task-1] DEBUG [HikariPool] [RRN="] - [STAN="] - HikariPool-1 - Added connection com.mysql.cj.jdbc.ConnectionImpl@44c2d679
2023-05-12 18:55:52	128 [task-1] INFO [HikariDataSource] [RRN="] - [STAN="] - HikariPool-1 - Start completed.
2023-05-12 18:55:52	164 [task-1] INFO [Dialect] [RRN="] - [STAN="] - HHH000400: Using dialect: org.hibernate.dialect.MySQL8Dialect
2023-05-12 18:55:52	316 [HikariPool-1 housekeeper] DEBUG [HikariPool] [RRN="] - [STAN="] - HikariPool-1 - Pool stats (total=1	active=1	idle=0	waiting=0)
2023-05-12 18:55:52	342 [main] INFO [DefaultSecurityFilterChain] [RRN="] - [STAN="] - Creating filter chain: any request	[org.springframework.security.web.context.request.async.WebAsyncManagerIntegrationFilter@17207f5b	org.springframework.security.web.context.SecurityContextPersistenceFilter@746c411c	org.springframework.security.web.header.HeaderWriterFilter@1a01d7f0	org.springframework.web.filter.CorsFilter@373052b5	org.springframework.security.web.authentication.logout.LogoutFilter@66c9b52f	com.zeroinfinity.federatedclient.config.JwtRequestFilter@329bad59	org.springframework.security.web.savedrequest.RequestCacheAwareFilter@51efb731	org.springframework.security.web.servletapi.SecurityContextHolderAwareRequestFilter@707e4fe4	org.springframework.security.web.authentication.AnonymousAuthenticationFilter@67e0ff3a	org.springframework.security.web.session.SessionManagementFilter@32d418a9	org.springframework.security.web.access.ExceptionTranslationFilter@52ae997b	org.springframework.security.web.access.intercept.FilterSecurityInterceptor@45843650]
2023-05-12 18:55:52	377 [HikariPool-1 connection adder] DEBUG [HikariPool] [RRN="] - [STAN="] - HikariPool-1 - Added connection com.mysql.cj.jdbc.ConnectionImpl@68ea3643
2023-05-12 18:55:52	381 [HikariPool-1 connection adder] DEBUG [HikariPool] [RRN="] - [STAN="] - HikariPool-1 - Added connection com.mysql.cj.jdbc.ConnectionImpl@29d73c78
2023-05-12 18:55:52	385 [HikariPool-1 connection adder] DEBUG [HikariPool] [RRN="] - [STAN="] - HikariPool-1 - Added connection com.mysql.cj.jdbc.ConnectionImpl@18343597
2023-05-12 18:55:52	390 [HikariPool-1 connection adder] DEBUG [HikariPool] [RRN="] - [STAN="] - HikariPool-1 - Added connection com.mysql.cj.jdbc.ConnectionImpl@49f8c337
2023-05-12 18:55:52	394 [HikariPool-1 connection adder] DEBUG [HikariPool] [RRN="] - [STAN="] - HikariPool-1 - Added connection com.mysql.cj.jdbc.ConnectionImpl@7bb9ebd6
2023-05-12 18:55:52	398 [HikariPool-1 connection adder] DEBUG [HikariPool] [RRN="] - [STAN="] - HikariPool-1 - Added connection com.mysql.cj.jdbc.ConnectionImpl@4db6fe7e
2023-05-12 18:55:52	403 [HikariPool-1 connection adder] DEBUG [HikariPool] [RRN="] - [STAN="] - HikariPool-1 - Added connection com.mysql.cj.jdbc.ConnectionImpl@7df6e003
2023-05-12 18:55:52	407 [HikariPool-1 connection adder] DEBUG [HikariPool] [RRN="] - [STAN="] - HikariPool-1 - Added connection com.mysql.cj.jdbc.ConnectionImpl@314a9c60
2023-05-12 18:55:52	414 [HikariPool-1 connection adder] DEBUG [HikariPool] [RRN="] - [STAN="] - HikariPool-1 - Added connection com.mysql.cj.jdbc.ConnectionImpl@64a3136e
2023-05-12 18:55:52	414 [HikariPool-1 connection adder] DEBUG [HikariPool] [RRN="] - [STAN="] - HikariPool-1 - After adding stats (total=10	active=1	idle=9	waiting=0)
2023-05-12 18:55:53	001 [main] INFO [Http11NioProtocol] [RRN="] - [STAN="] - Starting ProtocolHandler ["http-nio-9093"]
2023-05-12 18:55:53	083 [main] INFO [TomcatWebServer] [RRN="] - [STAN="] - Tomcat started on port(s): 9093 (http) with context path ''
2023-05-12 18:55:53	085 [main] INFO [DocumentationPluginsBootstrapper] [RRN="] - [STAN="] - Context refreshed
2023-05-12 18:55:53	136 [main] INFO [DocumentationPluginsBootstrapper] [RRN="] - [STAN="] - Found 1 custom documentation plugin(s)
2023-05-12 18:55:53	307 [main] INFO [ApiListingReferenceScanner] [RRN="] - [STAN="] - Scanning for api listing references
2023-05-12 18:55:54	279 [main] INFO [DeferredRepositoryInitializationListener] [RRN="] - [STAN="] - Triggering deferred initialization of Spring Data repositories…
2023-05-12 18:55:55	051 [task-1] INFO [JtaPlatformInitiator] [RRN="] - [STAN="] - HHH000490: Using JtaPlatform implementation: [org.hibernate.engine.transaction.jta.platform.internal.NoJtaPlatform]
2023-05-12 18:55:55	065 [task-1] INFO [LocalContainerEntityManagerFactoryBean] [RRN="] - [STAN="] - Initialized JPA EntityManagerFactory for persistence unit 'default'
2023-05-12 18:55:55	862 [main] INFO [DeferredRepositoryInitializationListener] [RRN="] - [STAN="] - Spring Data repositories initialized!
2023-05-12 18:55:55	884 [main] INFO [FederatedClientApplication] [RRN="] - [STAN="] - Started FederatedClientApplication in 18.583 seconds (JVM running for 19.873)
2023-05-12 18:56:11	305 [HikariPool-1 housekeeper] DEBUG [HikariPool] [RRN="] - [STAN="] - HikariPool-1 - Pool stats (total=10	active=0	idle=10	waiting=0)
2023-05-12 18:56:11	305 [HikariPool-1 housekeeper] DEBUG [HikariPool] [RRN="] - [STAN="] - HikariPool-1 - Fill pool skipped	pool is at sufficient level.
2023-05-12 18:56:15	808 [HikariPool-1 housekeeper] DEBUG [HikariPool] [RRN="] - [STAN="] - HikariPool-1 - Pool stats (total=10	active=0	idle=10	waiting=0)
2023-05-12 18:56:15	809 [HikariPool-1 housekeeper] DEBUG [HikariPool] [RRN="] - [STAN="] - HikariPool-1 - Fill pool skipped	pool is at sufficient level.
2023-05-12 18:56:22	318 [HikariPool-1 housekeeper] DEBUG [HikariPool] [RRN="] - [STAN="] - HikariPool-1 - Pool stats (total=10	active=0	idle=10	waiting=0)
2023-05-12 18:56:22	318 [HikariPool-1 housekeeper] DEBUG [HikariPool] [RRN="] - [STAN="] - HikariPool-1 - Fill pool skipped	pool is at sufficient level.
2023-05-12 18:56:30	004 [http-nio-9091-exec-1] INFO [[/]] [RRN="] - [STAN="] - Initializing Spring DispatcherServlet 'dispatcherServlet'
2023-05-12 18:56:30	004 [http-nio-9091-exec-1] INFO [DispatcherServlet] [RRN="] - [STAN="] - Initializing Servlet 'dispatcherServlet'
2023-05-12 18:56:30	021 [http-nio-9091-exec-1] INFO [DispatcherServlet] [RRN="] - [STAN="] - Completed initialization in 17 ms
2023-05-12 18:56:30	932 [http-nio-9092-exec-2] INFO [[/]] [RRN="] - [STAN="] - Initializing Spring DispatcherServlet 'dispatcherServlet'
2023-05-12 18:56:30	933 [http-nio-9092-exec-2] INFO [DispatcherServlet] [RRN="] - [STAN="] - Initializing Servlet 'dispatcherServlet'
2023-05-12 18:56:30	943 [http-nio-9092-exec-2] INFO [DispatcherServlet] [RRN="] - [STAN="] - Completed initialization in 10 ms
2023-05-12 18:56:31	748 [http-nio-9093-exec-3] INFO [[/]] [RRN="] - [STAN="] - Initializing Spring DispatcherServlet 'dispatcherServlet'
2023-05-12 18:56:31	748 [http-nio-9093-exec-3] INFO [DispatcherServlet] [RRN="] - [STAN="] - Initializing Servlet 'dispatcherServlet'
2023-05-12 18:56:31	758 [http-nio-9093-exec-3] INFO [DispatcherServlet] [RRN="] - [STAN="] - Completed initialization in 9 ms
2023-05-12 18:56:41	318 [HikariPool-1 housekeeper] DEBUG [HikariPool] [RRN="] - [STAN="] - HikariPool-1 - Pool stats (total=10	active=0	idle=10	waiting=0)
2023-05-12 18:56:41	318 [HikariPool-1 housekeeper] DEBUG [HikariPool] [RRN="] - [STAN="] - HikariPool-1 - Fill pool skipped	pool is at sufficient level.
2023-05-12 18:56:45	810 [HikariPool-1 housekeeper] DEBUG [HikariPool] [RRN="] - [STAN="] - HikariPool-1 - Pool stats (total=10	active=0	idle=10	waiting=0)
2023-05-12 18:56:45	811 [HikariPool-1 housekeeper] DEBUG [HikariPool] [RRN="] - [STAN="] - HikariPool-1 - Fill pool skipped	pool is at sufficient level.
2023-05-12 18:56:52	326 [HikariPool-1 housekeeper] DEBUG [HikariPool] [RRN="] - [STAN="] - HikariPool-1 - Pool stats (total=10	active=0	idle=10	waiting=0)
2023-05-12 18:56:52	326 [HikariPool-1 housekeeper] DEBUG [HikariPool] [RRN="] - [STAN="] - HikariPool-1 - Fill pool skipped	pool is at sufficient level.
2023-05-12 18:57:11	327 [HikariPool-1 housekeeper] DEBUG [HikariPool] [RRN="] - [STAN="] - HikariPool-1 - Pool stats (total=10	active=0	idle=10	waiting=0)
2023-05-12 18:57:11	327 [HikariPool-1 housekeeper] DEBUG [HikariPool] [RRN="] - [STAN="] - HikariPool-1 - Fill pool skipped	pool is at sufficient level.
2023-05-12 18:57:15	825 [HikariPool-1 housekeeper] DEBUG [HikariPool] [RRN="] - [STAN="] - HikariPool-1 - Pool stats (total=10	active=0	idle=10	waiting=0)
2023-05-12 18:57:15	827 [HikariPool-1 housekeeper] DEBUG [HikariPool] [RRN="] - [STAN="] - HikariPool-1 - Fill pool skipped	pool is at sufficient level.
2023-05-12 18:57:22	342 [HikariPool-1 housekeeper] DEBUG [HikariPool] [RRN="] - [STAN="] - HikariPool-1 - Pool stats (total=10	active=0	idle=10	waiting=0)
2023-05-12 18:57:22	343 [HikariPool-1 housekeeper] DEBUG [HikariPool] [RRN="] - [STAN="] - HikariPool-1 - Fill pool skipped	pool is at sufficient level.
2023-05-12 18:57:41	337 [HikariPool-1 housekeeper] DEBUG [HikariPool] [RRN="] - [STAN="] - HikariPool-1 - Pool stats (total=10	active=0	idle=10	waiting=0)
2023-05-12 18:57:41	338 [HikariPool-1 housekeeper] DEBUG [HikariPool] [RRN="] - [STAN="] - HikariPool-1 - Fill pool skipped	pool is at sufficient level.
2023-05-12 18:57:45	832 [HikariPool-1 housekeeper] DEBUG [HikariPool] [RRN="] - [STAN="] - HikariPool-1 - Pool stats (total=10	active=0	idle=10	waiting=0)
2023-05-12 18:57:45	833 [HikariPool-1 housekeeper] DEBUG [HikariPool] [RRN="] - [STAN="] - HikariPool-1 - Fill pool skipped	pool is at sufficient level.
2023-05-12 18:57:52	352 [HikariPool-1 housekeeper] DEBUG [HikariPool] [RRN="] - [STAN="] - HikariPool-1 - Pool stats (total=10	active=0	idle=10	waiting=0)
2023-05-12 18:57:52	353 [HikariPool-1 housekeeper] DEBUG [HikariPool] [RRN="] - [STAN="] - HikariPool-1 - Fill pool skipped	pool is at sufficient level.
2023-05-12 18:58:11	343 [HikariPool-1 housekeeper] DEBUG [HikariPool] [RRN="] - [STAN="] - HikariPool-1 - Pool stats (total=10	active=0	idle=10	waiting=0)
2023-05-12 18:58:11	343 [HikariPool-1 housekeeper] DEBUG [HikariPool] [RRN="] - [STAN="] - HikariPool-1 - Fill pool skipped	pool is at sufficient level.
2023-05-12 18:58:15	847 [HikariPool-1 housekeeper] DEBUG [HikariPool] [RRN="] - [STAN="] - HikariPool-1 - Pool stats (total=10	active=0	idle=10	waiting=0)
2023-05-12 18:58:15	847 [HikariPool-1 housekeeper] DEBUG [HikariPool] [RRN="] - [STAN="] - HikariPool-1 - Fill pool skipped	pool is at sufficient level.
2023-05-12 18:58:22	364 [HikariPool-1 housekeeper] DEBUG [HikariPool] [RRN="] - [STAN="] - HikariPool-1 - Pool stats (total=10	active=0	idle=10	waiting=0)
2023-05-12 18:58:22	364 [HikariPool-1 housekeeper] DEBUG [HikariPool] [RRN="] - [STAN="] - HikariPool-1 - Fill pool skipped	pool is at sufficient level.
2023-05-12 18:58:41	343 [HikariPool-1 housekeeper] DEBUG [HikariPool] [RRN="] - [STAN="] - HikariPool-1 - Pool stats (total=10	active=0	idle=10	waiting=0)
2023-05-12 18:58:41	344 [HikariPool-1 housekeeper] DEBUG [HikariPool] [RRN="] - [STAN="] - HikariPool-1 - Fill pool skipped	pool is at sufficient level.
2023-05-12 18:58:45	858 [HikariPool-1 housekeeper] DEBUG [HikariPool] [RRN="] - [STAN="] - HikariPool-1 - Pool stats (total=10	active=0	idle=10	waiting=0)
2023-05-12 18:58:45	858 [HikariPool-1 housekeeper] DEBUG [HikariPool] [RRN="] - [STAN="] - HikariPool-1 - Fill pool skipped	pool is at sufficient level.
2023-05-12 18:58:52	366 [HikariPool-1 housekeeper] DEBUG [HikariPool] [RRN="] - [STAN="] - HikariPool-1 - Pool stats (total=10	active=0	idle=10	waiting=0)
2023-05-12 18:58:52	366 [HikariPool-1 housekeeper] DEBUG [HikariPool] [RRN="] - [STAN="] - HikariPool-1 - Fill pool skipped	pool is at sufficient level.
2023-05-12 18:59:11	360 [HikariPool-1 housekeeper] DEBUG [HikariPool] [RRN="] - [STAN="] - HikariPool-1 - Pool stats (total=10	active=0	idle=10	waiting=0)
2023-05-12 18:59:11	360 [HikariPool-1 housekeeper] DEBUG [HikariPool] [RRN="] - [STAN="] - HikariPool-1 - Fill pool skipped	pool is at sufficient level.
2023-05-12 18:59:15	862 [HikariPool-1 housekeeper] DEBUG [HikariPool] [RRN="] - [STAN="] - HikariPool-1 - Pool stats (total=10	active=0	idle=10	waiting=0)
2023-05-12 18:59:15	863 [HikariPool-1 housekeeper] DEBUG [HikariPool] [RRN="] - [STAN="] - HikariPool-1 - Fill pool skipped	pool is at sufficient level.
2023-05-12 18:59:22	377 [HikariPool-1 housekeeper] DEBUG [HikariPool] [RRN="] - [STAN="] - HikariPool-1 - Pool stats (total=10	active=0	idle=10	waiting=0)
2023-05-12 18:59:22	378 [HikariPool-1 housekeeper] DEBUG [HikariPool] [RRN="] - [STAN="] - HikariPool-1 - Fill pool skipped	pool is at sufficient level.
2023-05-12 18:59:41	368 [HikariPool-1 housekeeper] DEBUG [HikariPool] [RRN="] - [STAN="] - HikariPool-1 - Pool stats (total=10	active=0	idle=10	waiting=0)
2023-05-12 18:59:41	369 [HikariPool-1 housekeeper] DEBUG [HikariPool] [RRN="] - [STAN="] - HikariPool-1 - Fill pool skipped	pool is at sufficient level.
2023-05-12 18:59:45	875 [HikariPool-1 housekeeper] DEBUG [HikariPool] [RRN="] - [STAN="] - HikariPool-1 - Pool stats (total=10	active=0	idle=10	waiting=0)
2023-05-12 18:59:45	875 [HikariPool-1 housekeeper] DEBUG [HikariPool] [RRN="] - [STAN="] - HikariPool-1 - Fill pool skipped	pool is at sufficient level.
2023-05-12 18:59:52	390 [HikariPool-1 housekeeper] DEBUG [HikariPool] [RRN="] - [STAN="] - HikariPool-1 - Pool stats (total=10	active=0	idle=10	waiting=0)
2023-05-12 18:59:52	390 [HikariPool-1 housekeeper] DEBUG [HikariPool] [RRN="] - [STAN="] - HikariPool-1 - Fill pool skipped	pool is at sufficient level.
2023-05-12 19:00:08	545 [http-nio-9091-exec-2] INFO [JwtAuthenticationController] [RRN="] - [STAN="] - Authenticating : User : client1
2023-05-12 19:00:08	546 [http-nio-9092-exec-9] INFO [JwtAuthenticationController] [RRN="] - [STAN="] - Authenticating : User : client2
2023-05-12 19:00:08	551 [http-nio-9093-exec-10] INFO [JwtAuthenticationController] [RRN="] - [STAN="] - Authenticating : User : client3
2023-05-12 19:00:11	377 [HikariPool-1 housekeeper] DEBUG [HikariPool] [RRN="] - [STAN="] - HikariPool-1 - Pool stats (total=10	active=0	idle=10	waiting=0)
2023-05-12 19:00:11	377 [HikariPool-1 housekeeper] DEBUG [HikariPool] [RRN="] - [STAN="] - HikariPool-1 - Fill pool skipped	pool is at sufficient level.
2023-05-12 19:00:15	891 [HikariPool-1 housekeeper] DEBUG [HikariPool] [RRN="] - [STAN="] - HikariPool-1 - Pool stats (total=10	active=0	idle=10	waiting=0)
2023-05-12 19:00:15	891 [HikariPool-1 housekeeper] DEBUG [HikariPool] [RRN="] - [STAN="] - HikariPool-1 - Fill pool skipped	pool is at sufficient level.
2023-05-12 19:00:22	394 [HikariPool-1 housekeeper] DEBUG [HikariPool] [RRN="] - [STAN="] - HikariPool-1 - Pool stats (total=10	active=0	idle=10	waiting=0)
2023-05-12 19:00:22	394 [HikariPool-1 housekeeper] DEBUG [HikariPool] [RRN="] - [STAN="] - HikariPool-1 - Fill pool skipped	pool is at sufficient level.
2023-05-12 19:00:24	401 [http-nio-9091-exec-1] INFO [ServiceController] [RRN="] - [STAN="] - Request received to update model version @ V1
2023-05-12 19:00:24	401 [http-nio-9091-exec-1] INFO [RestServerServiceImpl] [RRN="] - [STAN="] - Incoming request to update the model version.
2023-05-12 19:00:24	403 [http-nio-9092-exec-2] INFO [ServiceController] [RRN="] - [STAN="] - Request received to update model version @ V1
2023-05-12 19:00:24	403 [http-nio-9092-exec-2] INFO [RestServerServiceImpl] [RRN="] - [STAN="] - Incoming request to update the model version.
2023-05-12 19:00:24	403 [http-nio-9093-exec-3] INFO [ServiceController] [RRN="] - [STAN="] - Request received to update model version @ V1
2023-05-12 19:00:24	404 [http-nio-9093-exec-3] INFO [RestServerServiceImpl] [RRN="] - [STAN="] - Incoming request to update the model version.
2023-05-12 19:00:24	772 [http-nio-9091-exec-1] INFO [RestServerServiceImpl] [RRN="] - [STAN="] - Active model version found. Changing the status from Active to InActive
2023-05-12 19:00:24	922 [http-nio-9092-exec-2] INFO [RestServerServiceImpl] [RRN="] - [STAN="] - Active model version found. Changing the status from Active to InActive
2023-05-12 19:00:24	940 [http-nio-9093-exec-3] INFO [RestServerServiceImpl] [RRN="] - [STAN="] - Active model version found. Changing the status from Active to InActive
2023-05-12 19:00:41	391 [HikariPool-1 housekeeper] DEBUG [HikariPool] [RRN="] - [STAN="] - HikariPool-1 - Pool stats (total=10	active=0	idle=10	waiting=0)
2023-05-12 19:00:41	391 [HikariPool-1 housekeeper] DEBUG [HikariPool] [RRN="] - [STAN="] - HikariPool-1 - Fill pool skipped	pool is at sufficient level.
2023-05-12 19:00:45	893 [HikariPool-1 housekeeper] DEBUG [HikariPool] [RRN="] - [STAN="] - HikariPool-1 - Pool stats (total=10	active=0	idle=10	waiting=0)
2023-05-12 19:00:45	893 [HikariPool-1 housekeeper] DEBUG [HikariPool] [RRN="] - [STAN="] - HikariPool-1 - Fill pool skipped	pool is at sufficient level.
2023-05-12 19:00:52	404 [HikariPool-1 housekeeper] DEBUG [HikariPool] [RRN="] - [STAN="] - HikariPool-1 - Pool stats (total=10	active=0	idle=10	waiting=0)
2023-05-12 19:00:52	404 [HikariPool-1 housekeeper] DEBUG [HikariPool] [RRN="] - [STAN="] - HikariPool-1 - Fill pool skipped	pool is at sufficient level.
2023-05-12 19:01:11	396 [HikariPool-1 housekeeper] DEBUG [HikariPool] [RRN="] - [STAN="] - HikariPool-1 - Pool stats (total=10	active=0	idle=10	waiting=0)
2023-05-12 19:01:11	396 [HikariPool-1 housekeeper] DEBUG [HikariPool] [RRN="] - [STAN="] - HikariPool-1 - Fill pool skipped	pool is at sufficient level.
2023-05-12 19:01:15	894 [HikariPool-1 housekeeper] DEBUG [HikariPool] [RRN="] - [STAN="] - HikariPool-1 - Pool stats (total=10	active=0	idle=10	waiting=0)
2023-05-12 19:01:15	894 [HikariPool-1 housekeeper] DEBUG [HikariPool] [RRN="] - [STAN="] - HikariPool-1 - Fill pool skipped	pool is at sufficient level.
2023-05-12 19:01:22	417 [HikariPool-1 housekeeper] DEBUG [HikariPool] [RRN="] - [STAN="] - HikariPool-1 - Pool stats (total=10	active=0	idle=10	waiting=0)
2023-05-12 19:01:22	417 [HikariPool-1 housekeeper] DEBUG [HikariPool] [RRN="] - [STAN="] - HikariPool-1 - Fill pool skipped	pool is at sufficient level.
2023-05-12 19:01:41	412 [HikariPool-1 housekeeper] DEBUG [HikariPool] [RRN="] - [STAN="] - HikariPool-1 - Pool stats (total=10	active=0	idle=10	waiting=0)
2023-05-12 19:01:41	413 [HikariPool-1 housekeeper] DEBUG [HikariPool] [RRN="] - [STAN="] - HikariPool-1 - Fill pool skipped	pool is at sufficient level.
2023-05-12 19:01:45	903 [HikariPool-1 housekeeper] DEBUG [HikariPool] [RRN="] - [STAN="] - HikariPool-1 - Pool stats (total=10	active=0	idle=10	waiting=0)
2023-05-12 19:01:45	903 [HikariPool-1 housekeeper] DEBUG [HikariPool] [RRN="] - [STAN="] - HikariPool-1 - Fill pool skipped	pool is at sufficient level.
2023-05-12 19:01:52	417 [HikariPool-1 housekeeper] DEBUG [HikariPool] [RRN="] - [STAN="] - HikariPool-1 - Pool stats (total=10	active=0	idle=10	waiting=0)
2023-05-12 19:01:52	418 [HikariPool-1 housekeeper] DEBUG [HikariPool] [RRN="] - [STAN="] - HikariPool-1 - Fill pool skipped	pool is at sufficient level.
2023-05-12 19:02:11	427 [HikariPool-1 housekeeper] DEBUG [HikariPool] [RRN="] - [STAN="] - HikariPool-1 - Pool stats (total=10	active=0	idle=10	waiting=0)
2023-05-12 19:02:11	428 [HikariPool-1 housekeeper] DEBUG [HikariPool] [RRN="] - [STAN="] - HikariPool-1 - Fill pool skipped	pool is at sufficient level.
2023-05-12 19:02:15	906 [HikariPool-1 housekeeper] DEBUG [HikariPool] [RRN="] - [STAN="] - HikariPool-1 - Pool stats (total=10	active=0	idle=10	waiting=0)
2023-05-12 19:02:15	906 [HikariPool-1 housekeeper] DEBUG [HikariPool] [RRN="] - [STAN="] - HikariPool-1 - Fill pool skipped	pool is at sufficient level.
2023-05-12 19:02:22	420 [HikariPool-1 housekeeper] DEBUG [HikariPool] [RRN="] - [STAN="] - HikariPool-1 - Pool stats (total=10	active=0	idle=10	waiting=0)
2023-05-12 19:02:22	421 [HikariPool-1 housekeeper] DEBUG [HikariPool] [RRN="] - [STAN="] - HikariPool-1 - Fill pool skipped	pool is at sufficient level.
2023-05-12 19:02:41	432 [HikariPool-1 housekeeper] DEBUG [HikariPool] [RRN="] - [STAN="] - HikariPool-1 - Pool stats (total=10	active=0	idle=10	waiting=0)
2023-05-12 19:02:41	432 [HikariPool-1 housekeeper] DEBUG [HikariPool] [RRN="] - [STAN="] - HikariPool-1 - Fill pool skipped	pool is at sufficient level.
2023-05-12 19:02:45	912 [HikariPool-1 housekeeper] DEBUG [HikariPool] [RRN="] - [STAN="] - HikariPool-1 - Pool stats (total=10	active=0	idle=10	waiting=0)
2023-05-12 19:02:45	913 [HikariPool-1 housekeeper] DEBUG [HikariPool] [RRN="] - [STAN="] - HikariPool-1 - Fill pool skipped	pool is at sufficient level.
2023-05-12 19:02:52	428 [HikariPool-1 housekeeper] DEBUG [HikariPool] [RRN="] - [STAN="] - HikariPool-1 - Pool stats (total=10	active=0	idle=10	waiting=0)
2023-05-12 19:02:52	428 [HikariPool-1 housekeeper] DEBUG [HikariPool] [RRN="] - [STAN="] - HikariPool-1 - Fill pool skipped	pool is at sufficient level.
2023-05-12 19:03:11	441 [HikariPool-1 housekeeper] DEBUG [HikariPool] [RRN="] - [STAN="] - HikariPool-1 - Pool stats (total=10	active=0	idle=10	waiting=0)
2023-05-12 19:03:11	441 [HikariPool-1 housekeeper] DEBUG [HikariPool] [RRN="] - [STAN="] - HikariPool-1 - Fill pool skipped	pool is at sufficient level.
2023-05-12 19:07:09	683 [main] INFO [FederatedClientApplication] [RRN="] - [STAN="] - Starting FederatedClientApplication on Hasnain-Rabbani with PID 27240 (E:\Workspace\Eclipse\zeroinfinity\thesis\federated-client\federated-client\target\classes started by hp in E:\Workspace\Eclipse\zeroinfinity\thesis\federated-client\federated-client)
2023-05-12 19:07:09	684 [main] INFO [FederatedClientApplication] [RRN="] - [STAN="] - The following profiles are active: client1
2023-05-12 19:07:10	658 [main] INFO [RepositoryConfigurationDelegate] [RRN="] - [STAN="] - Bootstrapping Spring Data JPA repositories in DEFERRED mode.
2023-05-12 19:07:10	763 [main] INFO [RepositoryConfigurationDelegate] [RRN="] - [STAN="] - Finished Spring Data repository scanning in 86ms. Found 3 JPA repository interfaces.
2023-05-12 19:07:11	049 [main] INFO [EnableEncryptablePropertiesBeanFactoryPostProcessor] [RRN="] - [STAN="] - Post-processing PropertySource instances
2023-05-12 19:07:11	174 [main] INFO [EncryptablePropertySourceConverter] [RRN="] - [STAN="] - Converting PropertySource configurationProperties [org.springframework.boot.context.properties.source.ConfigurationPropertySourcesPropertySource] to AOP Proxy
2023-05-12 19:07:11	174 [main] INFO [EncryptablePropertySourceConverter] [RRN="] - [STAN="] - Converting PropertySource commandLineArgs [org.springframework.core.env.SimpleCommandLinePropertySource] to EncryptableEnumerablePropertySourceWrapper
2023-05-12 19:07:11	175 [main] INFO [EncryptablePropertySourceConverter] [RRN="] - [STAN="] - Converting PropertySource servletConfigInitParams [org.springframework.core.env.PropertySource$StubPropertySource] to EncryptablePropertySourceWrapper
2023-05-12 19:07:11	175 [main] INFO [EncryptablePropertySourceConverter] [RRN="] - [STAN="] - Converting PropertySource servletContextInitParams [org.springframework.core.env.PropertySource$StubPropertySource] to EncryptablePropertySourceWrapper
2023-05-12 19:07:11	175 [main] INFO [EncryptablePropertySourceConverter] [RRN="] - [STAN="] - Converting PropertySource systemProperties [org.springframework.core.env.PropertiesPropertySource] to EncryptableMapPropertySourceWrapper
2023-05-12 19:07:11	176 [main] INFO [EncryptablePropertySourceConverter] [RRN="] - [STAN="] - Converting PropertySource systemEnvironment [org.springframework.boot.env.SystemEnvironmentPropertySourceEnvironmentPostProcessor$OriginAwareSystemEnvironmentPropertySource] to EncryptableSystemEnvironmentPropertySourceWrapper
2023-05-12 19:07:11	176 [main] INFO [EncryptablePropertySourceConverter] [RRN="] - [STAN="] - Converting PropertySource random [org.springframework.boot.env.RandomValuePropertySource] to EncryptablePropertySourceWrapper
2023-05-12 19:07:11	176 [main] INFO [EncryptablePropertySourceConverter] [RRN="] - [STAN="] - Converting PropertySource applicationConfig: [file:./application-client1.yml] [org.springframework.boot.env.OriginTrackedMapPropertySource] to EncryptableMapPropertySourceWrapper
2023-05-12 19:07:11	447 [main] INFO [DefaultLazyPropertyFilter] [RRN="] - [STAN="] - Property Filter custom Bean not found with name 'encryptablePropertyFilter'. Initializing Default Property Filter
2023-05-12 19:07:12	699 [main] INFO [TomcatWebServer] [RRN="] - [STAN="] - Tomcat initialized with port(s): 9091 (http)
2023-05-12 19:07:12	719 [main] INFO [Http11NioProtocol] [RRN="] - [STAN="] - Initializing ProtocolHandler ["http-nio-9091"]
2023-05-12 19:07:12	720 [main] INFO [StandardService] [RRN="] - [STAN="] - Starting service [Tomcat]
2023-05-12 19:07:12	720 [main] INFO [StandardEngine] [RRN="] - [STAN="] - Starting Servlet engine: [Apache Tomcat/9.0.36]
2023-05-12 19:07:12	803 [main] INFO [FederatedClientApplication] [RRN="] - [STAN="] - Starting FederatedClientApplication on Hasnain-Rabbani with PID 26588 (E:\Workspace\Eclipse\zeroinfinity\thesis\federated-client\federated-client\target\classes started by hp in E:\Workspace\Eclipse\zeroinfinity\thesis\federated-client\federated-client)
2023-05-12 19:07:12	807 [main] INFO [FederatedClientApplication] [RRN="] - [STAN="] - The following profiles are active: client2
2023-05-12 19:07:12	979 [main] INFO [[/]] [RRN="] - [STAN="] - Initializing Spring embedded WebApplicationContext
2023-05-12 19:07:12	979 [main] INFO [ServletWebServerApplicationContext] [RRN="] - [STAN="] - Root WebApplicationContext: initialization completed in 3222 ms
2023-05-12 19:07:12	990 [main] INFO [DefaultLazyPropertyResolver] [RRN="] - [STAN="] - Property Resolver custom Bean not found with name 'encryptablePropertyResolver'. Initializing Default Property Resolver
2023-05-12 19:07:13	030 [main] INFO [DefaultLazyPropertyDetector] [RRN="] - [STAN="] - Property Detector custom Bean not found with name 'encryptablePropertyDetector'. Initializing Default Property Detector
2023-05-12 19:07:13	241 [main] DEBUG [HikariConfig] [RRN="] - [STAN="] - Driver class com.mysql.cj.jdbc.Driver found in Thread context class loader sun.misc.Launcher$AppClassLoader@73d16e93
2023-05-12 19:07:13	413 [main] INFO [ThreadPoolTaskExecutor] [RRN="] - [STAN="] - Initializing ExecutorService 'applicationTaskExecutor'
2023-05-12 19:07:13	512 [task-1] INFO [LogHelper] [RRN="] - [STAN="] - HHH000204: Processing PersistenceUnitInfo [name: default]
2023-05-12 19:07:13	659 [task-1] INFO [Version] [RRN="] - [STAN="] - HHH000412: Hibernate ORM core version 5.4.17.Final
2023-05-12 19:07:13	684 [main] WARN [JpaBaseConfiguration$JpaWebConfiguration] [RRN="] - [STAN="] - spring.jpa.open-in-view is enabled by default. Therefore	database queries may be performed during view rendering. Explicitly configure spring.jpa.open-in-view to disable this warning
2023-05-12 19:07:14	123 [task-1] INFO [Version] [RRN="] - [STAN="] - HCANN000001: Hibernate Commons Annotations {5.1.0.Final}
2023-05-12 19:07:14	487 [task-1] DEBUG [HikariConfig] [RRN="] - [STAN="] - HikariPool-1 - configuration:
2023-05-12 19:07:14	489 [task-1] DEBUG [HikariConfig] [RRN="] - [STAN="] - allowPoolSuspension.............false
2023-05-12 19:07:14	490 [task-1] DEBUG [HikariConfig] [RRN="] - [STAN="] - autoCommit......................true
2023-05-12 19:07:14	490 [task-1] DEBUG [HikariConfig] [RRN="] - [STAN="] - catalog.........................none
2023-05-12 19:07:14	490 [task-1] DEBUG [HikariConfig] [RRN="] - [STAN="] - connectionInitSql...............none
2023-05-12 19:07:14	490 [task-1] DEBUG [HikariConfig] [RRN="] - [STAN="] - connectionTestQuery.............none
2023-05-12 19:07:14	490 [task-1] DEBUG [HikariConfig] [RRN="] - [STAN="] - connectionTimeout...............30000
2023-05-12 19:07:14	490 [task-1] DEBUG [HikariConfig] [RRN="] - [STAN="] - dataSource......................none
2023-05-12 19:07:14	490 [task-1] DEBUG [HikariConfig] [RRN="] - [STAN="] - dataSourceClassName.............none
2023-05-12 19:07:14	490 [task-1] DEBUG [HikariConfig] [RRN="] - [STAN="] - dataSourceJNDI..................none
2023-05-12 19:07:14	495 [task-1] DEBUG [HikariConfig] [RRN="] - [STAN="] - dataSourceProperties............{password=<masked>}
2023-05-12 19:07:14	497 [task-1] DEBUG [HikariConfig] [RRN="] - [STAN="] - driverClassName................."com.mysql.cj.jdbc.Driver"
2023-05-12 19:07:14	498 [task-1] DEBUG [HikariConfig] [RRN="] - [STAN="] - exceptionOverrideClassName......none
2023-05-12 19:07:14	498 [task-1] DEBUG [HikariConfig] [RRN="] - [STAN="] - healthCheckProperties...........{}
2023-05-12 19:07:14	498 [task-1] DEBUG [HikariConfig] [RRN="] - [STAN="] - healthCheckRegistry.............none
2023-05-12 19:07:14	498 [task-1] DEBUG [HikariConfig] [RRN="] - [STAN="] - idleTimeout.....................600000
2023-05-12 19:07:14	500 [task-1] DEBUG [HikariConfig] [RRN="] - [STAN="] - initializationFailTimeout.......1
2023-05-12 19:07:14	500 [task-1] DEBUG [HikariConfig] [RRN="] - [STAN="] - isolateInternalQueries..........false
2023-05-12 19:07:14	500 [task-1] DEBUG [HikariConfig] [RRN="] - [STAN="] - jdbcUrl.........................jdbc:mysql://localhost:3306/test1
2023-05-12 19:07:14	504 [task-1] DEBUG [HikariConfig] [RRN="] - [STAN="] - leakDetectionThreshold..........0
2023-05-12 19:07:14	504 [task-1] DEBUG [HikariConfig] [RRN="] - [STAN="] - maxLifetime.....................1800000
2023-05-12 19:07:14	505 [task-1] DEBUG [HikariConfig] [RRN="] - [STAN="] - maximumPoolSize.................10
2023-05-12 19:07:14	505 [task-1] DEBUG [HikariConfig] [RRN="] - [STAN="] - metricRegistry..................none
2023-05-12 19:07:14	505 [task-1] DEBUG [HikariConfig] [RRN="] - [STAN="] - metricsTrackerFactory...........none
2023-05-12 19:07:14	505 [task-1] DEBUG [HikariConfig] [RRN="] - [STAN="] - minimumIdle.....................10
2023-05-12 19:07:14	505 [task-1] DEBUG [HikariConfig] [RRN="] - [STAN="] - password........................<masked>
2023-05-12 19:07:14	505 [task-1] DEBUG [HikariConfig] [RRN="] - [STAN="] - poolName........................"HikariPool-1"
2023-05-12 19:07:14	505 [task-1] DEBUG [HikariConfig] [RRN="] - [STAN="] - readOnly........................false
2023-05-12 19:07:14	506 [task-1] DEBUG [HikariConfig] [RRN="] - [STAN="] - registerMbeans..................false
2023-05-12 19:07:14	506 [task-1] DEBUG [HikariConfig] [RRN="] - [STAN="] - scheduledExecutor...............none
2023-05-12 19:07:14	507 [task-1] DEBUG [HikariConfig] [RRN="] - [STAN="] - schema..........................none
2023-05-12 19:07:14	516 [task-1] DEBUG [HikariConfig] [RRN="] - [STAN="] - threadFactory...................internal
2023-05-12 19:07:14	516 [task-1] DEBUG [HikariConfig] [RRN="] - [STAN="] - transactionIsolation............default
2023-05-12 19:07:14	517 [task-1] DEBUG [HikariConfig] [RRN="] - [STAN="] - username........................"root"
2023-05-12 19:07:14	517 [task-1] DEBUG [HikariConfig] [RRN="] - [STAN="] - validationTimeout...............5000
2023-05-12 19:07:14	517 [task-1] INFO [HikariDataSource] [RRN="] - [STAN="] - HikariPool-1 - Starting...
2023-05-12 19:07:14	946 [task-1] DEBUG [HikariPool] [RRN="] - [STAN="] - HikariPool-1 - Added connection com.mysql.cj.jdbc.ConnectionImpl@2574920f
2023-05-12 19:07:14	948 [task-1] INFO [HikariDataSource] [RRN="] - [STAN="] - HikariPool-1 - Start completed.
2023-05-12 19:07:14	984 [task-1] INFO [Dialect] [RRN="] - [STAN="] - HHH000400: Using dialect: org.hibernate.dialect.MySQL8Dialect
2023-05-12 19:07:15	170 [HikariPool-1 housekeeper] DEBUG [HikariPool] [RRN="] - [STAN="] - HikariPool-1 - Pool stats (total=1	active=1	idle=0	waiting=0)
2023-05-12 19:07:15	208 [HikariPool-1 connection adder] DEBUG [HikariPool] [RRN="] - [STAN="] - HikariPool-1 - Added connection com.mysql.cj.jdbc.ConnectionImpl@419319ee
2023-05-12 19:07:15	214 [HikariPool-1 connection adder] DEBUG [HikariPool] [RRN="] - [STAN="] - HikariPool-1 - Added connection com.mysql.cj.jdbc.ConnectionImpl@ae13d5
2023-05-12 19:07:15	221 [HikariPool-1 connection adder] DEBUG [HikariPool] [RRN="] - [STAN="] - HikariPool-1 - Added connection com.mysql.cj.jdbc.ConnectionImpl@31645271
2023-05-12 19:07:15	233 [HikariPool-1 connection adder] DEBUG [HikariPool] [RRN="] - [STAN="] - HikariPool-1 - Added connection com.mysql.cj.jdbc.ConnectionImpl@6081ec9a
2023-05-12 19:07:15	241 [HikariPool-1 connection adder] DEBUG [HikariPool] [RRN="] - [STAN="] - HikariPool-1 - Added connection com.mysql.cj.jdbc.ConnectionImpl@1030411b
2023-05-12 19:07:15	259 [HikariPool-1 connection adder] DEBUG [HikariPool] [RRN="] - [STAN="] - HikariPool-1 - Added connection com.mysql.cj.jdbc.ConnectionImpl@64cff0ba
2023-05-12 19:07:15	267 [HikariPool-1 connection adder] DEBUG [HikariPool] [RRN="] - [STAN="] - HikariPool-1 - Added connection com.mysql.cj.jdbc.ConnectionImpl@7453cfee
2023-05-12 19:07:15	276 [HikariPool-1 connection adder] DEBUG [HikariPool] [RRN="] - [STAN="] - HikariPool-1 - Added connection com.mysql.cj.jdbc.ConnectionImpl@40e6b711
2023-05-12 19:07:15	282 [HikariPool-1 connection adder] DEBUG [HikariPool] [RRN="] - [STAN="] - HikariPool-1 - Added connection com.mysql.cj.jdbc.ConnectionImpl@4261ab2f
2023-05-12 19:07:15	282 [HikariPool-1 connection adder] DEBUG [HikariPool] [RRN="] - [STAN="] - HikariPool-1 - After adding stats (total=10	active=1	idle=9	waiting=0)
2023-05-12 19:07:15	354 [main] INFO [DefaultSecurityFilterChain] [RRN="] - [STAN="] - Creating filter chain: Ant [pattern='/v2/api-docs']	[]
2023-05-12 19:07:15	354 [main] INFO [DefaultSecurityFilterChain] [RRN="] - [STAN="] - Creating filter chain: Ant [pattern='/configuration/ui']	[]
2023-05-12 19:07:15	354 [main] INFO [DefaultSecurityFilterChain] [RRN="] - [STAN="] - Creating filter chain: Ant [pattern='/swagger-resources/**']	[]
2023-05-12 19:07:15	355 [main] INFO [DefaultSecurityFilterChain] [RRN="] - [STAN="] - Creating filter chain: Ant [pattern='/configuration/**']	[]
2023-05-12 19:07:15	355 [main] INFO [DefaultSecurityFilterChain] [RRN="] - [STAN="] - Creating filter chain: Ant [pattern='/swagger-ui.html']	[]
2023-05-12 19:07:15	355 [main] INFO [DefaultSecurityFilterChain] [RRN="] - [STAN="] - Creating filter chain: Ant [pattern='/webjars/**']	[]
2023-05-12 19:07:15	480 [main] INFO [PropertySourcedRequestMappingHandlerMapping] [RRN="] - [STAN="] - Mapped URL path [/v2/api-docs] onto method [springfox.documentation.swagger2.web.Swagger2Controller#getDocumentation(String	HttpServletRequest)]
2023-05-12 19:07:15	800 [main] INFO [DefaultSecurityFilterChain] [RRN="] - [STAN="] - Creating filter chain: any request	[org.springframework.security.web.context.request.async.WebAsyncManagerIntegrationFilter@6579cdbb	org.springframework.security.web.context.SecurityContextPersistenceFilter@60f21960	org.springframework.security.web.header.HeaderWriterFilter@183ade54	org.springframework.web.filter.CorsFilter@fd413fb	org.springframework.security.web.authentication.logout.LogoutFilter@4dadd690	com.zeroinfinity.federatedclient.config.JwtRequestFilter@507d64aa	org.springframework.security.web.savedrequest.RequestCacheAwareFilter@5a515e5d	org.springframework.security.web.servletapi.SecurityContextHolderAwareRequestFilter@f557c37	org.springframework.security.web.authentication.AnonymousAuthenticationFilter@1e1232cf	org.springframework.security.web.session.SessionManagementFilter@25c2a9e3	org.springframework.security.web.access.ExceptionTranslationFilter@707ca986	org.springframework.security.web.access.intercept.FilterSecurityInterceptor@71e7adbb]
2023-05-12 19:07:16	585 [main] INFO [Http11NioProtocol] [RRN="] - [STAN="] - Starting ProtocolHandler ["http-nio-9091"]
2023-05-12 19:07:16	679 [main] INFO [TomcatWebServer] [RRN="] - [STAN="] - Tomcat started on port(s): 9091 (http) with context path ''
2023-05-12 19:07:16	680 [main] INFO [DocumentationPluginsBootstrapper] [RRN="] - [STAN="] - Context refreshed
2023-05-12 19:07:16	738 [main] INFO [DocumentationPluginsBootstrapper] [RRN="] - [STAN="] - Found 1 custom documentation plugin(s)
2023-05-12 19:07:16	827 [main] INFO [ApiListingReferenceScanner] [RRN="] - [STAN="] - Scanning for api listing references
2023-05-12 19:07:16	814 [main] INFO [FederatedClientApplication] [RRN="] - [STAN="] - Starting FederatedClientApplication on Hasnain-Rabbani with PID 4704 (E:\Workspace\Eclipse\zeroinfinity\thesis\federated-client\federated-client\target\classes started by hp in E:\Workspace\Eclipse\zeroinfinity\thesis\federated-client\federated-client)
2023-05-12 19:07:16	934 [main] INFO [FederatedClientApplication] [RRN="] - [STAN="] - The following profiles are active: client3
2023-05-12 19:07:17	406 [main] INFO [DeferredRepositoryInitializationListener] [RRN="] - [STAN="] - Triggering deferred initialization of Spring Data repositories…
2023-05-12 19:07:17	465 [task-1] INFO [JtaPlatformInitiator] [RRN="] - [STAN="] - HHH000490: Using JtaPlatform implementation: [org.hibernate.engine.transaction.jta.platform.internal.NoJtaPlatform]
2023-05-12 19:07:17	485 [task-1] INFO [LocalContainerEntityManagerFactoryBean] [RRN="] - [STAN="] - Initialized JPA EntityManagerFactory for persistence unit 'default'
2023-05-12 19:07:18	783 [main] INFO [DeferredRepositoryInitializationListener] [RRN="] - [STAN="] - Spring Data repositories initialized!
2023-05-12 19:07:18	809 [main] INFO [FederatedClientApplication] [RRN="] - [STAN="] - Started FederatedClientApplication in 9.623 seconds (JVM running for 9.984)
2023-05-12 19:07:18	923 [main] INFO [RepositoryConfigurationDelegate] [RRN="] - [STAN="] - Bootstrapping Spring Data JPA repositories in DEFERRED mode.
2023-05-12 19:07:19	128 [main] INFO [RepositoryConfigurationDelegate] [RRN="] - [STAN="] - Finished Spring Data repository scanning in 189ms. Found 3 JPA repository interfaces.
2023-05-12 19:07:19	808 [main] INFO [EnableEncryptablePropertiesBeanFactoryPostProcessor] [RRN="] - [STAN="] - Post-processing PropertySource instances
2023-05-12 19:07:19	927 [main] INFO [EncryptablePropertySourceConverter] [RRN="] - [STAN="] - Converting PropertySource configurationProperties [org.springframework.boot.context.properties.source.ConfigurationPropertySourcesPropertySource] to AOP Proxy
2023-05-12 19:07:19	927 [main] INFO [EncryptablePropertySourceConverter] [RRN="] - [STAN="] - Converting PropertySource commandLineArgs [org.springframework.core.env.SimpleCommandLinePropertySource] to EncryptableEnumerablePropertySourceWrapper
2023-05-12 19:07:19	927 [main] INFO [EncryptablePropertySourceConverter] [RRN="] - [STAN="] - Converting PropertySource servletConfigInitParams [org.springframework.core.env.PropertySource$StubPropertySource] to EncryptablePropertySourceWrapper
2023-05-12 19:07:19	927 [main] INFO [EncryptablePropertySourceConverter] [RRN="] - [STAN="] - Converting PropertySource servletContextInitParams [org.springframework.core.env.PropertySource$StubPropertySource] to EncryptablePropertySourceWrapper
2023-05-12 19:07:19	927 [main] INFO [EncryptablePropertySourceConverter] [RRN="] - [STAN="] - Converting PropertySource systemProperties [org.springframework.core.env.PropertiesPropertySource] to EncryptableMapPropertySourceWrapper
2023-05-12 19:07:19	928 [main] INFO [EncryptablePropertySourceConverter] [RRN="] - [STAN="] - Converting PropertySource systemEnvironment [org.springframework.boot.env.SystemEnvironmentPropertySourceEnvironmentPostProcessor$OriginAwareSystemEnvironmentPropertySource] to EncryptableSystemEnvironmentPropertySourceWrapper
2023-05-12 19:07:19	928 [main] INFO [EncryptablePropertySourceConverter] [RRN="] - [STAN="] - Converting PropertySource random [org.springframework.boot.env.RandomValuePropertySource] to EncryptablePropertySourceWrapper
2023-05-12 19:07:19	928 [main] INFO [EncryptablePropertySourceConverter] [RRN="] - [STAN="] - Converting PropertySource applicationConfig: [file:./application-client2.yml] [org.springframework.boot.env.OriginTrackedMapPropertySource] to EncryptableMapPropertySourceWrapper
2023-05-12 19:07:20	229 [main] INFO [DefaultLazyPropertyFilter] [RRN="] - [STAN="] - Property Filter custom Bean not found with name 'encryptablePropertyFilter'. Initializing Default Property Filter
2023-05-12 19:07:21	895 [main] INFO [RepositoryConfigurationDelegate] [RRN="] - [STAN="] - Bootstrapping Spring Data JPA repositories in DEFERRED mode.
2023-05-12 19:07:22	108 [main] INFO [RepositoryConfigurationDelegate] [RRN="] - [STAN="] - Finished Spring Data repository scanning in 183ms. Found 3 JPA repository interfaces.
2023-05-12 19:07:22	511 [main] INFO [EnableEncryptablePropertiesBeanFactoryPostProcessor] [RRN="] - [STAN="] - Post-processing PropertySource instances
2023-05-12 19:07:22	568 [main] INFO [TomcatWebServer] [RRN="] - [STAN="] - Tomcat initialized with port(s): 9092 (http)
2023-05-12 19:07:22	589 [main] INFO [Http11NioProtocol] [RRN="] - [STAN="] - Initializing ProtocolHandler ["http-nio-9092"]
2023-05-12 19:07:22	590 [main] INFO [StandardService] [RRN="] - [STAN="] - Starting service [Tomcat]
2023-05-12 19:07:22	590 [main] INFO [StandardEngine] [RRN="] - [STAN="] - Starting Servlet engine: [Apache Tomcat/9.0.36]
2023-05-12 19:07:22	763 [main] INFO [EncryptablePropertySourceConverter] [RRN="] - [STAN="] - Converting PropertySource configurationProperties [org.springframework.boot.context.properties.source.ConfigurationPropertySourcesPropertySource] to AOP Proxy
2023-05-12 19:07:22	764 [main] INFO [EncryptablePropertySourceConverter] [RRN="] - [STAN="] - Converting PropertySource commandLineArgs [org.springframework.core.env.SimpleCommandLinePropertySource] to EncryptableEnumerablePropertySourceWrapper
2023-05-12 19:07:22	764 [main] INFO [EncryptablePropertySourceConverter] [RRN="] - [STAN="] - Converting PropertySource servletConfigInitParams [org.springframework.core.env.PropertySource$StubPropertySource] to EncryptablePropertySourceWrapper
2023-05-12 19:07:22	764 [main] INFO [EncryptablePropertySourceConverter] [RRN="] - [STAN="] - Converting PropertySource servletContextInitParams [org.springframework.core.env.PropertySource$StubPropertySource] to EncryptablePropertySourceWrapper
2023-05-12 19:07:22	764 [main] INFO [EncryptablePropertySourceConverter] [RRN="] - [STAN="] - Converting PropertySource systemProperties [org.springframework.core.env.PropertiesPropertySource] to EncryptableMapPropertySourceWrapper
2023-05-12 19:07:22	764 [main] INFO [EncryptablePropertySourceConverter] [RRN="] - [STAN="] - Converting PropertySource systemEnvironment [org.springframework.boot.env.SystemEnvironmentPropertySourceEnvironmentPostProcessor$OriginAwareSystemEnvironmentPropertySource] to EncryptableSystemEnvironmentPropertySourceWrapper
2023-05-12 19:07:22	765 [main] INFO [EncryptablePropertySourceConverter] [RRN="] - [STAN="] - Converting PropertySource random [org.springframework.boot.env.RandomValuePropertySource] to EncryptablePropertySourceWrapper
2023-05-12 19:07:22	765 [main] INFO [EncryptablePropertySourceConverter] [RRN="] - [STAN="] - Converting PropertySource applicationConfig: [file:./application-client3.yml] [org.springframework.boot.env.OriginTrackedMapPropertySource] to EncryptableMapPropertySourceWrapper
2023-05-12 19:07:22	864 [main] INFO [[/]] [RRN="] - [STAN="] - Initializing Spring embedded WebApplicationContext
2023-05-12 19:07:22	864 [main] INFO [ServletWebServerApplicationContext] [RRN="] - [STAN="] - Root WebApplicationContext: initialization completed in 9840 ms
2023-05-12 19:07:22	878 [main] INFO [DefaultLazyPropertyResolver] [RRN="] - [STAN="] - Property Resolver custom Bean not found with name 'encryptablePropertyResolver'. Initializing Default Property Resolver
2023-05-12 19:07:22	886 [main] INFO [DefaultLazyPropertyDetector] [RRN="] - [STAN="] - Property Detector custom Bean not found with name 'encryptablePropertyDetector'. Initializing Default Property Detector
2023-05-12 19:07:23	194 [main] DEBUG [HikariConfig] [RRN="] - [STAN="] - Driver class com.mysql.cj.jdbc.Driver found in Thread context class loader sun.misc.Launcher$AppClassLoader@73d16e93
2023-05-12 19:07:23	239 [main] INFO [DefaultLazyPropertyFilter] [RRN="] - [STAN="] - Property Filter custom Bean not found with name 'encryptablePropertyFilter'. Initializing Default Property Filter
2023-05-12 19:07:24	049 [main] INFO [ThreadPoolTaskExecutor] [RRN="] - [STAN="] - Initializing ExecutorService 'applicationTaskExecutor'
2023-05-12 19:07:24	472 [main] WARN [JpaBaseConfiguration$JpaWebConfiguration] [RRN="] - [STAN="] - spring.jpa.open-in-view is enabled by default. Therefore	database queries may be performed during view rendering. Explicitly configure spring.jpa.open-in-view to disable this warning
2023-05-12 19:07:24	591 [task-1] INFO [LogHelper] [RRN="] - [STAN="] - HHH000204: Processing PersistenceUnitInfo [name: default]
2023-05-12 19:07:24	912 [task-1] INFO [Version] [RRN="] - [STAN="] - HHH000412: Hibernate ORM core version 5.4.17.Final
2023-05-12 19:07:25	261 [task-1] INFO [Version] [RRN="] - [STAN="] - HCANN000001: Hibernate Commons Annotations {5.1.0.Final}
2023-05-12 19:07:25	590 [task-1] DEBUG [HikariConfig] [RRN="] - [STAN="] - HikariPool-1 - configuration:
2023-05-12 19:07:25	593 [task-1] DEBUG [HikariConfig] [RRN="] - [STAN="] - allowPoolSuspension.............false
2023-05-12 19:07:25	594 [task-1] DEBUG [HikariConfig] [RRN="] - [STAN="] - autoCommit......................true
2023-05-12 19:07:25	594 [task-1] DEBUG [HikariConfig] [RRN="] - [STAN="] - catalog.........................none
2023-05-12 19:07:25	594 [task-1] DEBUG [HikariConfig] [RRN="] - [STAN="] - connectionInitSql...............none
2023-05-12 19:07:25	594 [task-1] DEBUG [HikariConfig] [RRN="] - [STAN="] - connectionTestQuery.............none
2023-05-12 19:07:25	595 [task-1] DEBUG [HikariConfig] [RRN="] - [STAN="] - connectionTimeout...............30000
2023-05-12 19:07:25	595 [task-1] DEBUG [HikariConfig] [RRN="] - [STAN="] - dataSource......................none
2023-05-12 19:07:25	595 [task-1] DEBUG [HikariConfig] [RRN="] - [STAN="] - dataSourceClassName.............none
2023-05-12 19:07:25	595 [task-1] DEBUG [HikariConfig] [RRN="] - [STAN="] - dataSourceJNDI..................none
2023-05-12 19:07:25	596 [task-1] DEBUG [HikariConfig] [RRN="] - [STAN="] - dataSourceProperties............{password=<masked>}
2023-05-12 19:07:25	596 [task-1] DEBUG [HikariConfig] [RRN="] - [STAN="] - driverClassName................."com.mysql.cj.jdbc.Driver"
2023-05-12 19:07:25	596 [task-1] DEBUG [HikariConfig] [RRN="] - [STAN="] - exceptionOverrideClassName......none
2023-05-12 19:07:25	597 [task-1] DEBUG [HikariConfig] [RRN="] - [STAN="] - healthCheckProperties...........{}
2023-05-12 19:07:25	597 [task-1] DEBUG [HikariConfig] [RRN="] - [STAN="] - healthCheckRegistry.............none
2023-05-12 19:07:25	597 [task-1] DEBUG [HikariConfig] [RRN="] - [STAN="] - idleTimeout.....................600000
2023-05-12 19:07:25	597 [task-1] DEBUG [HikariConfig] [RRN="] - [STAN="] - initializationFailTimeout.......1
2023-05-12 19:07:25	598 [task-1] DEBUG [HikariConfig] [RRN="] - [STAN="] - isolateInternalQueries..........false
2023-05-12 19:07:25	598 [task-1] DEBUG [HikariConfig] [RRN="] - [STAN="] - jdbcUrl.........................jdbc:mysql://localhost:3306/test2
2023-05-12 19:07:25	598 [task-1] DEBUG [HikariConfig] [RRN="] - [STAN="] - leakDetectionThreshold..........0
2023-05-12 19:07:25	598 [task-1] DEBUG [HikariConfig] [RRN="] - [STAN="] - maxLifetime.....................1800000
2023-05-12 19:07:25	601 [task-1] DEBUG [HikariConfig] [RRN="] - [STAN="] - maximumPoolSize.................10
2023-05-12 19:07:25	602 [task-1] DEBUG [HikariConfig] [RRN="] - [STAN="] - metricRegistry..................none
2023-05-12 19:07:25	602 [task-1] DEBUG [HikariConfig] [RRN="] - [STAN="] - metricsTrackerFactory...........none
2023-05-12 19:07:25	602 [task-1] DEBUG [HikariConfig] [RRN="] - [STAN="] - minimumIdle.....................10
2023-05-12 19:07:25	602 [task-1] DEBUG [HikariConfig] [RRN="] - [STAN="] - password........................<masked>
2023-05-12 19:07:25	602 [task-1] DEBUG [HikariConfig] [RRN="] - [STAN="] - poolName........................"HikariPool-1"
2023-05-12 19:07:25	603 [task-1] DEBUG [HikariConfig] [RRN="] - [STAN="] - readOnly........................false
2023-05-12 19:07:25	603 [task-1] DEBUG [HikariConfig] [RRN="] - [STAN="] - registerMbeans..................false
2023-05-12 19:07:25	604 [task-1] DEBUG [HikariConfig] [RRN="] - [STAN="] - scheduledExecutor...............none
2023-05-12 19:07:25	604 [task-1] DEBUG [HikariConfig] [RRN="] - [STAN="] - schema..........................none
2023-05-12 19:07:25	604 [task-1] DEBUG [HikariConfig] [RRN="] - [STAN="] - threadFactory...................internal
2023-05-12 19:07:25	605 [task-1] DEBUG [HikariConfig] [RRN="] - [STAN="] - transactionIsolation............default
2023-05-12 19:07:25	605 [task-1] DEBUG [HikariConfig] [RRN="] - [STAN="] - username........................"root"
2023-05-12 19:07:25	605 [task-1] DEBUG [HikariConfig] [RRN="] - [STAN="] - validationTimeout...............5000
2023-05-12 19:07:25	606 [task-1] INFO [HikariDataSource] [RRN="] - [STAN="] - HikariPool-1 - Starting...
2023-05-12 19:07:25	954 [main] INFO [DefaultSecurityFilterChain] [RRN="] - [STAN="] - Creating filter chain: Ant [pattern='/v2/api-docs']	[]
2023-05-12 19:07:25	955 [main] INFO [DefaultSecurityFilterChain] [RRN="] - [STAN="] - Creating filter chain: Ant [pattern='/configuration/ui']	[]
2023-05-12 19:07:25	955 [main] INFO [DefaultSecurityFilterChain] [RRN="] - [STAN="] - Creating filter chain: Ant [pattern='/swagger-resources/**']	[]
2023-05-12 19:07:25	955 [main] INFO [DefaultSecurityFilterChain] [RRN="] - [STAN="] - Creating filter chain: Ant [pattern='/configuration/**']	[]
2023-05-12 19:07:25	955 [main] INFO [DefaultSecurityFilterChain] [RRN="] - [STAN="] - Creating filter chain: Ant [pattern='/swagger-ui.html']	[]
2023-05-12 19:07:25	955 [main] INFO [DefaultSecurityFilterChain] [RRN="] - [STAN="] - Creating filter chain: Ant [pattern='/webjars/**']	[]
2023-05-12 19:07:25	995 [task-1] DEBUG [HikariPool] [RRN="] - [STAN="] - HikariPool-1 - Added connection com.mysql.cj.jdbc.ConnectionImpl@522d420f
2023-05-12 19:07:25	999 [task-1] INFO [HikariDataSource] [RRN="] - [STAN="] - HikariPool-1 - Start completed.
2023-05-12 19:07:26	032 [task-1] INFO [Dialect] [RRN="] - [STAN="] - HHH000400: Using dialect: org.hibernate.dialect.MySQL8Dialect
2023-05-12 19:07:26	060 [main] INFO [PropertySourcedRequestMappingHandlerMapping] [RRN="] - [STAN="] - Mapped URL path [/v2/api-docs] onto method [springfox.documentation.swagger2.web.Swagger2Controller#getDocumentation(String	HttpServletRequest)]
2023-05-12 19:07:26	216 [HikariPool-1 housekeeper] DEBUG [HikariPool] [RRN="] - [STAN="] - HikariPool-1 - Pool stats (total=1	active=1	idle=0	waiting=0)
2023-05-12 19:07:26	332 [HikariPool-1 connection adder] DEBUG [HikariPool] [RRN="] - [STAN="] - HikariPool-1 - Added connection com.mysql.cj.jdbc.ConnectionImpl@1d0c65d8
2023-05-12 19:07:26	367 [main] INFO [DefaultSecurityFilterChain] [RRN="] - [STAN="] - Creating filter chain: any request	[org.springframework.security.web.context.request.async.WebAsyncManagerIntegrationFilter@39941489	org.springframework.security.web.context.SecurityContextPersistenceFilter@234c5e41	org.springframework.security.web.header.HeaderWriterFilter@6bbab114	org.springframework.web.filter.CorsFilter@6f5d0190	org.springframework.security.web.authentication.logout.LogoutFilter@236eccd1	com.zeroinfinity.federatedclient.config.JwtRequestFilter@4e49ce2b	org.springframework.security.web.savedrequest.RequestCacheAwareFilter@36790bec	org.springframework.security.web.servletapi.SecurityContextHolderAwareRequestFilter@5d152bcd	org.springframework.security.web.authentication.AnonymousAuthenticationFilter@67332b1e	org.springframework.security.web.session.SessionManagementFilter@2d2b6960	org.springframework.security.web.access.ExceptionTranslationFilter@7ebe2e47	org.springframework.security.web.access.intercept.FilterSecurityInterceptor@3e214105]
2023-05-12 19:07:26	461 [HikariPool-1 connection adder] DEBUG [HikariPool] [RRN="] - [STAN="] - HikariPool-1 - Added connection com.mysql.cj.jdbc.ConnectionImpl@5c316fe3
2023-05-12 19:07:26	465 [HikariPool-1 connection adder] DEBUG [HikariPool] [RRN="] - [STAN="] - HikariPool-1 - Added connection com.mysql.cj.jdbc.ConnectionImpl@6da7f5b7
2023-05-12 19:07:26	472 [HikariPool-1 connection adder] DEBUG [HikariPool] [RRN="] - [STAN="] - HikariPool-1 - Added connection com.mysql.cj.jdbc.ConnectionImpl@3c1e90ac
2023-05-12 19:07:26	475 [HikariPool-1 connection adder] DEBUG [HikariPool] [RRN="] - [STAN="] - HikariPool-1 - Added connection com.mysql.cj.jdbc.ConnectionImpl@2670e8bd
2023-05-12 19:07:26	479 [HikariPool-1 connection adder] DEBUG [HikariPool] [RRN="] - [STAN="] - HikariPool-1 - Added connection com.mysql.cj.jdbc.ConnectionImpl@3850c813
2023-05-12 19:07:26	487 [HikariPool-1 connection adder] DEBUG [HikariPool] [RRN="] - [STAN="] - HikariPool-1 - Added connection com.mysql.cj.jdbc.ConnectionImpl@45d7d57f
2023-05-12 19:07:26	493 [HikariPool-1 connection adder] DEBUG [HikariPool] [RRN="] - [STAN="] - HikariPool-1 - Added connection com.mysql.cj.jdbc.ConnectionImpl@484e8e8b
2023-05-12 19:07:26	498 [HikariPool-1 connection adder] DEBUG [HikariPool] [RRN="] - [STAN="] - HikariPool-1 - Added connection com.mysql.cj.jdbc.ConnectionImpl@cee9d2
2023-05-12 19:07:26	498 [HikariPool-1 connection adder] DEBUG [HikariPool] [RRN="] - [STAN="] - HikariPool-1 - After adding stats (total=10	active=0	idle=10	waiting=0)
2023-05-12 19:07:27	117 [main] INFO [Http11NioProtocol] [RRN="] - [STAN="] - Starting ProtocolHandler ["http-nio-9092"]
2023-05-12 19:07:27	165 [main] INFO [TomcatWebServer] [RRN="] - [STAN="] - Tomcat started on port(s): 9092 (http) with context path ''
2023-05-12 19:07:27	170 [main] INFO [DocumentationPluginsBootstrapper] [RRN="] - [STAN="] - Context refreshed
2023-05-12 19:07:27	211 [main] INFO [DocumentationPluginsBootstrapper] [RRN="] - [STAN="] - Found 1 custom documentation plugin(s)
2023-05-12 19:07:27	262 [main] INFO [ApiListingReferenceScanner] [RRN="] - [STAN="] - Scanning for api listing references
2023-05-12 19:07:27	623 [main] INFO [DeferredRepositoryInitializationListener] [RRN="] - [STAN="] - Triggering deferred initialization of Spring Data repositories…
2023-05-12 19:07:28	444 [main] INFO [TomcatWebServer] [RRN="] - [STAN="] - Tomcat initialized with port(s): 9093 (http)
2023-05-12 19:07:28	481 [main] INFO [Http11NioProtocol] [RRN="] - [STAN="] - Initializing ProtocolHandler ["http-nio-9093"]
2023-05-12 19:07:28	482 [main] INFO [StandardService] [RRN="] - [STAN="] - Starting service [Tomcat]
2023-05-12 19:07:28	483 [main] INFO [StandardEngine] [RRN="] - [STAN="] - Starting Servlet engine: [Apache Tomcat/9.0.36]
2023-05-12 19:07:28	726 [main] INFO [[/]] [RRN="] - [STAN="] - Initializing Spring embedded WebApplicationContext
2023-05-12 19:07:28	727 [main] INFO [ServletWebServerApplicationContext] [RRN="] - [STAN="] - Root WebApplicationContext: initialization completed in 11688 ms
2023-05-12 19:07:28	745 [main] INFO [DefaultLazyPropertyResolver] [RRN="] - [STAN="] - Property Resolver custom Bean not found with name 'encryptablePropertyResolver'. Initializing Default Property Resolver
2023-05-12 19:07:28	751 [main] INFO [DefaultLazyPropertyDetector] [RRN="] - [STAN="] - Property Detector custom Bean not found with name 'encryptablePropertyDetector'. Initializing Default Property Detector
2023-05-12 19:07:28	928 [main] DEBUG [HikariConfig] [RRN="] - [STAN="] - Driver class com.mysql.cj.jdbc.Driver found in Thread context class loader sun.misc.Launcher$AppClassLoader@73d16e93
2023-05-12 19:07:29	183 [main] INFO [ThreadPoolTaskExecutor] [RRN="] - [STAN="] - Initializing ExecutorService 'applicationTaskExecutor'
2023-05-12 19:07:29	391 [task-1] INFO [JtaPlatformInitiator] [RRN="] - [STAN="] - HHH000490: Using JtaPlatform implementation: [org.hibernate.engine.transaction.jta.platform.internal.NoJtaPlatform]
2023-05-12 19:07:29	408 [task-1] INFO [LogHelper] [RRN="] - [STAN="] - HHH000204: Processing PersistenceUnitInfo [name: default]
2023-05-12 19:07:29	454 [main] WARN [JpaBaseConfiguration$JpaWebConfiguration] [RRN="] - [STAN="] - spring.jpa.open-in-view is enabled by default. Therefore	database queries may be performed during view rendering. Explicitly configure spring.jpa.open-in-view to disable this warning
2023-05-12 19:07:29	480 [task-1] INFO [LocalContainerEntityManagerFactoryBean] [RRN="] - [STAN="] - Initialized JPA EntityManagerFactory for persistence unit 'default'
2023-05-12 19:07:29	693 [task-1] INFO [Version] [RRN="] - [STAN="] - HHH000412: Hibernate ORM core version 5.4.17.Final
2023-05-12 19:07:30	415 [task-1] INFO [Version] [RRN="] - [STAN="] - HCANN000001: Hibernate Commons Annotations {5.1.0.Final}
2023-05-12 19:07:31	204 [main] INFO [DeferredRepositoryInitializationListener] [RRN="] - [STAN="] - Spring Data repositories initialized!
2023-05-12 19:07:31	375 [main] INFO [FederatedClientApplication] [RRN="] - [STAN="] - Started FederatedClientApplication in 19.331 seconds (JVM running for 20.144)
2023-05-12 19:07:31	220 [task-1] DEBUG [HikariConfig] [RRN="] - [STAN="] - HikariPool-1 - configuration:
2023-05-12 19:07:31	224 [task-1] DEBUG [HikariConfig] [RRN="] - [STAN="] - allowPoolSuspension.............false
2023-05-12 19:07:31	225 [task-1] DEBUG [HikariConfig] [RRN="] - [STAN="] - autoCommit......................true
2023-05-12 19:07:31	225 [task-1] DEBUG [HikariConfig] [RRN="] - [STAN="] - catalog.........................none
2023-05-12 19:07:31	225 [task-1] DEBUG [HikariConfig] [RRN="] - [STAN="] - connectionInitSql...............none
2023-05-12 19:07:31	228 [task-1] DEBUG [HikariConfig] [RRN="] - [STAN="] - connectionTestQuery.............none
2023-05-12 19:07:31	229 [task-1] DEBUG [HikariConfig] [RRN="] - [STAN="] - connectionTimeout...............30000
2023-05-12 19:07:31	229 [task-1] DEBUG [HikariConfig] [RRN="] - [STAN="] - dataSource......................none
2023-05-12 19:07:31	229 [task-1] DEBUG [HikariConfig] [RRN="] - [STAN="] - dataSourceClassName.............none
2023-05-12 19:07:31	229 [task-1] DEBUG [HikariConfig] [RRN="] - [STAN="] - dataSourceJNDI..................none
2023-05-12 19:07:31	230 [task-1] DEBUG [HikariConfig] [RRN="] - [STAN="] - dataSourceProperties............{password=<masked>}
2023-05-12 19:07:31	230 [task-1] DEBUG [HikariConfig] [RRN="] - [STAN="] - driverClassName................."com.mysql.cj.jdbc.Driver"
2023-05-12 19:07:31	231 [task-1] DEBUG [HikariConfig] [RRN="] - [STAN="] - exceptionOverrideClassName......none
2023-05-12 19:07:31	231 [task-1] DEBUG [HikariConfig] [RRN="] - [STAN="] - healthCheckProperties...........{}
2023-05-12 19:07:31	231 [task-1] DEBUG [HikariConfig] [RRN="] - [STAN="] - healthCheckRegistry.............none
2023-05-12 19:07:31	232 [task-1] DEBUG [HikariConfig] [RRN="] - [STAN="] - idleTimeout.....................600000
2023-05-12 19:07:31	232 [task-1] DEBUG [HikariConfig] [RRN="] - [STAN="] - initializationFailTimeout.......1
2023-05-12 19:07:31	233 [task-1] DEBUG [HikariConfig] [RRN="] - [STAN="] - isolateInternalQueries..........false
2023-05-12 19:07:31	233 [task-1] DEBUG [HikariConfig] [RRN="] - [STAN="] - jdbcUrl.........................jdbc:mysql://localhost:3306/test3
2023-05-12 19:07:31	233 [task-1] DEBUG [HikariConfig] [RRN="] - [STAN="] - leakDetectionThreshold..........0
2023-05-12 19:07:31	233 [task-1] DEBUG [HikariConfig] [RRN="] - [STAN="] - maxLifetime.....................1800000
2023-05-12 19:07:31	233 [task-1] DEBUG [HikariConfig] [RRN="] - [STAN="] - maximumPoolSize.................10
2023-05-12 19:07:31	233 [task-1] DEBUG [HikariConfig] [RRN="] - [STAN="] - metricRegistry..................none
2023-05-12 19:07:31	233 [task-1] DEBUG [HikariConfig] [RRN="] - [STAN="] - metricsTrackerFactory...........none
2023-05-12 19:07:31	233 [task-1] DEBUG [HikariConfig] [RRN="] - [STAN="] - minimumIdle.....................10
2023-05-12 19:07:31	234 [task-1] DEBUG [HikariConfig] [RRN="] - [STAN="] - password........................<masked>
2023-05-12 19:07:31	234 [task-1] DEBUG [HikariConfig] [RRN="] - [STAN="] - poolName........................"HikariPool-1"
2023-05-12 19:07:31	234 [task-1] DEBUG [HikariConfig] [RRN="] - [STAN="] - readOnly........................false
2023-05-12 19:07:31	234 [task-1] DEBUG [HikariConfig] [RRN="] - [STAN="] - registerMbeans..................false
2023-05-12 19:07:31	234 [task-1] DEBUG [HikariConfig] [RRN="] - [STAN="] - scheduledExecutor...............none
2023-05-12 19:07:31	234 [task-1] DEBUG [HikariConfig] [RRN="] - [STAN="] - schema..........................none
2023-05-12 19:07:31	234 [task-1] DEBUG [HikariConfig] [RRN="] - [STAN="] - threadFactory...................internal
2023-05-12 19:07:31	234 [task-1] DEBUG [HikariConfig] [RRN="] - [STAN="] - transactionIsolation............default
2023-05-12 19:07:31	234 [task-1] DEBUG [HikariConfig] [RRN="] - [STAN="] - username........................"root"
2023-05-12 19:07:31	235 [task-1] DEBUG [HikariConfig] [RRN="] - [STAN="] - validationTimeout...............5000
2023-05-12 19:07:31	235 [task-1] INFO [HikariDataSource] [RRN="] - [STAN="] - HikariPool-1 - Starting...
2023-05-12 19:07:32	030 [main] INFO [DefaultSecurityFilterChain] [RRN="] - [STAN="] - Creating filter chain: Ant [pattern='/v2/api-docs']	[]
2023-05-12 19:07:32	031 [main] INFO [DefaultSecurityFilterChain] [RRN="] - [STAN="] - Creating filter chain: Ant [pattern='/configuration/ui']	[]
2023-05-12 19:07:32	031 [main] INFO [DefaultSecurityFilterChain] [RRN="] - [STAN="] - Creating filter chain: Ant [pattern='/swagger-resources/**']	[]
2023-05-12 19:07:32	034 [main] INFO [DefaultSecurityFilterChain] [RRN="] - [STAN="] - Creating filter chain: Ant [pattern='/configuration/**']	[]
2023-05-12 19:07:32	034 [main] INFO [DefaultSecurityFilterChain] [RRN="] - [STAN="] - Creating filter chain: Ant [pattern='/swagger-ui.html']	[]
2023-05-12 19:07:32	036 [main] INFO [DefaultSecurityFilterChain] [RRN="] - [STAN="] - Creating filter chain: Ant [pattern='/webjars/**']	[]
2023-05-12 19:07:32	221 [main] INFO [PropertySourcedRequestMappingHandlerMapping] [RRN="] - [STAN="] - Mapped URL path [/v2/api-docs] onto method [springfox.documentation.swagger2.web.Swagger2Controller#getDocumentation(String	HttpServletRequest)]
2023-05-12 19:07:32	333 [task-1] DEBUG [HikariPool] [RRN="] - [STAN="] - HikariPool-1 - Added connection com.mysql.cj.jdbc.ConnectionImpl@7de1724c
2023-05-12 19:07:32	336 [task-1] INFO [HikariDataSource] [RRN="] - [STAN="] - HikariPool-1 - Start completed.
2023-05-12 19:07:32	570 [HikariPool-1 housekeeper] DEBUG [HikariPool] [RRN="] - [STAN="] - HikariPool-1 - Pool stats (total=1	active=1	idle=0	waiting=0)
2023-05-12 19:07:32	588 [task-1] INFO [Dialect] [RRN="] - [STAN="] - HHH000400: Using dialect: org.hibernate.dialect.MySQL8Dialect
2023-05-12 19:07:32	593 [HikariPool-1 connection adder] DEBUG [HikariPool] [RRN="] - [STAN="] - HikariPool-1 - Added connection com.mysql.cj.jdbc.ConnectionImpl@1f61c64c
2023-05-12 19:07:32	597 [HikariPool-1 connection adder] DEBUG [HikariPool] [RRN="] - [STAN="] - HikariPool-1 - Added connection com.mysql.cj.jdbc.ConnectionImpl@5e5ccc77
2023-05-12 19:07:32	602 [HikariPool-1 connection adder] DEBUG [HikariPool] [RRN="] - [STAN="] - HikariPool-1 - Added connection com.mysql.cj.jdbc.ConnectionImpl@6fc831e5
2023-05-12 19:07:32	606 [HikariPool-1 connection adder] DEBUG [HikariPool] [RRN="] - [STAN="] - HikariPool-1 - Added connection com.mysql.cj.jdbc.ConnectionImpl@3e733338
2023-05-12 19:07:32	610 [HikariPool-1 connection adder] DEBUG [HikariPool] [RRN="] - [STAN="] - HikariPool-1 - Added connection com.mysql.cj.jdbc.ConnectionImpl@386607ae
2023-05-12 19:07:32	615 [HikariPool-1 connection adder] DEBUG [HikariPool] [RRN="] - [STAN="] - HikariPool-1 - Added connection com.mysql.cj.jdbc.ConnectionImpl@3a3d69e2
2023-05-12 19:07:32	620 [HikariPool-1 connection adder] DEBUG [HikariPool] [RRN="] - [STAN="] - HikariPool-1 - Added connection com.mysql.cj.jdbc.ConnectionImpl@402364ea
2023-05-12 19:07:32	624 [HikariPool-1 connection adder] DEBUG [HikariPool] [RRN="] - [STAN="] - HikariPool-1 - Added connection com.mysql.cj.jdbc.ConnectionImpl@5034c666
2023-05-12 19:07:32	628 [HikariPool-1 connection adder] DEBUG [HikariPool] [RRN="] - [STAN="] - HikariPool-1 - Added connection com.mysql.cj.jdbc.ConnectionImpl@5badd2f4
2023-05-12 19:07:32	628 [HikariPool-1 connection adder] DEBUG [HikariPool] [RRN="] - [STAN="] - HikariPool-1 - After adding stats (total=10	active=1	idle=9	waiting=0)
2023-05-12 19:07:32	717 [main] INFO [DefaultSecurityFilterChain] [RRN="] - [STAN="] - Creating filter chain: any request	[org.springframework.security.web.context.request.async.WebAsyncManagerIntegrationFilter@1775c4e7	org.springframework.security.web.context.SecurityContextPersistenceFilter@6f8e9d06	org.springframework.security.web.header.HeaderWriterFilter@5d152bcd	org.springframework.web.filter.CorsFilter@47829d6d	org.springframework.security.web.authentication.logout.LogoutFilter@3becc950	com.zeroinfinity.federatedclient.config.JwtRequestFilter@429f7919	org.springframework.security.web.savedrequest.RequestCacheAwareFilter@2272cbb0	org.springframework.security.web.servletapi.SecurityContextHolderAwareRequestFilter@236eccd1	org.springframework.security.web.authentication.AnonymousAuthenticationFilter@2f677247	org.springframework.security.web.session.SessionManagementFilter@53f0d09c	org.springframework.security.web.access.ExceptionTranslationFilter@66383c29	org.springframework.security.web.access.intercept.FilterSecurityInterceptor@ac91282]
2023-05-12 19:07:33	189 [main] INFO [Http11NioProtocol] [RRN="] - [STAN="] - Starting ProtocolHandler ["http-nio-9093"]
2023-05-12 19:07:33	225 [main] INFO [TomcatWebServer] [RRN="] - [STAN="] - Tomcat started on port(s): 9093 (http) with context path ''
2023-05-12 19:07:33	227 [main] INFO [DocumentationPluginsBootstrapper] [RRN="] - [STAN="] - Context refreshed
2023-05-12 19:07:33	272 [main] INFO [DocumentationPluginsBootstrapper] [RRN="] - [STAN="] - Found 1 custom documentation plugin(s)
2023-05-12 19:07:33	325 [main] INFO [ApiListingReferenceScanner] [RRN="] - [STAN="] - Scanning for api listing references
2023-05-12 19:07:33	946 [main] INFO [DeferredRepositoryInitializationListener] [RRN="] - [STAN="] - Triggering deferred initialization of Spring Data repositories…
2023-05-12 19:07:34	832 [task-1] INFO [JtaPlatformInitiator] [RRN="] - [STAN="] - HHH000490: Using JtaPlatform implementation: [org.hibernate.engine.transaction.jta.platform.internal.NoJtaPlatform]
2023-05-12 19:07:34	853 [task-1] INFO [LocalContainerEntityManagerFactoryBean] [RRN="] - [STAN="] - Initialized JPA EntityManagerFactory for persistence unit 'default'
2023-05-12 19:07:35	836 [main] INFO [DeferredRepositoryInitializationListener] [RRN="] - [STAN="] - Spring Data repositories initialized!
2023-05-12 19:07:35	890 [main] INFO [FederatedClientApplication] [RRN="] - [STAN="] - Started FederatedClientApplication in 20.943 seconds (JVM running for 22.718)
2023-05-12 19:07:45	177 [HikariPool-1 housekeeper] DEBUG [HikariPool] [RRN="] - [STAN="] - HikariPool-1 - Pool stats (total=10	active=0	idle=10	waiting=0)
2023-05-12 19:07:45	177 [HikariPool-1 housekeeper] DEBUG [HikariPool] [RRN="] - [STAN="] - HikariPool-1 - Fill pool skipped	pool is at sufficient level.
2023-05-12 19:07:56	226 [HikariPool-1 housekeeper] DEBUG [HikariPool] [RRN="] - [STAN="] - HikariPool-1 - Pool stats (total=10	active=0	idle=10	waiting=0)
2023-05-12 19:07:56	227 [HikariPool-1 housekeeper] DEBUG [HikariPool] [RRN="] - [STAN="] - HikariPool-1 - Fill pool skipped	pool is at sufficient level.
2023-05-12 19:08:02	576 [HikariPool-1 housekeeper] DEBUG [HikariPool] [RRN="] - [STAN="] - HikariPool-1 - Pool stats (total=10	active=0	idle=10	waiting=0)
2023-05-12 19:08:02	577 [HikariPool-1 housekeeper] DEBUG [HikariPool] [RRN="] - [STAN="] - HikariPool-1 - Fill pool skipped	pool is at sufficient level.
2023-05-12 19:08:15	192 [HikariPool-1 housekeeper] DEBUG [HikariPool] [RRN="] - [STAN="] - HikariPool-1 - Pool stats (total=10	active=0	idle=10	waiting=0)
2023-05-12 19:08:15	192 [HikariPool-1 housekeeper] DEBUG [HikariPool] [RRN="] - [STAN="] - HikariPool-1 - Fill pool skipped	pool is at sufficient level.
2023-05-12 19:08:26	239 [HikariPool-1 housekeeper] DEBUG [HikariPool] [RRN="] - [STAN="] - HikariPool-1 - Pool stats (total=10	active=0	idle=10	waiting=0)
2023-05-12 19:08:26	240 [HikariPool-1 housekeeper] DEBUG [HikariPool] [RRN="] - [STAN="] - HikariPool-1 - Fill pool skipped	pool is at sufficient level.
2023-05-12 19:08:32	580 [HikariPool-1 housekeeper] DEBUG [HikariPool] [RRN="] - [STAN="] - HikariPool-1 - Pool stats (total=10	active=0	idle=10	waiting=0)
2023-05-12 19:08:32	581 [HikariPool-1 housekeeper] DEBUG [HikariPool] [RRN="] - [STAN="] - HikariPool-1 - Fill pool skipped	pool is at sufficient level.
2023-05-12 19:08:37	836 [http-nio-9091-exec-1] INFO [[/]] [RRN="] - [STAN="] - Initializing Spring DispatcherServlet 'dispatcherServlet'
2023-05-12 19:08:37	836 [http-nio-9091-exec-1] INFO [DispatcherServlet] [RRN="] - [STAN="] - Initializing Servlet 'dispatcherServlet'
2023-05-12 19:08:37	853 [http-nio-9091-exec-1] INFO [DispatcherServlet] [RRN="] - [STAN="] - Completed initialization in 17 ms
2023-05-12 19:08:37	862 [http-nio-9093-exec-2] INFO [[/]] [RRN="] - [STAN="] - Initializing Spring DispatcherServlet 'dispatcherServlet'
2023-05-12 19:08:37	862 [http-nio-9093-exec-2] INFO [DispatcherServlet] [RRN="] - [STAN="] - Initializing Servlet 'dispatcherServlet'
2023-05-12 19:08:37	867 [http-nio-9092-exec-2] INFO [[/]] [RRN="] - [STAN="] - Initializing Spring DispatcherServlet 'dispatcherServlet'
2023-05-12 19:08:37	867 [http-nio-9092-exec-2] INFO [DispatcherServlet] [RRN="] - [STAN="] - Initializing Servlet 'dispatcherServlet'
2023-05-12 19:08:37	879 [http-nio-9093-exec-2] INFO [DispatcherServlet] [RRN="] - [STAN="] - Completed initialization in 16 ms
2023-05-12 19:08:37	885 [http-nio-9092-exec-2] INFO [DispatcherServlet] [RRN="] - [STAN="] - Completed initialization in 18 ms
2023-05-12 19:08:38	054 [http-nio-9091-exec-1] INFO [JwtAuthenticationController] [RRN="] - [STAN="] - Authenticating : User : client1
2023-05-12 19:08:38	058 [http-nio-9093-exec-2] INFO [JwtAuthenticationController] [RRN="] - [STAN="] - Authenticating : User : client3
2023-05-12 19:08:38	067 [http-nio-9092-exec-2] INFO [JwtAuthenticationController] [RRN="] - [STAN="] - Authenticating : User : client2
2023-05-12 19:08:44	733 [http-nio-9091-exec-5] INFO [ServiceController] [RRN="] - [STAN="] - Request received to update model version @ V1
2023-05-12 19:08:44	733 [http-nio-9091-exec-5] INFO [RestServerServiceImpl] [RRN="] - [STAN="] - Incoming request to update the model version.
2023-05-12 19:08:44	738 [http-nio-9092-exec-3] INFO [ServiceController] [RRN="] - [STAN="] - Request received to update model version @ V1
2023-05-12 19:08:44	739 [http-nio-9092-exec-3] INFO [RestServerServiceImpl] [RRN="] - [STAN="] - Incoming request to update the model version.
2023-05-12 19:08:44	738 [http-nio-9093-exec-1] INFO [ServiceController] [RRN="] - [STAN="] - Request received to update model version @ V1
2023-05-12 19:08:44	739 [http-nio-9093-exec-1] INFO [RestServerServiceImpl] [RRN="] - [STAN="] - Incoming request to update the model version.
2023-05-12 19:08:45	125 [http-nio-9093-exec-1] INFO [RestServerServiceImpl] [RRN="] - [STAN="] - Active model version found. Changing the status from Active to InActive
2023-05-12 19:08:45	139 [http-nio-9091-exec-5] INFO [RestServerServiceImpl] [RRN="] - [STAN="] - Active model version found. Changing the status from Active to InActive
2023-05-12 19:08:45	206 [HikariPool-1 housekeeper] DEBUG [HikariPool] [RRN="] - [STAN="] - HikariPool-1 - Pool stats (total=10	active=1	idle=9	waiting=0)
2023-05-12 19:08:45	206 [HikariPool-1 housekeeper] DEBUG [HikariPool] [RRN="] - [STAN="] - HikariPool-1 - Fill pool skipped	pool is at sufficient level.
2023-05-12 19:08:45	229 [http-nio-9092-exec-3] INFO [RestServerServiceImpl] [RRN="] - [STAN="] - Active model version found. Changing the status from Active to InActive
2023-05-12 19:08:56	253 [HikariPool-1 housekeeper] DEBUG [HikariPool] [RRN="] - [STAN="] - HikariPool-1 - Pool stats (total=10	active=0	idle=10	waiting=0)
2023-05-12 19:08:56	254 [HikariPool-1 housekeeper] DEBUG [HikariPool] [RRN="] - [STAN="] - HikariPool-1 - Fill pool skipped	pool is at sufficient level.
2023-05-12 19:09:02	593 [HikariPool-1 housekeeper] DEBUG [HikariPool] [RRN="] - [STAN="] - HikariPool-1 - Pool stats (total=10	active=0	idle=10	waiting=0)
2023-05-12 19:09:02	593 [HikariPool-1 housekeeper] DEBUG [HikariPool] [RRN="] - [STAN="] - HikariPool-1 - Fill pool skipped	pool is at sufficient level.
2023-05-12 19:09:15	211 [HikariPool-1 housekeeper] DEBUG [HikariPool] [RRN="] - [STAN="] - HikariPool-1 - Pool stats (total=10	active=0	idle=10	waiting=0)
2023-05-12 19:09:15	212 [HikariPool-1 housekeeper] DEBUG [HikariPool] [RRN="] - [STAN="] - HikariPool-1 - Fill pool skipped	pool is at sufficient level.
2023-05-12 19:09:26	261 [HikariPool-1 housekeeper] DEBUG [HikariPool] [RRN="] - [STAN="] - HikariPool-1 - Pool stats (total=10	active=0	idle=10	waiting=0)
2023-05-12 19:09:26	261 [HikariPool-1 housekeeper] DEBUG [HikariPool] [RRN="] - [STAN="] - HikariPool-1 - Fill pool skipped	pool is at sufficient level.
2023-05-12 19:09:32	599 [HikariPool-1 housekeeper] DEBUG [HikariPool] [RRN="] - [STAN="] - HikariPool-1 - Pool stats (total=10	active=0	idle=10	waiting=0)
2023-05-12 19:09:32	600 [HikariPool-1 housekeeper] DEBUG [HikariPool] [RRN="] - [STAN="] - HikariPool-1 - Fill pool skipped	pool is at sufficient level.
2023-05-12 19:09:45	218 [HikariPool-1 housekeeper] DEBUG [HikariPool] [RRN="] - [STAN="] - HikariPool-1 - Pool stats (total=10	active=0	idle=10	waiting=0)
2023-05-12 19:09:45	219 [HikariPool-1 housekeeper] DEBUG [HikariPool] [RRN="] - [STAN="] - HikariPool-1 - Fill pool skipped	pool is at sufficient level.
2023-05-12 19:09:56	278 [HikariPool-1 housekeeper] DEBUG [HikariPool] [RRN="] - [STAN="] - HikariPool-1 - Pool stats (total=10	active=0	idle=10	waiting=0)
2023-05-12 19:09:56	278 [HikariPool-1 housekeeper] DEBUG [HikariPool] [RRN="] - [STAN="] - HikariPool-1 - Fill pool skipped	pool is at sufficient level.
2023-05-12 19:10:02	610 [HikariPool-1 housekeeper] DEBUG [HikariPool] [RRN="] - [STAN="] - HikariPool-1 - Pool stats (total=10	active=0	idle=10	waiting=0)
2023-05-12 19:10:02	611 [HikariPool-1 housekeeper] DEBUG [HikariPool] [RRN="] - [STAN="] - HikariPool-1 - Fill pool skipped	pool is at sufficient level.
2023-05-12 19:10:15	224 [HikariPool-1 housekeeper] DEBUG [HikariPool] [RRN="] - [STAN="] - HikariPool-1 - Pool stats (total=10	active=0	idle=10	waiting=0)
2023-05-12 19:10:15	225 [HikariPool-1 housekeeper] DEBUG [HikariPool] [RRN="] - [STAN="] - HikariPool-1 - Fill pool skipped	pool is at sufficient level.
2023-05-12 19:10:26	293 [HikariPool-1 housekeeper] DEBUG [HikariPool] [RRN="] - [STAN="] - HikariPool-1 - Pool stats (total=10	active=0	idle=10	waiting=0)
2023-05-12 19:10:26	293 [HikariPool-1 housekeeper] DEBUG [HikariPool] [RRN="] - [STAN="] - HikariPool-1 - Fill pool skipped	pool is at sufficient level.
2023-05-12 19:10:32	615 [HikariPool-1 housekeeper] DEBUG [HikariPool] [RRN="] - [STAN="] - HikariPool-1 - Pool stats (total=10	active=0	idle=10	waiting=0)
2023-05-12 19:10:32	615 [HikariPool-1 housekeeper] DEBUG [HikariPool] [RRN="] - [STAN="] - HikariPool-1 - Fill pool skipped	pool is at sufficient level.
2023-05-12 19:10:45	234 [HikariPool-1 housekeeper] DEBUG [HikariPool] [RRN="] - [STAN="] - HikariPool-1 - Pool stats (total=10	active=0	idle=10	waiting=0)
2023-05-12 19:10:45	235 [HikariPool-1 housekeeper] DEBUG [HikariPool] [RRN="] - [STAN="] - HikariPool-1 - Fill pool skipped	pool is at sufficient level.
2023-05-12 19:10:56	308 [HikariPool-1 housekeeper] DEBUG [HikariPool] [RRN="] - [STAN="] - HikariPool-1 - Pool stats (total=10	active=0	idle=10	waiting=0)
2023-05-12 19:10:56	308 [HikariPool-1 housekeeper] DEBUG [HikariPool] [RRN="] - [STAN="] - HikariPool-1 - Fill pool skipped	pool is at sufficient level.
2023-05-12 19:11:02	620 [HikariPool-1 housekeeper] DEBUG [HikariPool] [RRN="] - [STAN="] - HikariPool-1 - Pool stats (total=10	active=0	idle=10	waiting=0)
2023-05-12 19:11:02	620 [HikariPool-1 housekeeper] DEBUG [HikariPool] [RRN="] - [STAN="] - HikariPool-1 - Fill pool skipped	pool is at sufficient level.
2023-05-12 19:11:15	252 [HikariPool-1 housekeeper] DEBUG [HikariPool] [RRN="] - [STAN="] - HikariPool-1 - Pool stats (total=10	active=0	idle=10	waiting=0)
2023-05-12 19:11:15	252 [HikariPool-1 housekeeper] DEBUG [HikariPool] [RRN="] - [STAN="] - HikariPool-1 - Fill pool skipped	pool is at sufficient level.
2023-05-12 19:11:26	322 [HikariPool-1 housekeeper] DEBUG [HikariPool] [RRN="] - [STAN="] - HikariPool-1 - Pool stats (total=10	active=0	idle=10	waiting=0)
2023-05-12 19:11:26	322 [HikariPool-1 housekeeper] DEBUG [HikariPool] [RRN="] - [STAN="] - HikariPool-1 - Fill pool skipped	pool is at sufficient level.
2023-05-12 19:11:32	626 [HikariPool-1 housekeeper] DEBUG [HikariPool] [RRN="] - [STAN="] - HikariPool-1 - Pool stats (total=10	active=0	idle=10	waiting=0)
2023-05-12 19:11:32	627 [HikariPool-1 housekeeper] DEBUG [HikariPool] [RRN="] - [STAN="] - HikariPool-1 - Fill pool skipped	pool is at sufficient level.
2023-05-12 19:11:37	222 [http-nio-9092-exec-6] INFO [JwtAuthenticationController] [RRN="] - [STAN="] - Authenticating : User : client2
2023-05-12 19:11:37	222 [http-nio-9093-exec-6] INFO [JwtAuthenticationController] [RRN="] - [STAN="] - Authenticating : User : client3
2023-05-12 19:11:37	223 [http-nio-9091-exec-9] INFO [JwtAuthenticationController] [RRN="] - [STAN="] - Authenticating : User : client1
2023-05-12 19:11:37	320 [http-nio-9091-exec-4] INFO [ServiceController] [RRN="] - [STAN="] - Request received to update model version @ V1
2023-05-12 19:11:37	320 [http-nio-9091-exec-4] INFO [RestServerServiceImpl] [RRN="] - [STAN="] - Incoming request to update the model version.
2023-05-12 19:11:37	320 [http-nio-9092-exec-10] INFO [ServiceController] [RRN="] - [STAN="] - Request received to update model version @ V1
2023-05-12 19:11:37	320 [http-nio-9092-exec-10] INFO [RestServerServiceImpl] [RRN="] - [STAN="] - Incoming request to update the model version.
2023-05-12 19:11:37	321 [http-nio-9093-exec-9] INFO [ServiceController] [RRN="] - [STAN="] - Request received to update model version @ V1
2023-05-12 19:11:37	322 [http-nio-9093-exec-9] INFO [RestServerServiceImpl] [RRN="] - [STAN="] - Incoming request to update the model version.
2023-05-12 19:11:37	324 [http-nio-9092-exec-10] INFO [RestServerServiceImpl] [RRN="] - [STAN="] - Active model version found. Changing the status from Active to InActive
2023-05-12 19:11:37	324 [http-nio-9091-exec-4] INFO [RestServerServiceImpl] [RRN="] - [STAN="] - Active model version found. Changing the status from Active to InActive
2023-05-12 19:11:37	325 [http-nio-9093-exec-9] INFO [RestServerServiceImpl] [RRN="] - [STAN="] - Active model version found. Changing the status from Active to InActive
2023-05-12 19:11:45	259 [HikariPool-1 housekeeper] DEBUG [HikariPool] [RRN="] - [STAN="] - HikariPool-1 - Pool stats (total=10	active=0	idle=10	waiting=0)
2023-05-12 19:11:45	259 [HikariPool-1 housekeeper] DEBUG [HikariPool] [RRN="] - [STAN="] - HikariPool-1 - Fill pool skipped	pool is at sufficient level.
2023-05-12 19:11:56	332 [HikariPool-1 housekeeper] DEBUG [HikariPool] [RRN="] - [STAN="] - HikariPool-1 - Pool stats (total=10	active=0	idle=10	waiting=0)
2023-05-12 19:11:56	333 [HikariPool-1 housekeeper] DEBUG [HikariPool] [RRN="] - [STAN="] - HikariPool-1 - Fill pool skipped	pool is at sufficient level.
2023-05-12 19:12:02	638 [HikariPool-1 housekeeper] DEBUG [HikariPool] [RRN="] - [STAN="] - HikariPool-1 - Pool stats (total=10	active=0	idle=10	waiting=0)
2023-05-12 19:12:02	638 [HikariPool-1 housekeeper] DEBUG [HikariPool] [RRN="] - [STAN="] - HikariPool-1 - Fill pool skipped	pool is at sufficient level.
2023-05-12 19:12:15	260 [HikariPool-1 housekeeper] DEBUG [HikariPool] [RRN="] - [STAN="] - HikariPool-1 - Pool stats (total=10	active=0	idle=10	waiting=0)
2023-05-12 19:12:15	261 [HikariPool-1 housekeeper] DEBUG [HikariPool] [RRN="] - [STAN="] - HikariPool-1 - Fill pool skipped	pool is at sufficient level.
2023-05-12 19:12:25	516 [http-nio-9093-exec-3] INFO [JwtAuthenticationController] [RRN="] - [STAN="] - Authenticating : User : client3
2023-05-12 19:12:25	516 [http-nio-9092-exec-5] INFO [JwtAuthenticationController] [RRN="] - [STAN="] - Authenticating : User : client2
2023-05-12 19:12:25	516 [http-nio-9091-exec-7] INFO [JwtAuthenticationController] [RRN="] - [STAN="] - Authenticating : User : client1
2023-05-12 19:12:25	605 [http-nio-9091-exec-6] INFO [ServiceController] [RRN="] - [STAN="] - Request received to update model version @ V1
2023-05-12 19:12:25	605 [http-nio-9091-exec-6] INFO [RestServerServiceImpl] [RRN="] - [STAN="] - Incoming request to update the model version.
2023-05-12 19:12:25	606 [http-nio-9092-exec-4] INFO [ServiceController] [RRN="] - [STAN="] - Request received to update model version @ V1
2023-05-12 19:12:25	606 [http-nio-9092-exec-4] INFO [RestServerServiceImpl] [RRN="] - [STAN="] - Incoming request to update the model version.
2023-05-12 19:12:25	609 [http-nio-9092-exec-4] INFO [RestServerServiceImpl] [RRN="] - [STAN="] - Active model version found. Changing the status from Active to InActive
2023-05-12 19:12:25	610 [http-nio-9093-exec-4] INFO [ServiceController] [RRN="] - [STAN="] - Request received to update model version @ V1
2023-05-12 19:12:25	610 [http-nio-9093-exec-4] INFO [RestServerServiceImpl] [RRN="] - [STAN="] - Incoming request to update the model version.
2023-05-12 19:12:25	612 [http-nio-9093-exec-4] INFO [RestServerServiceImpl] [RRN="] - [STAN="] - Active model version found. Changing the status from Active to InActive
2023-05-12 19:12:25	615 [http-nio-9091-exec-6] INFO [RestServerServiceImpl] [RRN="] - [STAN="] - Active model version found. Changing the status from Active to InActive
2023-05-12 19:12:26	337 [HikariPool-1 housekeeper] DEBUG [HikariPool] [RRN="] - [STAN="] - HikariPool-1 - Pool stats (total=10	active=0	idle=10	waiting=0)
2023-05-12 19:12:26	337 [HikariPool-1 housekeeper] DEBUG [HikariPool] [RRN="] - [STAN="] - HikariPool-1 - Fill pool skipped	pool is at sufficient level.
2023-05-12 19:12:32	645 [HikariPool-1 housekeeper] DEBUG [HikariPool] [RRN="] - [STAN="] - HikariPool-1 - Pool stats (total=10	active=0	idle=10	waiting=0)
2023-05-12 19:12:32	645 [HikariPool-1 housekeeper] DEBUG [HikariPool] [RRN="] - [STAN="] - HikariPool-1 - Fill pool skipped	pool is at sufficient level.
2023-05-12 19:12:45	272 [HikariPool-1 housekeeper] DEBUG [HikariPool] [RRN="] - [STAN="] - HikariPool-1 - Pool stats (total=10	active=0	idle=10	waiting=0)
2023-05-12 19:12:45	272 [HikariPool-1 housekeeper] DEBUG [HikariPool] [RRN="] - [STAN="] - HikariPool-1 - Fill pool skipped	pool is at sufficient level.
2023-05-12 19:12:56	348 [HikariPool-1 housekeeper] DEBUG [HikariPool] [RRN="] - [STAN="] - HikariPool-1 - Pool stats (total=10	active=0	idle=10	waiting=0)
2023-05-12 19:12:56	348 [HikariPool-1 housekeeper] DEBUG [HikariPool] [RRN="] - [STAN="] - HikariPool-1 - Fill pool skipped	pool is at sufficient level.
2023-05-12 19:13:02	658 [HikariPool-1 housekeeper] DEBUG [HikariPool] [RRN="] - [STAN="] - HikariPool-1 - Pool stats (total=10	active=0	idle=10	waiting=0)
2023-05-12 19:13:02	658 [HikariPool-1 housekeeper] DEBUG [HikariPool] [RRN="] - [STAN="] - HikariPool-1 - Fill pool skipped	pool is at sufficient level.
2023-05-12 19:13:15	279 [HikariPool-1 housekeeper] DEBUG [HikariPool] [RRN="] - [STAN="] - HikariPool-1 - Pool stats (total=10	active=0	idle=10	waiting=0)
2023-05-12 19:13:15	279 [HikariPool-1 housekeeper] DEBUG [HikariPool] [RRN="] - [STAN="] - HikariPool-1 - Fill pool skipped	pool is at sufficient level.
2023-05-12 19:13:24	857 [http-nio-9091-exec-2] INFO [JwtAuthenticationController] [RRN="] - [STAN="] - Authenticating : User : client1
2023-05-12 19:13:26	350 [HikariPool-1 housekeeper] DEBUG [HikariPool] [RRN="] - [STAN="] - HikariPool-1 - Pool stats (total=10	active=0	idle=10	waiting=0)
2023-05-12 19:13:26	350 [HikariPool-1 housekeeper] DEBUG [HikariPool] [RRN="] - [STAN="] - HikariPool-1 - Fill pool skipped	pool is at sufficient level.
2023-05-12 19:13:32	670 [HikariPool-1 housekeeper] DEBUG [HikariPool] [RRN="] - [STAN="] - HikariPool-1 - Pool stats (total=10	active=0	idle=10	waiting=0)
2023-05-12 19:13:32	671 [HikariPool-1 housekeeper] DEBUG [HikariPool] [RRN="] - [STAN="] - HikariPool-1 - Fill pool skipped	pool is at sufficient level.
2023-05-12 19:13:45	292 [HikariPool-1 housekeeper] DEBUG [HikariPool] [RRN="] - [STAN="] - HikariPool-1 - Pool stats (total=10	active=0	idle=10	waiting=0)
2023-05-12 19:13:45	292 [HikariPool-1 housekeeper] DEBUG [HikariPool] [RRN="] - [STAN="] - HikariPool-1 - Fill pool skipped	pool is at sufficient level.
2023-05-12 19:13:46	146 [http-nio-9091-exec-1] INFO [ServiceController] [RRN="] - [STAN="] - Request received to check model version @ V1
2023-05-12 19:13:46	146 [http-nio-9091-exec-1] INFO [RestServerServiceImpl] [RRN="] - [STAN="] - Incoming request to check the model version.
2023-05-12 19:13:46	148 [http-nio-9091-exec-1] INFO [RestServerServiceImpl] [RRN="] - [STAN="] - Active version found: version5
2023-05-12 19:13:56	358 [HikariPool-1 housekeeper] DEBUG [HikariPool] [RRN="] - [STAN="] - HikariPool-1 - Pool stats (total=10	active=0	idle=10	waiting=0)
2023-05-12 19:13:56	358 [HikariPool-1 housekeeper] DEBUG [HikariPool] [RRN="] - [STAN="] - HikariPool-1 - Fill pool skipped	pool is at sufficient level.
2023-05-12 19:14:02	674 [HikariPool-1 housekeeper] DEBUG [HikariPool] [RRN="] - [STAN="] - HikariPool-1 - Pool stats (total=10	active=0	idle=10	waiting=0)
2023-05-12 19:14:02	674 [HikariPool-1 housekeeper] DEBUG [HikariPool] [RRN="] - [STAN="] - HikariPool-1 - Fill pool skipped	pool is at sufficient level.
2023-05-12 19:14:15	303 [HikariPool-1 housekeeper] DEBUG [HikariPool] [RRN="] - [STAN="] - HikariPool-1 - Pool stats (total=10	active=0	idle=10	waiting=0)
2023-05-12 19:14:15	303 [HikariPool-1 housekeeper] DEBUG [HikariPool] [RRN="] - [STAN="] - HikariPool-1 - Fill pool skipped	pool is at sufficient level.
2023-05-12 19:14:23	773 [http-nio-9092-exec-8] INFO [JwtAuthenticationController] [RRN="] - [STAN="] - Authenticating : User : client2
2023-05-12 19:14:26	362 [HikariPool-1 housekeeper] DEBUG [HikariPool] [RRN="] - [STAN="] - HikariPool-1 - Pool stats (total=10	active=0	idle=10	waiting=0)
2023-05-12 19:14:26	362 [HikariPool-1 housekeeper] DEBUG [HikariPool] [RRN="] - [STAN="] - HikariPool-1 - Fill pool skipped	pool is at sufficient level.
2023-05-12 19:14:32	686 [HikariPool-1 housekeeper] DEBUG [HikariPool] [RRN="] - [STAN="] - HikariPool-1 - Pool stats (total=10	active=0	idle=10	waiting=0)
2023-05-12 19:14:32	686 [HikariPool-1 housekeeper] DEBUG [HikariPool] [RRN="] - [STAN="] - HikariPool-1 - Fill pool skipped	pool is at sufficient level.
2023-05-12 19:14:45	310 [HikariPool-1 housekeeper] DEBUG [HikariPool] [RRN="] - [STAN="] - HikariPool-1 - Pool stats (total=10	active=0	idle=10	waiting=0)
2023-05-12 19:14:45	310 [HikariPool-1 housekeeper] DEBUG [HikariPool] [RRN="] - [STAN="] - HikariPool-1 - Fill pool skipped	pool is at sufficient level.
2023-05-12 19:14:51	641 [http-nio-9093-exec-8] INFO [JwtAuthenticationController] [RRN="] - [STAN="] - Authenticating : User : client3
2023-05-12 19:14:56	369 [HikariPool-1 housekeeper] DEBUG [HikariPool] [RRN="] - [STAN="] - HikariPool-1 - Pool stats (total=10	active=0	idle=10	waiting=0)
2023-05-12 19:14:56	370 [HikariPool-1 housekeeper] DEBUG [HikariPool] [RRN="] - [STAN="] - HikariPool-1 - Fill pool skipped	pool is at sufficient level.
2023-05-12 19:15:02	692 [HikariPool-1 housekeeper] DEBUG [HikariPool] [RRN="] - [STAN="] - HikariPool-1 - Pool stats (total=10	active=0	idle=10	waiting=0)
2023-05-12 19:15:02	692 [HikariPool-1 housekeeper] DEBUG [HikariPool] [RRN="] - [STAN="] - HikariPool-1 - Fill pool skipped	pool is at sufficient level.
2023-05-12 19:15:10	021 [http-nio-9093-exec-2] INFO [ServiceController] [RRN="] - [STAN="] - Request received to check model version @ V1
2023-05-12 19:15:10	021 [http-nio-9093-exec-2] INFO [RestServerServiceImpl] [RRN="] - [STAN="] - Incoming request to check the model version.
2023-05-12 19:15:10	023 [http-nio-9093-exec-2] INFO [RestServerServiceImpl] [RRN="] - [STAN="] - Active version found: version5
2023-05-12 19:15:15	324 [HikariPool-1 housekeeper] DEBUG [HikariPool] [RRN="] - [STAN="] - HikariPool-1 - Pool stats (total=10	active=0	idle=10	waiting=0)
2023-05-12 19:15:15	324 [HikariPool-1 housekeeper] DEBUG [HikariPool] [RRN="] - [STAN="] - HikariPool-1 - Fill pool skipped	pool is at sufficient level.
2023-05-12 19:15:17	536 [http-nio-9092-exec-2] INFO [ServiceController] [RRN="] - [STAN="] - Request received to check model version @ V1
2023-05-12 19:15:17	536 [http-nio-9092-exec-2] INFO [RestServerServiceImpl] [RRN="] - [STAN="] - Incoming request to check the model version.
2023-05-12 19:15:17	539 [http-nio-9092-exec-2] INFO [RestServerServiceImpl] [RRN="] - [STAN="] - Active version found: version5
2023-05-12 19:15:26	383 [HikariPool-1 housekeeper] DEBUG [HikariPool] [RRN="] - [STAN="] - HikariPool-1 - Pool stats (total=10	active=0	idle=10	waiting=0)
2023-05-12 19:15:26	383 [HikariPool-1 housekeeper] DEBUG [HikariPool] [RRN="] - [STAN="] - HikariPool-1 - Fill pool skipped	pool is at sufficient level.
2023-05-12 19:15:32	699 [HikariPool-1 housekeeper] DEBUG [HikariPool] [RRN="] - [STAN="] - HikariPool-1 - Pool stats (total=10	active=0	idle=10	waiting=0)
2023-05-12 19:15:32	699 [HikariPool-1 housekeeper] DEBUG [HikariPool] [RRN="] - [STAN="] - HikariPool-1 - Fill pool skipped	pool is at sufficient level.
2023-05-12 19:15:43	922 [http-nio-9091-exec-8] INFO [ServiceController] [RRN="] - [STAN="] - Request received to save model details @ V1
2023-05-12 19:15:43	922 [http-nio-9091-exec-8] INFO [RestServerServiceImpl] [RRN="] - [STAN="] - Incoming request to save the model details.
2023-05-12 19:15:43	927 [http-nio-9091-exec-8] INFO [RestServerServiceImpl] [RRN="] - [STAN="] - Active model version version5 found
2023-05-12 19:15:44	074 [http-nio-9091-exec-8] INFO [RestServerServiceImpl] [RRN="] - [STAN="] - Model version version5 status changed to InActive successfully
2023-05-12 19:15:44	155 [http-nio-9091-exec-8] INFO [RestServerServiceImpl] [RRN="] - [STAN="] - New Active model version version6
2023-05-12 19:15:45	333 [HikariPool-1 housekeeper] DEBUG [HikariPool] [RRN="] - [STAN="] - HikariPool-1 - Pool stats (total=10	active=0	idle=10	waiting=0)
2023-05-12 19:15:45	334 [HikariPool-1 housekeeper] DEBUG [HikariPool] [RRN="] - [STAN="] - HikariPool-1 - Fill pool skipped	pool is at sufficient level.
2023-05-12 19:15:49	131 [http-nio-9092-exec-3] INFO [ServiceController] [RRN="] - [STAN="] - Request received to save model details @ V1
2023-05-12 19:15:49	131 [http-nio-9092-exec-3] INFO [RestServerServiceImpl] [RRN="] - [STAN="] - Incoming request to save the model details.
2023-05-12 19:15:49	135 [http-nio-9092-exec-3] INFO [RestServerServiceImpl] [RRN="] - [STAN="] - Active model version version5 found
2023-05-12 19:15:49	193 [http-nio-9092-exec-3] INFO [RestServerServiceImpl] [RRN="] - [STAN="] - Model version version5 status changed to InActive successfully
2023-05-12 19:15:49	251 [http-nio-9092-exec-3] INFO [RestServerServiceImpl] [RRN="] - [STAN="] - New Active model version version6
2023-05-12 19:15:51	785 [http-nio-9093-exec-1] INFO [ServiceController] [RRN="] - [STAN="] - Request received to save model details @ V1
2023-05-12 19:15:51	785 [http-nio-9093-exec-1] INFO [RestServerServiceImpl] [RRN="] - [STAN="] - Incoming request to save the model details.
2023-05-12 19:15:51	787 [http-nio-9093-exec-1] INFO [RestServerServiceImpl] [RRN="] - [STAN="] - Active model version version5 found
2023-05-12 19:15:51	852 [http-nio-9093-exec-1] INFO [RestServerServiceImpl] [RRN="] - [STAN="] - Model version version5 status changed to InActive successfully
2023-05-12 19:15:51	899 [http-nio-9093-exec-1] INFO [RestServerServiceImpl] [RRN="] - [STAN="] - New Active model version version6
2023-05-12 19:15:56	399 [HikariPool-1 housekeeper] DEBUG [HikariPool] [RRN="] - [STAN="] - HikariPool-1 - Pool stats (total=10	active=0	idle=10	waiting=0)
2023-05-12 19:15:56	400 [HikariPool-1 housekeeper] DEBUG [HikariPool] [RRN="] - [STAN="] - HikariPool-1 - Fill pool skipped	pool is at sufficient level.
2023-05-12 19:16:02	705 [HikariPool-1 housekeeper] DEBUG [HikariPool] [RRN="] - [STAN="] - HikariPool-1 - Pool stats (total=10	active=0	idle=10	waiting=0)
2023-05-12 19:16:02	705 [HikariPool-1 housekeeper] DEBUG [HikariPool] [RRN="] - [STAN="] - HikariPool-1 - Fill pool skipped	pool is at sufficient level.
2023-05-12 19:16:15	345 [HikariPool-1 housekeeper] DEBUG [HikariPool] [RRN="] - [STAN="] - HikariPool-1 - Pool stats (total=10	active=0	idle=10	waiting=0)
2023-05-12 19:16:15	345 [HikariPool-1 housekeeper] DEBUG [HikariPool] [RRN="] - [STAN="] - HikariPool-1 - Fill pool skipped	pool is at sufficient level.
2023-05-12 19:16:22	252 [http-nio-9091-exec-9] INFO [JwtAuthenticationController] [RRN="] - [STAN="] - Authenticating : User : client1
2023-05-12 19:16:22	253 [http-nio-9093-exec-5] INFO [JwtAuthenticationController] [RRN="] - [STAN="] - Authenticating : User : client3
2023-05-12 19:16:22	253 [http-nio-9092-exec-7] INFO [JwtAuthenticationController] [RRN="] - [STAN="] - Authenticating : User : client2
2023-05-12 19:16:22	354 [http-nio-9092-exec-6] INFO [ServiceController] [RRN="] - [STAN="] - Request received to pull and sync machine learning model for server @ V1
2023-05-12 19:16:22	354 [http-nio-9092-exec-6] INFO [RestServerServiceImpl] [RRN="] - [STAN="] - Incoming request to pull models for server. model version: version5
2023-05-12 19:16:22	356 [http-nio-9091-exec-4] INFO [ServiceController] [RRN="] - [STAN="] - Request received to pull and sync machine learning model for server @ V1
2023-05-12 19:16:22	356 [http-nio-9091-exec-4] INFO [RestServerServiceImpl] [RRN="] - [STAN="] - Incoming request to pull models for server. model version: version5
2023-05-12 19:16:22	357 [http-nio-9093-exec-6] INFO [ServiceController] [RRN="] - [STAN="] - Request received to pull and sync machine learning model for server @ V1
2023-05-12 19:16:22	357 [http-nio-9093-exec-6] INFO [RestServerServiceImpl] [RRN="] - [STAN="] - Incoming request to pull models for server. model version: version5
2023-05-12 19:16:26	415 [HikariPool-1 housekeeper] DEBUG [HikariPool] [RRN="] - [STAN="] - HikariPool-1 - Pool stats (total=10	active=0	idle=10	waiting=0)
2023-05-12 19:16:26	415 [HikariPool-1 housekeeper] DEBUG [HikariPool] [RRN="] - [STAN="] - HikariPool-1 - Fill pool skipped	pool is at sufficient level.
2023-05-12 19:16:32	713 [HikariPool-1 housekeeper] DEBUG [HikariPool] [RRN="] - [STAN="] - HikariPool-1 - Pool stats (total=10	active=0	idle=10	waiting=0)
2023-05-12 19:16:32	713 [HikariPool-1 housekeeper] DEBUG [HikariPool] [RRN="] - [STAN="] - HikariPool-1 - Fill pool skipped	pool is at sufficient level.
2023-05-12 19:16:45	352 [HikariPool-1 housekeeper] DEBUG [HikariPool] [RRN="] - [STAN="] - HikariPool-1 - Pool stats (total=10	active=0	idle=10	waiting=0)
2023-05-12 19:16:45	352 [HikariPool-1 housekeeper] DEBUG [HikariPool] [RRN="] - [STAN="] - HikariPool-1 - Fill pool skipped	pool is at sufficient level.
2023-05-12 20:50:29	740 [main] INFO [FederatedClientApplication] [RRN="] - [STAN="] - Starting FederatedClientApplication on Hasnain-Rabbani with PID 15672 (E:\Workspace\Eclipse\zeroinfinity\thesis\federated-client\federated-client\target\classes started by hp in E:\Workspace\Eclipse\zeroinfinity\thesis\federated-client\federated-client)
2023-05-12 20:50:29	742 [main] INFO [FederatedClientApplication] [RRN="] - [STAN="] - The following profiles are active: client1
2023-05-12 20:50:30	778 [main] INFO [RepositoryConfigurationDelegate] [RRN="] - [STAN="] - Bootstrapping Spring Data JPA repositories in DEFERRED mode.
2023-05-12 20:50:30	857 [main] INFO [RepositoryConfigurationDelegate] [RRN="] - [STAN="] - Finished Spring Data repository scanning in 72ms. Found 3 JPA repository interfaces.
2023-05-12 20:50:31	092 [main] INFO [EnableEncryptablePropertiesBeanFactoryPostProcessor] [RRN="] - [STAN="] - Post-processing PropertySource instances
2023-05-12 20:50:31	196 [main] INFO [EncryptablePropertySourceConverter] [RRN="] - [STAN="] - Converting PropertySource configurationProperties [org.springframework.boot.context.properties.source.ConfigurationPropertySourcesPropertySource] to AOP Proxy
2023-05-12 20:50:31	196 [main] INFO [EncryptablePropertySourceConverter] [RRN="] - [STAN="] - Converting PropertySource commandLineArgs [org.springframework.core.env.SimpleCommandLinePropertySource] to EncryptableEnumerablePropertySourceWrapper
2023-05-12 20:50:31	197 [main] INFO [EncryptablePropertySourceConverter] [RRN="] - [STAN="] - Converting PropertySource servletConfigInitParams [org.springframework.core.env.PropertySource$StubPropertySource] to EncryptablePropertySourceWrapper
2023-05-12 20:50:31	197 [main] INFO [EncryptablePropertySourceConverter] [RRN="] - [STAN="] - Converting PropertySource servletContextInitParams [org.springframework.core.env.PropertySource$StubPropertySource] to EncryptablePropertySourceWrapper
2023-05-12 20:50:31	197 [main] INFO [EncryptablePropertySourceConverter] [RRN="] - [STAN="] - Converting PropertySource systemProperties [org.springframework.core.env.PropertiesPropertySource] to EncryptableMapPropertySourceWrapper
2023-05-12 20:50:31	197 [main] INFO [EncryptablePropertySourceConverter] [RRN="] - [STAN="] - Converting PropertySource systemEnvironment [org.springframework.boot.env.SystemEnvironmentPropertySourceEnvironmentPostProcessor$OriginAwareSystemEnvironmentPropertySource] to EncryptableSystemEnvironmentPropertySourceWrapper
2023-05-12 20:50:31	197 [main] INFO [EncryptablePropertySourceConverter] [RRN="] - [STAN="] - Converting PropertySource random [org.springframework.boot.env.RandomValuePropertySource] to EncryptablePropertySourceWrapper
2023-05-12 20:50:31	197 [main] INFO [EncryptablePropertySourceConverter] [RRN="] - [STAN="] - Converting PropertySource applicationConfig: [file:./application-client1.yml] [org.springframework.boot.env.OriginTrackedMapPropertySource] to EncryptableMapPropertySourceWrapper
2023-05-12 20:50:31	434 [main] INFO [DefaultLazyPropertyFilter] [RRN="] - [STAN="] - Property Filter custom Bean not found with name 'encryptablePropertyFilter'. Initializing Default Property Filter
2023-05-12 20:50:32	608 [main] INFO [TomcatWebServer] [RRN="] - [STAN="] - Tomcat initialized with port(s): 9091 (http)
2023-05-12 20:50:32	631 [main] INFO [Http11NioProtocol] [RRN="] - [STAN="] - Initializing ProtocolHandler ["http-nio-9091"]
2023-05-12 20:50:32	632 [main] INFO [StandardService] [RRN="] - [STAN="] - Starting service [Tomcat]
2023-05-12 20:50:32	632 [main] INFO [StandardEngine] [RRN="] - [STAN="] - Starting Servlet engine: [Apache Tomcat/9.0.36]
2023-05-12 20:50:32	820 [main] INFO [[/]] [RRN="] - [STAN="] - Initializing Spring embedded WebApplicationContext
2023-05-12 20:50:32	821 [main] INFO [ServletWebServerApplicationContext] [RRN="] - [STAN="] - Root WebApplicationContext: initialization completed in 2991 ms
2023-05-12 20:50:32	833 [main] INFO [DefaultLazyPropertyResolver] [RRN="] - [STAN="] - Property Resolver custom Bean not found with name 'encryptablePropertyResolver'. Initializing Default Property Resolver
2023-05-12 20:50:32	848 [main] INFO [DefaultLazyPropertyDetector] [RRN="] - [STAN="] - Property Detector custom Bean not found with name 'encryptablePropertyDetector'. Initializing Default Property Detector
2023-05-12 20:50:32	930 [main] INFO [FederatedClientApplication] [RRN="] - [STAN="] - Starting FederatedClientApplication on Hasnain-Rabbani with PID 22532 (E:\Workspace\Eclipse\zeroinfinity\thesis\federated-client\federated-client\target\classes started by hp in E:\Workspace\Eclipse\zeroinfinity\thesis\federated-client\federated-client)
2023-05-12 20:50:32	933 [main] INFO [FederatedClientApplication] [RRN="] - [STAN="] - The following profiles are active: client2
2023-05-12 20:50:33	044 [main] DEBUG [HikariConfig] [RRN="] - [STAN="] - Driver class com.mysql.cj.jdbc.Driver found in Thread context class loader sun.misc.Launcher$AppClassLoader@73d16e93
2023-05-12 20:50:33	197 [main] INFO [ThreadPoolTaskExecutor] [RRN="] - [STAN="] - Initializing ExecutorService 'applicationTaskExecutor'
2023-05-12 20:50:33	297 [task-1] INFO [LogHelper] [RRN="] - [STAN="] - HHH000204: Processing PersistenceUnitInfo [name: default]
2023-05-12 20:50:33	433 [main] WARN [JpaBaseConfiguration$JpaWebConfiguration] [RRN="] - [STAN="] - spring.jpa.open-in-view is enabled by default. Therefore	database queries may be performed during view rendering. Explicitly configure spring.jpa.open-in-view to disable this warning
2023-05-12 20:50:33	508 [task-1] INFO [Version] [RRN="] - [STAN="] - HHH000412: Hibernate ORM core version 5.4.17.Final
2023-05-12 20:50:34	007 [task-1] INFO [Version] [RRN="] - [STAN="] - HCANN000001: Hibernate Commons Annotations {5.1.0.Final}
2023-05-12 20:50:34	292 [task-1] DEBUG [HikariConfig] [RRN="] - [STAN="] - HikariPool-1 - configuration:
2023-05-12 20:50:34	320 [task-1] DEBUG [HikariConfig] [RRN="] - [STAN="] - allowPoolSuspension.............false
2023-05-12 20:50:34	321 [task-1] DEBUG [HikariConfig] [RRN="] - [STAN="] - autoCommit......................true
2023-05-12 20:50:34	321 [task-1] DEBUG [HikariConfig] [RRN="] - [STAN="] - catalog.........................none
2023-05-12 20:50:34	321 [task-1] DEBUG [HikariConfig] [RRN="] - [STAN="] - connectionInitSql...............none
2023-05-12 20:50:34	322 [task-1] DEBUG [HikariConfig] [RRN="] - [STAN="] - connectionTestQuery.............none
2023-05-12 20:50:34	322 [task-1] DEBUG [HikariConfig] [RRN="] - [STAN="] - connectionTimeout...............30000
2023-05-12 20:50:34	324 [task-1] DEBUG [HikariConfig] [RRN="] - [STAN="] - dataSource......................none
2023-05-12 20:50:34	324 [task-1] DEBUG [HikariConfig] [RRN="] - [STAN="] - dataSourceClassName.............none
2023-05-12 20:50:34	324 [task-1] DEBUG [HikariConfig] [RRN="] - [STAN="] - dataSourceJNDI..................none
2023-05-12 20:50:34	325 [task-1] DEBUG [HikariConfig] [RRN="] - [STAN="] - dataSourceProperties............{password=<masked>}
2023-05-12 20:50:34	325 [task-1] DEBUG [HikariConfig] [RRN="] - [STAN="] - driverClassName................."com.mysql.cj.jdbc.Driver"
2023-05-12 20:50:34	326 [task-1] DEBUG [HikariConfig] [RRN="] - [STAN="] - exceptionOverrideClassName......none
2023-05-12 20:50:34	326 [task-1] DEBUG [HikariConfig] [RRN="] - [STAN="] - healthCheckProperties...........{}
2023-05-12 20:50:34	326 [task-1] DEBUG [HikariConfig] [RRN="] - [STAN="] - healthCheckRegistry.............none
2023-05-12 20:50:34	326 [task-1] DEBUG [HikariConfig] [RRN="] - [STAN="] - idleTimeout.....................600000
2023-05-12 20:50:34	327 [task-1] DEBUG [HikariConfig] [RRN="] - [STAN="] - initializationFailTimeout.......1
2023-05-12 20:50:34	327 [task-1] DEBUG [HikariConfig] [RRN="] - [STAN="] - isolateInternalQueries..........false
2023-05-12 20:50:34	327 [task-1] DEBUG [HikariConfig] [RRN="] - [STAN="] - jdbcUrl.........................jdbc:mysql://localhost:3306/test1
2023-05-12 20:50:34	327 [task-1] DEBUG [HikariConfig] [RRN="] - [STAN="] - leakDetectionThreshold..........0
2023-05-12 20:50:34	327 [task-1] DEBUG [HikariConfig] [RRN="] - [STAN="] - maxLifetime.....................1800000
2023-05-12 20:50:34	328 [task-1] DEBUG [HikariConfig] [RRN="] - [STAN="] - maximumPoolSize.................10
2023-05-12 20:50:34	328 [task-1] DEBUG [HikariConfig] [RRN="] - [STAN="] - metricRegistry..................none
2023-05-12 20:50:34	328 [task-1] DEBUG [HikariConfig] [RRN="] - [STAN="] - metricsTrackerFactory...........none
2023-05-12 20:50:34	328 [task-1] DEBUG [HikariConfig] [RRN="] - [STAN="] - minimumIdle.....................10
2023-05-12 20:50:34	328 [task-1] DEBUG [HikariConfig] [RRN="] - [STAN="] - password........................<masked>
2023-05-12 20:50:34	329 [task-1] DEBUG [HikariConfig] [RRN="] - [STAN="] - poolName........................"HikariPool-1"
2023-05-12 20:50:34	330 [task-1] DEBUG [HikariConfig] [RRN="] - [STAN="] - readOnly........................false
2023-05-12 20:50:34	331 [task-1] DEBUG [HikariConfig] [RRN="] - [STAN="] - registerMbeans..................false
2023-05-12 20:50:34	332 [task-1] DEBUG [HikariConfig] [RRN="] - [STAN="] - scheduledExecutor...............none
2023-05-12 20:50:34	332 [task-1] DEBUG [HikariConfig] [RRN="] - [STAN="] - schema..........................none
2023-05-12 20:50:34	332 [task-1] DEBUG [HikariConfig] [RRN="] - [STAN="] - threadFactory...................internal
2023-05-12 20:50:34	332 [task-1] DEBUG [HikariConfig] [RRN="] - [STAN="] - transactionIsolation............default
2023-05-12 20:50:34	333 [task-1] DEBUG [HikariConfig] [RRN="] - [STAN="] - username........................"root"
2023-05-12 20:50:34	333 [task-1] DEBUG [HikariConfig] [RRN="] - [STAN="] - validationTimeout...............5000
2023-05-12 20:50:34	334 [task-1] INFO [HikariDataSource] [RRN="] - [STAN="] - HikariPool-1 - Starting...
2023-05-12 20:50:34	800 [task-1] DEBUG [HikariPool] [RRN="] - [STAN="] - HikariPool-1 - Added connection com.mysql.cj.jdbc.ConnectionImpl@353df368
2023-05-12 20:50:34	803 [task-1] INFO [HikariDataSource] [RRN="] - [STAN="] - HikariPool-1 - Start completed.
2023-05-12 20:50:34	848 [task-1] INFO [Dialect] [RRN="] - [STAN="] - HHH000400: Using dialect: org.hibernate.dialect.MySQL8Dialect
2023-05-12 20:50:34	937 [HikariPool-1 housekeeper] DEBUG [HikariPool] [RRN="] - [STAN="] - HikariPool-1 - Pool stats (total=1	active=1	idle=0	waiting=0)
2023-05-12 20:50:34	992 [HikariPool-1 connection adder] DEBUG [HikariPool] [RRN="] - [STAN="] - HikariPool-1 - Added connection com.mysql.cj.jdbc.ConnectionImpl@ad7008
2023-05-12 20:50:34	996 [HikariPool-1 connection adder] DEBUG [HikariPool] [RRN="] - [STAN="] - HikariPool-1 - Added connection com.mysql.cj.jdbc.ConnectionImpl@41907a33
2023-05-12 20:50:35	005 [HikariPool-1 connection adder] DEBUG [HikariPool] [RRN="] - [STAN="] - HikariPool-1 - Added connection com.mysql.cj.jdbc.ConnectionImpl@701b5cd0
2023-05-12 20:50:35	009 [HikariPool-1 connection adder] DEBUG [HikariPool] [RRN="] - [STAN="] - HikariPool-1 - Added connection com.mysql.cj.jdbc.ConnectionImpl@21bf857c
2023-05-12 20:50:35	013 [HikariPool-1 connection adder] DEBUG [HikariPool] [RRN="] - [STAN="] - HikariPool-1 - Added connection com.mysql.cj.jdbc.ConnectionImpl@7ad0290e
2023-05-12 20:50:35	019 [HikariPool-1 connection adder] DEBUG [HikariPool] [RRN="] - [STAN="] - HikariPool-1 - Added connection com.mysql.cj.jdbc.ConnectionImpl@25f1d87a
2023-05-12 20:50:35	023 [HikariPool-1 connection adder] DEBUG [HikariPool] [RRN="] - [STAN="] - HikariPool-1 - Added connection com.mysql.cj.jdbc.ConnectionImpl@fdf0a9d
2023-05-12 20:50:35	027 [HikariPool-1 connection adder] DEBUG [HikariPool] [RRN="] - [STAN="] - HikariPool-1 - Added connection com.mysql.cj.jdbc.ConnectionImpl@1f399821
2023-05-12 20:50:35	031 [HikariPool-1 connection adder] DEBUG [HikariPool] [RRN="] - [STAN="] - HikariPool-1 - Added connection com.mysql.cj.jdbc.ConnectionImpl@36fb0bba
2023-05-12 20:50:35	031 [HikariPool-1 connection adder] DEBUG [HikariPool] [RRN="] - [STAN="] - HikariPool-1 - After adding stats (total=10	active=0	idle=10	waiting=0)
2023-05-12 20:50:35	132 [main] INFO [DefaultSecurityFilterChain] [RRN="] - [STAN="] - Creating filter chain: Ant [pattern='/v2/api-docs']	[]
2023-05-12 20:50:35	132 [main] INFO [DefaultSecurityFilterChain] [RRN="] - [STAN="] - Creating filter chain: Ant [pattern='/configuration/ui']	[]
2023-05-12 20:50:35	132 [main] INFO [DefaultSecurityFilterChain] [RRN="] - [STAN="] - Creating filter chain: Ant [pattern='/swagger-resources/**']	[]
2023-05-12 20:50:35	132 [main] INFO [DefaultSecurityFilterChain] [RRN="] - [STAN="] - Creating filter chain: Ant [pattern='/configuration/**']	[]
2023-05-12 20:50:35	134 [main] INFO [DefaultSecurityFilterChain] [RRN="] - [STAN="] - Creating filter chain: Ant [pattern='/swagger-ui.html']	[]
2023-05-12 20:50:35	135 [main] INFO [DefaultSecurityFilterChain] [RRN="] - [STAN="] - Creating filter chain: Ant [pattern='/webjars/**']	[]
2023-05-12 20:50:35	202 [main] INFO [PropertySourcedRequestMappingHandlerMapping] [RRN="] - [STAN="] - Mapped URL path [/v2/api-docs] onto method [springfox.documentation.swagger2.web.Swagger2Controller#getDocumentation(String	HttpServletRequest)]
2023-05-12 20:50:35	535 [main] INFO [DefaultSecurityFilterChain] [RRN="] - [STAN="] - Creating filter chain: any request	[org.springframework.security.web.context.request.async.WebAsyncManagerIntegrationFilter@7730ef88	org.springframework.security.web.context.SecurityContextPersistenceFilter@f557c37	org.springframework.security.web.header.HeaderWriterFilter@9b23822	org.springframework.web.filter.CorsFilter@66f5a02e	org.springframework.security.web.authentication.logout.LogoutFilter@4751e8b9	com.zeroinfinity.federatedclient.config.JwtRequestFilter@fd53053	org.springframework.security.web.savedrequest.RequestCacheAwareFilter@5856dbe4	org.springframework.security.web.servletapi.SecurityContextHolderAwareRequestFilter@32d418a9	org.springframework.security.web.authentication.AnonymousAuthenticationFilter@4e3f2908	org.springframework.security.web.session.SessionManagementFilter@79476a4e	org.springframework.security.web.access.ExceptionTranslationFilter@39666e42	org.springframework.security.web.access.intercept.FilterSecurityInterceptor@6f6efa4f]
2023-05-12 20:50:37	176 [main] INFO [Http11NioProtocol] [RRN="] - [STAN="] - Starting ProtocolHandler ["http-nio-9091"]
2023-05-12 20:50:37	212 [main] INFO [TomcatWebServer] [RRN="] - [STAN="] - Tomcat started on port(s): 9091 (http) with context path ''
2023-05-12 20:50:37	238 [main] INFO [DocumentationPluginsBootstrapper] [RRN="] - [STAN="] - Context refreshed
2023-05-12 20:50:37	280 [main] INFO [DocumentationPluginsBootstrapper] [RRN="] - [STAN="] - Found 1 custom documentation plugin(s)
2023-05-12 20:50:37	305 [task-1] INFO [JtaPlatformInitiator] [RRN="] - [STAN="] - HHH000490: Using JtaPlatform implementation: [org.hibernate.engine.transaction.jta.platform.internal.NoJtaPlatform]
2023-05-12 20:50:37	395 [main] INFO [ApiListingReferenceScanner] [RRN="] - [STAN="] - Scanning for api listing references
2023-05-12 20:50:37	433 [task-1] INFO [LocalContainerEntityManagerFactoryBean] [RRN="] - [STAN="] - Initialized JPA EntityManagerFactory for persistence unit 'default'
2023-05-12 20:50:37	514 [main] INFO [FederatedClientApplication] [RRN="] - [STAN="] - Starting FederatedClientApplication on Hasnain-Rabbani with PID 18076 (E:\Workspace\Eclipse\zeroinfinity\thesis\federated-client\federated-client\target\classes started by hp in E:\Workspace\Eclipse\zeroinfinity\thesis\federated-client\federated-client)
2023-05-12 20:50:37	522 [main] INFO [FederatedClientApplication] [RRN="] - [STAN="] - The following profiles are active: client3
2023-05-12 20:50:38	005 [main] INFO [DeferredRepositoryInitializationListener] [RRN="] - [STAN="] - Triggering deferred initialization of Spring Data repositories…
2023-05-12 20:50:38	813 [main] INFO [RepositoryConfigurationDelegate] [RRN="] - [STAN="] - Bootstrapping Spring Data JPA repositories in DEFERRED mode.
2023-05-12 20:50:39	286 [main] INFO [RepositoryConfigurationDelegate] [RRN="] - [STAN="] - Finished Spring Data repository scanning in 385ms. Found 3 JPA repository interfaces.
2023-05-12 20:50:40	285 [main] INFO [DeferredRepositoryInitializationListener] [RRN="] - [STAN="] - Spring Data repositories initialized!
2023-05-12 20:50:40	387 [main] INFO [FederatedClientApplication] [RRN="] - [STAN="] - Started FederatedClientApplication in 11.211 seconds (JVM running for 11.656)
2023-05-12 20:50:40	707 [main] INFO [EnableEncryptablePropertiesBeanFactoryPostProcessor] [RRN="] - [STAN="] - Post-processing PropertySource instances
2023-05-12 20:50:41	005 [main] INFO [EncryptablePropertySourceConverter] [RRN="] - [STAN="] - Converting PropertySource configurationProperties [org.springframework.boot.context.properties.source.ConfigurationPropertySourcesPropertySource] to AOP Proxy
2023-05-12 20:50:41	005 [main] INFO [EncryptablePropertySourceConverter] [RRN="] - [STAN="] - Converting PropertySource commandLineArgs [org.springframework.core.env.SimpleCommandLinePropertySource] to EncryptableEnumerablePropertySourceWrapper
2023-05-12 20:50:41	005 [main] INFO [EncryptablePropertySourceConverter] [RRN="] - [STAN="] - Converting PropertySource servletConfigInitParams [org.springframework.core.env.PropertySource$StubPropertySource] to EncryptablePropertySourceWrapper
2023-05-12 20:50:41	006 [main] INFO [EncryptablePropertySourceConverter] [RRN="] - [STAN="] - Converting PropertySource servletContextInitParams [org.springframework.core.env.PropertySource$StubPropertySource] to EncryptablePropertySourceWrapper
2023-05-12 20:50:41	006 [main] INFO [EncryptablePropertySourceConverter] [RRN="] - [STAN="] - Converting PropertySource systemProperties [org.springframework.core.env.PropertiesPropertySource] to EncryptableMapPropertySourceWrapper
2023-05-12 20:50:41	006 [main] INFO [EncryptablePropertySourceConverter] [RRN="] - [STAN="] - Converting PropertySource systemEnvironment [org.springframework.boot.env.SystemEnvironmentPropertySourceEnvironmentPostProcessor$OriginAwareSystemEnvironmentPropertySource] to EncryptableSystemEnvironmentPropertySourceWrapper
2023-05-12 20:50:41	006 [main] INFO [EncryptablePropertySourceConverter] [RRN="] - [STAN="] - Converting PropertySource random [org.springframework.boot.env.RandomValuePropertySource] to EncryptablePropertySourceWrapper
2023-05-12 20:50:41	006 [main] INFO [EncryptablePropertySourceConverter] [RRN="] - [STAN="] - Converting PropertySource applicationConfig: [file:./application-client2.yml] [org.springframework.boot.env.OriginTrackedMapPropertySource] to EncryptableMapPropertySourceWrapper
2023-05-12 20:50:41	453 [main] INFO [DefaultLazyPropertyFilter] [RRN="] - [STAN="] - Property Filter custom Bean not found with name 'encryptablePropertyFilter'. Initializing Default Property Filter
2023-05-12 20:50:43	664 [main] INFO [RepositoryConfigurationDelegate] [RRN="] - [STAN="] - Bootstrapping Spring Data JPA repositories in DEFERRED mode.
2023-05-12 20:50:43	824 [main] INFO [RepositoryConfigurationDelegate] [RRN="] - [STAN="] - Finished Spring Data repository scanning in 126ms. Found 3 JPA repository interfaces.
2023-05-12 20:50:43	864 [main] INFO [TomcatWebServer] [RRN="] - [STAN="] - Tomcat initialized with port(s): 9092 (http)
2023-05-12 20:50:43	888 [main] INFO [Http11NioProtocol] [RRN="] - [STAN="] - Initializing ProtocolHandler ["http-nio-9092"]
2023-05-12 20:50:43	888 [main] INFO [StandardService] [RRN="] - [STAN="] - Starting service [Tomcat]
2023-05-12 20:50:43	888 [main] INFO [StandardEngine] [RRN="] - [STAN="] - Starting Servlet engine: [Apache Tomcat/9.0.36]
2023-05-12 20:50:44	169 [main] INFO [[/]] [RRN="] - [STAN="] - Initializing Spring embedded WebApplicationContext
2023-05-12 20:50:44	169 [main] INFO [ServletWebServerApplicationContext] [RRN="] - [STAN="] - Root WebApplicationContext: initialization completed in 11146 ms
2023-05-12 20:50:44	185 [main] INFO [DefaultLazyPropertyResolver] [RRN="] - [STAN="] - Property Resolver custom Bean not found with name 'encryptablePropertyResolver'. Initializing Default Property Resolver
2023-05-12 20:50:44	201 [main] INFO [DefaultLazyPropertyDetector] [RRN="] - [STAN="] - Property Detector custom Bean not found with name 'encryptablePropertyDetector'. Initializing Default Property Detector
2023-05-12 20:50:44	411 [main] INFO [EnableEncryptablePropertiesBeanFactoryPostProcessor] [RRN="] - [STAN="] - Post-processing PropertySource instances
2023-05-12 20:50:44	619 [main] INFO [EncryptablePropertySourceConverter] [RRN="] - [STAN="] - Converting PropertySource configurationProperties [org.springframework.boot.context.properties.source.ConfigurationPropertySourcesPropertySource] to AOP Proxy
2023-05-12 20:50:44	619 [main] INFO [EncryptablePropertySourceConverter] [RRN="] - [STAN="] - Converting PropertySource commandLineArgs [org.springframework.core.env.SimpleCommandLinePropertySource] to EncryptableEnumerablePropertySourceWrapper
2023-05-12 20:50:44	619 [main] INFO [EncryptablePropertySourceConverter] [RRN="] - [STAN="] - Converting PropertySource servletConfigInitParams [org.springframework.core.env.PropertySource$StubPropertySource] to EncryptablePropertySourceWrapper
2023-05-12 20:50:44	619 [main] INFO [EncryptablePropertySourceConverter] [RRN="] - [STAN="] - Converting PropertySource servletContextInitParams [org.springframework.core.env.PropertySource$StubPropertySource] to EncryptablePropertySourceWrapper
2023-05-12 20:50:44	619 [main] INFO [EncryptablePropertySourceConverter] [RRN="] - [STAN="] - Converting PropertySource systemProperties [org.springframework.core.env.PropertiesPropertySource] to EncryptableMapPropertySourceWrapper
2023-05-12 20:50:44	619 [main] INFO [EncryptablePropertySourceConverter] [RRN="] - [STAN="] - Converting PropertySource systemEnvironment [org.springframework.boot.env.SystemEnvironmentPropertySourceEnvironmentPostProcessor$OriginAwareSystemEnvironmentPropertySource] to EncryptableSystemEnvironmentPropertySourceWrapper
2023-05-12 20:50:44	619 [main] INFO [EncryptablePropertySourceConverter] [RRN="] - [STAN="] - Converting PropertySource random [org.springframework.boot.env.RandomValuePropertySource] to EncryptablePropertySourceWrapper
2023-05-12 20:50:44	619 [main] INFO [EncryptablePropertySourceConverter] [RRN="] - [STAN="] - Converting PropertySource applicationConfig: [file:./application-client3.yml] [org.springframework.boot.env.OriginTrackedMapPropertySource] to EncryptableMapPropertySourceWrapper
2023-05-12 20:50:45	065 [main] DEBUG [HikariConfig] [RRN="] - [STAN="] - Driver class com.mysql.cj.jdbc.Driver found in Thread context class loader sun.misc.Launcher$AppClassLoader@73d16e93
2023-05-12 20:50:45	292 [main] INFO [ThreadPoolTaskExecutor] [RRN="] - [STAN="] - Initializing ExecutorService 'applicationTaskExecutor'
2023-05-12 20:50:45	454 [task-1] INFO [LogHelper] [RRN="] - [STAN="] - HHH000204: Processing PersistenceUnitInfo [name: default]
2023-05-12 20:50:45	518 [main] INFO [DefaultLazyPropertyFilter] [RRN="] - [STAN="] - Property Filter custom Bean not found with name 'encryptablePropertyFilter'. Initializing Default Property Filter
2023-05-12 20:50:45	550 [main] WARN [JpaBaseConfiguration$JpaWebConfiguration] [RRN="] - [STAN="] - spring.jpa.open-in-view is enabled by default. Therefore	database queries may be performed during view rendering. Explicitly configure spring.jpa.open-in-view to disable this warning
2023-05-12 20:50:45	755 [task-1] INFO [Version] [RRN="] - [STAN="] - HHH000412: Hibernate ORM core version 5.4.17.Final
2023-05-12 20:50:46	451 [task-1] INFO [Version] [RRN="] - [STAN="] - HCANN000001: Hibernate Commons Annotations {5.1.0.Final}
2023-05-12 20:50:47	424 [task-1] DEBUG [HikariConfig] [RRN="] - [STAN="] - HikariPool-1 - configuration:
2023-05-12 20:50:47	432 [task-1] DEBUG [HikariConfig] [RRN="] - [STAN="] - allowPoolSuspension.............false
2023-05-12 20:50:47	432 [task-1] DEBUG [HikariConfig] [RRN="] - [STAN="] - autoCommit......................true
2023-05-12 20:50:47	432 [task-1] DEBUG [HikariConfig] [RRN="] - [STAN="] - catalog.........................none
2023-05-12 20:50:47	432 [task-1] DEBUG [HikariConfig] [RRN="] - [STAN="] - connectionInitSql...............none
2023-05-12 20:50:47	432 [task-1] DEBUG [HikariConfig] [RRN="] - [STAN="] - connectionTestQuery.............none
2023-05-12 20:50:47	432 [task-1] DEBUG [HikariConfig] [RRN="] - [STAN="] - connectionTimeout...............30000
2023-05-12 20:50:47	432 [task-1] DEBUG [HikariConfig] [RRN="] - [STAN="] - dataSource......................none
2023-05-12 20:50:47	432 [task-1] DEBUG [HikariConfig] [RRN="] - [STAN="] - dataSourceClassName.............none
2023-05-12 20:50:47	432 [task-1] DEBUG [HikariConfig] [RRN="] - [STAN="] - dataSourceJNDI..................none
2023-05-12 20:50:47	432 [task-1] DEBUG [HikariConfig] [RRN="] - [STAN="] - dataSourceProperties............{password=<masked>}
2023-05-12 20:50:47	432 [task-1] DEBUG [HikariConfig] [RRN="] - [STAN="] - driverClassName................."com.mysql.cj.jdbc.Driver"
2023-05-12 20:50:47	432 [task-1] DEBUG [HikariConfig] [RRN="] - [STAN="] - exceptionOverrideClassName......none
2023-05-12 20:50:47	432 [task-1] DEBUG [HikariConfig] [RRN="] - [STAN="] - healthCheckProperties...........{}
2023-05-12 20:50:47	432 [task-1] DEBUG [HikariConfig] [RRN="] - [STAN="] - healthCheckRegistry.............none
2023-05-12 20:50:47	432 [task-1] DEBUG [HikariConfig] [RRN="] - [STAN="] - idleTimeout.....................600000
2023-05-12 20:50:47	432 [task-1] DEBUG [HikariConfig] [RRN="] - [STAN="] - initializationFailTimeout.......1
2023-05-12 20:50:47	440 [task-1] DEBUG [HikariConfig] [RRN="] - [STAN="] - isolateInternalQueries..........false
2023-05-12 20:50:47	440 [task-1] DEBUG [HikariConfig] [RRN="] - [STAN="] - jdbcUrl.........................jdbc:mysql://localhost:3306/test2
2023-05-12 20:50:47	440 [task-1] DEBUG [HikariConfig] [RRN="] - [STAN="] - leakDetectionThreshold..........0
2023-05-12 20:50:47	440 [task-1] DEBUG [HikariConfig] [RRN="] - [STAN="] - maxLifetime.....................1800000
2023-05-12 20:50:47	440 [task-1] DEBUG [HikariConfig] [RRN="] - [STAN="] - maximumPoolSize.................10
2023-05-12 20:50:47	440 [task-1] DEBUG [HikariConfig] [RRN="] - [STAN="] - metricRegistry..................none
2023-05-12 20:50:47	440 [task-1] DEBUG [HikariConfig] [RRN="] - [STAN="] - metricsTrackerFactory...........none
2023-05-12 20:50:47	440 [task-1] DEBUG [HikariConfig] [RRN="] - [STAN="] - minimumIdle.....................10
2023-05-12 20:50:47	440 [task-1] DEBUG [HikariConfig] [RRN="] - [STAN="] - password........................<masked>
2023-05-12 20:50:47	440 [task-1] DEBUG [HikariConfig] [RRN="] - [STAN="] - poolName........................"HikariPool-1"
2023-05-12 20:50:47	440 [task-1] DEBUG [HikariConfig] [RRN="] - [STAN="] - readOnly........................false
2023-05-12 20:50:47	440 [task-1] DEBUG [HikariConfig] [RRN="] - [STAN="] - registerMbeans..................false
2023-05-12 20:50:47	440 [task-1] DEBUG [HikariConfig] [RRN="] - [STAN="] - scheduledExecutor...............none
2023-05-12 20:50:47	440 [task-1] DEBUG [HikariConfig] [RRN="] - [STAN="] - schema..........................none
2023-05-12 20:50:47	440 [task-1] DEBUG [HikariConfig] [RRN="] - [STAN="] - threadFactory...................internal
2023-05-12 20:50:47	440 [task-1] DEBUG [HikariConfig] [RRN="] - [STAN="] - transactionIsolation............default
2023-05-12 20:50:47	440 [task-1] DEBUG [HikariConfig] [RRN="] - [STAN="] - username........................"root"
2023-05-12 20:50:47	440 [task-1] DEBUG [HikariConfig] [RRN="] - [STAN="] - validationTimeout...............5000
2023-05-12 20:50:47	440 [task-1] INFO [HikariDataSource] [RRN="] - [STAN="] - HikariPool-1 - Starting...
2023-05-12 20:50:48	104 [main] INFO [DefaultSecurityFilterChain] [RRN="] - [STAN="] - Creating filter chain: Ant [pattern='/v2/api-docs']	[]
2023-05-12 20:50:48	104 [main] INFO [DefaultSecurityFilterChain] [RRN="] - [STAN="] - Creating filter chain: Ant [pattern='/configuration/ui']	[]
2023-05-12 20:50:48	104 [main] INFO [DefaultSecurityFilterChain] [RRN="] - [STAN="] - Creating filter chain: Ant [pattern='/swagger-resources/**']	[]
2023-05-12 20:50:48	104 [main] INFO [DefaultSecurityFilterChain] [RRN="] - [STAN="] - Creating filter chain: Ant [pattern='/configuration/**']	[]
2023-05-12 20:50:48	104 [main] INFO [DefaultSecurityFilterChain] [RRN="] - [STAN="] - Creating filter chain: Ant [pattern='/swagger-ui.html']	[]
2023-05-12 20:50:48	104 [main] INFO [DefaultSecurityFilterChain] [RRN="] - [STAN="] - Creating filter chain: Ant [pattern='/webjars/**']	[]
2023-05-12 20:50:48	172 [task-1] DEBUG [HikariPool] [RRN="] - [STAN="] - HikariPool-1 - Added connection com.mysql.cj.jdbc.ConnectionImpl@3e6a9160
2023-05-12 20:50:48	175 [task-1] INFO [HikariDataSource] [RRN="] - [STAN="] - HikariPool-1 - Start completed.
2023-05-12 20:50:48	218 [task-1] INFO [Dialect] [RRN="] - [STAN="] - HHH000400: Using dialect: org.hibernate.dialect.MySQL8Dialect
2023-05-12 20:50:48	258 [main] INFO [PropertySourcedRequestMappingHandlerMapping] [RRN="] - [STAN="] - Mapped URL path [/v2/api-docs] onto method [springfox.documentation.swagger2.web.Swagger2Controller#getDocumentation(String	HttpServletRequest)]
2023-05-12 20:50:48	298 [HikariPool-1 housekeeper] DEBUG [HikariPool] [RRN="] - [STAN="] - HikariPool-1 - Pool stats (total=1	active=1	idle=0	waiting=0)
2023-05-12 20:50:48	346 [HikariPool-1 connection adder] DEBUG [HikariPool] [RRN="] - [STAN="] - HikariPool-1 - Added connection com.mysql.cj.jdbc.ConnectionImpl@5054ec26
2023-05-12 20:50:48	346 [HikariPool-1 connection adder] DEBUG [HikariPool] [RRN="] - [STAN="] - HikariPool-1 - Added connection com.mysql.cj.jdbc.ConnectionImpl@1169e61d
2023-05-12 20:50:48	354 [HikariPool-1 connection adder] DEBUG [HikariPool] [RRN="] - [STAN="] - HikariPool-1 - Added connection com.mysql.cj.jdbc.ConnectionImpl@2032f199
2023-05-12 20:50:48	354 [HikariPool-1 connection adder] DEBUG [HikariPool] [RRN="] - [STAN="] - HikariPool-1 - Added connection com.mysql.cj.jdbc.ConnectionImpl@71461952
2023-05-12 20:50:48	362 [HikariPool-1 connection adder] DEBUG [HikariPool] [RRN="] - [STAN="] - HikariPool-1 - Added connection com.mysql.cj.jdbc.ConnectionImpl@117c1a63
2023-05-12 20:50:48	370 [HikariPool-1 connection adder] DEBUG [HikariPool] [RRN="] - [STAN="] - HikariPool-1 - Added connection com.mysql.cj.jdbc.ConnectionImpl@750884a5
2023-05-12 20:50:48	378 [HikariPool-1 connection adder] DEBUG [HikariPool] [RRN="] - [STAN="] - HikariPool-1 - Added connection com.mysql.cj.jdbc.ConnectionImpl@1683a8f3
2023-05-12 20:50:48	386 [HikariPool-1 connection adder] DEBUG [HikariPool] [RRN="] - [STAN="] - HikariPool-1 - Added connection com.mysql.cj.jdbc.ConnectionImpl@26122537
2023-05-12 20:50:48	386 [HikariPool-1 connection adder] DEBUG [HikariPool] [RRN="] - [STAN="] - HikariPool-1 - Added connection com.mysql.cj.jdbc.ConnectionImpl@281e1326
2023-05-12 20:50:48	386 [HikariPool-1 connection adder] DEBUG [HikariPool] [RRN="] - [STAN="] - HikariPool-1 - After adding stats (total=10	active=1	idle=9	waiting=0)
2023-05-12 20:50:48	530 [main] INFO [DefaultSecurityFilterChain] [RRN="] - [STAN="] - Creating filter chain: any request	[org.springframework.security.web.context.request.async.WebAsyncManagerIntegrationFilter@679dd234	org.springframework.security.web.context.SecurityContextPersistenceFilter@7e3d7dd	org.springframework.security.web.header.HeaderWriterFilter@6397248c	org.springframework.web.filter.CorsFilter@60cb1ed6	org.springframework.security.web.authentication.logout.LogoutFilter@183ade54	com.zeroinfinity.federatedclient.config.JwtRequestFilter@4364712f	org.springframework.security.web.savedrequest.RequestCacheAwareFilter@413bef78	org.springframework.security.web.servletapi.SecurityContextHolderAwareRequestFilter@d7bbf12	org.springframework.security.web.authentication.AnonymousAuthenticationFilter@1e5eb20a	org.springframework.security.web.session.SessionManagementFilter@36790bec	org.springframework.security.web.access.ExceptionTranslationFilter@25be445f	org.springframework.security.web.access.intercept.FilterSecurityInterceptor@536b71b4]
2023-05-12 20:50:49	109 [main] INFO [Http11NioProtocol] [RRN="] - [STAN="] - Starting ProtocolHandler ["http-nio-9092"]
2023-05-12 20:50:49	198 [main] INFO [TomcatWebServer] [RRN="] - [STAN="] - Tomcat started on port(s): 9092 (http) with context path ''
2023-05-12 20:50:49	198 [main] INFO [DocumentationPluginsBootstrapper] [RRN="] - [STAN="] - Context refreshed
2023-05-12 20:50:49	272 [main] INFO [DocumentationPluginsBootstrapper] [RRN="] - [STAN="] - Found 1 custom documentation plugin(s)
2023-05-12 20:50:49	527 [main] INFO [ApiListingReferenceScanner] [RRN="] - [STAN="] - Scanning for api listing references
2023-05-12 20:50:50	192 [main] INFO [TomcatWebServer] [RRN="] - [STAN="] - Tomcat initialized with port(s): 9093 (http)
2023-05-12 20:50:50	216 [main] INFO [Http11NioProtocol] [RRN="] - [STAN="] - Initializing ProtocolHandler ["http-nio-9093"]
2023-05-12 20:50:50	216 [main] INFO [StandardService] [RRN="] - [STAN="] - Starting service [Tomcat]
2023-05-12 20:50:50	216 [main] INFO [StandardEngine] [RRN="] - [STAN="] - Starting Servlet engine: [Apache Tomcat/9.0.36]
2023-05-12 20:50:50	449 [main] INFO [DeferredRepositoryInitializationListener] [RRN="] - [STAN="] - Triggering deferred initialization of Spring Data repositories…
2023-05-12 20:50:50	729 [main] INFO [[/]] [RRN="] - [STAN="] - Initializing Spring embedded WebApplicationContext
2023-05-12 20:50:50	729 [main] INFO [ServletWebServerApplicationContext] [RRN="] - [STAN="] - Root WebApplicationContext: initialization completed in 13076 ms
2023-05-12 20:50:50	737 [main] INFO [DefaultLazyPropertyResolver] [RRN="] - [STAN="] - Property Resolver custom Bean not found with name 'encryptablePropertyResolver'. Initializing Default Property Resolver
2023-05-12 20:50:50	745 [main] INFO [DefaultLazyPropertyDetector] [RRN="] - [STAN="] - Property Detector custom Bean not found with name 'encryptablePropertyDetector'. Initializing Default Property Detector
2023-05-12 20:50:51	299 [main] DEBUG [HikariConfig] [RRN="] - [STAN="] - Driver class com.mysql.cj.jdbc.Driver found in Thread context class loader sun.misc.Launcher$AppClassLoader@73d16e93
2023-05-12 20:50:51	789 [main] INFO [ThreadPoolTaskExecutor] [RRN="] - [STAN="] - Initializing ExecutorService 'applicationTaskExecutor'
2023-05-12 20:50:51	828 [task-1] INFO [JtaPlatformInitiator] [RRN="] - [STAN="] - HHH000490: Using JtaPlatform implementation: [org.hibernate.engine.transaction.jta.platform.internal.NoJtaPlatform]
2023-05-12 20:50:51	860 [task-1] INFO [LocalContainerEntityManagerFactoryBean] [RRN="] - [STAN="] - Initialized JPA EntityManagerFactory for persistence unit 'default'
2023-05-12 20:50:53	002 [main] INFO [DeferredRepositoryInitializationListener] [RRN="] - [STAN="] - Spring Data repositories initialized!
2023-05-12 20:50:53	018 [main] INFO [FederatedClientApplication] [RRN="] - [STAN="] - Started FederatedClientApplication in 20.848 seconds (JVM running for 21.71)
2023-05-12 20:50:53	086 [task-1] INFO [LogHelper] [RRN="] - [STAN="] - HHH000204: Processing PersistenceUnitInfo [name: default]
2023-05-12 20:50:53	206 [main] WARN [JpaBaseConfiguration$JpaWebConfiguration] [RRN="] - [STAN="] - spring.jpa.open-in-view is enabled by default. Therefore	database queries may be performed during view rendering. Explicitly configure spring.jpa.open-in-view to disable this warning
2023-05-12 20:50:53	326 [task-1] INFO [Version] [RRN="] - [STAN="] - HHH000412: Hibernate ORM core version 5.4.17.Final
2023-05-12 20:50:54	033 [task-1] INFO [Version] [RRN="] - [STAN="] - HCANN000001: Hibernate Commons Annotations {5.1.0.Final}
2023-05-12 20:50:54	596 [task-1] DEBUG [HikariConfig] [RRN="] - [STAN="] - HikariPool-1 - configuration:
2023-05-12 20:50:54	596 [task-1] DEBUG [HikariConfig] [RRN="] - [STAN="] - allowPoolSuspension.............false
2023-05-12 20:50:54	596 [task-1] DEBUG [HikariConfig] [RRN="] - [STAN="] - autoCommit......................true
2023-05-12 20:50:54	596 [task-1] DEBUG [HikariConfig] [RRN="] - [STAN="] - catalog.........................none
2023-05-12 20:50:54	596 [task-1] DEBUG [HikariConfig] [RRN="] - [STAN="] - connectionInitSql...............none
2023-05-12 20:50:54	596 [task-1] DEBUG [HikariConfig] [RRN="] - [STAN="] - connectionTestQuery.............none
2023-05-12 20:50:54	596 [task-1] DEBUG [HikariConfig] [RRN="] - [STAN="] - connectionTimeout...............30000
2023-05-12 20:50:54	596 [task-1] DEBUG [HikariConfig] [RRN="] - [STAN="] - dataSource......................none
2023-05-12 20:50:54	596 [task-1] DEBUG [HikariConfig] [RRN="] - [STAN="] - dataSourceClassName.............none
2023-05-12 20:50:54	596 [task-1] DEBUG [HikariConfig] [RRN="] - [STAN="] - dataSourceJNDI..................none
2023-05-12 20:50:54	596 [task-1] DEBUG [HikariConfig] [RRN="] - [STAN="] - dataSourceProperties............{password=<masked>}
2023-05-12 20:50:54	596 [task-1] DEBUG [HikariConfig] [RRN="] - [STAN="] - driverClassName................."com.mysql.cj.jdbc.Driver"
2023-05-12 20:50:54	596 [task-1] DEBUG [HikariConfig] [RRN="] - [STAN="] - exceptionOverrideClassName......none
2023-05-12 20:50:54	596 [task-1] DEBUG [HikariConfig] [RRN="] - [STAN="] - healthCheckProperties...........{}
2023-05-12 20:50:54	604 [task-1] DEBUG [HikariConfig] [RRN="] - [STAN="] - healthCheckRegistry.............none
2023-05-12 20:50:54	604 [task-1] DEBUG [HikariConfig] [RRN="] - [STAN="] - idleTimeout.....................600000
2023-05-12 20:50:54	604 [task-1] DEBUG [HikariConfig] [RRN="] - [STAN="] - initializationFailTimeout.......1
2023-05-12 20:50:54	604 [task-1] DEBUG [HikariConfig] [RRN="] - [STAN="] - isolateInternalQueries..........false
2023-05-12 20:50:54	604 [task-1] DEBUG [HikariConfig] [RRN="] - [STAN="] - jdbcUrl.........................jdbc:mysql://localhost:3306/test3
2023-05-12 20:50:54	604 [task-1] DEBUG [HikariConfig] [RRN="] - [STAN="] - leakDetectionThreshold..........0
2023-05-12 20:50:54	604 [task-1] DEBUG [HikariConfig] [RRN="] - [STAN="] - maxLifetime.....................1800000
2023-05-12 20:50:54	604 [task-1] DEBUG [HikariConfig] [RRN="] - [STAN="] - maximumPoolSize.................10
2023-05-12 20:50:54	604 [task-1] DEBUG [HikariConfig] [RRN="] - [STAN="] - metricRegistry..................none
2023-05-12 20:50:54	604 [task-1] DEBUG [HikariConfig] [RRN="] - [STAN="] - metricsTrackerFactory...........none
2023-05-12 20:50:54	604 [task-1] DEBUG [HikariConfig] [RRN="] - [STAN="] - minimumIdle.....................10
2023-05-12 20:50:54	604 [task-1] DEBUG [HikariConfig] [RRN="] - [STAN="] - password........................<masked>
2023-05-12 20:50:54	604 [task-1] DEBUG [HikariConfig] [RRN="] - [STAN="] - poolName........................"HikariPool-1"
2023-05-12 20:50:54	604 [task-1] DEBUG [HikariConfig] [RRN="] - [STAN="] - readOnly........................false
2023-05-12 20:50:54	604 [task-1] DEBUG [HikariConfig] [RRN="] - [STAN="] - registerMbeans..................false
2023-05-12 20:50:54	604 [task-1] DEBUG [HikariConfig] [RRN="] - [STAN="] - scheduledExecutor...............none
2023-05-12 20:50:54	604 [task-1] DEBUG [HikariConfig] [RRN="] - [STAN="] - schema..........................none
2023-05-12 20:50:54	604 [task-1] DEBUG [HikariConfig] [RRN="] - [STAN="] - threadFactory...................internal
2023-05-12 20:50:54	604 [task-1] DEBUG [HikariConfig] [RRN="] - [STAN="] - transactionIsolation............default
2023-05-12 20:50:54	604 [task-1] DEBUG [HikariConfig] [RRN="] - [STAN="] - username........................"root"
2023-05-12 20:50:54	604 [task-1] DEBUG [HikariConfig] [RRN="] - [STAN="] - validationTimeout...............5000
2023-05-12 20:50:54	604 [task-1] INFO [HikariDataSource] [RRN="] - [STAN="] - HikariPool-1 - Starting...
2023-05-12 20:50:55	185 [main] INFO [DefaultSecurityFilterChain] [RRN="] - [STAN="] - Creating filter chain: Ant [pattern='/v2/api-docs']	[]
2023-05-12 20:50:55	185 [main] INFO [DefaultSecurityFilterChain] [RRN="] - [STAN="] - Creating filter chain: Ant [pattern='/configuration/ui']	[]
2023-05-12 20:50:55	185 [main] INFO [DefaultSecurityFilterChain] [RRN="] - [STAN="] - Creating filter chain: Ant [pattern='/swagger-resources/**']	[]
2023-05-12 20:50:55	185 [main] INFO [DefaultSecurityFilterChain] [RRN="] - [STAN="] - Creating filter chain: Ant [pattern='/configuration/**']	[]
2023-05-12 20:50:55	185 [main] INFO [DefaultSecurityFilterChain] [RRN="] - [STAN="] - Creating filter chain: Ant [pattern='/swagger-ui.html']	[]
2023-05-12 20:50:55	185 [main] INFO [DefaultSecurityFilterChain] [RRN="] - [STAN="] - Creating filter chain: Ant [pattern='/webjars/**']	[]
2023-05-12 20:50:55	265 [main] INFO [PropertySourcedRequestMappingHandlerMapping] [RRN="] - [STAN="] - Mapped URL path [/v2/api-docs] onto method [springfox.documentation.swagger2.web.Swagger2Controller#getDocumentation(String	HttpServletRequest)]
2023-05-12 20:50:55	329 [task-1] DEBUG [HikariPool] [RRN="] - [STAN="] - HikariPool-1 - Added connection com.mysql.cj.jdbc.ConnectionImpl@54bd16db
2023-05-12 20:50:55	329 [task-1] INFO [HikariDataSource] [RRN="] - [STAN="] - HikariPool-1 - Start completed.
2023-05-12 20:50:55	377 [task-1] INFO [Dialect] [RRN="] - [STAN="] - HHH000400: Using dialect: org.hibernate.dialect.MySQL8Dialect
2023-05-12 20:50:55	771 [HikariPool-1 housekeeper] DEBUG [HikariPool] [RRN="] - [STAN="] - HikariPool-1 - Pool stats (total=1	active=0	idle=1	waiting=0)
2023-05-12 20:50:55	811 [HikariPool-1 connection adder] DEBUG [HikariPool] [RRN="] - [STAN="] - HikariPool-1 - Added connection com.mysql.cj.jdbc.ConnectionImpl@49831537
2023-05-12 20:50:55	819 [HikariPool-1 connection adder] DEBUG [HikariPool] [RRN="] - [STAN="] - HikariPool-1 - Added connection com.mysql.cj.jdbc.ConnectionImpl@8be1f0c
2023-05-12 20:50:55	827 [HikariPool-1 connection adder] DEBUG [HikariPool] [RRN="] - [STAN="] - HikariPool-1 - Added connection com.mysql.cj.jdbc.ConnectionImpl@39fcd6b5
2023-05-12 20:50:55	837 [HikariPool-1 connection adder] DEBUG [HikariPool] [RRN="] - [STAN="] - HikariPool-1 - Added connection com.mysql.cj.jdbc.ConnectionImpl@6891e043
2023-05-12 20:50:55	841 [HikariPool-1 connection adder] DEBUG [HikariPool] [RRN="] - [STAN="] - HikariPool-1 - Added connection com.mysql.cj.jdbc.ConnectionImpl@65b39f45
2023-05-12 20:50:55	852 [HikariPool-1 connection adder] DEBUG [HikariPool] [RRN="] - [STAN="] - HikariPool-1 - Added connection com.mysql.cj.jdbc.ConnectionImpl@6cdf7c6b
2023-05-12 20:50:55	860 [HikariPool-1 connection adder] DEBUG [HikariPool] [RRN="] - [STAN="] - HikariPool-1 - Added connection com.mysql.cj.jdbc.ConnectionImpl@516e149a
2023-05-12 20:50:55	916 [HikariPool-1 connection adder] DEBUG [HikariPool] [RRN="] - [STAN="] - HikariPool-1 - Added connection com.mysql.cj.jdbc.ConnectionImpl@2399da08
2023-05-12 20:50:55	916 [HikariPool-1 connection adder] DEBUG [HikariPool] [RRN="] - [STAN="] - HikariPool-1 - Added connection com.mysql.cj.jdbc.ConnectionImpl@19ec4efc
2023-05-12 20:50:55	916 [HikariPool-1 connection adder] DEBUG [HikariPool] [RRN="] - [STAN="] - HikariPool-1 - After adding stats (total=10	active=0	idle=10	waiting=0)
2023-05-12 20:50:55	929 [main] INFO [DefaultSecurityFilterChain] [RRN="] - [STAN="] - Creating filter chain: any request	[org.springframework.security.web.context.request.async.WebAsyncManagerIntegrationFilter@3ab35b9c	org.springframework.security.web.context.SecurityContextPersistenceFilter@4cc7d00d	org.springframework.security.web.header.HeaderWriterFilter@327e5be5	org.springframework.web.filter.CorsFilter@7741d346	org.springframework.security.web.authentication.logout.LogoutFilter@77429040	com.zeroinfinity.federatedclient.config.JwtRequestFilter@6f1a16fe	org.springframework.security.web.savedrequest.RequestCacheAwareFilter@91da29b	org.springframework.security.web.servletapi.SecurityContextHolderAwareRequestFilter@1dcedc93	org.springframework.security.web.authentication.AnonymousAuthenticationFilter@52454457	org.springframework.security.web.session.SessionManagementFilter@7bc6935c	org.springframework.security.web.access.ExceptionTranslationFilter@6975fb1c	org.springframework.security.web.access.intercept.FilterSecurityInterceptor@28157173]
2023-05-12 20:50:56	458 [main] INFO [Http11NioProtocol] [RRN="] - [STAN="] - Starting ProtocolHandler ["http-nio-9093"]
2023-05-12 20:50:56	507 [main] INFO [TomcatWebServer] [RRN="] - [STAN="] - Tomcat started on port(s): 9093 (http) with context path ''
2023-05-12 20:50:56	507 [main] INFO [DocumentationPluginsBootstrapper] [RRN="] - [STAN="] - Context refreshed
2023-05-12 20:50:56	563 [main] INFO [DocumentationPluginsBootstrapper] [RRN="] - [STAN="] - Found 1 custom documentation plugin(s)
2023-05-12 20:50:56	633 [main] INFO [ApiListingReferenceScanner] [RRN="] - [STAN="] - Scanning for api listing references
2023-05-12 20:50:57	252 [main] INFO [DeferredRepositoryInitializationListener] [RRN="] - [STAN="] - Triggering deferred initialization of Spring Data repositories…
2023-05-12 20:50:58	024 [task-1] INFO [JtaPlatformInitiator] [RRN="] - [STAN="] - HHH000490: Using JtaPlatform implementation: [org.hibernate.engine.transaction.jta.platform.internal.NoJtaPlatform]
2023-05-12 20:50:58	052 [task-1] INFO [LocalContainerEntityManagerFactoryBean] [RRN="] - [STAN="] - Initialized JPA EntityManagerFactory for persistence unit 'default'
2023-05-12 20:50:59	193 [main] INFO [DeferredRepositoryInitializationListener] [RRN="] - [STAN="] - Spring Data repositories initialized!
2023-05-12 20:50:59	224 [main] INFO [FederatedClientApplication] [RRN="] - [STAN="] - Started FederatedClientApplication in 23.987 seconds (JVM running for 25.492)
2023-05-12 20:51:04	944 [HikariPool-1 housekeeper] DEBUG [HikariPool] [RRN="] - [STAN="] - HikariPool-1 - Pool stats (total=10	active=0	idle=10	waiting=0)
2023-05-12 20:51:04	944 [HikariPool-1 housekeeper] DEBUG [HikariPool] [RRN="] - [STAN="] - HikariPool-1 - Fill pool skipped	pool is at sufficient level.
2023-05-12 20:51:18	316 [HikariPool-1 housekeeper] DEBUG [HikariPool] [RRN="] - [STAN="] - HikariPool-1 - Pool stats (total=10	active=0	idle=10	waiting=0)
2023-05-12 20:51:18	316 [HikariPool-1 housekeeper] DEBUG [HikariPool] [RRN="] - [STAN="] - HikariPool-1 - Fill pool skipped	pool is at sufficient level.
2023-05-12 20:51:25	779 [HikariPool-1 housekeeper] DEBUG [HikariPool] [RRN="] - [STAN="] - HikariPool-1 - Pool stats (total=10	active=0	idle=10	waiting=0)
2023-05-12 20:51:25	779 [HikariPool-1 housekeeper] DEBUG [HikariPool] [RRN="] - [STAN="] - HikariPool-1 - Fill pool skipped	pool is at sufficient level.
2023-05-12 20:51:30	953 [http-nio-9091-exec-1] INFO [[/]] [RRN="] - [STAN="] - Initializing Spring DispatcherServlet 'dispatcherServlet'
2023-05-12 20:51:30	953 [http-nio-9091-exec-1] INFO [DispatcherServlet] [RRN="] - [STAN="] - Initializing Servlet 'dispatcherServlet'
2023-05-12 20:51:30	961 [http-nio-9091-exec-1] INFO [DispatcherServlet] [RRN="] - [STAN="] - Completed initialization in 8 ms
2023-05-12 20:51:31	483 [http-nio-9091-exec-1] INFO [ServiceController] [RRN="] - [STAN="] - Request received to check model version @ V1
2023-05-12 20:51:31	483 [http-nio-9091-exec-1] INFO [RestServerServiceImpl] [RRN="] - [STAN="] - Incoming request to check the model version.
2023-05-12 20:51:31	733 [http-nio-9091-exec-1] INFO [RestServerServiceImpl] [RRN="] - [STAN="] - Active version found: version6
2023-05-12 20:51:34	957 [HikariPool-1 housekeeper] DEBUG [HikariPool] [RRN="] - [STAN="] - HikariPool-1 - Pool stats (total=10	active=0	idle=10	waiting=0)
2023-05-12 20:51:34	957 [HikariPool-1 housekeeper] DEBUG [HikariPool] [RRN="] - [STAN="] - HikariPool-1 - Fill pool skipped	pool is at sufficient level.
2023-05-12 20:51:48	330 [HikariPool-1 housekeeper] DEBUG [HikariPool] [RRN="] - [STAN="] - HikariPool-1 - Pool stats (total=10	active=0	idle=10	waiting=0)
2023-05-12 20:51:48	330 [HikariPool-1 housekeeper] DEBUG [HikariPool] [RRN="] - [STAN="] - HikariPool-1 - Fill pool skipped	pool is at sufficient level.
2023-05-12 20:51:55	793 [HikariPool-1 housekeeper] DEBUG [HikariPool] [RRN="] - [STAN="] - HikariPool-1 - Pool stats (total=10	active=0	idle=10	waiting=0)
2023-05-12 20:51:55	793 [HikariPool-1 housekeeper] DEBUG [HikariPool] [RRN="] - [STAN="] - HikariPool-1 - Fill pool skipped	pool is at sufficient level.
2023-05-12 20:51:56	168 [http-nio-9091-exec-4] INFO [JwtAuthenticationController] [RRN="] - [STAN="] - Authenticating : User : client1
2023-05-12 20:51:56	199 [http-nio-9092-exec-1] INFO [[/]] [RRN="] - [STAN="] - Initializing Spring DispatcherServlet 'dispatcherServlet'
2023-05-12 20:51:56	201 [http-nio-9092-exec-1] INFO [DispatcherServlet] [RRN="] - [STAN="] - Initializing Servlet 'dispatcherServlet'
2023-05-12 20:51:56	201 [http-nio-9093-exec-4] INFO [[/]] [RRN="] - [STAN="] - Initializing Spring DispatcherServlet 'dispatcherServlet'
2023-05-12 20:51:56	208 [http-nio-9093-exec-4] INFO [DispatcherServlet] [RRN="] - [STAN="] - Initializing Servlet 'dispatcherServlet'
2023-05-12 20:51:56	216 [http-nio-9092-exec-1] INFO [DispatcherServlet] [RRN="] - [STAN="] - Completed initialization in 12 ms
2023-05-12 20:51:56	223 [http-nio-9093-exec-4] INFO [DispatcherServlet] [RRN="] - [STAN="] - Completed initialization in 15 ms
2023-05-12 20:51:56	368 [http-nio-9092-exec-1] INFO [JwtAuthenticationController] [RRN="] - [STAN="] - Authenticating : User : client2
2023-05-12 20:51:56	384 [http-nio-9093-exec-4] INFO [JwtAuthenticationController] [RRN="] - [STAN="] - Authenticating : User : client3
2023-05-12 20:51:57	234 [http-nio-9091-exec-5] INFO [ServiceController] [RRN="] - [STAN="] - Request received to update model version @ V1
2023-05-12 20:51:57	234 [http-nio-9091-exec-5] INFO [RestServerServiceImpl] [RRN="] - [STAN="] - Incoming request to update the model version.
2023-05-12 20:51:57	234 [http-nio-9091-exec-5] INFO [RestServerServiceImpl] [RRN="] - [STAN="] - Active model version found. Changing the status from Active to InActive
2023-05-12 20:51:57	234 [http-nio-9093-exec-3] INFO [ServiceController] [RRN="] - [STAN="] - Request received to update model version @ V1
2023-05-12 20:51:57	234 [http-nio-9093-exec-3] INFO [RestServerServiceImpl] [RRN="] - [STAN="] - Incoming request to update the model version.
2023-05-12 20:51:57	234 [http-nio-9092-exec-4] INFO [ServiceController] [RRN="] - [STAN="] - Request received to update model version @ V1
2023-05-12 20:51:57	234 [http-nio-9092-exec-4] INFO [RestServerServiceImpl] [RRN="] - [STAN="] - Incoming request to update the model version.
2023-05-12 20:51:57	610 [http-nio-9093-exec-3] INFO [RestServerServiceImpl] [RRN="] - [STAN="] - Active model version found. Changing the status from Active to InActive
2023-05-12 20:51:57	610 [http-nio-9092-exec-4] INFO [RestServerServiceImpl] [RRN="] - [STAN="] - Active model version found. Changing the status from Active to InActive
2023-05-12 20:52:04	961 [HikariPool-1 housekeeper] DEBUG [HikariPool] [RRN="] - [STAN="] - HikariPool-1 - Pool stats (total=10	active=0	idle=10	waiting=0)
2023-05-12 20:52:04	961 [HikariPool-1 housekeeper] DEBUG [HikariPool] [RRN="] - [STAN="] - HikariPool-1 - Fill pool skipped	pool is at sufficient level.
2023-05-12 20:52:06	217 [http-nio-9091-exec-8] INFO [ServiceController] [RRN="] - [STAN="] - Request received to check model version @ V1
2023-05-12 20:52:06	217 [http-nio-9091-exec-8] INFO [RestServerServiceImpl] [RRN="] - [STAN="] - Incoming request to check the model version.
2023-05-12 20:52:06	220 [http-nio-9091-exec-8] INFO [RestServerServiceImpl] [RRN="] - [STAN="] - Active version found: version7
2023-05-12 20:52:18	339 [HikariPool-1 housekeeper] DEBUG [HikariPool] [RRN="] - [STAN="] - HikariPool-1 - Pool stats (total=10	active=0	idle=10	waiting=0)
2023-05-12 20:52:18	339 [HikariPool-1 housekeeper] DEBUG [HikariPool] [RRN="] - [STAN="] - HikariPool-1 - Fill pool skipped	pool is at sufficient level.
2023-05-12 20:52:25	794 [HikariPool-1 housekeeper] DEBUG [HikariPool] [RRN="] - [STAN="] - HikariPool-1 - Pool stats (total=10	active=0	idle=10	waiting=0)
2023-05-12 20:52:25	794 [HikariPool-1 housekeeper] DEBUG [HikariPool] [RRN="] - [STAN="] - HikariPool-1 - Fill pool skipped	pool is at sufficient level.
2023-05-12 20:52:31	326 [http-nio-9092-exec-8] INFO [ServiceController] [RRN="] - [STAN="] - Request received to check model version @ V1
2023-05-12 20:52:31	326 [http-nio-9092-exec-8] INFO [RestServerServiceImpl] [RRN="] - [STAN="] - Incoming request to check the model version.
2023-05-12 20:52:31	326 [http-nio-9092-exec-8] INFO [RestServerServiceImpl] [RRN="] - [STAN="] - Active version found: version7
2023-05-12 20:52:34	966 [HikariPool-1 housekeeper] DEBUG [HikariPool] [RRN="] - [STAN="] - HikariPool-1 - Pool stats (total=10	active=0	idle=10	waiting=0)
2023-05-12 20:52:34	966 [HikariPool-1 housekeeper] DEBUG [HikariPool] [RRN="] - [STAN="] - HikariPool-1 - Fill pool skipped	pool is at sufficient level.
2023-05-12 20:52:48	353 [HikariPool-1 housekeeper] DEBUG [HikariPool] [RRN="] - [STAN="] - HikariPool-1 - Pool stats (total=10	active=0	idle=10	waiting=0)
2023-05-12 20:52:48	353 [HikariPool-1 housekeeper] DEBUG [HikariPool] [RRN="] - [STAN="] - HikariPool-1 - Fill pool skipped	pool is at sufficient level.
2023-05-12 20:52:53	435 [http-nio-9091-exec-2] INFO [ServiceController] [RRN="] - [STAN="] - Request received to save model details @ V1
2023-05-12 20:52:53	435 [http-nio-9091-exec-2] INFO [RestServerServiceImpl] [RRN="] - [STAN="] - Incoming request to save the model details.
2023-05-12 20:52:53	435 [http-nio-9091-exec-2] INFO [RestServerServiceImpl] [RRN="] - [STAN="] - Active model version version7 found
2023-05-12 20:52:55	806 [HikariPool-1 housekeeper] DEBUG [HikariPool] [RRN="] - [STAN="] - HikariPool-1 - Pool stats (total=10	active=0	idle=10	waiting=0)
2023-05-12 20:52:55	806 [HikariPool-1 housekeeper] DEBUG [HikariPool] [RRN="] - [STAN="] - HikariPool-1 - Fill pool skipped	pool is at sufficient level.
2023-05-12 20:53:02	694 [http-nio-9091-exec-6] INFO [ServiceController] [RRN="] - [STAN="] - Request received to save model details @ V1
2023-05-12 20:53:02	694 [http-nio-9091-exec-6] INFO [RestServerServiceImpl] [RRN="] - [STAN="] - Incoming request to save the model details.
2023-05-12 20:53:02	702 [http-nio-9091-exec-6] INFO [RestServerServiceImpl] [RRN="] - [STAN="] - Active model version version7 found
2023-05-12 20:53:04	977 [HikariPool-1 housekeeper] DEBUG [HikariPool] [RRN="] - [STAN="] - HikariPool-1 - Pool stats (total=10	active=0	idle=10	waiting=0)
2023-05-12 20:53:04	977 [HikariPool-1 housekeeper] DEBUG [HikariPool] [RRN="] - [STAN="] - HikariPool-1 - Fill pool skipped	pool is at sufficient level.
2023-05-12 20:53:10	421 [http-nio-9092-exec-9] INFO [ServiceController] [RRN="] - [STAN="] - Request received to save model details @ V1
2023-05-12 20:53:10	421 [http-nio-9092-exec-9] INFO [RestServerServiceImpl] [RRN="] - [STAN="] - Incoming request to save the model details.
2023-05-12 20:53:10	421 [http-nio-9092-exec-9] INFO [RestServerServiceImpl] [RRN="] - [STAN="] - Active model version version7 found
2023-05-12 20:53:17	723 [http-nio-9093-exec-8] INFO [ServiceController] [RRN="] - [STAN="] - Request received to save model details @ V1
2023-05-12 20:53:17	723 [http-nio-9093-exec-8] INFO [RestServerServiceImpl] [RRN="] - [STAN="] - Incoming request to save the model details.
2023-05-12 20:53:17	731 [http-nio-9093-exec-8] INFO [RestServerServiceImpl] [RRN="] - [STAN="] - Active model version version7 found
2023-05-12 20:53:18	358 [HikariPool-1 housekeeper] DEBUG [HikariPool] [RRN="] - [STAN="] - HikariPool-1 - Pool stats (total=10	active=0	idle=10	waiting=0)
2023-05-12 20:53:18	358 [HikariPool-1 housekeeper] DEBUG [HikariPool] [RRN="] - [STAN="] - HikariPool-1 - Fill pool skipped	pool is at sufficient level.
2023-05-12 20:53:25	819 [HikariPool-1 housekeeper] DEBUG [HikariPool] [RRN="] - [STAN="] - HikariPool-1 - Pool stats (total=10	active=0	idle=10	waiting=0)
2023-05-12 20:53:25	820 [HikariPool-1 housekeeper] DEBUG [HikariPool] [RRN="] - [STAN="] - HikariPool-1 - Fill pool skipped	pool is at sufficient level.
2023-05-12 20:53:34	979 [HikariPool-1 housekeeper] DEBUG [HikariPool] [RRN="] - [STAN="] - HikariPool-1 - Pool stats (total=10	active=0	idle=10	waiting=0)
2023-05-12 20:53:34	979 [HikariPool-1 housekeeper] DEBUG [HikariPool] [RRN="] - [STAN="] - HikariPool-1 - Fill pool skipped	pool is at sufficient level.
2023-05-12 20:53:48	365 [HikariPool-1 housekeeper] DEBUG [HikariPool] [RRN="] - [STAN="] - HikariPool-1 - Pool stats (total=10	active=0	idle=10	waiting=0)
2023-05-12 20:53:48	365 [HikariPool-1 housekeeper] DEBUG [HikariPool] [RRN="] - [STAN="] - HikariPool-1 - Fill pool skipped	pool is at sufficient level.
2023-05-12 20:53:55	823 [HikariPool-1 housekeeper] DEBUG [HikariPool] [RRN="] - [STAN="] - HikariPool-1 - Pool stats (total=10	active=0	idle=10	waiting=0)
2023-05-12 20:53:55	823 [HikariPool-1 housekeeper] DEBUG [HikariPool] [RRN="] - [STAN="] - HikariPool-1 - Fill pool skipped	pool is at sufficient level.
2023-05-12 20:54:04	985 [HikariPool-1 housekeeper] DEBUG [HikariPool] [RRN="] - [STAN="] - HikariPool-1 - Pool stats (total=10	active=0	idle=10	waiting=0)
2023-05-12 20:54:04	985 [HikariPool-1 housekeeper] DEBUG [HikariPool] [RRN="] - [STAN="] - HikariPool-1 - Fill pool skipped	pool is at sufficient level.
2023-05-12 20:54:18	375 [HikariPool-1 housekeeper] DEBUG [HikariPool] [RRN="] - [STAN="] - HikariPool-1 - Pool stats (total=10	active=0	idle=10	waiting=0)
2023-05-12 20:54:18	375 [HikariPool-1 housekeeper] DEBUG [HikariPool] [RRN="] - [STAN="] - HikariPool-1 - Fill pool skipped	pool is at sufficient level.
2023-05-12 20:54:25	838 [HikariPool-1 housekeeper] DEBUG [HikariPool] [RRN="] - [STAN="] - HikariPool-1 - Pool stats (total=10	active=0	idle=10	waiting=0)
2023-05-12 20:54:25	838 [HikariPool-1 housekeeper] DEBUG [HikariPool] [RRN="] - [STAN="] - HikariPool-1 - Fill pool skipped	pool is at sufficient level.
2023-05-12 20:54:34	991 [HikariPool-1 housekeeper] DEBUG [HikariPool] [RRN="] - [STAN="] - HikariPool-1 - Pool stats (total=10	active=0	idle=10	waiting=0)
2023-05-12 20:54:34	991 [HikariPool-1 housekeeper] DEBUG [HikariPool] [RRN="] - [STAN="] - HikariPool-1 - Fill pool skipped	pool is at sufficient level.
2023-05-12 20:54:48	380 [HikariPool-1 housekeeper] DEBUG [HikariPool] [RRN="] - [STAN="] - HikariPool-1 - Pool stats (total=10	active=0	idle=10	waiting=0)
2023-05-12 20:54:48	380 [HikariPool-1 housekeeper] DEBUG [HikariPool] [RRN="] - [STAN="] - HikariPool-1 - Fill pool skipped	pool is at sufficient level.
2023-05-12 20:54:55	851 [HikariPool-1 housekeeper] DEBUG [HikariPool] [RRN="] - [STAN="] - HikariPool-1 - Pool stats (total=10	active=0	idle=10	waiting=0)
2023-05-12 20:54:55	851 [HikariPool-1 housekeeper] DEBUG [HikariPool] [RRN="] - [STAN="] - HikariPool-1 - Fill pool skipped	pool is at sufficient level.
2023-05-12 20:55:04	992 [HikariPool-1 housekeeper] DEBUG [HikariPool] [RRN="] - [STAN="] - HikariPool-1 - Pool stats (total=10	active=0	idle=10	waiting=0)
2023-05-12 20:55:04	992 [HikariPool-1 housekeeper] DEBUG [HikariPool] [RRN="] - [STAN="] - HikariPool-1 - Fill pool skipped	pool is at sufficient level.
2023-05-12 20:55:18	387 [HikariPool-1 housekeeper] DEBUG [HikariPool] [RRN="] - [STAN="] - HikariPool-1 - Pool stats (total=10	active=0	idle=10	waiting=0)
2023-05-12 20:55:18	387 [HikariPool-1 housekeeper] DEBUG [HikariPool] [RRN="] - [STAN="] - HikariPool-1 - Fill pool skipped	pool is at sufficient level.
2023-05-12 20:55:25	867 [HikariPool-1 housekeeper] DEBUG [HikariPool] [RRN="] - [STAN="] - HikariPool-1 - Pool stats (total=10	active=0	idle=10	waiting=0)
2023-05-12 20:55:25	867 [HikariPool-1 housekeeper] DEBUG [HikariPool] [RRN="] - [STAN="] - HikariPool-1 - Fill pool skipped	pool is at sufficient level.
2023-05-12 20:55:34	998 [HikariPool-1 housekeeper] DEBUG [HikariPool] [RRN="] - [STAN="] - HikariPool-1 - Pool stats (total=10	active=0	idle=10	waiting=0)
2023-05-12 20:55:34	998 [HikariPool-1 housekeeper] DEBUG [HikariPool] [RRN="] - [STAN="] - HikariPool-1 - Fill pool skipped	pool is at sufficient level.
2023-05-12 20:55:48	392 [HikariPool-1 housekeeper] DEBUG [HikariPool] [RRN="] - [STAN="] - HikariPool-1 - Pool stats (total=10	active=0	idle=10	waiting=0)
2023-05-12 20:55:48	392 [HikariPool-1 housekeeper] DEBUG [HikariPool] [RRN="] - [STAN="] - HikariPool-1 - Fill pool skipped	pool is at sufficient level.
2023-05-12 20:55:55	875 [HikariPool-1 housekeeper] DEBUG [HikariPool] [RRN="] - [STAN="] - HikariPool-1 - Pool stats (total=10	active=0	idle=10	waiting=0)
2023-05-12 20:55:55	875 [HikariPool-1 housekeeper] DEBUG [HikariPool] [RRN="] - [STAN="] - HikariPool-1 - Fill pool skipped	pool is at sufficient level.
2023-05-12 20:56:00	648 [http-nio-9091-exec-10] INFO [JwtAuthenticationController] [RRN="] - [STAN="] - Authenticating : User : client1
2023-05-12 20:56:00	650 [http-nio-9093-exec-9] INFO [JwtAuthenticationController] [RRN="] - [STAN="] - Authenticating : User : client3
2023-05-12 20:56:00	650 [http-nio-9092-exec-3] INFO [JwtAuthenticationController] [RRN="] - [STAN="] - Authenticating : User : client2
2023-05-12 20:56:00	759 [http-nio-9091-exec-7] INFO [ServiceController] [RRN="] - [STAN="] - Request received to update model version @ V1
2023-05-12 20:56:00	759 [http-nio-9091-exec-7] INFO [RestServerServiceImpl] [RRN="] - [STAN="] - Incoming request to update the model version.
2023-05-12 20:56:00	762 [http-nio-9092-exec-7] INFO [ServiceController] [RRN="] - [STAN="] - Request received to update model version @ V1
2023-05-12 20:56:00	762 [http-nio-9092-exec-7] INFO [RestServerServiceImpl] [RRN="] - [STAN="] - Incoming request to update the model version.
2023-05-12 20:56:00	766 [http-nio-9093-exec-6] INFO [ServiceController] [RRN="] - [STAN="] - Request received to update model version @ V1
2023-05-12 20:56:00	766 [http-nio-9093-exec-6] INFO [RestServerServiceImpl] [RRN="] - [STAN="] - Incoming request to update the model version.
2023-05-12 20:56:00	833 [http-nio-9091-exec-7] INFO [RestServerServiceImpl] [RRN="] - [STAN="] - Active model version found. Changing the status from Active to InActive
2023-05-12 20:56:00	833 [http-nio-9092-exec-7] INFO [RestServerServiceImpl] [RRN="] - [STAN="] - Active model version found. Changing the status from Active to InActive
2023-05-12 20:56:00	833 [http-nio-9093-exec-6] INFO [RestServerServiceImpl] [RRN="] - [STAN="] - Active model version found. Changing the status from Active to InActive
2023-05-12 20:56:05	008 [HikariPool-1 housekeeper] DEBUG [HikariPool] [RRN="] - [STAN="] - HikariPool-1 - Pool stats (total=10	active=0	idle=10	waiting=0)
2023-05-12 20:56:05	008 [HikariPool-1 housekeeper] DEBUG [HikariPool] [RRN="] - [STAN="] - HikariPool-1 - Fill pool skipped	pool is at sufficient level.
2023-05-12 20:56:18	393 [HikariPool-1 housekeeper] DEBUG [HikariPool] [RRN="] - [STAN="] - HikariPool-1 - Pool stats (total=10	active=0	idle=10	waiting=0)
2023-05-12 20:56:18	393 [HikariPool-1 housekeeper] DEBUG [HikariPool] [RRN="] - [STAN="] - HikariPool-1 - Fill pool skipped	pool is at sufficient level.
2023-05-12 20:56:25	886 [HikariPool-1 housekeeper] DEBUG [HikariPool] [RRN="] - [STAN="] - HikariPool-1 - Pool stats (total=10	active=0	idle=10	waiting=0)
2023-05-12 20:56:25	886 [HikariPool-1 housekeeper] DEBUG [HikariPool] [RRN="] - [STAN="] - HikariPool-1 - Fill pool skipped	pool is at sufficient level.
2023-05-12 20:56:35	012 [HikariPool-1 housekeeper] DEBUG [HikariPool] [RRN="] - [STAN="] - HikariPool-1 - Pool stats (total=10	active=0	idle=10	waiting=0)
2023-05-12 20:56:35	012 [HikariPool-1 housekeeper] DEBUG [HikariPool] [RRN="] - [STAN="] - HikariPool-1 - Fill pool skipped	pool is at sufficient level.
2023-05-12 20:56:48	399 [HikariPool-1 housekeeper] DEBUG [HikariPool] [RRN="] - [STAN="] - HikariPool-1 - Pool stats (total=10	active=0	idle=10	waiting=0)
2023-05-12 20:56:48	399 [HikariPool-1 housekeeper] DEBUG [HikariPool] [RRN="] - [STAN="] - HikariPool-1 - Fill pool skipped	pool is at sufficient level.
2023-05-12 20:56:55	903 [HikariPool-1 housekeeper] DEBUG [HikariPool] [RRN="] - [STAN="] - HikariPool-1 - Pool stats (total=10	active=0	idle=10	waiting=0)
2023-05-12 20:56:55	903 [HikariPool-1 housekeeper] DEBUG [HikariPool] [RRN="] - [STAN="] - HikariPool-1 - Fill pool skipped	pool is at sufficient level.
2023-05-12 20:57:00	321 [http-nio-9091-exec-4] INFO [ServiceController] [RRN="] - [STAN="] - Request received to save model details @ V1
2023-05-12 20:57:00	321 [http-nio-9091-exec-4] INFO [RestServerServiceImpl] [RRN="] - [STAN="] - Incoming request to save the model details.
2023-05-12 20:57:00	434 [http-nio-9091-exec-4] INFO [RestServerServiceImpl] [RRN="] - [STAN="] - Active model version version8 found
2023-05-12 20:57:05	025 [HikariPool-1 housekeeper] DEBUG [HikariPool] [RRN="] - [STAN="] - HikariPool-1 - Pool stats (total=10	active=0	idle=10	waiting=0)
2023-05-12 20:57:05	025 [HikariPool-1 housekeeper] DEBUG [HikariPool] [RRN="] - [STAN="] - HikariPool-1 - Fill pool skipped	pool is at sufficient level.
2023-05-12 20:57:06	870 [http-nio-9092-exec-10] INFO [ServiceController] [RRN="] - [STAN="] - Request received to save model details @ V1
2023-05-12 20:57:06	870 [http-nio-9092-exec-10] INFO [RestServerServiceImpl] [RRN="] - [STAN="] - Incoming request to save the model details.
2023-05-12 20:57:06	878 [http-nio-9092-exec-10] INFO [RestServerServiceImpl] [RRN="] - [STAN="] - Active model version version8 found
2023-05-12 20:57:13	686 [http-nio-9093-exec-2] INFO [ServiceController] [RRN="] - [STAN="] - Request received to save model details @ V1
2023-05-12 20:57:13	686 [http-nio-9093-exec-2] INFO [RestServerServiceImpl] [RRN="] - [STAN="] - Incoming request to save the model details.
2023-05-12 20:57:13	686 [http-nio-9093-exec-2] INFO [RestServerServiceImpl] [RRN="] - [STAN="] - Active model version version8 found
2023-05-12 20:57:18	408 [HikariPool-1 housekeeper] DEBUG [HikariPool] [RRN="] - [STAN="] - HikariPool-1 - Pool stats (total=10	active=0	idle=10	waiting=0)
2023-05-12 20:57:18	408 [HikariPool-1 housekeeper] DEBUG [HikariPool] [RRN="] - [STAN="] - HikariPool-1 - Fill pool skipped	pool is at sufficient level.
2023-05-12 20:57:25	905 [HikariPool-1 housekeeper] DEBUG [HikariPool] [RRN="] - [STAN="] - HikariPool-1 - Pool stats (total=10	active=0	idle=10	waiting=0)
2023-05-12 20:57:25	905 [HikariPool-1 housekeeper] DEBUG [HikariPool] [RRN="] - [STAN="] - HikariPool-1 - Fill pool skipped	pool is at sufficient level.
2023-05-12 20:57:35	037 [HikariPool-1 housekeeper] DEBUG [HikariPool] [RRN="] - [STAN="] - HikariPool-1 - Pool stats (total=10	active=0	idle=10	waiting=0)
2023-05-12 20:57:35	037 [HikariPool-1 housekeeper] DEBUG [HikariPool] [RRN="] - [STAN="] - HikariPool-1 - Fill pool skipped	pool is at sufficient level.
2023-05-12 20:57:48	413 [HikariPool-1 housekeeper] DEBUG [HikariPool] [RRN="] - [STAN="] - HikariPool-1 - Pool stats (total=10	active=0	idle=10	waiting=0)
2023-05-12 20:57:48	413 [HikariPool-1 housekeeper] DEBUG [HikariPool] [RRN="] - [STAN="] - HikariPool-1 - Fill pool skipped	pool is at sufficient level.
2023-05-12 20:57:55	914 [HikariPool-1 housekeeper] DEBUG [HikariPool] [RRN="] - [STAN="] - HikariPool-1 - Pool stats (total=10	active=0	idle=10	waiting=0)
2023-05-12 20:57:55	914 [HikariPool-1 housekeeper] DEBUG [HikariPool] [RRN="] - [STAN="] - HikariPool-1 - Fill pool skipped	pool is at sufficient level.
2023-05-12 20:58:05	038 [HikariPool-1 housekeeper] DEBUG [HikariPool] [RRN="] - [STAN="] - HikariPool-1 - Pool stats (total=10	active=0	idle=10	waiting=0)
2023-05-12 20:58:05	038 [HikariPool-1 housekeeper] DEBUG [HikariPool] [RRN="] - [STAN="] - HikariPool-1 - Fill pool skipped	pool is at sufficient level.
2023-05-12 20:58:09	070 [http-nio-9092-exec-4] INFO [JwtAuthenticationController] [RRN="] - [STAN="] - Authenticating : User : client2
2023-05-12 20:58:09	070 [http-nio-9093-exec-1] INFO [JwtAuthenticationController] [RRN="] - [STAN="] - Authenticating : User : client3
2023-05-12 20:58:09	070 [http-nio-9091-exec-8] INFO [JwtAuthenticationController] [RRN="] - [STAN="] - Authenticating : User : client1
2023-05-12 20:58:09	175 [http-nio-9091-exec-9] INFO [ServiceController] [RRN="] - [STAN="] - Request received to pull and sync machine learning model for server @ V1
2023-05-12 20:58:09	176 [http-nio-9091-exec-9] INFO [RestServerServiceImpl] [RRN="] - [STAN="] - Incoming request to pull models for server. model version: version8
2023-05-12 20:58:09	176 [http-nio-9092-exec-5] INFO [ServiceController] [RRN="] - [STAN="] - Request received to pull and sync machine learning model for server @ V1
2023-05-12 20:58:09	176 [http-nio-9092-exec-5] INFO [RestServerServiceImpl] [RRN="] - [STAN="] - Incoming request to pull models for server. model version: version8
2023-05-12 20:58:09	179 [http-nio-9093-exec-4] INFO [ServiceController] [RRN="] - [STAN="] - Request received to pull and sync machine learning model for server @ V1
2023-05-12 20:58:09	180 [http-nio-9093-exec-4] INFO [RestServerServiceImpl] [RRN="] - [STAN="] - Incoming request to pull models for server. model version: version8
2023-05-12 20:58:18	421 [HikariPool-1 housekeeper] DEBUG [HikariPool] [RRN="] - [STAN="] - HikariPool-1 - Pool stats (total=10	active=0	idle=10	waiting=0)
2023-05-12 20:58:18	421 [HikariPool-1 housekeeper] DEBUG [HikariPool] [RRN="] - [STAN="] - HikariPool-1 - Fill pool skipped	pool is at sufficient level.
2023-05-12 20:58:25	916 [HikariPool-1 housekeeper] DEBUG [HikariPool] [RRN="] - [STAN="] - HikariPool-1 - Pool stats (total=10	active=0	idle=10	waiting=0)
2023-05-12 20:58:25	916 [HikariPool-1 housekeeper] DEBUG [HikariPool] [RRN="] - [STAN="] - HikariPool-1 - Fill pool skipped	pool is at sufficient level.
2023-05-12 20:58:35	045 [HikariPool-1 housekeeper] DEBUG [HikariPool] [RRN="] - [STAN="] - HikariPool-1 - Pool stats (total=10	active=0	idle=10	waiting=0)
2023-05-12 20:58:35	045 [HikariPool-1 housekeeper] DEBUG [HikariPool] [RRN="] - [STAN="] - HikariPool-1 - Fill pool skipped	pool is at sufficient level.
2023-05-12 20:58:48	425 [HikariPool-1 housekeeper] DEBUG [HikariPool] [RRN="] - [STAN="] - HikariPool-1 - Pool stats (total=10	active=0	idle=10	waiting=0)
2023-05-12 20:58:48	425 [HikariPool-1 housekeeper] DEBUG [HikariPool] [RRN="] - [STAN="] - HikariPool-1 - Fill pool skipped	pool is at sufficient level.
2023-05-12 20:58:55	927 [HikariPool-1 housekeeper] DEBUG [HikariPool] [RRN="] - [STAN="] - HikariPool-1 - Pool stats (total=10	active=0	idle=10	waiting=0)
2023-05-12 20:58:55	927 [HikariPool-1 housekeeper] DEBUG [HikariPool] [RRN="] - [STAN="] - HikariPool-1 - Fill pool skipped	pool is at sufficient level.
2023-05-12 20:59:05	057 [HikariPool-1 housekeeper] DEBUG [HikariPool] [RRN="] - [STAN="] - HikariPool-1 - Pool stats (total=10	active=0	idle=10	waiting=0)
2023-05-12 20:59:05	057 [HikariPool-1 housekeeper] DEBUG [HikariPool] [RRN="] - [STAN="] - HikariPool-1 - Fill pool skipped	pool is at sufficient level.
2023-05-12 20:59:18	433 [HikariPool-1 housekeeper] DEBUG [HikariPool] [RRN="] - [STAN="] - HikariPool-1 - Pool stats (total=10	active=0	idle=10	waiting=0)
2023-05-12 20:59:18	433 [HikariPool-1 housekeeper] DEBUG [HikariPool] [RRN="] - [STAN="] - HikariPool-1 - Fill pool skipped	pool is at sufficient level.
2023-05-12 20:59:25	277 [http-nio-9092-exec-9] INFO [JwtAuthenticationController] [RRN="] - [STAN="] - Authenticating : User : client2
2023-05-12 20:59:25	277 [http-nio-9091-exec-6] INFO [JwtAuthenticationController] [RRN="] - [STAN="] - Authenticating : User : client1
2023-05-12 20:59:25	277 [http-nio-9093-exec-8] INFO [JwtAuthenticationController] [RRN="] - [STAN="] - Authenticating : User : client3
2023-05-12 20:59:25	373 [http-nio-9091-exec-3] INFO [ServiceController] [RRN="] - [STAN="] - Request received to pull and sync machine learning model for server @ V1
2023-05-12 20:59:25	373 [http-nio-9091-exec-3] INFO [RestServerServiceImpl] [RRN="] - [STAN="] - Incoming request to pull models for server. model version: version8
2023-05-12 20:59:25	381 [http-nio-9092-exec-2] INFO [ServiceController] [RRN="] - [STAN="] - Request received to pull and sync machine learning model for server @ V1
2023-05-12 20:59:25	381 [http-nio-9092-exec-2] INFO [RestServerServiceImpl] [RRN="] - [STAN="] - Incoming request to pull models for server. model version: version8
2023-05-12 20:59:25	373 [http-nio-9093-exec-10] INFO [ServiceController] [RRN="] - [STAN="] - Request received to pull and sync machine learning model for server @ V1
2023-05-12 20:59:25	373 [http-nio-9093-exec-10] INFO [RestServerServiceImpl] [RRN="] - [STAN="] - Incoming request to pull models for server. model version: version8
2023-05-12 20:59:25	939 [HikariPool-1 housekeeper] DEBUG [HikariPool] [RRN="] - [STAN="] - HikariPool-1 - Pool stats (total=10	active=0	idle=10	waiting=0)
2023-05-12 20:59:25	939 [HikariPool-1 housekeeper] DEBUG [HikariPool] [RRN="] - [STAN="] - HikariPool-1 - Fill pool skipped	pool is at sufficient level.
2023-05-12 20:59:33	834 [http-nio-9091-exec-10] INFO [JwtAuthenticationController] [RRN="] - [STAN="] - Authenticating : User : client1
2023-05-12 20:59:33	834 [http-nio-9092-exec-3] INFO [JwtAuthenticationController] [RRN="] - [STAN="] - Authenticating : User : client2
2023-05-12 20:59:33	834 [http-nio-9093-exec-9] INFO [JwtAuthenticationController] [RRN="] - [STAN="] - Authenticating : User : client3
2023-05-12 20:59:33	938 [http-nio-9093-exec-6] INFO [ServiceController] [RRN="] - [STAN="] - Request received to pull and sync machine learning model for server @ V1
2023-05-12 20:59:33	938 [http-nio-9093-exec-6] INFO [RestServerServiceImpl] [RRN="] - [STAN="] - Incoming request to pull models for server. model version: version8
2023-05-12 20:59:33	946 [http-nio-9091-exec-7] INFO [ServiceController] [RRN="] - [STAN="] - Request received to pull and sync machine learning model for server @ V1
2023-05-12 20:59:33	946 [http-nio-9091-exec-7] INFO [RestServerServiceImpl] [RRN="] - [STAN="] - Incoming request to pull models for server. model version: version8
2023-05-12 20:59:33	954 [http-nio-9092-exec-7] INFO [ServiceController] [RRN="] - [STAN="] - Request received to pull and sync machine learning model for server @ V1
2023-05-12 20:59:33	954 [http-nio-9092-exec-7] INFO [RestServerServiceImpl] [RRN="] - [STAN="] - Incoming request to pull models for server. model version: version8
2023-05-12 20:59:34	404 [http-nio-9091-exec-1] INFO [JwtAuthenticationController] [RRN="] - [STAN="] - Authenticating : User : client1
2023-05-12 20:59:34	404 [http-nio-9092-exec-6] INFO [JwtAuthenticationController] [RRN="] - [STAN="] - Authenticating : User : client2
2023-05-12 20:59:34	412 [http-nio-9093-exec-5] INFO [JwtAuthenticationController] [RRN="] - [STAN="] - Authenticating : User : client3
2023-05-12 20:59:34	519 [http-nio-9092-exec-10] INFO [ServiceController] [RRN="] - [STAN="] - Request received to pull and sync machine learning model for server @ V1
2023-05-12 20:59:34	519 [http-nio-9092-exec-10] INFO [RestServerServiceImpl] [RRN="] - [STAN="] - Incoming request to pull models for server. model version: version8
2023-05-12 20:59:34	521 [http-nio-9093-exec-2] INFO [ServiceController] [RRN="] - [STAN="] - Request received to pull and sync machine learning model for server @ V1
2023-05-12 20:59:34	521 [http-nio-9093-exec-2] INFO [RestServerServiceImpl] [RRN="] - [STAN="] - Incoming request to pull models for server. model version: version8
2023-05-12 20:59:34	523 [http-nio-9091-exec-4] INFO [ServiceController] [RRN="] - [STAN="] - Request received to pull and sync machine learning model for server @ V1
2023-05-12 20:59:34	523 [http-nio-9091-exec-4] INFO [RestServerServiceImpl] [RRN="] - [STAN="] - Incoming request to pull models for server. model version: version8
2023-05-12 20:59:35	058 [HikariPool-1 housekeeper] DEBUG [HikariPool] [RRN="] - [STAN="] - HikariPool-1 - Pool stats (total=10	active=0	idle=10	waiting=0)
2023-05-12 20:59:35	058 [HikariPool-1 housekeeper] DEBUG [HikariPool] [RRN="] - [STAN="] - HikariPool-1 - Fill pool skipped	pool is at sufficient level.
2023-05-12 20:59:48	445 [HikariPool-1 housekeeper] DEBUG [HikariPool] [RRN="] - [STAN="] - HikariPool-1 - Pool stats (total=10	active=0	idle=10	waiting=0)
2023-05-12 20:59:48	446 [HikariPool-1 housekeeper] DEBUG [HikariPool] [RRN="] - [STAN="] - HikariPool-1 - Fill pool skipped	pool is at sufficient level.
2023-05-12 20:59:55	955 [HikariPool-1 housekeeper] DEBUG [HikariPool] [RRN="] - [STAN="] - HikariPool-1 - Pool stats (total=10	active=0	idle=10	waiting=0)
2023-05-12 20:59:55	955 [HikariPool-1 housekeeper] DEBUG [HikariPool] [RRN="] - [STAN="] - HikariPool-1 - Fill pool skipped	pool is at sufficient level.
