# Supplementary material for: Enhancing security in financial transactions: a novel blockchain-based federated learning framework for detecting counterfeit data in fintech
Source: PeerJ Comput Sci. 2024 Sep 23;10:e2280. doi: 10.7717/peerj-cs.2280 (PMC11622837; doi:10.7717/peerj-cs.2280)
Supplement: Supplemental Information 1 [file peerj-cs-10-2280-s001.zip › Federated-Client-master/federated-client/logs/application.2023-05-14.log]

2023-05-14 01:48:00	189 [main] INFO [FederatedClientApplication] [RRN="] - [STAN="] - Starting FederatedClientApplication on Hasnain-Rabbani with PID 25844 (E:\Workspace\Eclipse\zeroinfinity\thesis\federated-client\federated-client\target\classes started by hp in E:\Workspace\Eclipse\zeroinfinity\thesis\federated-client\federated-client)
2023-05-14 01:48:00	193 [main] INFO [FederatedClientApplication] [RRN="] - [STAN="] - The following profiles are active: client1
2023-05-14 01:48:01	358 [main] INFO [RepositoryConfigurationDelegate] [RRN="] - [STAN="] - Bootstrapping Spring Data JPA repositories in DEFERRED mode.
2023-05-14 01:48:01	438 [main] INFO [RepositoryConfigurationDelegate] [RRN="] - [STAN="] - Finished Spring Data repository scanning in 68ms. Found 3 JPA repository interfaces.
2023-05-14 01:48:01	678 [main] INFO [EnableEncryptablePropertiesBeanFactoryPostProcessor] [RRN="] - [STAN="] - Post-processing PropertySource instances
2023-05-14 01:48:01	764 [main] INFO [EncryptablePropertySourceConverter] [RRN="] - [STAN="] - Converting PropertySource configurationProperties [org.springframework.boot.context.properties.source.ConfigurationPropertySourcesPropertySource] to AOP Proxy
2023-05-14 01:48:01	764 [main] INFO [EncryptablePropertySourceConverter] [RRN="] - [STAN="] - Converting PropertySource commandLineArgs [org.springframework.core.env.SimpleCommandLinePropertySource] to EncryptableEnumerablePropertySourceWrapper
2023-05-14 01:48:01	764 [main] INFO [EncryptablePropertySourceConverter] [RRN="] - [STAN="] - Converting PropertySource servletConfigInitParams [org.springframework.core.env.PropertySource$StubPropertySource] to EncryptablePropertySourceWrapper
2023-05-14 01:48:01	764 [main] INFO [EncryptablePropertySourceConverter] [RRN="] - [STAN="] - Converting PropertySource servletContextInitParams [org.springframework.core.env.PropertySource$StubPropertySource] to EncryptablePropertySourceWrapper
2023-05-14 01:48:01	765 [main] INFO [EncryptablePropertySourceConverter] [RRN="] - [STAN="] - Converting PropertySource systemProperties [org.springframework.core.env.PropertiesPropertySource] to EncryptableMapPropertySourceWrapper
2023-05-14 01:48:01	765 [main] INFO [EncryptablePropertySourceConverter] [RRN="] - [STAN="] - Converting PropertySource systemEnvironment [org.springframework.boot.env.SystemEnvironmentPropertySourceEnvironmentPostProcessor$OriginAwareSystemEnvironmentPropertySource] to EncryptableSystemEnvironmentPropertySourceWrapper
2023-05-14 01:48:01	765 [main] INFO [EncryptablePropertySourceConverter] [RRN="] - [STAN="] - Converting PropertySource random [org.springframework.boot.env.RandomValuePropertySource] to EncryptablePropertySourceWrapper
2023-05-14 01:48:01	765 [main] INFO [EncryptablePropertySourceConverter] [RRN="] - [STAN="] - Converting PropertySource applicationConfig: [file:./application-client1.yml] [org.springframework.boot.env.OriginTrackedMapPropertySource] to EncryptableMapPropertySourceWrapper
2023-05-14 01:48:01	930 [main] INFO [DefaultLazyPropertyFilter] [RRN="] - [STAN="] - Property Filter custom Bean not found with name 'encryptablePropertyFilter'. Initializing Default Property Filter
2023-05-14 01:48:02	998 [main] INFO [TomcatWebServer] [RRN="] - [STAN="] - Tomcat initialized with port(s): 9091 (http)
2023-05-14 01:48:03	010 [main] INFO [Http11NioProtocol] [RRN="] - [STAN="] - Initializing ProtocolHandler ["http-nio-9091"]
2023-05-14 01:48:03	011 [main] INFO [StandardService] [RRN="] - [STAN="] - Starting service [Tomcat]
2023-05-14 01:48:03	011 [main] INFO [StandardEngine] [RRN="] - [STAN="] - Starting Servlet engine: [Apache Tomcat/9.0.36]
2023-05-14 01:48:03	154 [main] INFO [[/]] [RRN="] - [STAN="] - Initializing Spring embedded WebApplicationContext
2023-05-14 01:48:03	154 [main] INFO [ServletWebServerApplicationContext] [RRN="] - [STAN="] - Root WebApplicationContext: initialization completed in 2872 ms
2023-05-14 01:48:03	161 [main] INFO [DefaultLazyPropertyResolver] [RRN="] - [STAN="] - Property Resolver custom Bean not found with name 'encryptablePropertyResolver'. Initializing Default Property Resolver
2023-05-14 01:48:03	165 [main] INFO [DefaultLazyPropertyDetector] [RRN="] - [STAN="] - Property Detector custom Bean not found with name 'encryptablePropertyDetector'. Initializing Default Property Detector
2023-05-14 01:48:03	283 [main] DEBUG [HikariConfig] [RRN="] - [STAN="] - Driver class com.mysql.cj.jdbc.Driver found in Thread context class loader sun.misc.Launcher$AppClassLoader@73d16e93
2023-05-14 01:48:03	372 [main] INFO [ThreadPoolTaskExecutor] [RRN="] - [STAN="] - Initializing ExecutorService 'applicationTaskExecutor'
2023-05-14 01:48:03	434 [task-1] INFO [LogHelper] [RRN="] - [STAN="] - HHH000204: Processing PersistenceUnitInfo [name: default]
2023-05-14 01:48:03	489 [main] WARN [JpaBaseConfiguration$JpaWebConfiguration] [RRN="] - [STAN="] - spring.jpa.open-in-view is enabled by default. Therefore	database queries may be performed during view rendering. Explicitly configure spring.jpa.open-in-view to disable this warning
2023-05-14 01:48:03	575 [task-1] INFO [Version] [RRN="] - [STAN="] - HHH000412: Hibernate ORM core version 5.4.17.Final
2023-05-14 01:48:03	861 [task-1] INFO [Version] [RRN="] - [STAN="] - HCANN000001: Hibernate Commons Annotations {5.1.0.Final}
2023-05-14 01:48:04	107 [task-1] DEBUG [HikariConfig] [RRN="] - [STAN="] - HikariPool-1 - configuration:
2023-05-14 01:48:04	110 [task-1] DEBUG [HikariConfig] [RRN="] - [STAN="] - allowPoolSuspension.............false
2023-05-14 01:48:04	111 [task-1] DEBUG [HikariConfig] [RRN="] - [STAN="] - autoCommit......................true
2023-05-14 01:48:04	111 [task-1] DEBUG [HikariConfig] [RRN="] - [STAN="] - catalog.........................none
2023-05-14 01:48:04	111 [task-1] DEBUG [HikariConfig] [RRN="] - [STAN="] - connectionInitSql...............none
2023-05-14 01:48:04	111 [task-1] DEBUG [HikariConfig] [RRN="] - [STAN="] - connectionTestQuery.............none
2023-05-14 01:48:04	111 [task-1] DEBUG [HikariConfig] [RRN="] - [STAN="] - connectionTimeout...............30000
2023-05-14 01:48:04	111 [task-1] DEBUG [HikariConfig] [RRN="] - [STAN="] - dataSource......................none
2023-05-14 01:48:04	111 [task-1] DEBUG [HikariConfig] [RRN="] - [STAN="] - dataSourceClassName.............none
2023-05-14 01:48:04	111 [task-1] DEBUG [HikariConfig] [RRN="] - [STAN="] - dataSourceJNDI..................none
2023-05-14 01:48:04	112 [task-1] DEBUG [HikariConfig] [RRN="] - [STAN="] - dataSourceProperties............{password=<masked>}
2023-05-14 01:48:04	112 [task-1] DEBUG [HikariConfig] [RRN="] - [STAN="] - driverClassName................."com.mysql.cj.jdbc.Driver"
2023-05-14 01:48:04	112 [task-1] DEBUG [HikariConfig] [RRN="] - [STAN="] - exceptionOverrideClassName......none
2023-05-14 01:48:04	112 [task-1] DEBUG [HikariConfig] [RRN="] - [STAN="] - healthCheckProperties...........{}
2023-05-14 01:48:04	112 [task-1] DEBUG [HikariConfig] [RRN="] - [STAN="] - healthCheckRegistry.............none
2023-05-14 01:48:04	112 [task-1] DEBUG [HikariConfig] [RRN="] - [STAN="] - idleTimeout.....................600000
2023-05-14 01:48:04	113 [task-1] DEBUG [HikariConfig] [RRN="] - [STAN="] - initializationFailTimeout.......1
2023-05-14 01:48:04	113 [task-1] DEBUG [HikariConfig] [RRN="] - [STAN="] - isolateInternalQueries..........false
2023-05-14 01:48:04	113 [task-1] DEBUG [HikariConfig] [RRN="] - [STAN="] - jdbcUrl.........................jdbc:mysql://localhost:3306/test1
2023-05-14 01:48:04	113 [task-1] DEBUG [HikariConfig] [RRN="] - [STAN="] - leakDetectionThreshold..........0
2023-05-14 01:48:04	113 [task-1] DEBUG [HikariConfig] [RRN="] - [STAN="] - maxLifetime.....................1800000
2023-05-14 01:48:04	113 [task-1] DEBUG [HikariConfig] [RRN="] - [STAN="] - maximumPoolSize.................10
2023-05-14 01:48:04	113 [task-1] DEBUG [HikariConfig] [RRN="] - [STAN="] - metricRegistry..................none
2023-05-14 01:48:04	113 [task-1] DEBUG [HikariConfig] [RRN="] - [STAN="] - metricsTrackerFactory...........none
2023-05-14 01:48:04	113 [task-1] DEBUG [HikariConfig] [RRN="] - [STAN="] - minimumIdle.....................10
2023-05-14 01:48:04	113 [task-1] DEBUG [HikariConfig] [RRN="] - [STAN="] - password........................<masked>
2023-05-14 01:48:04	113 [task-1] DEBUG [HikariConfig] [RRN="] - [STAN="] - poolName........................"HikariPool-1"
2023-05-14 01:48:04	114 [task-1] DEBUG [HikariConfig] [RRN="] - [STAN="] - readOnly........................false
2023-05-14 01:48:04	114 [task-1] DEBUG [HikariConfig] [RRN="] - [STAN="] - registerMbeans..................false
2023-05-14 01:48:04	115 [task-1] DEBUG [HikariConfig] [RRN="] - [STAN="] - scheduledExecutor...............none
2023-05-14 01:48:04	115 [task-1] DEBUG [HikariConfig] [RRN="] - [STAN="] - schema..........................none
2023-05-14 01:48:04	115 [task-1] DEBUG [HikariConfig] [RRN="] - [STAN="] - threadFactory...................internal
2023-05-14 01:48:04	116 [task-1] DEBUG [HikariConfig] [RRN="] - [STAN="] - transactionIsolation............default
2023-05-14 01:48:04	116 [task-1] DEBUG [HikariConfig] [RRN="] - [STAN="] - username........................"root"
2023-05-14 01:48:04	116 [task-1] DEBUG [HikariConfig] [RRN="] - [STAN="] - validationTimeout...............5000
2023-05-14 01:48:04	116 [task-1] INFO [HikariDataSource] [RRN="] - [STAN="] - HikariPool-1 - Starting...
2023-05-14 01:48:04	245 [main] INFO [DefaultSecurityFilterChain] [RRN="] - [STAN="] - Creating filter chain: Ant [pattern='/v2/api-docs']	[]
2023-05-14 01:48:04	245 [main] INFO [DefaultSecurityFilterChain] [RRN="] - [STAN="] - Creating filter chain: Ant [pattern='/configuration/ui']	[]
2023-05-14 01:48:04	245 [main] INFO [DefaultSecurityFilterChain] [RRN="] - [STAN="] - Creating filter chain: Ant [pattern='/swagger-resources/**']	[]
2023-05-14 01:48:04	245 [main] INFO [DefaultSecurityFilterChain] [RRN="] - [STAN="] - Creating filter chain: Ant [pattern='/configuration/**']	[]
2023-05-14 01:48:04	245 [main] INFO [DefaultSecurityFilterChain] [RRN="] - [STAN="] - Creating filter chain: Ant [pattern='/swagger-ui.html']	[]
2023-05-14 01:48:04	245 [main] INFO [DefaultSecurityFilterChain] [RRN="] - [STAN="] - Creating filter chain: Ant [pattern='/webjars/**']	[]
2023-05-14 01:48:04	312 [main] INFO [PropertySourcedRequestMappingHandlerMapping] [RRN="] - [STAN="] - Mapped URL path [/v2/api-docs] onto method [springfox.documentation.swagger2.web.Swagger2Controller#getDocumentation(String	HttpServletRequest)]
2023-05-14 01:48:04	442 [main] INFO [DefaultSecurityFilterChain] [RRN="] - [STAN="] - Creating filter chain: any request	[org.springframework.security.web.context.request.async.WebAsyncManagerIntegrationFilter@ac91282	org.springframework.security.web.context.SecurityContextPersistenceFilter@d7bbf12	org.springframework.security.web.header.HeaderWriterFilter@461c3709	org.springframework.web.filter.CorsFilter@7f79edee	org.springframework.security.web.authentication.logout.LogoutFilter@9b23822	com.zeroinfinity.federatedclient.config.JwtRequestFilter@1b7a52dd	org.springframework.security.web.savedrequest.RequestCacheAwareFilter@5f7eee96	org.springframework.security.web.servletapi.SecurityContextHolderAwareRequestFilter@3f6f3cc	org.springframework.security.web.authentication.AnonymousAuthenticationFilter@1ca610a0	org.springframework.security.web.session.SessionManagementFilter@6435fa1c	org.springframework.security.web.access.ExceptionTranslationFilter@40ef0af8	org.springframework.security.web.access.intercept.FilterSecurityInterceptor@4538856f]
2023-05-14 01:48:04	474 [task-1] DEBUG [HikariPool] [RRN="] - [STAN="] - HikariPool-1 - Added connection com.mysql.cj.jdbc.ConnectionImpl@416b3af6
2023-05-14 01:48:04	476 [task-1] INFO [HikariDataSource] [RRN="] - [STAN="] - HikariPool-1 - Start completed.
2023-05-14 01:48:04	518 [task-1] INFO [Dialect] [RRN="] - [STAN="] - HHH000400: Using dialect: org.hibernate.dialect.MySQL8Dialect
2023-05-14 01:48:04	595 [HikariPool-1 housekeeper] DEBUG [HikariPool] [RRN="] - [STAN="] - HikariPool-1 - Pool stats (total=1	active=1	idle=0	waiting=0)
2023-05-14 01:48:04	611 [HikariPool-1 connection adder] DEBUG [HikariPool] [RRN="] - [STAN="] - HikariPool-1 - Added connection com.mysql.cj.jdbc.ConnectionImpl@14003151
2023-05-14 01:48:04	617 [HikariPool-1 connection adder] DEBUG [HikariPool] [RRN="] - [STAN="] - HikariPool-1 - Added connection com.mysql.cj.jdbc.ConnectionImpl@553d3b6a
2023-05-14 01:48:04	622 [HikariPool-1 connection adder] DEBUG [HikariPool] [RRN="] - [STAN="] - HikariPool-1 - Added connection com.mysql.cj.jdbc.ConnectionImpl@64a2ac6f
2023-05-14 01:48:04	625 [HikariPool-1 connection adder] DEBUG [HikariPool] [RRN="] - [STAN="] - HikariPool-1 - Added connection com.mysql.cj.jdbc.ConnectionImpl@3512c425
2023-05-14 01:48:04	629 [HikariPool-1 connection adder] DEBUG [HikariPool] [RRN="] - [STAN="] - HikariPool-1 - Added connection com.mysql.cj.jdbc.ConnectionImpl@590f639a
2023-05-14 01:48:04	633 [HikariPool-1 connection adder] DEBUG [HikariPool] [RRN="] - [STAN="] - HikariPool-1 - Added connection com.mysql.cj.jdbc.ConnectionImpl@315c9d96
2023-05-14 01:48:04	638 [HikariPool-1 connection adder] DEBUG [HikariPool] [RRN="] - [STAN="] - HikariPool-1 - Added connection com.mysql.cj.jdbc.ConnectionImpl@30247651
2023-05-14 01:48:04	641 [HikariPool-1 connection adder] DEBUG [HikariPool] [RRN="] - [STAN="] - HikariPool-1 - Added connection com.mysql.cj.jdbc.ConnectionImpl@4c331430
2023-05-14 01:48:04	644 [HikariPool-1 connection adder] DEBUG [HikariPool] [RRN="] - [STAN="] - HikariPool-1 - Added connection com.mysql.cj.jdbc.ConnectionImpl@59b98708
2023-05-14 01:48:04	645 [HikariPool-1 connection adder] DEBUG [HikariPool] [RRN="] - [STAN="] - HikariPool-1 - After adding stats (total=10	active=0	idle=10	waiting=0)
2023-05-14 01:48:04	930 [main] INFO [Http11NioProtocol] [RRN="] - [STAN="] - Starting ProtocolHandler ["http-nio-9091"]
2023-05-14 01:48:04	980 [main] INFO [TomcatWebServer] [RRN="] - [STAN="] - Tomcat started on port(s): 9091 (http) with context path ''
2023-05-14 01:48:04	982 [main] INFO [DocumentationPluginsBootstrapper] [RRN="] - [STAN="] - Context refreshed
2023-05-14 01:48:05	025 [main] INFO [DocumentationPluginsBootstrapper] [RRN="] - [STAN="] - Found 1 custom documentation plugin(s)
2023-05-14 01:48:05	085 [main] INFO [ApiListingReferenceScanner] [RRN="] - [STAN="] - Scanning for api listing references
2023-05-14 01:48:05	291 [main] INFO [CachingOperationNameGenerator] [RRN="] - [STAN="] - Generating unique operation named: syncModelUsingGET_1
2023-05-14 01:48:05	309 [main] INFO [DeferredRepositoryInitializationListener] [RRN="] - [STAN="] - Triggering deferred initialization of Spring Data repositories…
2023-05-14 01:48:06	108 [task-1] INFO [JtaPlatformInitiator] [RRN="] - [STAN="] - HHH000490: Using JtaPlatform implementation: [org.hibernate.engine.transaction.jta.platform.internal.NoJtaPlatform]
2023-05-14 01:48:06	118 [task-1] INFO [LocalContainerEntityManagerFactoryBean] [RRN="] - [STAN="] - Initialized JPA EntityManagerFactory for persistence unit 'default'
2023-05-14 01:48:06	544 [main] INFO [DeferredRepositoryInitializationListener] [RRN="] - [STAN="] - Spring Data repositories initialized!
2023-05-14 01:48:06	554 [main] INFO [FederatedClientApplication] [RRN="] - [STAN="] - Started FederatedClientApplication in 6.995 seconds (JVM running for 7.479)
2023-05-14 01:56:05	293 [main] INFO [FederatedClientApplication] [RRN="] - [STAN="] - Starting FederatedClientApplication on Hasnain-Rabbani with PID 22264 (E:\Workspace\Eclipse\zeroinfinity\thesis\federated-client\federated-client\target\classes started by hp in E:\Workspace\Eclipse\zeroinfinity\thesis\federated-client\federated-client)
2023-05-14 01:56:05	296 [main] INFO [FederatedClientApplication] [RRN="] - [STAN="] - The following profiles are active: client1
2023-05-14 01:56:06	902 [main] INFO [RepositoryConfigurationDelegate] [RRN="] - [STAN="] - Bootstrapping Spring Data JPA repositories in DEFERRED mode.
2023-05-14 01:56:06	993 [main] INFO [RepositoryConfigurationDelegate] [RRN="] - [STAN="] - Finished Spring Data repository scanning in 80ms. Found 3 JPA repository interfaces.
2023-05-14 01:56:07	335 [main] INFO [EnableEncryptablePropertiesBeanFactoryPostProcessor] [RRN="] - [STAN="] - Post-processing PropertySource instances
2023-05-14 01:56:07	490 [main] INFO [EncryptablePropertySourceConverter] [RRN="] - [STAN="] - Converting PropertySource configurationProperties [org.springframework.boot.context.properties.source.ConfigurationPropertySourcesPropertySource] to AOP Proxy
2023-05-14 01:56:07	491 [main] INFO [EncryptablePropertySourceConverter] [RRN="] - [STAN="] - Converting PropertySource commandLineArgs [org.springframework.core.env.SimpleCommandLinePropertySource] to EncryptableEnumerablePropertySourceWrapper
2023-05-14 01:56:07	491 [main] INFO [EncryptablePropertySourceConverter] [RRN="] - [STAN="] - Converting PropertySource servletConfigInitParams [org.springframework.core.env.PropertySource$StubPropertySource] to EncryptablePropertySourceWrapper
2023-05-14 01:56:07	491 [main] INFO [EncryptablePropertySourceConverter] [RRN="] - [STAN="] - Converting PropertySource servletContextInitParams [org.springframework.core.env.PropertySource$StubPropertySource] to EncryptablePropertySourceWrapper
2023-05-14 01:56:07	492 [main] INFO [EncryptablePropertySourceConverter] [RRN="] - [STAN="] - Converting PropertySource systemProperties [org.springframework.core.env.PropertiesPropertySource] to EncryptableMapPropertySourceWrapper
2023-05-14 01:56:07	492 [main] INFO [EncryptablePropertySourceConverter] [RRN="] - [STAN="] - Converting PropertySource systemEnvironment [org.springframework.boot.env.SystemEnvironmentPropertySourceEnvironmentPostProcessor$OriginAwareSystemEnvironmentPropertySource] to EncryptableSystemEnvironmentPropertySourceWrapper
2023-05-14 01:56:07	492 [main] INFO [EncryptablePropertySourceConverter] [RRN="] - [STAN="] - Converting PropertySource random [org.springframework.boot.env.RandomValuePropertySource] to EncryptablePropertySourceWrapper
2023-05-14 01:56:07	492 [main] INFO [EncryptablePropertySourceConverter] [RRN="] - [STAN="] - Converting PropertySource applicationConfig: [file:./application-client1.yml] [org.springframework.boot.env.OriginTrackedMapPropertySource] to EncryptableMapPropertySourceWrapper
2023-05-14 01:56:07	953 [main] INFO [DefaultLazyPropertyFilter] [RRN="] - [STAN="] - Property Filter custom Bean not found with name 'encryptablePropertyFilter'. Initializing Default Property Filter
2023-05-14 01:56:09	693 [main] INFO [TomcatWebServer] [RRN="] - [STAN="] - Tomcat initialized with port(s): 9091 (http)
2023-05-14 01:56:09	710 [main] INFO [Http11NioProtocol] [RRN="] - [STAN="] - Initializing ProtocolHandler ["http-nio-9091"]
2023-05-14 01:56:09	711 [main] INFO [StandardService] [RRN="] - [STAN="] - Starting service [Tomcat]
2023-05-14 01:56:09	711 [main] INFO [StandardEngine] [RRN="] - [STAN="] - Starting Servlet engine: [Apache Tomcat/9.0.36]
2023-05-14 01:56:09	941 [main] INFO [[/]] [RRN="] - [STAN="] - Initializing Spring embedded WebApplicationContext
2023-05-14 01:56:09	941 [main] INFO [ServletWebServerApplicationContext] [RRN="] - [STAN="] - Root WebApplicationContext: initialization completed in 4491 ms
2023-05-14 01:56:09	974 [main] INFO [DefaultLazyPropertyResolver] [RRN="] - [STAN="] - Property Resolver custom Bean not found with name 'encryptablePropertyResolver'. Initializing Default Property Resolver
2023-05-14 01:56:09	989 [main] INFO [DefaultLazyPropertyDetector] [RRN="] - [STAN="] - Property Detector custom Bean not found with name 'encryptablePropertyDetector'. Initializing Default Property Detector
2023-05-14 01:56:10	422 [main] DEBUG [HikariConfig] [RRN="] - [STAN="] - Driver class com.mysql.cj.jdbc.Driver found in Thread context class loader sun.misc.Launcher$AppClassLoader@73d16e93
2023-05-14 01:56:10	692 [main] INFO [ThreadPoolTaskExecutor] [RRN="] - [STAN="] - Initializing ExecutorService 'applicationTaskExecutor'
2023-05-14 01:56:10	836 [task-1] INFO [LogHelper] [RRN="] - [STAN="] - HHH000204: Processing PersistenceUnitInfo [name: default]
2023-05-14 01:56:11	146 [task-1] INFO [Version] [RRN="] - [STAN="] - HHH000412: Hibernate ORM core version 5.4.17.Final
2023-05-14 01:56:11	295 [main] WARN [JpaBaseConfiguration$JpaWebConfiguration] [RRN="] - [STAN="] - spring.jpa.open-in-view is enabled by default. Therefore	database queries may be performed during view rendering. Explicitly configure spring.jpa.open-in-view to disable this warning
2023-05-14 01:56:11	839 [task-1] INFO [Version] [RRN="] - [STAN="] - HCANN000001: Hibernate Commons Annotations {5.1.0.Final}
2023-05-14 01:56:12	318 [task-1] DEBUG [HikariConfig] [RRN="] - [STAN="] - HikariPool-1 - configuration:
2023-05-14 01:56:12	321 [task-1] DEBUG [HikariConfig] [RRN="] - [STAN="] - allowPoolSuspension.............false
2023-05-14 01:56:12	321 [task-1] DEBUG [HikariConfig] [RRN="] - [STAN="] - autoCommit......................true
2023-05-14 01:56:12	321 [task-1] DEBUG [HikariConfig] [RRN="] - [STAN="] - catalog.........................none
2023-05-14 01:56:12	321 [task-1] DEBUG [HikariConfig] [RRN="] - [STAN="] - connectionInitSql...............none
2023-05-14 01:56:12	321 [task-1] DEBUG [HikariConfig] [RRN="] - [STAN="] - connectionTestQuery.............none
2023-05-14 01:56:12	322 [task-1] DEBUG [HikariConfig] [RRN="] - [STAN="] - connectionTimeout...............30000
2023-05-14 01:56:12	322 [task-1] DEBUG [HikariConfig] [RRN="] - [STAN="] - dataSource......................none
2023-05-14 01:56:12	322 [task-1] DEBUG [HikariConfig] [RRN="] - [STAN="] - dataSourceClassName.............none
2023-05-14 01:56:12	322 [task-1] DEBUG [HikariConfig] [RRN="] - [STAN="] - dataSourceJNDI..................none
2023-05-14 01:56:12	329 [task-1] DEBUG [HikariConfig] [RRN="] - [STAN="] - dataSourceProperties............{password=<masked>}
2023-05-14 01:56:12	329 [task-1] DEBUG [HikariConfig] [RRN="] - [STAN="] - driverClassName................."com.mysql.cj.jdbc.Driver"
2023-05-14 01:56:12	330 [task-1] DEBUG [HikariConfig] [RRN="] - [STAN="] - exceptionOverrideClassName......none
2023-05-14 01:56:12	330 [task-1] DEBUG [HikariConfig] [RRN="] - [STAN="] - healthCheckProperties...........{}
2023-05-14 01:56:12	330 [task-1] DEBUG [HikariConfig] [RRN="] - [STAN="] - healthCheckRegistry.............none
2023-05-14 01:56:12	330 [task-1] DEBUG [HikariConfig] [RRN="] - [STAN="] - idleTimeout.....................600000
2023-05-14 01:56:12	330 [task-1] DEBUG [HikariConfig] [RRN="] - [STAN="] - initializationFailTimeout.......1
2023-05-14 01:56:12	330 [task-1] DEBUG [HikariConfig] [RRN="] - [STAN="] - isolateInternalQueries..........false
2023-05-14 01:56:12	331 [task-1] DEBUG [HikariConfig] [RRN="] - [STAN="] - jdbcUrl.........................jdbc:mysql://localhost:3306/test1
2023-05-14 01:56:12	331 [task-1] DEBUG [HikariConfig] [RRN="] - [STAN="] - leakDetectionThreshold..........0
2023-05-14 01:56:12	331 [task-1] DEBUG [HikariConfig] [RRN="] - [STAN="] - maxLifetime.....................1800000
2023-05-14 01:56:12	331 [task-1] DEBUG [HikariConfig] [RRN="] - [STAN="] - maximumPoolSize.................10
2023-05-14 01:56:12	331 [task-1] DEBUG [HikariConfig] [RRN="] - [STAN="] - metricRegistry..................none
2023-05-14 01:56:12	338 [task-1] DEBUG [HikariConfig] [RRN="] - [STAN="] - metricsTrackerFactory...........none
2023-05-14 01:56:12	340 [task-1] DEBUG [HikariConfig] [RRN="] - [STAN="] - minimumIdle.....................10
2023-05-14 01:56:12	340 [task-1] DEBUG [HikariConfig] [RRN="] - [STAN="] - password........................<masked>
2023-05-14 01:56:12	340 [task-1] DEBUG [HikariConfig] [RRN="] - [STAN="] - poolName........................"HikariPool-1"
2023-05-14 01:56:12	341 [task-1] DEBUG [HikariConfig] [RRN="] - [STAN="] - readOnly........................false
2023-05-14 01:56:12	344 [task-1] DEBUG [HikariConfig] [RRN="] - [STAN="] - registerMbeans..................false
2023-05-14 01:56:12	344 [task-1] DEBUG [HikariConfig] [RRN="] - [STAN="] - scheduledExecutor...............none
2023-05-14 01:56:12	346 [task-1] DEBUG [HikariConfig] [RRN="] - [STAN="] - schema..........................none
2023-05-14 01:56:12	347 [task-1] DEBUG [HikariConfig] [RRN="] - [STAN="] - threadFactory...................internal
2023-05-14 01:56:12	347 [task-1] DEBUG [HikariConfig] [RRN="] - [STAN="] - transactionIsolation............default
2023-05-14 01:56:12	347 [task-1] DEBUG [HikariConfig] [RRN="] - [STAN="] - username........................"root"
2023-05-14 01:56:12	347 [task-1] DEBUG [HikariConfig] [RRN="] - [STAN="] - validationTimeout...............5000
2023-05-14 01:56:12	348 [task-1] INFO [HikariDataSource] [RRN="] - [STAN="] - HikariPool-1 - Starting...
2023-05-14 01:56:12	959 [task-1] DEBUG [HikariPool] [RRN="] - [STAN="] - HikariPool-1 - Added connection com.mysql.cj.jdbc.ConnectionImpl@4f9320b9
2023-05-14 01:56:12	961 [task-1] INFO [HikariDataSource] [RRN="] - [STAN="] - HikariPool-1 - Start completed.
2023-05-14 01:56:12	993 [task-1] INFO [Dialect] [RRN="] - [STAN="] - HHH000400: Using dialect: org.hibernate.dialect.MySQL8Dialect
2023-05-14 01:56:13	028 [main] INFO [DefaultSecurityFilterChain] [RRN="] - [STAN="] - Creating filter chain: Ant [pattern='/v2/api-docs']	[]
2023-05-14 01:56:13	029 [main] INFO [DefaultSecurityFilterChain] [RRN="] - [STAN="] - Creating filter chain: Ant [pattern='/configuration/ui']	[]
2023-05-14 01:56:13	029 [main] INFO [DefaultSecurityFilterChain] [RRN="] - [STAN="] - Creating filter chain: Ant [pattern='/swagger-resources/**']	[]
2023-05-14 01:56:13	029 [main] INFO [DefaultSecurityFilterChain] [RRN="] - [STAN="] - Creating filter chain: Ant [pattern='/configuration/**']	[]
2023-05-14 01:56:13	029 [main] INFO [DefaultSecurityFilterChain] [RRN="] - [STAN="] - Creating filter chain: Ant [pattern='/swagger-ui.html']	[]
2023-05-14 01:56:13	029 [main] INFO [DefaultSecurityFilterChain] [RRN="] - [STAN="] - Creating filter chain: Ant [pattern='/webjars/**']	[]
2023-05-14 01:56:13	091 [HikariPool-1 housekeeper] DEBUG [HikariPool] [RRN="] - [STAN="] - HikariPool-1 - Pool stats (total=1	active=1	idle=0	waiting=0)
2023-05-14 01:56:13	107 [HikariPool-1 connection adder] DEBUG [HikariPool] [RRN="] - [STAN="] - HikariPool-1 - Added connection com.mysql.cj.jdbc.ConnectionImpl@797eb0e3
2023-05-14 01:56:13	111 [HikariPool-1 connection adder] DEBUG [HikariPool] [RRN="] - [STAN="] - HikariPool-1 - Added connection com.mysql.cj.jdbc.ConnectionImpl@3843bad8
2023-05-14 01:56:13	114 [HikariPool-1 connection adder] DEBUG [HikariPool] [RRN="] - [STAN="] - HikariPool-1 - Added connection com.mysql.cj.jdbc.ConnectionImpl@9b12637
2023-05-14 01:56:13	117 [HikariPool-1 connection adder] DEBUG [HikariPool] [RRN="] - [STAN="] - HikariPool-1 - Added connection com.mysql.cj.jdbc.ConnectionImpl@586c4597
2023-05-14 01:56:13	120 [main] INFO [PropertySourcedRequestMappingHandlerMapping] [RRN="] - [STAN="] - Mapped URL path [/v2/api-docs] onto method [springfox.documentation.swagger2.web.Swagger2Controller#getDocumentation(String	HttpServletRequest)]
2023-05-14 01:56:13	125 [HikariPool-1 connection adder] DEBUG [HikariPool] [RRN="] - [STAN="] - HikariPool-1 - Added connection com.mysql.cj.jdbc.ConnectionImpl@7eb072e6
2023-05-14 01:56:13	129 [HikariPool-1 connection adder] DEBUG [HikariPool] [RRN="] - [STAN="] - HikariPool-1 - Added connection com.mysql.cj.jdbc.ConnectionImpl@5c22794a
2023-05-14 01:56:13	136 [HikariPool-1 connection adder] DEBUG [HikariPool] [RRN="] - [STAN="] - HikariPool-1 - Added connection com.mysql.cj.jdbc.ConnectionImpl@7c961098
2023-05-14 01:56:13	140 [HikariPool-1 connection adder] DEBUG [HikariPool] [RRN="] - [STAN="] - HikariPool-1 - Added connection com.mysql.cj.jdbc.ConnectionImpl@9571166
2023-05-14 01:56:13	143 [HikariPool-1 connection adder] DEBUG [HikariPool] [RRN="] - [STAN="] - HikariPool-1 - Added connection com.mysql.cj.jdbc.ConnectionImpl@51976f6f
2023-05-14 01:56:13	143 [HikariPool-1 connection adder] DEBUG [HikariPool] [RRN="] - [STAN="] - HikariPool-1 - After adding stats (total=10	active=1	idle=9	waiting=0)
2023-05-14 01:56:13	252 [main] INFO [DefaultSecurityFilterChain] [RRN="] - [STAN="] - Creating filter chain: any request	[org.springframework.security.web.context.request.async.WebAsyncManagerIntegrationFilter@64bebd55	org.springframework.security.web.context.SecurityContextPersistenceFilter@6b9fdbc6	org.springframework.security.web.header.HeaderWriterFilter@5e26f1ed	org.springframework.web.filter.CorsFilter@7c1a8f0f	org.springframework.security.web.authentication.logout.LogoutFilter@2a02e34b	com.zeroinfinity.federatedclient.config.JwtRequestFilter@7f5b9db	org.springframework.security.web.savedrequest.RequestCacheAwareFilter@52ae997b	org.springframework.security.web.servletapi.SecurityContextHolderAwareRequestFilter@20c812c8	org.springframework.security.web.authentication.AnonymousAuthenticationFilter@3730f716	org.springframework.security.web.session.SessionManagementFilter@32f32623	org.springframework.security.web.access.ExceptionTranslationFilter@66bf40e5	org.springframework.security.web.access.intercept.FilterSecurityInterceptor@6579cdbb]
2023-05-14 01:56:13	553 [main] INFO [Http11NioProtocol] [RRN="] - [STAN="] - Starting ProtocolHandler ["http-nio-9091"]
2023-05-14 01:56:13	584 [main] INFO [TomcatWebServer] [RRN="] - [STAN="] - Tomcat started on port(s): 9091 (http) with context path ''
2023-05-14 01:56:13	585 [main] INFO [DocumentationPluginsBootstrapper] [RRN="] - [STAN="] - Context refreshed
2023-05-14 01:56:13	619 [main] INFO [DocumentationPluginsBootstrapper] [RRN="] - [STAN="] - Found 1 custom documentation plugin(s)
2023-05-14 01:56:13	673 [main] INFO [ApiListingReferenceScanner] [RRN="] - [STAN="] - Scanning for api listing references
2023-05-14 01:56:14	024 [main] INFO [CachingOperationNameGenerator] [RRN="] - [STAN="] - Generating unique operation named: syncModelUsingGET_1
2023-05-14 01:56:14	048 [main] INFO [DeferredRepositoryInitializationListener] [RRN="] - [STAN="] - Triggering deferred initialization of Spring Data repositories…
2023-05-14 01:56:14	413 [task-1] INFO [JtaPlatformInitiator] [RRN="] - [STAN="] - HHH000490: Using JtaPlatform implementation: [org.hibernate.engine.transaction.jta.platform.internal.NoJtaPlatform]
2023-05-14 01:56:14	429 [task-1] INFO [LocalContainerEntityManagerFactoryBean] [RRN="] - [STAN="] - Initialized JPA EntityManagerFactory for persistence unit 'default'
2023-05-14 01:56:14	981 [main] INFO [DeferredRepositoryInitializationListener] [RRN="] - [STAN="] - Spring Data repositories initialized!
2023-05-14 01:56:14	992 [main] INFO [FederatedClientApplication] [RRN="] - [STAN="] - Started FederatedClientApplication in 10.569 seconds (JVM running for 11.242)
2023-05-14 01:56:43	093 [HikariPool-1 housekeeper] DEBUG [HikariPool] [RRN="] - [STAN="] - HikariPool-1 - Pool stats (total=10	active=0	idle=10	waiting=0)
2023-05-14 01:56:43	093 [HikariPool-1 housekeeper] DEBUG [HikariPool] [RRN="] - [STAN="] - HikariPool-1 - Fill pool skipped	pool is at sufficient level.
2023-05-14 01:57:13	099 [HikariPool-1 housekeeper] DEBUG [HikariPool] [RRN="] - [STAN="] - HikariPool-1 - Pool stats (total=10	active=0	idle=10	waiting=0)
2023-05-14 01:57:13	099 [HikariPool-1 housekeeper] DEBUG [HikariPool] [RRN="] - [STAN="] - HikariPool-1 - Fill pool skipped	pool is at sufficient level.
2023-05-14 01:57:43	112 [HikariPool-1 housekeeper] DEBUG [HikariPool] [RRN="] - [STAN="] - HikariPool-1 - Pool stats (total=10	active=0	idle=10	waiting=0)
2023-05-14 01:57:43	112 [HikariPool-1 housekeeper] DEBUG [HikariPool] [RRN="] - [STAN="] - HikariPool-1 - Fill pool skipped	pool is at sufficient level.
2023-05-14 01:58:13	114 [HikariPool-1 housekeeper] DEBUG [HikariPool] [RRN="] - [STAN="] - HikariPool-1 - Pool stats (total=10	active=0	idle=10	waiting=0)
2023-05-14 01:58:13	115 [HikariPool-1 housekeeper] DEBUG [HikariPool] [RRN="] - [STAN="] - HikariPool-1 - Fill pool skipped	pool is at sufficient level.
2023-05-14 01:58:43	120 [HikariPool-1 housekeeper] DEBUG [HikariPool] [RRN="] - [STAN="] - HikariPool-1 - Pool stats (total=10	active=0	idle=10	waiting=0)
2023-05-14 01:58:43	121 [HikariPool-1 housekeeper] DEBUG [HikariPool] [RRN="] - [STAN="] - HikariPool-1 - Fill pool skipped	pool is at sufficient level.
2023-05-14 01:59:13	134 [HikariPool-1 housekeeper] DEBUG [HikariPool] [RRN="] - [STAN="] - HikariPool-1 - Pool stats (total=10	active=0	idle=10	waiting=0)
2023-05-14 01:59:13	135 [HikariPool-1 housekeeper] DEBUG [HikariPool] [RRN="] - [STAN="] - HikariPool-1 - Fill pool skipped	pool is at sufficient level.
2023-05-14 02:00:31	283 [main] INFO [FederatedClientApplication] [RRN="] - [STAN="] - Starting FederatedClientApplication on Hasnain-Rabbani with PID 29932 (E:\Workspace\Eclipse\zeroinfinity\thesis\federated-client\federated-client\target\classes started by hp in E:\Workspace\Eclipse\zeroinfinity\thesis\federated-client\federated-client)
2023-05-14 02:00:31	287 [main] INFO [FederatedClientApplication] [RRN="] - [STAN="] - The following profiles are active: client1
2023-05-14 02:00:33	504 [main] INFO [RepositoryConfigurationDelegate] [RRN="] - [STAN="] - Bootstrapping Spring Data JPA repositories in DEFERRED mode.
2023-05-14 02:00:33	647 [main] INFO [RepositoryConfigurationDelegate] [RRN="] - [STAN="] - Finished Spring Data repository scanning in 120ms. Found 3 JPA repository interfaces.
2023-05-14 02:00:34	103 [main] INFO [EnableEncryptablePropertiesBeanFactoryPostProcessor] [RRN="] - [STAN="] - Post-processing PropertySource instances
2023-05-14 02:00:34	212 [main] INFO [EncryptablePropertySourceConverter] [RRN="] - [STAN="] - Converting PropertySource configurationProperties [org.springframework.boot.context.properties.source.ConfigurationPropertySourcesPropertySource] to AOP Proxy
2023-05-14 02:00:34	213 [main] INFO [EncryptablePropertySourceConverter] [RRN="] - [STAN="] - Converting PropertySource commandLineArgs [org.springframework.core.env.SimpleCommandLinePropertySource] to EncryptableEnumerablePropertySourceWrapper
2023-05-14 02:00:34	213 [main] INFO [EncryptablePropertySourceConverter] [RRN="] - [STAN="] - Converting PropertySource servletConfigInitParams [org.springframework.core.env.PropertySource$StubPropertySource] to EncryptablePropertySourceWrapper
2023-05-14 02:00:34	213 [main] INFO [EncryptablePropertySourceConverter] [RRN="] - [STAN="] - Converting PropertySource servletContextInitParams [org.springframework.core.env.PropertySource$StubPropertySource] to EncryptablePropertySourceWrapper
2023-05-14 02:00:34	214 [main] INFO [EncryptablePropertySourceConverter] [RRN="] - [STAN="] - Converting PropertySource systemProperties [org.springframework.core.env.PropertiesPropertySource] to EncryptableMapPropertySourceWrapper
2023-05-14 02:00:34	214 [main] INFO [EncryptablePropertySourceConverter] [RRN="] - [STAN="] - Converting PropertySource systemEnvironment [org.springframework.boot.env.SystemEnvironmentPropertySourceEnvironmentPostProcessor$OriginAwareSystemEnvironmentPropertySource] to EncryptableSystemEnvironmentPropertySourceWrapper
2023-05-14 02:00:34	214 [main] INFO [EncryptablePropertySourceConverter] [RRN="] - [STAN="] - Converting PropertySource random [org.springframework.boot.env.RandomValuePropertySource] to EncryptablePropertySourceWrapper
2023-05-14 02:00:34	215 [main] INFO [EncryptablePropertySourceConverter] [RRN="] - [STAN="] - Converting PropertySource applicationConfig: [file:./application-client1.yml] [org.springframework.boot.env.OriginTrackedMapPropertySource] to EncryptableMapPropertySourceWrapper
2023-05-14 02:00:34	412 [main] INFO [DefaultLazyPropertyFilter] [RRN="] - [STAN="] - Property Filter custom Bean not found with name 'encryptablePropertyFilter'. Initializing Default Property Filter
2023-05-14 02:00:35	122 [main] INFO [TomcatWebServer] [RRN="] - [STAN="] - Tomcat initialized with port(s): 9091 (http)
2023-05-14 02:00:35	131 [main] INFO [Http11NioProtocol] [RRN="] - [STAN="] - Initializing ProtocolHandler ["http-nio-9091"]
2023-05-14 02:00:35	132 [main] INFO [StandardService] [RRN="] - [STAN="] - Starting service [Tomcat]
2023-05-14 02:00:35	132 [main] INFO [StandardEngine] [RRN="] - [STAN="] - Starting Servlet engine: [Apache Tomcat/9.0.36]
2023-05-14 02:00:35	222 [main] INFO [[/]] [RRN="] - [STAN="] - Initializing Spring embedded WebApplicationContext
2023-05-14 02:00:35	222 [main] INFO [ServletWebServerApplicationContext] [RRN="] - [STAN="] - Root WebApplicationContext: initialization completed in 3689 ms
2023-05-14 02:00:35	229 [main] INFO [DefaultLazyPropertyResolver] [RRN="] - [STAN="] - Property Resolver custom Bean not found with name 'encryptablePropertyResolver'. Initializing Default Property Resolver
2023-05-14 02:00:35	234 [main] INFO [DefaultLazyPropertyDetector] [RRN="] - [STAN="] - Property Detector custom Bean not found with name 'encryptablePropertyDetector'. Initializing Default Property Detector
2023-05-14 02:00:35	350 [main] DEBUG [HikariConfig] [RRN="] - [STAN="] - Driver class com.mysql.cj.jdbc.Driver found in Thread context class loader sun.misc.Launcher$AppClassLoader@73d16e93
2023-05-14 02:00:35	432 [main] INFO [ThreadPoolTaskExecutor] [RRN="] - [STAN="] - Initializing ExecutorService 'applicationTaskExecutor'
2023-05-14 02:00:35	488 [task-1] INFO [LogHelper] [RRN="] - [STAN="] - HHH000204: Processing PersistenceUnitInfo [name: default]
2023-05-14 02:00:35	526 [main] WARN [JpaBaseConfiguration$JpaWebConfiguration] [RRN="] - [STAN="] - spring.jpa.open-in-view is enabled by default. Therefore	database queries may be performed during view rendering. Explicitly configure spring.jpa.open-in-view to disable this warning
2023-05-14 02:00:35	571 [task-1] INFO [Version] [RRN="] - [STAN="] - HHH000412: Hibernate ORM core version 5.4.17.Final
2023-05-14 02:00:35	761 [task-1] INFO [Version] [RRN="] - [STAN="] - HCANN000001: Hibernate Commons Annotations {5.1.0.Final}
2023-05-14 02:00:35	910 [task-1] DEBUG [HikariConfig] [RRN="] - [STAN="] - HikariPool-1 - configuration:
2023-05-14 02:00:35	911 [task-1] DEBUG [HikariConfig] [RRN="] - [STAN="] - allowPoolSuspension.............false
2023-05-14 02:00:35	911 [task-1] DEBUG [HikariConfig] [RRN="] - [STAN="] - autoCommit......................true
2023-05-14 02:00:35	912 [task-1] DEBUG [HikariConfig] [RRN="] - [STAN="] - catalog.........................none
2023-05-14 02:00:35	912 [task-1] DEBUG [HikariConfig] [RRN="] - [STAN="] - connectionInitSql...............none
2023-05-14 02:00:35	912 [task-1] DEBUG [HikariConfig] [RRN="] - [STAN="] - connectionTestQuery.............none
2023-05-14 02:00:35	912 [task-1] DEBUG [HikariConfig] [RRN="] - [STAN="] - connectionTimeout...............30000
2023-05-14 02:00:35	912 [task-1] DEBUG [HikariConfig] [RRN="] - [STAN="] - dataSource......................none
2023-05-14 02:00:35	912 [task-1] DEBUG [HikariConfig] [RRN="] - [STAN="] - dataSourceClassName.............none
2023-05-14 02:00:35	912 [task-1] DEBUG [HikariConfig] [RRN="] - [STAN="] - dataSourceJNDI..................none
2023-05-14 02:00:35	914 [task-1] DEBUG [HikariConfig] [RRN="] - [STAN="] - dataSourceProperties............{password=<masked>}
2023-05-14 02:00:35	914 [task-1] DEBUG [HikariConfig] [RRN="] - [STAN="] - driverClassName................."com.mysql.cj.jdbc.Driver"
2023-05-14 02:00:35	914 [task-1] DEBUG [HikariConfig] [RRN="] - [STAN="] - exceptionOverrideClassName......none
2023-05-14 02:00:35	914 [task-1] DEBUG [HikariConfig] [RRN="] - [STAN="] - healthCheckProperties...........{}
2023-05-14 02:00:35	914 [task-1] DEBUG [HikariConfig] [RRN="] - [STAN="] - healthCheckRegistry.............none
2023-05-14 02:00:35	914 [task-1] DEBUG [HikariConfig] [RRN="] - [STAN="] - idleTimeout.....................600000
2023-05-14 02:00:35	914 [task-1] DEBUG [HikariConfig] [RRN="] - [STAN="] - initializationFailTimeout.......1
2023-05-14 02:00:35	914 [task-1] DEBUG [HikariConfig] [RRN="] - [STAN="] - isolateInternalQueries..........false
2023-05-14 02:00:35	915 [task-1] DEBUG [HikariConfig] [RRN="] - [STAN="] - jdbcUrl.........................jdbc:mysql://localhost:3306/test1
2023-05-14 02:00:35	915 [task-1] DEBUG [HikariConfig] [RRN="] - [STAN="] - leakDetectionThreshold..........0
2023-05-14 02:00:35	915 [task-1] DEBUG [HikariConfig] [RRN="] - [STAN="] - maxLifetime.....................1800000
2023-05-14 02:00:35	915 [task-1] DEBUG [HikariConfig] [RRN="] - [STAN="] - maximumPoolSize.................10
2023-05-14 02:00:35	915 [task-1] DEBUG [HikariConfig] [RRN="] - [STAN="] - metricRegistry..................none
2023-05-14 02:00:35	915 [task-1] DEBUG [HikariConfig] [RRN="] - [STAN="] - metricsTrackerFactory...........none
2023-05-14 02:00:35	915 [task-1] DEBUG [HikariConfig] [RRN="] - [STAN="] - minimumIdle.....................10
2023-05-14 02:00:35	915 [task-1] DEBUG [HikariConfig] [RRN="] - [STAN="] - password........................<masked>
2023-05-14 02:00:35	915 [task-1] DEBUG [HikariConfig] [RRN="] - [STAN="] - poolName........................"HikariPool-1"
2023-05-14 02:00:35	915 [task-1] DEBUG [HikariConfig] [RRN="] - [STAN="] - readOnly........................false
2023-05-14 02:00:35	915 [task-1] DEBUG [HikariConfig] [RRN="] - [STAN="] - registerMbeans..................false
2023-05-14 02:00:35	915 [task-1] DEBUG [HikariConfig] [RRN="] - [STAN="] - scheduledExecutor...............none
2023-05-14 02:00:35	915 [task-1] DEBUG [HikariConfig] [RRN="] - [STAN="] - schema..........................none
2023-05-14 02:00:35	916 [task-1] DEBUG [HikariConfig] [RRN="] - [STAN="] - threadFactory...................internal
2023-05-14 02:00:35	916 [task-1] DEBUG [HikariConfig] [RRN="] - [STAN="] - transactionIsolation............default
2023-05-14 02:00:35	916 [task-1] DEBUG [HikariConfig] [RRN="] - [STAN="] - username........................"root"
2023-05-14 02:00:35	916 [task-1] DEBUG [HikariConfig] [RRN="] - [STAN="] - validationTimeout...............5000
2023-05-14 02:00:35	916 [task-1] INFO [HikariDataSource] [RRN="] - [STAN="] - HikariPool-1 - Starting...
2023-05-14 02:00:36	078 [main] INFO [DefaultSecurityFilterChain] [RRN="] - [STAN="] - Creating filter chain: Ant [pattern='/v2/api-docs']	[]
2023-05-14 02:00:36	078 [main] INFO [DefaultSecurityFilterChain] [RRN="] - [STAN="] - Creating filter chain: Ant [pattern='/configuration/ui']	[]
2023-05-14 02:00:36	078 [main] INFO [DefaultSecurityFilterChain] [RRN="] - [STAN="] - Creating filter chain: Ant [pattern='/swagger-resources/**']	[]
2023-05-14 02:00:36	078 [main] INFO [DefaultSecurityFilterChain] [RRN="] - [STAN="] - Creating filter chain: Ant [pattern='/configuration/**']	[]
2023-05-14 02:00:36	079 [main] INFO [DefaultSecurityFilterChain] [RRN="] - [STAN="] - Creating filter chain: Ant [pattern='/swagger-ui.html']	[]
2023-05-14 02:00:36	079 [main] INFO [DefaultSecurityFilterChain] [RRN="] - [STAN="] - Creating filter chain: Ant [pattern='/webjars/**']	[]
2023-05-14 02:00:36	138 [main] INFO [PropertySourcedRequestMappingHandlerMapping] [RRN="] - [STAN="] - Mapped URL path [/v2/api-docs] onto method [springfox.documentation.swagger2.web.Swagger2Controller#getDocumentation(String	HttpServletRequest)]
2023-05-14 02:00:36	151 [task-1] DEBUG [HikariPool] [RRN="] - [STAN="] - HikariPool-1 - Added connection com.mysql.cj.jdbc.ConnectionImpl@46350f18
2023-05-14 02:00:36	153 [task-1] INFO [HikariDataSource] [RRN="] - [STAN="] - HikariPool-1 - Start completed.
2023-05-14 02:00:36	190 [task-1] INFO [Dialect] [RRN="] - [STAN="] - HHH000400: Using dialect: org.hibernate.dialect.MySQL8Dialect
2023-05-14 02:00:36	336 [HikariPool-1 housekeeper] DEBUG [HikariPool] [RRN="] - [STAN="] - HikariPool-1 - Pool stats (total=1	active=1	idle=0	waiting=0)
2023-05-14 02:00:36	353 [HikariPool-1 connection adder] DEBUG [HikariPool] [RRN="] - [STAN="] - HikariPool-1 - Added connection com.mysql.cj.jdbc.ConnectionImpl@2cc1fbc0
2023-05-14 02:00:36	359 [HikariPool-1 connection adder] DEBUG [HikariPool] [RRN="] - [STAN="] - HikariPool-1 - Added connection com.mysql.cj.jdbc.ConnectionImpl@6dfcf1fb
2023-05-14 02:00:36	364 [HikariPool-1 connection adder] DEBUG [HikariPool] [RRN="] - [STAN="] - HikariPool-1 - Added connection com.mysql.cj.jdbc.ConnectionImpl@5cdb1fe2
2023-05-14 02:00:36	368 [HikariPool-1 connection adder] DEBUG [HikariPool] [RRN="] - [STAN="] - HikariPool-1 - Added connection com.mysql.cj.jdbc.ConnectionImpl@dd30eb4
2023-05-14 02:00:36	372 [HikariPool-1 connection adder] DEBUG [HikariPool] [RRN="] - [STAN="] - HikariPool-1 - Added connection com.mysql.cj.jdbc.ConnectionImpl@49f537b0
2023-05-14 02:00:36	376 [HikariPool-1 connection adder] DEBUG [HikariPool] [RRN="] - [STAN="] - HikariPool-1 - Added connection com.mysql.cj.jdbc.ConnectionImpl@99df7de
2023-05-14 02:00:36	380 [HikariPool-1 connection adder] DEBUG [HikariPool] [RRN="] - [STAN="] - HikariPool-1 - Added connection com.mysql.cj.jdbc.ConnectionImpl@670d7a80
2023-05-14 02:00:36	385 [HikariPool-1 connection adder] DEBUG [HikariPool] [RRN="] - [STAN="] - HikariPool-1 - Added connection com.mysql.cj.jdbc.ConnectionImpl@783ad03f
2023-05-14 02:00:36	389 [HikariPool-1 connection adder] DEBUG [HikariPool] [RRN="] - [STAN="] - HikariPool-1 - Added connection com.mysql.cj.jdbc.ConnectionImpl@2a068cfb
2023-05-14 02:00:36	389 [HikariPool-1 connection adder] DEBUG [HikariPool] [RRN="] - [STAN="] - HikariPool-1 - After adding stats (total=10	active=1	idle=9	waiting=0)
2023-05-14 02:00:36	449 [main] INFO [DefaultSecurityFilterChain] [RRN="] - [STAN="] - Creating filter chain: any request	[org.springframework.security.web.context.request.async.WebAsyncManagerIntegrationFilter@1e54a6b1	org.springframework.security.web.context.SecurityContextPersistenceFilter@472d0f4	org.springframework.security.web.header.HeaderWriterFilter@14447be	org.springframework.web.filter.CorsFilter@f238e4f	org.springframework.security.web.authentication.logout.LogoutFilter@307e4c44	com.zeroinfinity.federatedclient.config.JwtRequestFilter@44ed0a8f	org.springframework.security.web.savedrequest.RequestCacheAwareFilter@4d7a64ca	org.springframework.security.web.servletapi.SecurityContextHolderAwareRequestFilter@2accaec2	org.springframework.security.web.authentication.AnonymousAuthenticationFilter@3b24087d	org.springframework.security.web.session.SessionManagementFilter@3a479fda	org.springframework.security.web.access.ExceptionTranslationFilter@72906e	org.springframework.security.web.access.intercept.FilterSecurityInterceptor@2b08772d]
2023-05-14 02:00:36	706 [main] INFO [Http11NioProtocol] [RRN="] - [STAN="] - Starting ProtocolHandler ["http-nio-9091"]
2023-05-14 02:00:36	730 [main] INFO [TomcatWebServer] [RRN="] - [STAN="] - Tomcat started on port(s): 9091 (http) with context path ''
2023-05-14 02:00:36	731 [main] INFO [DocumentationPluginsBootstrapper] [RRN="] - [STAN="] - Context refreshed
2023-05-14 02:00:36	757 [main] INFO [DocumentationPluginsBootstrapper] [RRN="] - [STAN="] - Found 1 custom documentation plugin(s)
2023-05-14 02:00:36	793 [main] INFO [ApiListingReferenceScanner] [RRN="] - [STAN="] - Scanning for api listing references
2023-05-14 02:00:36	985 [main] INFO [CachingOperationNameGenerator] [RRN="] - [STAN="] - Generating unique operation named: syncModelUsingGET_1
2023-05-14 02:00:37	111 [main] INFO [DeferredRepositoryInitializationListener] [RRN="] - [STAN="] - Triggering deferred initialization of Spring Data repositories…
2023-05-14 02:00:37	439 [task-1] INFO [JtaPlatformInitiator] [RRN="] - [STAN="] - HHH000490: Using JtaPlatform implementation: [org.hibernate.engine.transaction.jta.platform.internal.NoJtaPlatform]
2023-05-14 02:00:37	451 [task-1] INFO [LocalContainerEntityManagerFactoryBean] [RRN="] - [STAN="] - Initialized JPA EntityManagerFactory for persistence unit 'default'
2023-05-14 02:00:37	838 [main] INFO [DeferredRepositoryInitializationListener] [RRN="] - [STAN="] - Spring Data repositories initialized!
2023-05-14 02:00:37	847 [main] INFO [FederatedClientApplication] [RRN="] - [STAN="] - Started FederatedClientApplication in 7.925 seconds (JVM running for 8.618)
2023-05-14 02:01:06	352 [HikariPool-1 housekeeper] DEBUG [HikariPool] [RRN="] - [STAN="] - HikariPool-1 - Pool stats (total=10	active=0	idle=10	waiting=0)
2023-05-14 02:01:06	352 [HikariPool-1 housekeeper] DEBUG [HikariPool] [RRN="] - [STAN="] - HikariPool-1 - Fill pool skipped	pool is at sufficient level.
2023-05-14 02:01:14	645 [http-nio-9091-exec-1] INFO [[/]] [RRN="] - [STAN="] - Initializing Spring DispatcherServlet 'dispatcherServlet'
2023-05-14 02:01:14	645 [http-nio-9091-exec-1] INFO [DispatcherServlet] [RRN="] - [STAN="] - Initializing Servlet 'dispatcherServlet'
2023-05-14 02:01:14	657 [http-nio-9091-exec-1] INFO [DispatcherServlet] [RRN="] - [STAN="] - Completed initialization in 11 ms
2023-05-14 02:01:30	688 [http-nio-9091-exec-5] INFO [JwtAuthenticationController] [RRN="] - [STAN="] - Authenticating : User : client1
2023-05-14 02:01:36	356 [HikariPool-1 housekeeper] DEBUG [HikariPool] [RRN="] - [STAN="] - HikariPool-1 - Pool stats (total=10	active=0	idle=10	waiting=0)
2023-05-14 02:01:36	356 [HikariPool-1 housekeeper] DEBUG [HikariPool] [RRN="] - [STAN="] - HikariPool-1 - Fill pool skipped	pool is at sufficient level.
2023-05-14 02:02:00	124 [http-nio-9091-exec-8] INFO [ServiceController] [RRN="] - [STAN="] - Request received to pull and sync machine learning model from server @ V1
2023-05-14 02:02:00	124 [http-nio-9091-exec-8] INFO [RestServerServiceImpl] [RRN="] - [STAN="] - Incoming request to pull models from server.
2023-05-14 02:02:00	659 [http-nio-9091-exec-8] INFO [UnirestUtil] [RRN="] - [STAN="] - POST: params: [admin@123]
2023-05-14 02:02:01	238 [http-nio-9091-exec-8] INFO [RestServerServiceImpl] [RRN="] - [STAN="] - client1 - token: null - expiry: null
2023-05-14 02:02:01	238 [http-nio-9091-exec-8] INFO [UnirestUtil] [RRN="] - [STAN="] - GET: params: [null]
2023-05-14 02:02:01	272 [http-nio-9091-exec-8] ERROR [ServiceController] [RRN="] - [STAN="] - exception - method: syncModel -> {}
java.lang.IllegalStateException: Not a JSON Array: {"response":{"response_code":"068"	response_desc:"----Malformed Token ----"}}
at com.google.gson.JsonElement.getAsJsonArray(JsonElement.java:107)
at com.zeroinfinity.federatedclient.service.impl.RestServerServiceImpl.pullAndSyncModel(RestServerServiceImpl.java:150)
at com.zeroinfinity.federatedclient.controller.ServiceController.syncModel(ServiceController.java:115)
at sun.reflect.NativeMethodAccessorImpl.invoke0(Native Method)
at sun.reflect.NativeMethodAccessorImpl.invoke(NativeMethodAccessorImpl.java:62)
at sun.reflect.DelegatingMethodAccessorImpl.invoke(DelegatingMethodAccessorImpl.java:43)
at java.lang.reflect.Method.invoke(Method.java:498)
at org.springframework.web.method.support.InvocableHandlerMethod.doInvoke(InvocableHandlerMethod.java:190)
at org.springframework.web.method.support.InvocableHandlerMethod.invokeForRequest(InvocableHandlerMethod.java:138)
at org.springframework.web.servlet.mvc.method.annotation.ServletInvocableHandlerMethod.invokeAndHandle(ServletInvocableHandlerMethod.java:105)
at org.springframework.web.servlet.mvc.method.annotation.RequestMappingHandlerAdapter.invokeHandlerMethod(RequestMappingHandlerAdapter.java:879)
at org.springframework.web.servlet.mvc.method.annotation.RequestMappingHandlerAdapter.handleInternal(RequestMappingHandlerAdapter.java:793)
at org.springframework.web.servlet.mvc.method.AbstractHandlerMethodAdapter.handle(AbstractHandlerMethodAdapter.java:87)
at org.springframework.web.servlet.DispatcherServlet.doDispatch(DispatcherServlet.java:1040)
at org.springframework.web.servlet.DispatcherServlet.doService(DispatcherServlet.java:943)
at org.springframework.web.servlet.FrameworkServlet.processRequest(FrameworkServlet.java:1006)
at org.springframework.web.servlet.FrameworkServlet.doGet(FrameworkServlet.java:898)
at javax.servlet.http.HttpServlet.service(HttpServlet.java:634)
at org.springframework.web.servlet.FrameworkServlet.service(FrameworkServlet.java:883)
at javax.servlet.http.HttpServlet.service(HttpServlet.java:741)
at org.apache.catalina.core.ApplicationFilterChain.internalDoFilter(ApplicationFilterChain.java:231)
at org.apache.catalina.core.ApplicationFilterChain.doFilter(ApplicationFilterChain.java:166)
at org.apache.tomcat.websocket.server.WsFilter.doFilter(WsFilter.java:53)
at org.apache.catalina.core.ApplicationFilterChain.internalDoFilter(ApplicationFilterChain.java:193)
at org.apache.catalina.core.ApplicationFilterChain.doFilter(ApplicationFilterChain.java:166)
at com.zeroinfinity.federatedclient.config.JwtRequestFilter.doFilter(JwtRequestFilter.java:103)
at org.apache.catalina.core.ApplicationFilterChain.internalDoFilter(ApplicationFilterChain.java:193)
at org.apache.catalina.core.ApplicationFilterChain.doFilter(ApplicationFilterChain.java:166)
at org.springframework.security.web.FilterChainProxy$VirtualFilterChain.doFilter(FilterChainProxy.java:320)
at org.springframework.security.web.access.intercept.FilterSecurityInterceptor.invoke(FilterSecurityInterceptor.java:126)
at org.springframework.security.web.access.intercept.FilterSecurityInterceptor.doFilter(FilterSecurityInterceptor.java:90)
at org.springframework.security.web.FilterChainProxy$VirtualFilterChain.doFilter(FilterChainProxy.java:334)
at org.springframework.security.web.access.ExceptionTranslationFilter.doFilter(ExceptionTranslationFilter.java:118)
at org.springframework.security.web.FilterChainProxy$VirtualFilterChain.doFilter(FilterChainProxy.java:334)
at org.springframework.security.web.session.SessionManagementFilter.doFilter(SessionManagementFilter.java:137)
at org.springframework.security.web.FilterChainProxy$VirtualFilterChain.doFilter(FilterChainProxy.java:334)
at org.springframework.security.web.authentication.AnonymousAuthenticationFilter.doFilter(AnonymousAuthenticationFilter.java:111)
at org.springframework.security.web.FilterChainProxy$VirtualFilterChain.doFilter(FilterChainProxy.java:334)
at org.springframework.security.web.servletapi.SecurityContextHolderAwareRequestFilter.doFilter(SecurityContextHolderAwareRequestFilter.java:158)
at org.springframework.security.web.FilterChainProxy$VirtualFilterChain.doFilter(FilterChainProxy.java:334)
at org.springframework.security.web.savedrequest.RequestCacheAwareFilter.doFilter(RequestCacheAwareFilter.java:63)
at org.springframework.security.web.FilterChainProxy$VirtualFilterChain.doFilter(FilterChainProxy.java:334)
at com.zeroinfinity.federatedclient.config.JwtRequestFilter.doFilter(JwtRequestFilter.java:103)
at org.springframework.security.web.FilterChainProxy$VirtualFilterChain.doFilter(FilterChainProxy.java:334)
at org.springframework.security.web.authentication.logout.LogoutFilter.doFilter(LogoutFilter.java:116)
at org.springframework.security.web.FilterChainProxy$VirtualFilterChain.doFilter(FilterChainProxy.java:334)
at org.springframework.web.filter.CorsFilter.doFilterInternal(CorsFilter.java:92)
at org.springframework.web.filter.OncePerRequestFilter.doFilter(OncePerRequestFilter.java:119)
at org.springframework.security.web.FilterChainProxy$VirtualFilterChain.doFilter(FilterChainProxy.java:334)
at org.springframework.security.web.header.HeaderWriterFilter.doHeadersAfter(HeaderWriterFilter.java:92)
at org.springframework.security.web.header.HeaderWriterFilter.doFilterInternal(HeaderWriterFilter.java:77)
at org.springframework.web.filter.OncePerRequestFilter.doFilter(OncePerRequestFilter.java:119)
at org.springframework.security.web.FilterChainProxy$VirtualFilterChain.doFilter(FilterChainProxy.java:334)
at org.springframework.security.web.context.SecurityContextPersistenceFilter.doFilter(SecurityContextPersistenceFilter.java:105)
at org.springframework.security.web.FilterChainProxy$VirtualFilterChain.doFilter(FilterChainProxy.java:334)
at org.springframework.security.web.context.request.async.WebAsyncManagerIntegrationFilter.doFilterInternal(WebAsyncManagerIntegrationFilter.java:56)
at org.springframework.web.filter.OncePerRequestFilter.doFilter(OncePerRequestFilter.java:119)
at org.springframework.security.web.FilterChainProxy$VirtualFilterChain.doFilter(FilterChainProxy.java:334)
at org.springframework.security.web.FilterChainProxy.doFilterInternal(FilterChainProxy.java:215)
at org.springframework.security.web.FilterChainProxy.doFilter(FilterChainProxy.java:178)
at org.springframework.web.filter.DelegatingFilterProxy.invokeDelegate(DelegatingFilterProxy.java:358)
at org.springframework.web.filter.DelegatingFilterProxy.doFilter(DelegatingFilterProxy.java:271)
at org.apache.catalina.core.ApplicationFilterChain.internalDoFilter(ApplicationFilterChain.java:193)
at org.apache.catalina.core.ApplicationFilterChain.doFilter(ApplicationFilterChain.java:166)
at org.springframework.web.filter.RequestContextFilter.doFilterInternal(RequestContextFilter.java:100)
at org.springframework.web.filter.OncePerRequestFilter.doFilter(OncePerRequestFilter.java:119)
at org.apache.catalina.core.ApplicationFilterChain.internalDoFilter(ApplicationFilterChain.java:193)
at org.apache.catalina.core.ApplicationFilterChain.doFilter(ApplicationFilterChain.java:166)
at org.springframework.web.filter.FormContentFilter.doFilterInternal(FormContentFilter.java:93)
at org.springframework.web.filter.OncePerRequestFilter.doFilter(OncePerRequestFilter.java:119)
at org.apache.catalina.core.ApplicationFilterChain.internalDoFilter(ApplicationFilterChain.java:193)
at org.apache.catalina.core.ApplicationFilterChain.doFilter(ApplicationFilterChain.java:166)
at org.springframework.web.filter.CharacterEncodingFilter.doFilterInternal(CharacterEncodingFilter.java:201)
at org.springframework.web.filter.OncePerRequestFilter.doFilter(OncePerRequestFilter.java:119)
at org.apache.catalina.core.ApplicationFilterChain.internalDoFilter(ApplicationFilterChain.java:193)
at org.apache.catalina.core.ApplicationFilterChain.doFilter(ApplicationFilterChain.java:166)
at org.apache.catalina.core.StandardWrapperValve.invoke(StandardWrapperValve.java:202)
at org.apache.catalina.core.StandardContextValve.invoke(StandardContextValve.java:96)
at org.apache.catalina.authenticator.AuthenticatorBase.invoke(AuthenticatorBase.java:541)
at org.apache.catalina.core.StandardHostValve.invoke(StandardHostValve.java:139)
at org.apache.catalina.valves.ErrorReportValve.invoke(ErrorReportValve.java:92)
at org.apache.catalina.core.StandardEngineValve.invoke(StandardEngineValve.java:74)
at org.apache.catalina.connector.CoyoteAdapter.service(CoyoteAdapter.java:343)
at org.apache.coyote.http11.Http11Processor.service(Http11Processor.java:373)
at org.apache.coyote.AbstractProcessorLight.process(AbstractProcessorLight.java:65)
at org.apache.coyote.AbstractProtocol$ConnectionHandler.process(AbstractProtocol.java:868)
at org.apache.tomcat.util.net.NioEndpoint$SocketProcessor.doRun(NioEndpoint.java:1590)
at org.apache.tomcat.util.net.SocketProcessorBase.run(SocketProcessorBase.java:49)
at java.util.concurrent.ThreadPoolExecutor.runWorker(ThreadPoolExecutor.java:1149)
at java.util.concurrent.ThreadPoolExecutor$Worker.run(ThreadPoolExecutor.java:624)
at org.apache.tomcat.util.threads.TaskThread$WrappingRunnable.run(TaskThread.java:61)
at java.lang.Thread.run(Thread.java:748)
2023-05-14 02:02:06	366 [HikariPool-1 housekeeper] DEBUG [HikariPool] [RRN="] - [STAN="] - HikariPool-1 - Pool stats (total=10	active=0	idle=10	waiting=0)
2023-05-14 02:02:06	366 [HikariPool-1 housekeeper] DEBUG [HikariPool] [RRN="] - [STAN="] - HikariPool-1 - Fill pool skipped	pool is at sufficient level.
2023-05-14 02:02:55	422 [main] INFO [FederatedClientApplication] [RRN="] - [STAN="] - Starting FederatedClientApplication on Hasnain-Rabbani with PID 6596 (E:\Workspace\Eclipse\zeroinfinity\thesis\federated-client\federated-client\target\classes started by hp in E:\Workspace\Eclipse\zeroinfinity\thesis\federated-client\federated-client)
2023-05-14 02:02:55	431 [main] INFO [FederatedClientApplication] [RRN="] - [STAN="] - The following profiles are active: client1
2023-05-14 02:02:57	034 [main] INFO [RepositoryConfigurationDelegate] [RRN="] - [STAN="] - Bootstrapping Spring Data JPA repositories in DEFERRED mode.
2023-05-14 02:02:57	182 [main] INFO [RepositoryConfigurationDelegate] [RRN="] - [STAN="] - Finished Spring Data repository scanning in 125ms. Found 3 JPA repository interfaces.
2023-05-14 02:02:57	602 [main] INFO [EnableEncryptablePropertiesBeanFactoryPostProcessor] [RRN="] - [STAN="] - Post-processing PropertySource instances
2023-05-14 02:02:57	757 [main] INFO [EncryptablePropertySourceConverter] [RRN="] - [STAN="] - Converting PropertySource configurationProperties [org.springframework.boot.context.properties.source.ConfigurationPropertySourcesPropertySource] to AOP Proxy
2023-05-14 02:02:57	757 [main] INFO [EncryptablePropertySourceConverter] [RRN="] - [STAN="] - Converting PropertySource commandLineArgs [org.springframework.core.env.SimpleCommandLinePropertySource] to EncryptableEnumerablePropertySourceWrapper
2023-05-14 02:02:57	757 [main] INFO [EncryptablePropertySourceConverter] [RRN="] - [STAN="] - Converting PropertySource servletConfigInitParams [org.springframework.core.env.PropertySource$StubPropertySource] to EncryptablePropertySourceWrapper
2023-05-14 02:02:57	758 [main] INFO [EncryptablePropertySourceConverter] [RRN="] - [STAN="] - Converting PropertySource servletContextInitParams [org.springframework.core.env.PropertySource$StubPropertySource] to EncryptablePropertySourceWrapper
2023-05-14 02:02:57	758 [main] INFO [EncryptablePropertySourceConverter] [RRN="] - [STAN="] - Converting PropertySource systemProperties [org.springframework.core.env.PropertiesPropertySource] to EncryptableMapPropertySourceWrapper
2023-05-14 02:02:57	758 [main] INFO [EncryptablePropertySourceConverter] [RRN="] - [STAN="] - Converting PropertySource systemEnvironment [org.springframework.boot.env.SystemEnvironmentPropertySourceEnvironmentPostProcessor$OriginAwareSystemEnvironmentPropertySource] to EncryptableSystemEnvironmentPropertySourceWrapper
2023-05-14 02:02:57	758 [main] INFO [EncryptablePropertySourceConverter] [RRN="] - [STAN="] - Converting PropertySource random [org.springframework.boot.env.RandomValuePropertySource] to EncryptablePropertySourceWrapper
2023-05-14 02:02:57	758 [main] INFO [EncryptablePropertySourceConverter] [RRN="] - [STAN="] - Converting PropertySource applicationConfig: [file:./application-client1.yml] [org.springframework.boot.env.OriginTrackedMapPropertySource] to EncryptableMapPropertySourceWrapper
2023-05-14 02:02:57	979 [main] INFO [DefaultLazyPropertyFilter] [RRN="] - [STAN="] - Property Filter custom Bean not found with name 'encryptablePropertyFilter'. Initializing Default Property Filter
2023-05-14 02:02:58	739 [main] INFO [TomcatWebServer] [RRN="] - [STAN="] - Tomcat initialized with port(s): 9091 (http)
2023-05-14 02:02:58	762 [main] INFO [Http11NioProtocol] [RRN="] - [STAN="] - Initializing ProtocolHandler ["http-nio-9091"]
2023-05-14 02:02:58	763 [main] INFO [StandardService] [RRN="] - [STAN="] - Starting service [Tomcat]
2023-05-14 02:02:58	763 [main] INFO [StandardEngine] [RRN="] - [STAN="] - Starting Servlet engine: [Apache Tomcat/9.0.36]
2023-05-14 02:02:58	945 [main] INFO [[/]] [RRN="] - [STAN="] - Initializing Spring embedded WebApplicationContext
2023-05-14 02:02:58	945 [main] INFO [ServletWebServerApplicationContext] [RRN="] - [STAN="] - Root WebApplicationContext: initialization completed in 3433 ms
2023-05-14 02:02:58	955 [main] INFO [DefaultLazyPropertyResolver] [RRN="] - [STAN="] - Property Resolver custom Bean not found with name 'encryptablePropertyResolver'. Initializing Default Property Resolver
2023-05-14 02:02:58	963 [main] INFO [DefaultLazyPropertyDetector] [RRN="] - [STAN="] - Property Detector custom Bean not found with name 'encryptablePropertyDetector'. Initializing Default Property Detector
2023-05-14 02:02:59	101 [main] DEBUG [HikariConfig] [RRN="] - [STAN="] - Driver class com.mysql.cj.jdbc.Driver found in Thread context class loader sun.misc.Launcher$AppClassLoader@18b4aac2
2023-05-14 02:02:59	204 [main] INFO [ThreadPoolTaskExecutor] [RRN="] - [STAN="] - Initializing ExecutorService 'applicationTaskExecutor'
2023-05-14 02:02:59	269 [task-1] INFO [LogHelper] [RRN="] - [STAN="] - HHH000204: Processing PersistenceUnitInfo [name: default]
2023-05-14 02:02:59	319 [main] WARN [JpaBaseConfiguration$JpaWebConfiguration] [RRN="] - [STAN="] - spring.jpa.open-in-view is enabled by default. Therefore	database queries may be performed during view rendering. Explicitly configure spring.jpa.open-in-view to disable this warning
2023-05-14 02:02:59	376 [task-1] INFO [Version] [RRN="] - [STAN="] - HHH000412: Hibernate ORM core version 5.4.17.Final
2023-05-14 02:02:59	688 [task-1] INFO [Version] [RRN="] - [STAN="] - HCANN000001: Hibernate Commons Annotations {5.1.0.Final}
2023-05-14 02:02:59	890 [task-1] DEBUG [HikariConfig] [RRN="] - [STAN="] - HikariPool-1 - configuration:
2023-05-14 02:02:59	893 [task-1] DEBUG [HikariConfig] [RRN="] - [STAN="] - allowPoolSuspension.............false
2023-05-14 02:02:59	893 [task-1] DEBUG [HikariConfig] [RRN="] - [STAN="] - autoCommit......................true
2023-05-14 02:02:59	893 [task-1] DEBUG [HikariConfig] [RRN="] - [STAN="] - catalog.........................none
2023-05-14 02:02:59	893 [task-1] DEBUG [HikariConfig] [RRN="] - [STAN="] - connectionInitSql...............none
2023-05-14 02:02:59	894 [task-1] DEBUG [HikariConfig] [RRN="] - [STAN="] - connectionTestQuery.............none
2023-05-14 02:02:59	894 [task-1] DEBUG [HikariConfig] [RRN="] - [STAN="] - connectionTimeout...............30000
2023-05-14 02:02:59	894 [task-1] DEBUG [HikariConfig] [RRN="] - [STAN="] - dataSource......................none
2023-05-14 02:02:59	894 [task-1] DEBUG [HikariConfig] [RRN="] - [STAN="] - dataSourceClassName.............none
2023-05-14 02:02:59	894 [task-1] DEBUG [HikariConfig] [RRN="] - [STAN="] - dataSourceJNDI..................none
2023-05-14 02:02:59	894 [task-1] DEBUG [HikariConfig] [RRN="] - [STAN="] - dataSourceProperties............{password=<masked>}
2023-05-14 02:02:59	895 [task-1] DEBUG [HikariConfig] [RRN="] - [STAN="] - driverClassName................."com.mysql.cj.jdbc.Driver"
2023-05-14 02:02:59	895 [task-1] DEBUG [HikariConfig] [RRN="] - [STAN="] - exceptionOverrideClassName......none
2023-05-14 02:02:59	895 [task-1] DEBUG [HikariConfig] [RRN="] - [STAN="] - healthCheckProperties...........{}
2023-05-14 02:02:59	895 [task-1] DEBUG [HikariConfig] [RRN="] - [STAN="] - healthCheckRegistry.............none
2023-05-14 02:02:59	895 [task-1] DEBUG [HikariConfig] [RRN="] - [STAN="] - idleTimeout.....................600000
2023-05-14 02:02:59	895 [task-1] DEBUG [HikariConfig] [RRN="] - [STAN="] - initializationFailTimeout.......1
2023-05-14 02:02:59	895 [task-1] DEBUG [HikariConfig] [RRN="] - [STAN="] - isolateInternalQueries..........false
2023-05-14 02:02:59	895 [task-1] DEBUG [HikariConfig] [RRN="] - [STAN="] - jdbcUrl.........................jdbc:mysql://localhost:3306/test1
2023-05-14 02:02:59	895 [task-1] DEBUG [HikariConfig] [RRN="] - [STAN="] - leakDetectionThreshold..........0
2023-05-14 02:02:59	896 [task-1] DEBUG [HikariConfig] [RRN="] - [STAN="] - maxLifetime.....................1800000
2023-05-14 02:02:59	896 [task-1] DEBUG [HikariConfig] [RRN="] - [STAN="] - maximumPoolSize.................10
2023-05-14 02:02:59	896 [task-1] DEBUG [HikariConfig] [RRN="] - [STAN="] - metricRegistry..................none
2023-05-14 02:02:59	896 [task-1] DEBUG [HikariConfig] [RRN="] - [STAN="] - metricsTrackerFactory...........none
2023-05-14 02:02:59	896 [task-1] DEBUG [HikariConfig] [RRN="] - [STAN="] - minimumIdle.....................10
2023-05-14 02:02:59	896 [task-1] DEBUG [HikariConfig] [RRN="] - [STAN="] - password........................<masked>
2023-05-14 02:02:59	896 [task-1] DEBUG [HikariConfig] [RRN="] - [STAN="] - poolName........................"HikariPool-1"
2023-05-14 02:02:59	897 [task-1] DEBUG [HikariConfig] [RRN="] - [STAN="] - readOnly........................false
2023-05-14 02:02:59	897 [task-1] DEBUG [HikariConfig] [RRN="] - [STAN="] - registerMbeans..................false
2023-05-14 02:02:59	897 [task-1] DEBUG [HikariConfig] [RRN="] - [STAN="] - scheduledExecutor...............none
2023-05-14 02:02:59	897 [task-1] DEBUG [HikariConfig] [RRN="] - [STAN="] - schema..........................none
2023-05-14 02:02:59	897 [task-1] DEBUG [HikariConfig] [RRN="] - [STAN="] - threadFactory...................internal
2023-05-14 02:02:59	897 [task-1] DEBUG [HikariConfig] [RRN="] - [STAN="] - transactionIsolation............default
2023-05-14 02:02:59	897 [task-1] DEBUG [HikariConfig] [RRN="] - [STAN="] - username........................"root"
2023-05-14 02:02:59	898 [task-1] DEBUG [HikariConfig] [RRN="] - [STAN="] - validationTimeout...............5000
2023-05-14 02:02:59	898 [task-1] INFO [HikariDataSource] [RRN="] - [STAN="] - HikariPool-1 - Starting...
2023-05-14 02:03:00	001 [main] INFO [DefaultSecurityFilterChain] [RRN="] - [STAN="] - Creating filter chain: Ant [pattern='/v2/api-docs']	[]
2023-05-14 02:03:00	002 [main] INFO [DefaultSecurityFilterChain] [RRN="] - [STAN="] - Creating filter chain: Ant [pattern='/configuration/ui']	[]
2023-05-14 02:03:00	002 [main] INFO [DefaultSecurityFilterChain] [RRN="] - [STAN="] - Creating filter chain: Ant [pattern='/swagger-resources/**']	[]
2023-05-14 02:03:00	002 [main] INFO [DefaultSecurityFilterChain] [RRN="] - [STAN="] - Creating filter chain: Ant [pattern='/configuration/**']	[]
2023-05-14 02:03:00	002 [main] INFO [DefaultSecurityFilterChain] [RRN="] - [STAN="] - Creating filter chain: Ant [pattern='/swagger-ui.html']	[]
2023-05-14 02:03:00	002 [main] INFO [DefaultSecurityFilterChain] [RRN="] - [STAN="] - Creating filter chain: Ant [pattern='/webjars/**']	[]
2023-05-14 02:03:00	075 [main] INFO [PropertySourcedRequestMappingHandlerMapping] [RRN="] - [STAN="] - Mapped URL path [/v2/api-docs] onto method [springfox.documentation.swagger2.web.Swagger2Controller#getDocumentation(String	HttpServletRequest)]
2023-05-14 02:03:00	198 [task-1] DEBUG [HikariPool] [RRN="] - [STAN="] - HikariPool-1 - Added connection com.mysql.cj.jdbc.ConnectionImpl@597ed4a8
2023-05-14 02:03:00	200 [task-1] INFO [HikariDataSource] [RRN="] - [STAN="] - HikariPool-1 - Start completed.
2023-05-14 02:03:00	224 [main] INFO [DefaultSecurityFilterChain] [RRN="] - [STAN="] - Creating filter chain: any request	[org.springframework.security.web.context.request.async.WebAsyncManagerIntegrationFilter@20be890d	org.springframework.security.web.context.SecurityContextPersistenceFilter@601d295	org.springframework.security.web.header.HeaderWriterFilter@34beadce	org.springframework.web.filter.CorsFilter@5db9f51f	org.springframework.security.web.authentication.logout.LogoutFilter@3dda8a2e	com.zeroinfinity.federatedclient.config.JwtRequestFilter@69ec93c2	org.springframework.security.web.savedrequest.RequestCacheAwareFilter@35e07e19	org.springframework.security.web.servletapi.SecurityContextHolderAwareRequestFilter@3ae2702a	org.springframework.security.web.authentication.AnonymousAuthenticationFilter@534762ed	org.springframework.security.web.session.SessionManagementFilter@7f305f34	org.springframework.security.web.access.ExceptionTranslationFilter@2c674d58	org.springframework.security.web.access.intercept.FilterSecurityInterceptor@3b65084e]
2023-05-14 02:03:00	237 [task-1] INFO [Dialect] [RRN="] - [STAN="] - HHH000400: Using dialect: org.hibernate.dialect.MySQL8Dialect
2023-05-14 02:03:00	309 [HikariPool-1 housekeeper] DEBUG [HikariPool] [RRN="] - [STAN="] - HikariPool-1 - Pool stats (total=1	active=1	idle=0	waiting=0)
2023-05-14 02:03:00	317 [HikariPool-1 connection adder] DEBUG [HikariPool] [RRN="] - [STAN="] - HikariPool-1 - Added connection com.mysql.cj.jdbc.ConnectionImpl@da453fb
2023-05-14 02:03:00	321 [HikariPool-1 connection adder] DEBUG [HikariPool] [RRN="] - [STAN="] - HikariPool-1 - Added connection com.mysql.cj.jdbc.ConnectionImpl@4c9959c0
2023-05-14 02:03:00	325 [HikariPool-1 connection adder] DEBUG [HikariPool] [RRN="] - [STAN="] - HikariPool-1 - Added connection com.mysql.cj.jdbc.ConnectionImpl@7d9ff310
2023-05-14 02:03:00	329 [HikariPool-1 connection adder] DEBUG [HikariPool] [RRN="] - [STAN="] - HikariPool-1 - Added connection com.mysql.cj.jdbc.ConnectionImpl@2cb6a68f
2023-05-14 02:03:00	332 [HikariPool-1 connection adder] DEBUG [HikariPool] [RRN="] - [STAN="] - HikariPool-1 - Added connection com.mysql.cj.jdbc.ConnectionImpl@26795015
2023-05-14 02:03:00	335 [HikariPool-1 connection adder] DEBUG [HikariPool] [RRN="] - [STAN="] - HikariPool-1 - Added connection com.mysql.cj.jdbc.ConnectionImpl@28f87e80
2023-05-14 02:03:00	339 [HikariPool-1 connection adder] DEBUG [HikariPool] [RRN="] - [STAN="] - HikariPool-1 - Added connection com.mysql.cj.jdbc.ConnectionImpl@42d80b09
2023-05-14 02:03:00	343 [HikariPool-1 connection adder] DEBUG [HikariPool] [RRN="] - [STAN="] - HikariPool-1 - Added connection com.mysql.cj.jdbc.ConnectionImpl@66bd323
2023-05-14 02:03:00	347 [HikariPool-1 connection adder] DEBUG [HikariPool] [RRN="] - [STAN="] - HikariPool-1 - Added connection com.mysql.cj.jdbc.ConnectionImpl@56e22f04
2023-05-14 02:03:00	347 [HikariPool-1 connection adder] DEBUG [HikariPool] [RRN="] - [STAN="] - HikariPool-1 - After adding stats (total=10	active=0	idle=10	waiting=0)
2023-05-14 02:03:00	559 [main] INFO [Http11NioProtocol] [RRN="] - [STAN="] - Starting ProtocolHandler ["http-nio-9091"]
2023-05-14 02:03:00	592 [main] INFO [TomcatWebServer] [RRN="] - [STAN="] - Tomcat started on port(s): 9091 (http) with context path ''
2023-05-14 02:03:00	593 [main] INFO [DocumentationPluginsBootstrapper] [RRN="] - [STAN="] - Context refreshed
2023-05-14 02:03:00	628 [main] INFO [DocumentationPluginsBootstrapper] [RRN="] - [STAN="] - Found 1 custom documentation plugin(s)
2023-05-14 02:03:00	701 [main] INFO [ApiListingReferenceScanner] [RRN="] - [STAN="] - Scanning for api listing references
2023-05-14 02:03:01	069 [main] INFO [CachingOperationNameGenerator] [RRN="] - [STAN="] - Generating unique operation named: syncModelUsingGET_1
2023-05-14 02:03:01	087 [main] INFO [DeferredRepositoryInitializationListener] [RRN="] - [STAN="] - Triggering deferred initialization of Spring Data repositories…
2023-05-14 02:03:01	623 [task-1] INFO [JtaPlatformInitiator] [RRN="] - [STAN="] - HHH000490: Using JtaPlatform implementation: [org.hibernate.engine.transaction.jta.platform.internal.NoJtaPlatform]
2023-05-14 02:03:01	637 [task-1] INFO [LocalContainerEntityManagerFactoryBean] [RRN="] - [STAN="] - Initialized JPA EntityManagerFactory for persistence unit 'default'
2023-05-14 02:03:02	129 [main] INFO [DeferredRepositoryInitializationListener] [RRN="] - [STAN="] - Spring Data repositories initialized!
2023-05-14 02:03:02	138 [main] INFO [FederatedClientApplication] [RRN="] - [STAN="] - Started FederatedClientApplication in 7.491 seconds (JVM running for 8.597)
2023-05-14 02:03:10	503 [http-nio-9091-exec-1] INFO [[/]] [RRN="] - [STAN="] - Initializing Spring DispatcherServlet 'dispatcherServlet'
2023-05-14 02:03:10	503 [http-nio-9091-exec-1] INFO [DispatcherServlet] [RRN="] - [STAN="] - Initializing Servlet 'dispatcherServlet'
2023-05-14 02:03:10	518 [http-nio-9091-exec-1] INFO [DispatcherServlet] [RRN="] - [STAN="] - Completed initialization in 15 ms
2023-05-14 02:03:11	183 [http-nio-9091-exec-1] INFO [ServiceController] [RRN="] - [STAN="] - Request received to pull and sync machine learning model from server @ V1
2023-05-14 02:03:11	183 [http-nio-9091-exec-1] INFO [RestServerServiceImpl] [RRN="] - [STAN="] - Incoming request to pull models from server.
2023-05-14 02:03:16	108 [http-nio-9091-exec-1] INFO [UnirestUtil] [RRN="] - [STAN="] - POST: params: [admin@123]
2023-05-14 02:03:30	319 [HikariPool-1 housekeeper] DEBUG [HikariPool] [RRN="] - [STAN="] - HikariPool-1 - Pool stats (total=10	active=1	idle=9	waiting=0)
2023-05-14 02:03:30	320 [HikariPool-1 housekeeper] DEBUG [HikariPool] [RRN="] - [STAN="] - HikariPool-1 - Fill pool skipped	pool is at sufficient level.
2023-05-14 02:04:00	326 [HikariPool-1 housekeeper] DEBUG [HikariPool] [RRN="] - [STAN="] - HikariPool-1 - Pool stats (total=10	active=1	idle=9	waiting=0)
2023-05-14 02:04:00	326 [HikariPool-1 housekeeper] DEBUG [HikariPool] [RRN="] - [STAN="] - HikariPool-1 - Fill pool skipped	pool is at sufficient level.
2023-05-14 02:04:11	391 [http-nio-9091-exec-2] INFO [ServiceController] [RRN="] - [STAN="] - Request received to pull and sync machine learning model from server @ V1
2023-05-14 02:04:11	391 [http-nio-9091-exec-2] INFO [RestServerServiceImpl] [RRN="] - [STAN="] - Incoming request to pull models from server.
2023-05-14 02:04:16	196 [http-nio-9091-exec-2] INFO [UnirestUtil] [RRN="] - [STAN="] - POST: params: [admin@123]
2023-05-14 02:04:30	331 [HikariPool-1 housekeeper] DEBUG [HikariPool] [RRN="] - [STAN="] - HikariPool-1 - Pool stats (total=10	active=2	idle=8	waiting=0)
2023-05-14 02:04:30	331 [HikariPool-1 housekeeper] DEBUG [HikariPool] [RRN="] - [STAN="] - HikariPool-1 - Fill pool skipped	pool is at sufficient level.
2023-05-14 02:05:00	335 [HikariPool-1 housekeeper] DEBUG [HikariPool] [RRN="] - [STAN="] - HikariPool-1 - Pool stats (total=10	active=2	idle=8	waiting=0)
2023-05-14 02:05:00	336 [HikariPool-1 housekeeper] DEBUG [HikariPool] [RRN="] - [STAN="] - HikariPool-1 - Fill pool skipped	pool is at sufficient level.
2023-05-14 02:05:22	937 [main] INFO [FederatedClientApplication] [RRN="] - [STAN="] - Starting FederatedClientApplication on Hasnain-Rabbani with PID 27780 (E:\Workspace\Eclipse\zeroinfinity\thesis\federated-client\federated-client\target\classes started by hp in E:\Workspace\Eclipse\zeroinfinity\thesis\federated-client\federated-client)
2023-05-14 02:05:22	941 [main] INFO [FederatedClientApplication] [RRN="] - [STAN="] - The following profiles are active: client1
2023-05-14 02:05:24	607 [main] INFO [RepositoryConfigurationDelegate] [RRN="] - [STAN="] - Bootstrapping Spring Data JPA repositories in DEFERRED mode.
2023-05-14 02:05:24	733 [main] INFO [RepositoryConfigurationDelegate] [RRN="] - [STAN="] - Finished Spring Data repository scanning in 108ms. Found 3 JPA repository interfaces.
2023-05-14 02:05:25	046 [main] INFO [EnableEncryptablePropertiesBeanFactoryPostProcessor] [RRN="] - [STAN="] - Post-processing PropertySource instances
2023-05-14 02:05:25	142 [main] INFO [EncryptablePropertySourceConverter] [RRN="] - [STAN="] - Converting PropertySource configurationProperties [org.springframework.boot.context.properties.source.ConfigurationPropertySourcesPropertySource] to AOP Proxy
2023-05-14 02:05:25	143 [main] INFO [EncryptablePropertySourceConverter] [RRN="] - [STAN="] - Converting PropertySource commandLineArgs [org.springframework.core.env.SimpleCommandLinePropertySource] to EncryptableEnumerablePropertySourceWrapper
2023-05-14 02:05:25	143 [main] INFO [EncryptablePropertySourceConverter] [RRN="] - [STAN="] - Converting PropertySource servletConfigInitParams [org.springframework.core.env.PropertySource$StubPropertySource] to EncryptablePropertySourceWrapper
2023-05-14 02:05:25	143 [main] INFO [EncryptablePropertySourceConverter] [RRN="] - [STAN="] - Converting PropertySource servletContextInitParams [org.springframework.core.env.PropertySource$StubPropertySource] to EncryptablePropertySourceWrapper
2023-05-14 02:05:25	143 [main] INFO [EncryptablePropertySourceConverter] [RRN="] - [STAN="] - Converting PropertySource systemProperties [org.springframework.core.env.PropertiesPropertySource] to EncryptableMapPropertySourceWrapper
2023-05-14 02:05:25	143 [main] INFO [EncryptablePropertySourceConverter] [RRN="] - [STAN="] - Converting PropertySource systemEnvironment [org.springframework.boot.env.SystemEnvironmentPropertySourceEnvironmentPostProcessor$OriginAwareSystemEnvironmentPropertySource] to EncryptableSystemEnvironmentPropertySourceWrapper
2023-05-14 02:05:25	144 [main] INFO [EncryptablePropertySourceConverter] [RRN="] - [STAN="] - Converting PropertySource random [org.springframework.boot.env.RandomValuePropertySource] to EncryptablePropertySourceWrapper
2023-05-14 02:05:25	144 [main] INFO [EncryptablePropertySourceConverter] [RRN="] - [STAN="] - Converting PropertySource applicationConfig: [file:./application-client1.yml] [org.springframework.boot.env.OriginTrackedMapPropertySource] to EncryptableMapPropertySourceWrapper
2023-05-14 02:05:25	371 [main] INFO [DefaultLazyPropertyFilter] [RRN="] - [STAN="] - Property Filter custom Bean not found with name 'encryptablePropertyFilter'. Initializing Default Property Filter
2023-05-14 02:05:26	193 [main] INFO [TomcatWebServer] [RRN="] - [STAN="] - Tomcat initialized with port(s): 9091 (http)
2023-05-14 02:05:26	207 [main] INFO [Http11NioProtocol] [RRN="] - [STAN="] - Initializing ProtocolHandler ["http-nio-9091"]
2023-05-14 02:05:26	208 [main] INFO [StandardService] [RRN="] - [STAN="] - Starting service [Tomcat]
2023-05-14 02:05:26	208 [main] INFO [StandardEngine] [RRN="] - [STAN="] - Starting Servlet engine: [Apache Tomcat/9.0.36]
2023-05-14 02:05:26	333 [main] INFO [[/]] [RRN="] - [STAN="] - Initializing Spring embedded WebApplicationContext
2023-05-14 02:05:26	333 [main] INFO [ServletWebServerApplicationContext] [RRN="] - [STAN="] - Root WebApplicationContext: initialization completed in 3323 ms
2023-05-14 02:05:26	341 [main] INFO [DefaultLazyPropertyResolver] [RRN="] - [STAN="] - Property Resolver custom Bean not found with name 'encryptablePropertyResolver'. Initializing Default Property Resolver
2023-05-14 02:05:26	346 [main] INFO [DefaultLazyPropertyDetector] [RRN="] - [STAN="] - Property Detector custom Bean not found with name 'encryptablePropertyDetector'. Initializing Default Property Detector
2023-05-14 02:05:26	480 [main] DEBUG [HikariConfig] [RRN="] - [STAN="] - Driver class com.mysql.cj.jdbc.Driver found in Thread context class loader sun.misc.Launcher$AppClassLoader@18b4aac2
2023-05-14 02:05:26	593 [main] INFO [ThreadPoolTaskExecutor] [RRN="] - [STAN="] - Initializing ExecutorService 'applicationTaskExecutor'
2023-05-14 02:05:26	693 [task-1] INFO [LogHelper] [RRN="] - [STAN="] - HHH000204: Processing PersistenceUnitInfo [name: default]
2023-05-14 02:05:26	750 [main] WARN [JpaBaseConfiguration$JpaWebConfiguration] [RRN="] - [STAN="] - spring.jpa.open-in-view is enabled by default. Therefore	database queries may be performed during view rendering. Explicitly configure spring.jpa.open-in-view to disable this warning
2023-05-14 02:05:26	791 [task-1] INFO [Version] [RRN="] - [STAN="] - HHH000412: Hibernate ORM core version 5.4.17.Final
2023-05-14 02:05:27	053 [task-1] INFO [Version] [RRN="] - [STAN="] - HCANN000001: Hibernate Commons Annotations {5.1.0.Final}
2023-05-14 02:05:27	293 [task-1] DEBUG [HikariConfig] [RRN="] - [STAN="] - HikariPool-1 - configuration:
2023-05-14 02:05:27	295 [task-1] DEBUG [HikariConfig] [RRN="] - [STAN="] - allowPoolSuspension.............false
2023-05-14 02:05:27	295 [task-1] DEBUG [HikariConfig] [RRN="] - [STAN="] - autoCommit......................true
2023-05-14 02:05:27	296 [task-1] DEBUG [HikariConfig] [RRN="] - [STAN="] - catalog.........................none
2023-05-14 02:05:27	296 [task-1] DEBUG [HikariConfig] [RRN="] - [STAN="] - connectionInitSql...............none
2023-05-14 02:05:27	296 [task-1] DEBUG [HikariConfig] [RRN="] - [STAN="] - connectionTestQuery.............none
2023-05-14 02:05:27	296 [task-1] DEBUG [HikariConfig] [RRN="] - [STAN="] - connectionTimeout...............30000
2023-05-14 02:05:27	296 [task-1] DEBUG [HikariConfig] [RRN="] - [STAN="] - dataSource......................none
2023-05-14 02:05:27	296 [task-1] DEBUG [HikariConfig] [RRN="] - [STAN="] - dataSourceClassName.............none
2023-05-14 02:05:27	296 [task-1] DEBUG [HikariConfig] [RRN="] - [STAN="] - dataSourceJNDI..................none
2023-05-14 02:05:27	297 [task-1] DEBUG [HikariConfig] [RRN="] - [STAN="] - dataSourceProperties............{password=<masked>}
2023-05-14 02:05:27	297 [task-1] DEBUG [HikariConfig] [RRN="] - [STAN="] - driverClassName................."com.mysql.cj.jdbc.Driver"
2023-05-14 02:05:27	297 [task-1] DEBUG [HikariConfig] [RRN="] - [STAN="] - exceptionOverrideClassName......none
2023-05-14 02:05:27	297 [task-1] DEBUG [HikariConfig] [RRN="] - [STAN="] - healthCheckProperties...........{}
2023-05-14 02:05:27	297 [task-1] DEBUG [HikariConfig] [RRN="] - [STAN="] - healthCheckRegistry.............none
2023-05-14 02:05:27	297 [task-1] DEBUG [HikariConfig] [RRN="] - [STAN="] - idleTimeout.....................600000
2023-05-14 02:05:27	297 [task-1] DEBUG [HikariConfig] [RRN="] - [STAN="] - initializationFailTimeout.......1
2023-05-14 02:05:27	297 [task-1] DEBUG [HikariConfig] [RRN="] - [STAN="] - isolateInternalQueries..........false
2023-05-14 02:05:27	297 [task-1] DEBUG [HikariConfig] [RRN="] - [STAN="] - jdbcUrl.........................jdbc:mysql://localhost:3306/test1
2023-05-14 02:05:27	297 [task-1] DEBUG [HikariConfig] [RRN="] - [STAN="] - leakDetectionThreshold..........0
2023-05-14 02:05:27	297 [task-1] DEBUG [HikariConfig] [RRN="] - [STAN="] - maxLifetime.....................1800000
2023-05-14 02:05:27	297 [task-1] DEBUG [HikariConfig] [RRN="] - [STAN="] - maximumPoolSize.................10
2023-05-14 02:05:27	298 [task-1] DEBUG [HikariConfig] [RRN="] - [STAN="] - metricRegistry..................none
2023-05-14 02:05:27	298 [task-1] DEBUG [HikariConfig] [RRN="] - [STAN="] - metricsTrackerFactory...........none
2023-05-14 02:05:27	298 [task-1] DEBUG [HikariConfig] [RRN="] - [STAN="] - minimumIdle.....................10
2023-05-14 02:05:27	298 [task-1] DEBUG [HikariConfig] [RRN="] - [STAN="] - password........................<masked>
2023-05-14 02:05:27	298 [task-1] DEBUG [HikariConfig] [RRN="] - [STAN="] - poolName........................"HikariPool-1"
2023-05-14 02:05:27	298 [task-1] DEBUG [HikariConfig] [RRN="] - [STAN="] - readOnly........................false
2023-05-14 02:05:27	298 [task-1] DEBUG [HikariConfig] [RRN="] - [STAN="] - registerMbeans..................false
2023-05-14 02:05:27	298 [task-1] DEBUG [HikariConfig] [RRN="] - [STAN="] - scheduledExecutor...............none
2023-05-14 02:05:27	298 [task-1] DEBUG [HikariConfig] [RRN="] - [STAN="] - schema..........................none
2023-05-14 02:05:27	298 [task-1] DEBUG [HikariConfig] [RRN="] - [STAN="] - threadFactory...................internal
2023-05-14 02:05:27	298 [task-1] DEBUG [HikariConfig] [RRN="] - [STAN="] - transactionIsolation............default
2023-05-14 02:05:27	298 [task-1] DEBUG [HikariConfig] [RRN="] - [STAN="] - username........................"root"
2023-05-14 02:05:27	299 [task-1] DEBUG [HikariConfig] [RRN="] - [STAN="] - validationTimeout...............5000
2023-05-14 02:05:27	299 [task-1] INFO [HikariDataSource] [RRN="] - [STAN="] - HikariPool-1 - Starting...
2023-05-14 02:05:27	379 [main] INFO [DefaultSecurityFilterChain] [RRN="] - [STAN="] - Creating filter chain: Ant [pattern='/v2/api-docs']	[]
2023-05-14 02:05:27	380 [main] INFO [DefaultSecurityFilterChain] [RRN="] - [STAN="] - Creating filter chain: Ant [pattern='/configuration/ui']	[]
2023-05-14 02:05:27	380 [main] INFO [DefaultSecurityFilterChain] [RRN="] - [STAN="] - Creating filter chain: Ant [pattern='/swagger-resources/**']	[]
2023-05-14 02:05:27	380 [main] INFO [DefaultSecurityFilterChain] [RRN="] - [STAN="] - Creating filter chain: Ant [pattern='/configuration/**']	[]
2023-05-14 02:05:27	380 [main] INFO [DefaultSecurityFilterChain] [RRN="] - [STAN="] - Creating filter chain: Ant [pattern='/swagger-ui.html']	[]
2023-05-14 02:05:27	380 [main] INFO [DefaultSecurityFilterChain] [RRN="] - [STAN="] - Creating filter chain: Ant [pattern='/webjars/**']	[]
2023-05-14 02:05:27	428 [main] INFO [PropertySourcedRequestMappingHandlerMapping] [RRN="] - [STAN="] - Mapped URL path [/v2/api-docs] onto method [springfox.documentation.swagger2.web.Swagger2Controller#getDocumentation(String	HttpServletRequest)]
2023-05-14 02:05:27	571 [task-1] DEBUG [HikariPool] [RRN="] - [STAN="] - HikariPool-1 - Added connection com.mysql.cj.jdbc.ConnectionImpl@37b18b6b
2023-05-14 02:05:27	573 [task-1] INFO [HikariDataSource] [RRN="] - [STAN="] - HikariPool-1 - Start completed.
2023-05-14 02:05:27	579 [main] INFO [DefaultSecurityFilterChain] [RRN="] - [STAN="] - Creating filter chain: any request	[org.springframework.security.web.context.request.async.WebAsyncManagerIntegrationFilter@a0d875d	org.springframework.security.web.context.SecurityContextPersistenceFilter@26463a6	org.springframework.security.web.header.HeaderWriterFilter@60c98f25	org.springframework.web.filter.CorsFilter@693f2c89	org.springframework.security.web.authentication.logout.LogoutFilter@1201e064	com.zeroinfinity.federatedclient.config.JwtRequestFilter@570a62a5	org.springframework.security.web.savedrequest.RequestCacheAwareFilter@17354708	org.springframework.security.web.servletapi.SecurityContextHolderAwareRequestFilter@608b35fa	org.springframework.security.web.authentication.AnonymousAuthenticationFilter@50b4364	org.springframework.security.web.session.SessionManagementFilter@682266d8	org.springframework.security.web.access.ExceptionTranslationFilter@6caa4dc5	org.springframework.security.web.access.intercept.FilterSecurityInterceptor@29f3185c]
2023-05-14 02:05:27	616 [task-1] INFO [Dialect] [RRN="] - [STAN="] - HHH000400: Using dialect: org.hibernate.dialect.MySQL8Dialect
2023-05-14 02:05:27	685 [HikariPool-1 housekeeper] DEBUG [HikariPool] [RRN="] - [STAN="] - HikariPool-1 - Pool stats (total=1	active=1	idle=0	waiting=0)
2023-05-14 02:05:27	718 [HikariPool-1 connection adder] DEBUG [HikariPool] [RRN="] - [STAN="] - HikariPool-1 - Added connection com.mysql.cj.jdbc.ConnectionImpl@561f839e
2023-05-14 02:05:27	722 [HikariPool-1 connection adder] DEBUG [HikariPool] [RRN="] - [STAN="] - HikariPool-1 - Added connection com.mysql.cj.jdbc.ConnectionImpl@172289a5
2023-05-14 02:05:27	727 [HikariPool-1 connection adder] DEBUG [HikariPool] [RRN="] - [STAN="] - HikariPool-1 - Added connection com.mysql.cj.jdbc.ConnectionImpl@26ff5b1d
2023-05-14 02:05:27	731 [HikariPool-1 connection adder] DEBUG [HikariPool] [RRN="] - [STAN="] - HikariPool-1 - Added connection com.mysql.cj.jdbc.ConnectionImpl@770d76ea
2023-05-14 02:05:27	735 [HikariPool-1 connection adder] DEBUG [HikariPool] [RRN="] - [STAN="] - HikariPool-1 - Added connection com.mysql.cj.jdbc.ConnectionImpl@16ce0af3
2023-05-14 02:05:27	739 [HikariPool-1 connection adder] DEBUG [HikariPool] [RRN="] - [STAN="] - HikariPool-1 - Added connection com.mysql.cj.jdbc.ConnectionImpl@73436d5e
2023-05-14 02:05:27	755 [HikariPool-1 connection adder] DEBUG [HikariPool] [RRN="] - [STAN="] - HikariPool-1 - Added connection com.mysql.cj.jdbc.ConnectionImpl@5b508e8f
2023-05-14 02:05:27	764 [HikariPool-1 connection adder] DEBUG [HikariPool] [RRN="] - [STAN="] - HikariPool-1 - Added connection com.mysql.cj.jdbc.ConnectionImpl@45ff9cec
2023-05-14 02:05:27	768 [HikariPool-1 connection adder] DEBUG [HikariPool] [RRN="] - [STAN="] - HikariPool-1 - Added connection com.mysql.cj.jdbc.ConnectionImpl@204ee53e
2023-05-14 02:05:27	768 [HikariPool-1 connection adder] DEBUG [HikariPool] [RRN="] - [STAN="] - HikariPool-1 - After adding stats (total=10	active=0	idle=10	waiting=0)
2023-05-14 02:05:28	060 [main] INFO [Http11NioProtocol] [RRN="] - [STAN="] - Starting ProtocolHandler ["http-nio-9091"]
2023-05-14 02:05:28	096 [main] INFO [TomcatWebServer] [RRN="] - [STAN="] - Tomcat started on port(s): 9091 (http) with context path ''
2023-05-14 02:05:28	097 [main] INFO [DocumentationPluginsBootstrapper] [RRN="] - [STAN="] - Context refreshed
2023-05-14 02:05:28	140 [main] INFO [DocumentationPluginsBootstrapper] [RRN="] - [STAN="] - Found 1 custom documentation plugin(s)
2023-05-14 02:05:28	195 [main] INFO [ApiListingReferenceScanner] [RRN="] - [STAN="] - Scanning for api listing references
2023-05-14 02:05:28	629 [main] INFO [CachingOperationNameGenerator] [RRN="] - [STAN="] - Generating unique operation named: syncModelUsingGET_1
2023-05-14 02:05:28	646 [main] INFO [DeferredRepositoryInitializationListener] [RRN="] - [STAN="] - Triggering deferred initialization of Spring Data repositories…
2023-05-14 02:05:29	089 [task-1] INFO [JtaPlatformInitiator] [RRN="] - [STAN="] - HHH000490: Using JtaPlatform implementation: [org.hibernate.engine.transaction.jta.platform.internal.NoJtaPlatform]
2023-05-14 02:05:29	104 [task-1] INFO [LocalContainerEntityManagerFactoryBean] [RRN="] - [STAN="] - Initialized JPA EntityManagerFactory for persistence unit 'default'
2023-05-14 02:05:29	580 [main] INFO [DeferredRepositoryInitializationListener] [RRN="] - [STAN="] - Spring Data repositories initialized!
2023-05-14 02:05:29	590 [main] INFO [FederatedClientApplication] [RRN="] - [STAN="] - Started FederatedClientApplication in 7.609 seconds (JVM running for 8.346)
2023-05-14 02:05:38	018 [http-nio-9091-exec-2] INFO [[/]] [RRN="] - [STAN="] - Initializing Spring DispatcherServlet 'dispatcherServlet'
2023-05-14 02:05:38	018 [http-nio-9091-exec-2] INFO [DispatcherServlet] [RRN="] - [STAN="] - Initializing Servlet 'dispatcherServlet'
2023-05-14 02:05:38	030 [http-nio-9091-exec-2] INFO [DispatcherServlet] [RRN="] - [STAN="] - Completed initialization in 12 ms
2023-05-14 02:05:38	890 [http-nio-9091-exec-2] INFO [ServiceController] [RRN="] - [STAN="] - Request received to pull and sync machine learning model from server @ V1
2023-05-14 02:05:38	890 [http-nio-9091-exec-2] INFO [RestServerServiceImpl] [RRN="] - [STAN="] - Incoming request to pull models from server.
2023-05-14 02:05:39	174 [http-nio-9091-exec-2] INFO [UnirestUtil] [RRN="] - [STAN="] - POST: params: [admin@123]
2023-05-14 02:05:39	590 [http-nio-9091-exec-2] INFO [RestServerServiceImpl] [RRN="] - [STAN="] - client1 - token: null - expiry: null
2023-05-14 02:05:39	590 [http-nio-9091-exec-2] INFO [UnirestUtil] [RRN="] - [STAN="] - GET: params: [null]
2023-05-14 02:05:39	613 [http-nio-9091-exec-2] ERROR [ServiceController] [RRN="] - [STAN="] - exception - method: syncModel -> {}
java.lang.IllegalStateException: Not a JSON Array: {"response":{"response_code":"068"	response_desc:"----Malformed Token ----"}}
at com.google.gson.JsonElement.getAsJsonArray(JsonElement.java:107)
at com.zeroinfinity.federatedclient.service.impl.RestServerServiceImpl.pullAndSyncModel(RestServerServiceImpl.java:150)
at com.zeroinfinity.federatedclient.controller.ServiceController.syncModel(ServiceController.java:115)
at sun.reflect.NativeMethodAccessorImpl.invoke0(Native Method)
at sun.reflect.NativeMethodAccessorImpl.invoke(NativeMethodAccessorImpl.java:62)
at sun.reflect.DelegatingMethodAccessorImpl.invoke(DelegatingMethodAccessorImpl.java:43)
at java.lang.reflect.Method.invoke(Method.java:498)
at org.springframework.web.method.support.InvocableHandlerMethod.doInvoke(InvocableHandlerMethod.java:190)
at org.springframework.web.method.support.InvocableHandlerMethod.invokeForRequest(InvocableHandlerMethod.java:138)
at org.springframework.web.servlet.mvc.method.annotation.ServletInvocableHandlerMethod.invokeAndHandle(ServletInvocableHandlerMethod.java:105)
at org.springframework.web.servlet.mvc.method.annotation.RequestMappingHandlerAdapter.invokeHandlerMethod(RequestMappingHandlerAdapter.java:879)
at org.springframework.web.servlet.mvc.method.annotation.RequestMappingHandlerAdapter.handleInternal(RequestMappingHandlerAdapter.java:793)
at org.springframework.web.servlet.mvc.method.AbstractHandlerMethodAdapter.handle(AbstractHandlerMethodAdapter.java:87)
at org.springframework.web.servlet.DispatcherServlet.doDispatch(DispatcherServlet.java:1040)
at org.springframework.web.servlet.DispatcherServlet.doService(DispatcherServlet.java:943)
at org.springframework.web.servlet.FrameworkServlet.processRequest(FrameworkServlet.java:1006)
at org.springframework.web.servlet.FrameworkServlet.doGet(FrameworkServlet.java:898)
at javax.servlet.http.HttpServlet.service(HttpServlet.java:634)
at org.springframework.web.servlet.FrameworkServlet.service(FrameworkServlet.java:883)
at javax.servlet.http.HttpServlet.service(HttpServlet.java:741)
at org.apache.catalina.core.ApplicationFilterChain.internalDoFilter(ApplicationFilterChain.java:231)
at org.apache.catalina.core.ApplicationFilterChain.doFilter(ApplicationFilterChain.java:166)
at org.apache.tomcat.websocket.server.WsFilter.doFilter(WsFilter.java:53)
at org.apache.catalina.core.ApplicationFilterChain.internalDoFilter(ApplicationFilterChain.java:193)
at org.apache.catalina.core.ApplicationFilterChain.doFilter(ApplicationFilterChain.java:166)
at com.zeroinfinity.federatedclient.config.JwtRequestFilter.doFilter(JwtRequestFilter.java:103)
at org.apache.catalina.core.ApplicationFilterChain.internalDoFilter(ApplicationFilterChain.java:193)
at org.apache.catalina.core.ApplicationFilterChain.doFilter(ApplicationFilterChain.java:166)
at org.springframework.security.web.FilterChainProxy$VirtualFilterChain.doFilter(FilterChainProxy.java:320)
at org.springframework.security.web.access.intercept.FilterSecurityInterceptor.invoke(FilterSecurityInterceptor.java:126)
at org.springframework.security.web.access.intercept.FilterSecurityInterceptor.doFilter(FilterSecurityInterceptor.java:90)
at org.springframework.security.web.FilterChainProxy$VirtualFilterChain.doFilter(FilterChainProxy.java:334)
at org.springframework.security.web.access.ExceptionTranslationFilter.doFilter(ExceptionTranslationFilter.java:118)
at org.springframework.security.web.FilterChainProxy$VirtualFilterChain.doFilter(FilterChainProxy.java:334)
at org.springframework.security.web.session.SessionManagementFilter.doFilter(SessionManagementFilter.java:137)
at org.springframework.security.web.FilterChainProxy$VirtualFilterChain.doFilter(FilterChainProxy.java:334)
at org.springframework.security.web.authentication.AnonymousAuthenticationFilter.doFilter(AnonymousAuthenticationFilter.java:111)
at org.springframework.security.web.FilterChainProxy$VirtualFilterChain.doFilter(FilterChainProxy.java:334)
at org.springframework.security.web.servletapi.SecurityContextHolderAwareRequestFilter.doFilter(SecurityContextHolderAwareRequestFilter.java:158)
at org.springframework.security.web.FilterChainProxy$VirtualFilterChain.doFilter(FilterChainProxy.java:334)
at org.springframework.security.web.savedrequest.RequestCacheAwareFilter.doFilter(RequestCacheAwareFilter.java:63)
at org.springframework.security.web.FilterChainProxy$VirtualFilterChain.doFilter(FilterChainProxy.java:334)
at com.zeroinfinity.federatedclient.config.JwtRequestFilter.doFilter(JwtRequestFilter.java:103)
at org.springframework.security.web.FilterChainProxy$VirtualFilterChain.doFilter(FilterChainProxy.java:334)
at org.springframework.security.web.authentication.logout.LogoutFilter.doFilter(LogoutFilter.java:116)
at org.springframework.security.web.FilterChainProxy$VirtualFilterChain.doFilter(FilterChainProxy.java:334)
at org.springframework.web.filter.CorsFilter.doFilterInternal(CorsFilter.java:92)
at org.springframework.web.filter.OncePerRequestFilter.doFilter(OncePerRequestFilter.java:119)
at org.springframework.security.web.FilterChainProxy$VirtualFilterChain.doFilter(FilterChainProxy.java:334)
at org.springframework.security.web.header.HeaderWriterFilter.doHeadersAfter(HeaderWriterFilter.java:92)
at org.springframework.security.web.header.HeaderWriterFilter.doFilterInternal(HeaderWriterFilter.java:77)
at org.springframework.web.filter.OncePerRequestFilter.doFilter(OncePerRequestFilter.java:119)
at org.springframework.security.web.FilterChainProxy$VirtualFilterChain.doFilter(FilterChainProxy.java:334)
at org.springframework.security.web.context.SecurityContextPersistenceFilter.doFilter(SecurityContextPersistenceFilter.java:105)
at org.springframework.security.web.FilterChainProxy$VirtualFilterChain.doFilter(FilterChainProxy.java:334)
at org.springframework.security.web.context.request.async.WebAsyncManagerIntegrationFilter.doFilterInternal(WebAsyncManagerIntegrationFilter.java:56)
at org.springframework.web.filter.OncePerRequestFilter.doFilter(OncePerRequestFilter.java:119)
at org.springframework.security.web.FilterChainProxy$VirtualFilterChain.doFilter(FilterChainProxy.java:334)
at org.springframework.security.web.FilterChainProxy.doFilterInternal(FilterChainProxy.java:215)
at org.springframework.security.web.FilterChainProxy.doFilter(FilterChainProxy.java:178)
at org.springframework.web.filter.DelegatingFilterProxy.invokeDelegate(DelegatingFilterProxy.java:358)
at org.springframework.web.filter.DelegatingFilterProxy.doFilter(DelegatingFilterProxy.java:271)
at org.apache.catalina.core.ApplicationFilterChain.internalDoFilter(ApplicationFilterChain.java:193)
at org.apache.catalina.core.ApplicationFilterChain.doFilter(ApplicationFilterChain.java:166)
at org.springframework.web.filter.RequestContextFilter.doFilterInternal(RequestContextFilter.java:100)
at org.springframework.web.filter.OncePerRequestFilter.doFilter(OncePerRequestFilter.java:119)
at org.apache.catalina.core.ApplicationFilterChain.internalDoFilter(ApplicationFilterChain.java:193)
at org.apache.catalina.core.ApplicationFilterChain.doFilter(ApplicationFilterChain.java:166)
at org.springframework.web.filter.FormContentFilter.doFilterInternal(FormContentFilter.java:93)
at org.springframework.web.filter.OncePerRequestFilter.doFilter(OncePerRequestFilter.java:119)
at org.apache.catalina.core.ApplicationFilterChain.internalDoFilter(ApplicationFilterChain.java:193)
at org.apache.catalina.core.ApplicationFilterChain.doFilter(ApplicationFilterChain.java:166)
at org.springframework.web.filter.CharacterEncodingFilter.doFilterInternal(CharacterEncodingFilter.java:201)
at org.springframework.web.filter.OncePerRequestFilter.doFilter(OncePerRequestFilter.java:119)
at org.apache.catalina.core.ApplicationFilterChain.internalDoFilter(ApplicationFilterChain.java:193)
at org.apache.catalina.core.ApplicationFilterChain.doFilter(ApplicationFilterChain.java:166)
at org.apache.catalina.core.StandardWrapperValve.invoke(StandardWrapperValve.java:202)
at org.apache.catalina.core.StandardContextValve.invoke(StandardContextValve.java:96)
at org.apache.catalina.authenticator.AuthenticatorBase.invoke(AuthenticatorBase.java:541)
at org.apache.catalina.core.StandardHostValve.invoke(StandardHostValve.java:139)
at org.apache.catalina.valves.ErrorReportValve.invoke(ErrorReportValve.java:92)
at org.apache.catalina.core.StandardEngineValve.invoke(StandardEngineValve.java:74)
at org.apache.catalina.connector.CoyoteAdapter.service(CoyoteAdapter.java:343)
at org.apache.coyote.http11.Http11Processor.service(Http11Processor.java:373)
at org.apache.coyote.AbstractProcessorLight.process(AbstractProcessorLight.java:65)
at org.apache.coyote.AbstractProtocol$ConnectionHandler.process(AbstractProtocol.java:868)
at org.apache.tomcat.util.net.NioEndpoint$SocketProcessor.doRun(NioEndpoint.java:1590)
at org.apache.tomcat.util.net.SocketProcessorBase.run(SocketProcessorBase.java:49)
at java.util.concurrent.ThreadPoolExecutor.runWorker(ThreadPoolExecutor.java:1149)
at java.util.concurrent.ThreadPoolExecutor$Worker.run(ThreadPoolExecutor.java:624)
at org.apache.tomcat.util.threads.TaskThread$WrappingRunnable.run(TaskThread.java:61)
at java.lang.Thread.run(Thread.java:748)
2023-05-14 02:05:53	476 [http-nio-9091-exec-1] INFO [ServiceController] [RRN="] - [STAN="] - Request received to pull and sync machine learning model from server @ V1
2023-05-14 02:05:53	476 [http-nio-9091-exec-1] INFO [RestServerServiceImpl] [RRN="] - [STAN="] - Incoming request to pull models from server.
2023-05-14 02:05:55	873 [http-nio-9091-exec-1] INFO [UnirestUtil] [RRN="] - [STAN="] - POST: params: [admin@123]
2023-05-14 02:05:57	694 [HikariPool-1 housekeeper] DEBUG [HikariPool] [RRN="] - [STAN="] - HikariPool-1 - Pool stats (total=10	active=1	idle=9	waiting=0)
2023-05-14 02:05:57	695 [HikariPool-1 housekeeper] DEBUG [HikariPool] [RRN="] - [STAN="] - HikariPool-1 - Fill pool skipped	pool is at sufficient level.
2023-05-14 02:06:27	701 [HikariPool-1 housekeeper] DEBUG [HikariPool] [RRN="] - [STAN="] - HikariPool-1 - Pool stats (total=10	active=1	idle=9	waiting=0)
2023-05-14 02:06:27	702 [HikariPool-1 housekeeper] DEBUG [HikariPool] [RRN="] - [STAN="] - HikariPool-1 - Fill pool skipped	pool is at sufficient level.
2023-05-14 02:06:31	010 [http-nio-9091-exec-1] INFO [RestServerServiceImpl] [RRN="] - [STAN="] - client1 - token: null - expiry: null
2023-05-14 02:06:31	870 [http-nio-9091-exec-1] INFO [UnirestUtil] [RRN="] - [STAN="] - GET: params: [null]
2023-05-14 02:06:33	888 [http-nio-9091-exec-1] ERROR [ServiceController] [RRN="] - [STAN="] - exception - method: syncModel -> {}
java.lang.IllegalStateException: Not a JSON Array: {"response":{"response_code":"068"	response_desc:"----Malformed Token ----"}}
at com.google.gson.JsonElement.getAsJsonArray(JsonElement.java:107)
at com.zeroinfinity.federatedclient.service.impl.RestServerServiceImpl.pullAndSyncModel(RestServerServiceImpl.java:150)
at com.zeroinfinity.federatedclient.controller.ServiceController.syncModel(ServiceController.java:115)
at sun.reflect.NativeMethodAccessorImpl.invoke0(Native Method)
at sun.reflect.NativeMethodAccessorImpl.invoke(NativeMethodAccessorImpl.java:62)
at sun.reflect.DelegatingMethodAccessorImpl.invoke(DelegatingMethodAccessorImpl.java:43)
at java.lang.reflect.Method.invoke(Method.java:498)
at org.springframework.web.method.support.InvocableHandlerMethod.doInvoke(InvocableHandlerMethod.java:190)
at org.springframework.web.method.support.InvocableHandlerMethod.invokeForRequest(InvocableHandlerMethod.java:138)
at org.springframework.web.servlet.mvc.method.annotation.ServletInvocableHandlerMethod.invokeAndHandle(ServletInvocableHandlerMethod.java:105)
at org.springframework.web.servlet.mvc.method.annotation.RequestMappingHandlerAdapter.invokeHandlerMethod(RequestMappingHandlerAdapter.java:879)
at org.springframework.web.servlet.mvc.method.annotation.RequestMappingHandlerAdapter.handleInternal(RequestMappingHandlerAdapter.java:793)
at org.springframework.web.servlet.mvc.method.AbstractHandlerMethodAdapter.handle(AbstractHandlerMethodAdapter.java:87)
at org.springframework.web.servlet.DispatcherServlet.doDispatch(DispatcherServlet.java:1040)
at org.springframework.web.servlet.DispatcherServlet.doService(DispatcherServlet.java:943)
at org.springframework.web.servlet.FrameworkServlet.processRequest(FrameworkServlet.java:1006)
at org.springframework.web.servlet.FrameworkServlet.doGet(FrameworkServlet.java:898)
at javax.servlet.http.HttpServlet.service(HttpServlet.java:634)
at org.springframework.web.servlet.FrameworkServlet.service(FrameworkServlet.java:883)
at javax.servlet.http.HttpServlet.service(HttpServlet.java:741)
at org.apache.catalina.core.ApplicationFilterChain.internalDoFilter(ApplicationFilterChain.java:231)
at org.apache.catalina.core.ApplicationFilterChain.doFilter(ApplicationFilterChain.java:166)
at org.apache.tomcat.websocket.server.WsFilter.doFilter(WsFilter.java:53)
at org.apache.catalina.core.ApplicationFilterChain.internalDoFilter(ApplicationFilterChain.java:193)
at org.apache.catalina.core.ApplicationFilterChain.doFilter(ApplicationFilterChain.java:166)
at com.zeroinfinity.federatedclient.config.JwtRequestFilter.doFilter(JwtRequestFilter.java:103)
at org.apache.catalina.core.ApplicationFilterChain.internalDoFilter(ApplicationFilterChain.java:193)
at org.apache.catalina.core.ApplicationFilterChain.doFilter(ApplicationFilterChain.java:166)
at org.springframework.security.web.FilterChainProxy$VirtualFilterChain.doFilter(FilterChainProxy.java:320)
at org.springframework.security.web.access.intercept.FilterSecurityInterceptor.invoke(FilterSecurityInterceptor.java:126)
at org.springframework.security.web.access.intercept.FilterSecurityInterceptor.doFilter(FilterSecurityInterceptor.java:90)
at org.springframework.security.web.FilterChainProxy$VirtualFilterChain.doFilter(FilterChainProxy.java:334)
at org.springframework.security.web.access.ExceptionTranslationFilter.doFilter(ExceptionTranslationFilter.java:118)
at org.springframework.security.web.FilterChainProxy$VirtualFilterChain.doFilter(FilterChainProxy.java:334)
at org.springframework.security.web.session.SessionManagementFilter.doFilter(SessionManagementFilter.java:137)
at org.springframework.security.web.FilterChainProxy$VirtualFilterChain.doFilter(FilterChainProxy.java:334)
at org.springframework.security.web.authentication.AnonymousAuthenticationFilter.doFilter(AnonymousAuthenticationFilter.java:111)
at org.springframework.security.web.FilterChainProxy$VirtualFilterChain.doFilter(FilterChainProxy.java:334)
at org.springframework.security.web.servletapi.SecurityContextHolderAwareRequestFilter.doFilter(SecurityContextHolderAwareRequestFilter.java:158)
at org.springframework.security.web.FilterChainProxy$VirtualFilterChain.doFilter(FilterChainProxy.java:334)
at org.springframework.security.web.savedrequest.RequestCacheAwareFilter.doFilter(RequestCacheAwareFilter.java:63)
at org.springframework.security.web.FilterChainProxy$VirtualFilterChain.doFilter(FilterChainProxy.java:334)
at com.zeroinfinity.federatedclient.config.JwtRequestFilter.doFilter(JwtRequestFilter.java:103)
at org.springframework.security.web.FilterChainProxy$VirtualFilterChain.doFilter(FilterChainProxy.java:334)
at org.springframework.security.web.authentication.logout.LogoutFilter.doFilter(LogoutFilter.java:116)
at org.springframework.security.web.FilterChainProxy$VirtualFilterChain.doFilter(FilterChainProxy.java:334)
at org.springframework.web.filter.CorsFilter.doFilterInternal(CorsFilter.java:92)
at org.springframework.web.filter.OncePerRequestFilter.doFilter(OncePerRequestFilter.java:119)
at org.springframework.security.web.FilterChainProxy$VirtualFilterChain.doFilter(FilterChainProxy.java:334)
at org.springframework.security.web.header.HeaderWriterFilter.doHeadersAfter(HeaderWriterFilter.java:92)
at org.springframework.security.web.header.HeaderWriterFilter.doFilterInternal(HeaderWriterFilter.java:77)
at org.springframework.web.filter.OncePerRequestFilter.doFilter(OncePerRequestFilter.java:119)
at org.springframework.security.web.FilterChainProxy$VirtualFilterChain.doFilter(FilterChainProxy.java:334)
at org.springframework.security.web.context.SecurityContextPersistenceFilter.doFilter(SecurityContextPersistenceFilter.java:105)
at org.springframework.security.web.FilterChainProxy$VirtualFilterChain.doFilter(FilterChainProxy.java:334)
at org.springframework.security.web.context.request.async.WebAsyncManagerIntegrationFilter.doFilterInternal(WebAsyncManagerIntegrationFilter.java:56)
at org.springframework.web.filter.OncePerRequestFilter.doFilter(OncePerRequestFilter.java:119)
at org.springframework.security.web.FilterChainProxy$VirtualFilterChain.doFilter(FilterChainProxy.java:334)
at org.springframework.security.web.FilterChainProxy.doFilterInternal(FilterChainProxy.java:215)
at org.springframework.security.web.FilterChainProxy.doFilter(FilterChainProxy.java:178)
at org.springframework.web.filter.DelegatingFilterProxy.invokeDelegate(DelegatingFilterProxy.java:358)
at org.springframework.web.filter.DelegatingFilterProxy.doFilter(DelegatingFilterProxy.java:271)
at org.apache.catalina.core.ApplicationFilterChain.internalDoFilter(ApplicationFilterChain.java:193)
at org.apache.catalina.core.ApplicationFilterChain.doFilter(ApplicationFilterChain.java:166)
at org.springframework.web.filter.RequestContextFilter.doFilterInternal(RequestContextFilter.java:100)
at org.springframework.web.filter.OncePerRequestFilter.doFilter(OncePerRequestFilter.java:119)
at org.apache.catalina.core.ApplicationFilterChain.internalDoFilter(ApplicationFilterChain.java:193)
at org.apache.catalina.core.ApplicationFilterChain.doFilter(ApplicationFilterChain.java:166)
at org.springframework.web.filter.FormContentFilter.doFilterInternal(FormContentFilter.java:93)
at org.springframework.web.filter.OncePerRequestFilter.doFilter(OncePerRequestFilter.java:119)
at org.apache.catalina.core.ApplicationFilterChain.internalDoFilter(ApplicationFilterChain.java:193)
at org.apache.catalina.core.ApplicationFilterChain.doFilter(ApplicationFilterChain.java:166)
at org.springframework.web.filter.CharacterEncodingFilter.doFilterInternal(CharacterEncodingFilter.java:201)
at org.springframework.web.filter.OncePerRequestFilter.doFilter(OncePerRequestFilter.java:119)
at org.apache.catalina.core.ApplicationFilterChain.internalDoFilter(ApplicationFilterChain.java:193)
at org.apache.catalina.core.ApplicationFilterChain.doFilter(ApplicationFilterChain.java:166)
at org.apache.catalina.core.StandardWrapperValve.invoke(StandardWrapperValve.java:202)
at org.apache.catalina.core.StandardContextValve.invoke(StandardContextValve.java:96)
at org.apache.catalina.authenticator.AuthenticatorBase.invoke(AuthenticatorBase.java:541)
at org.apache.catalina.core.StandardHostValve.invoke(StandardHostValve.java:139)
at org.apache.catalina.valves.ErrorReportValve.invoke(ErrorReportValve.java:92)
at org.apache.catalina.core.StandardEngineValve.invoke(StandardEngineValve.java:74)
at org.apache.catalina.connector.CoyoteAdapter.service(CoyoteAdapter.java:343)
at org.apache.coyote.http11.Http11Processor.service(Http11Processor.java:373)
at org.apache.coyote.AbstractProcessorLight.process(AbstractProcessorLight.java:65)
at org.apache.coyote.AbstractProtocol$ConnectionHandler.process(AbstractProtocol.java:868)
at org.apache.tomcat.util.net.NioEndpoint$SocketProcessor.doRun(NioEndpoint.java:1590)
at org.apache.tomcat.util.net.SocketProcessorBase.run(SocketProcessorBase.java:49)
at java.util.concurrent.ThreadPoolExecutor.runWorker(ThreadPoolExecutor.java:1149)
at java.util.concurrent.ThreadPoolExecutor$Worker.run(ThreadPoolExecutor.java:624)
at org.apache.tomcat.util.threads.TaskThread$WrappingRunnable.run(TaskThread.java:61)
at java.lang.Thread.run(Thread.java:748)
2023-05-14 02:06:37	870 [http-nio-9091-exec-5] INFO [ServiceController] [RRN="] - [STAN="] - Request received to pull and sync machine learning model from server @ V1
2023-05-14 02:06:37	870 [http-nio-9091-exec-5] INFO [RestServerServiceImpl] [RRN="] - [STAN="] - Incoming request to pull models from server.
2023-05-14 02:06:40	991 [http-nio-9091-exec-5] INFO [UnirestUtil] [RRN="] - [STAN="] - POST: params: [admin@123]
2023-05-14 02:06:57	710 [HikariPool-1 housekeeper] DEBUG [HikariPool] [RRN="] - [STAN="] - HikariPool-1 - Pool stats (total=10	active=1	idle=9	waiting=0)
2023-05-14 02:06:57	711 [HikariPool-1 housekeeper] DEBUG [HikariPool] [RRN="] - [STAN="] - HikariPool-1 - Fill pool skipped	pool is at sufficient level.
2023-05-14 02:07:27	724 [HikariPool-1 housekeeper] DEBUG [HikariPool] [RRN="] - [STAN="] - HikariPool-1 - Pool stats (total=10	active=1	idle=9	waiting=0)
2023-05-14 02:07:27	725 [HikariPool-1 housekeeper] DEBUG [HikariPool] [RRN="] - [STAN="] - HikariPool-1 - Fill pool skipped	pool is at sufficient level.
2023-05-14 02:07:57	740 [HikariPool-1 housekeeper] DEBUG [HikariPool] [RRN="] - [STAN="] - HikariPool-1 - Pool stats (total=10	active=1	idle=9	waiting=0)
2023-05-14 02:07:57	741 [HikariPool-1 housekeeper] DEBUG [HikariPool] [RRN="] - [STAN="] - HikariPool-1 - Fill pool skipped	pool is at sufficient level.
2023-05-14 02:08:23	416 [http-nio-9091-exec-5] INFO [RestServerServiceImpl] [RRN="] - [STAN="] - client1 - token: null - expiry: null
2023-05-14 02:08:23	418 [http-nio-9091-exec-5] INFO [UnirestUtil] [RRN="] - [STAN="] - GET: params: [null]
2023-05-14 02:08:23	427 [http-nio-9091-exec-5] ERROR [ServiceController] [RRN="] - [STAN="] - exception - method: syncModel -> {}
java.lang.IllegalStateException: Not a JSON Array: {"response":{"response_code":"068"	response_desc:"----Malformed Token ----"}}
at com.google.gson.JsonElement.getAsJsonArray(JsonElement.java:107)
at com.zeroinfinity.federatedclient.service.impl.RestServerServiceImpl.pullAndSyncModel(RestServerServiceImpl.java:150)
at com.zeroinfinity.federatedclient.controller.ServiceController.syncModel(ServiceController.java:115)
at sun.reflect.NativeMethodAccessorImpl.invoke0(Native Method)
at sun.reflect.NativeMethodAccessorImpl.invoke(NativeMethodAccessorImpl.java:62)
at sun.reflect.DelegatingMethodAccessorImpl.invoke(DelegatingMethodAccessorImpl.java:43)
at java.lang.reflect.Method.invoke(Method.java:498)
at org.springframework.web.method.support.InvocableHandlerMethod.doInvoke(InvocableHandlerMethod.java:190)
at org.springframework.web.method.support.InvocableHandlerMethod.invokeForRequest(InvocableHandlerMethod.java:138)
at org.springframework.web.servlet.mvc.method.annotation.ServletInvocableHandlerMethod.invokeAndHandle(ServletInvocableHandlerMethod.java:105)
at org.springframework.web.servlet.mvc.method.annotation.RequestMappingHandlerAdapter.invokeHandlerMethod(RequestMappingHandlerAdapter.java:879)
at org.springframework.web.servlet.mvc.method.annotation.RequestMappingHandlerAdapter.handleInternal(RequestMappingHandlerAdapter.java:793)
at org.springframework.web.servlet.mvc.method.AbstractHandlerMethodAdapter.handle(AbstractHandlerMethodAdapter.java:87)
at org.springframework.web.servlet.DispatcherServlet.doDispatch(DispatcherServlet.java:1040)
at org.springframework.web.servlet.DispatcherServlet.doService(DispatcherServlet.java:943)
at org.springframework.web.servlet.FrameworkServlet.processRequest(FrameworkServlet.java:1006)
at org.springframework.web.servlet.FrameworkServlet.doGet(FrameworkServlet.java:898)
at javax.servlet.http.HttpServlet.service(HttpServlet.java:634)
at org.springframework.web.servlet.FrameworkServlet.service(FrameworkServlet.java:883)
at javax.servlet.http.HttpServlet.service(HttpServlet.java:741)
at org.apache.catalina.core.ApplicationFilterChain.internalDoFilter(ApplicationFilterChain.java:231)
at org.apache.catalina.core.ApplicationFilterChain.doFilter(ApplicationFilterChain.java:166)
at org.apache.tomcat.websocket.server.WsFilter.doFilter(WsFilter.java:53)
at org.apache.catalina.core.ApplicationFilterChain.internalDoFilter(ApplicationFilterChain.java:193)
at org.apache.catalina.core.ApplicationFilterChain.doFilter(ApplicationFilterChain.java:166)
at com.zeroinfinity.federatedclient.config.JwtRequestFilter.doFilter(JwtRequestFilter.java:103)
at org.apache.catalina.core.ApplicationFilterChain.internalDoFilter(ApplicationFilterChain.java:193)
at org.apache.catalina.core.ApplicationFilterChain.doFilter(ApplicationFilterChain.java:166)
at org.springframework.security.web.FilterChainProxy$VirtualFilterChain.doFilter(FilterChainProxy.java:320)
at org.springframework.security.web.access.intercept.FilterSecurityInterceptor.invoke(FilterSecurityInterceptor.java:126)
at org.springframework.security.web.access.intercept.FilterSecurityInterceptor.doFilter(FilterSecurityInterceptor.java:90)
at org.springframework.security.web.FilterChainProxy$VirtualFilterChain.doFilter(FilterChainProxy.java:334)
at org.springframework.security.web.access.ExceptionTranslationFilter.doFilter(ExceptionTranslationFilter.java:118)
at org.springframework.security.web.FilterChainProxy$VirtualFilterChain.doFilter(FilterChainProxy.java:334)
at org.springframework.security.web.session.SessionManagementFilter.doFilter(SessionManagementFilter.java:137)
at org.springframework.security.web.FilterChainProxy$VirtualFilterChain.doFilter(FilterChainProxy.java:334)
at org.springframework.security.web.authentication.AnonymousAuthenticationFilter.doFilter(AnonymousAuthenticationFilter.java:111)
at org.springframework.security.web.FilterChainProxy$VirtualFilterChain.doFilter(FilterChainProxy.java:334)
at org.springframework.security.web.servletapi.SecurityContextHolderAwareRequestFilter.doFilter(SecurityContextHolderAwareRequestFilter.java:158)
at org.springframework.security.web.FilterChainProxy$VirtualFilterChain.doFilter(FilterChainProxy.java:334)
at org.springframework.security.web.savedrequest.RequestCacheAwareFilter.doFilter(RequestCacheAwareFilter.java:63)
at org.springframework.security.web.FilterChainProxy$VirtualFilterChain.doFilter(FilterChainProxy.java:334)
at com.zeroinfinity.federatedclient.config.JwtRequestFilter.doFilter(JwtRequestFilter.java:103)
at org.springframework.security.web.FilterChainProxy$VirtualFilterChain.doFilter(FilterChainProxy.java:334)
at org.springframework.security.web.authentication.logout.LogoutFilter.doFilter(LogoutFilter.java:116)
at org.springframework.security.web.FilterChainProxy$VirtualFilterChain.doFilter(FilterChainProxy.java:334)
at org.springframework.web.filter.CorsFilter.doFilterInternal(CorsFilter.java:92)
at org.springframework.web.filter.OncePerRequestFilter.doFilter(OncePerRequestFilter.java:119)
at org.springframework.security.web.FilterChainProxy$VirtualFilterChain.doFilter(FilterChainProxy.java:334)
at org.springframework.security.web.header.HeaderWriterFilter.doHeadersAfter(HeaderWriterFilter.java:92)
at org.springframework.security.web.header.HeaderWriterFilter.doFilterInternal(HeaderWriterFilter.java:77)
at org.springframework.web.filter.OncePerRequestFilter.doFilter(OncePerRequestFilter.java:119)
at org.springframework.security.web.FilterChainProxy$VirtualFilterChain.doFilter(FilterChainProxy.java:334)
at org.springframework.security.web.context.SecurityContextPersistenceFilter.doFilter(SecurityContextPersistenceFilter.java:105)
at org.springframework.security.web.FilterChainProxy$VirtualFilterChain.doFilter(FilterChainProxy.java:334)
at org.springframework.security.web.context.request.async.WebAsyncManagerIntegrationFilter.doFilterInternal(WebAsyncManagerIntegrationFilter.java:56)
at org.springframework.web.filter.OncePerRequestFilter.doFilter(OncePerRequestFilter.java:119)
at org.springframework.security.web.FilterChainProxy$VirtualFilterChain.doFilter(FilterChainProxy.java:334)
at org.springframework.security.web.FilterChainProxy.doFilterInternal(FilterChainProxy.java:215)
at org.springframework.security.web.FilterChainProxy.doFilter(FilterChainProxy.java:178)
at org.springframework.web.filter.DelegatingFilterProxy.invokeDelegate(DelegatingFilterProxy.java:358)
at org.springframework.web.filter.DelegatingFilterProxy.doFilter(DelegatingFilterProxy.java:271)
at org.apache.catalina.core.ApplicationFilterChain.internalDoFilter(ApplicationFilterChain.java:193)
at org.apache.catalina.core.ApplicationFilterChain.doFilter(ApplicationFilterChain.java:166)
at org.springframework.web.filter.RequestContextFilter.doFilterInternal(RequestContextFilter.java:100)
at org.springframework.web.filter.OncePerRequestFilter.doFilter(OncePerRequestFilter.java:119)
at org.apache.catalina.core.ApplicationFilterChain.internalDoFilter(ApplicationFilterChain.java:193)
at org.apache.catalina.core.ApplicationFilterChain.doFilter(ApplicationFilterChain.java:166)
at org.springframework.web.filter.FormContentFilter.doFilterInternal(FormContentFilter.java:93)
at org.springframework.web.filter.OncePerRequestFilter.doFilter(OncePerRequestFilter.java:119)
at org.apache.catalina.core.ApplicationFilterChain.internalDoFilter(ApplicationFilterChain.java:193)
at org.apache.catalina.core.ApplicationFilterChain.doFilter(ApplicationFilterChain.java:166)
at org.springframework.web.filter.CharacterEncodingFilter.doFilterInternal(CharacterEncodingFilter.java:201)
at org.springframework.web.filter.OncePerRequestFilter.doFilter(OncePerRequestFilter.java:119)
at org.apache.catalina.core.ApplicationFilterChain.internalDoFilter(ApplicationFilterChain.java:193)
at org.apache.catalina.core.ApplicationFilterChain.doFilter(ApplicationFilterChain.java:166)
at org.apache.catalina.core.StandardWrapperValve.invoke(StandardWrapperValve.java:202)
at org.apache.catalina.core.StandardContextValve.invoke(StandardContextValve.java:96)
at org.apache.catalina.authenticator.AuthenticatorBase.invoke(AuthenticatorBase.java:541)
at org.apache.catalina.core.StandardHostValve.invoke(StandardHostValve.java:139)
at org.apache.catalina.valves.ErrorReportValve.invoke(ErrorReportValve.java:92)
at org.apache.catalina.core.StandardEngineValve.invoke(StandardEngineValve.java:74)
at org.apache.catalina.connector.CoyoteAdapter.service(CoyoteAdapter.java:343)
at org.apache.coyote.http11.Http11Processor.service(Http11Processor.java:373)
at org.apache.coyote.AbstractProcessorLight.process(AbstractProcessorLight.java:65)
at org.apache.coyote.AbstractProtocol$ConnectionHandler.process(AbstractProtocol.java:868)
at org.apache.tomcat.util.net.NioEndpoint$SocketProcessor.doRun(NioEndpoint.java:1590)
at org.apache.tomcat.util.net.SocketProcessorBase.run(SocketProcessorBase.java:49)
at java.util.concurrent.ThreadPoolExecutor.runWorker(ThreadPoolExecutor.java:1149)
at java.util.concurrent.ThreadPoolExecutor$Worker.run(ThreadPoolExecutor.java:624)
at org.apache.tomcat.util.threads.TaskThread$WrappingRunnable.run(TaskThread.java:61)
at java.lang.Thread.run(Thread.java:748)
2023-05-14 02:08:27	744 [HikariPool-1 housekeeper] DEBUG [HikariPool] [RRN="] - [STAN="] - HikariPool-1 - Pool stats (total=10	active=0	idle=10	waiting=0)
2023-05-14 02:08:27	744 [HikariPool-1 housekeeper] DEBUG [HikariPool] [RRN="] - [STAN="] - HikariPool-1 - Fill pool skipped	pool is at sufficient level.
2023-05-14 02:08:48	863 [main] INFO [FederatedClientApplication] [RRN="] - [STAN="] - Starting FederatedClientApplication on Hasnain-Rabbani with PID 11160 (E:\Workspace\Eclipse\zeroinfinity\thesis\federated-client\federated-client\target\classes started by hp in E:\Workspace\Eclipse\zeroinfinity\thesis\federated-client\federated-client)
2023-05-14 02:08:48	868 [main] INFO [FederatedClientApplication] [RRN="] - [STAN="] - The following profiles are active: client1
2023-05-14 02:08:50	480 [main] INFO [RepositoryConfigurationDelegate] [RRN="] - [STAN="] - Bootstrapping Spring Data JPA repositories in DEFERRED mode.
2023-05-14 02:08:50	603 [main] INFO [RepositoryConfigurationDelegate] [RRN="] - [STAN="] - Finished Spring Data repository scanning in 105ms. Found 3 JPA repository interfaces.
2023-05-14 02:08:50	916 [main] INFO [EnableEncryptablePropertiesBeanFactoryPostProcessor] [RRN="] - [STAN="] - Post-processing PropertySource instances
2023-05-14 02:08:51	041 [main] INFO [EncryptablePropertySourceConverter] [RRN="] - [STAN="] - Converting PropertySource configurationProperties [org.springframework.boot.context.properties.source.ConfigurationPropertySourcesPropertySource] to AOP Proxy
2023-05-14 02:08:51	042 [main] INFO [EncryptablePropertySourceConverter] [RRN="] - [STAN="] - Converting PropertySource commandLineArgs [org.springframework.core.env.SimpleCommandLinePropertySource] to EncryptableEnumerablePropertySourceWrapper
2023-05-14 02:08:51	042 [main] INFO [EncryptablePropertySourceConverter] [RRN="] - [STAN="] - Converting PropertySource servletConfigInitParams [org.springframework.core.env.PropertySource$StubPropertySource] to EncryptablePropertySourceWrapper
2023-05-14 02:08:51	042 [main] INFO [EncryptablePropertySourceConverter] [RRN="] - [STAN="] - Converting PropertySource servletContextInitParams [org.springframework.core.env.PropertySource$StubPropertySource] to EncryptablePropertySourceWrapper
2023-05-14 02:08:51	042 [main] INFO [EncryptablePropertySourceConverter] [RRN="] - [STAN="] - Converting PropertySource systemProperties [org.springframework.core.env.PropertiesPropertySource] to EncryptableMapPropertySourceWrapper
2023-05-14 02:08:51	042 [main] INFO [EncryptablePropertySourceConverter] [RRN="] - [STAN="] - Converting PropertySource systemEnvironment [org.springframework.boot.env.SystemEnvironmentPropertySourceEnvironmentPostProcessor$OriginAwareSystemEnvironmentPropertySource] to EncryptableSystemEnvironmentPropertySourceWrapper
2023-05-14 02:08:51	043 [main] INFO [EncryptablePropertySourceConverter] [RRN="] - [STAN="] - Converting PropertySource random [org.springframework.boot.env.RandomValuePropertySource] to EncryptablePropertySourceWrapper
2023-05-14 02:08:51	043 [main] INFO [EncryptablePropertySourceConverter] [RRN="] - [STAN="] - Converting PropertySource applicationConfig: [file:./application-client1.yml] [org.springframework.boot.env.OriginTrackedMapPropertySource] to EncryptableMapPropertySourceWrapper
2023-05-14 02:08:51	310 [main] INFO [DefaultLazyPropertyFilter] [RRN="] - [STAN="] - Property Filter custom Bean not found with name 'encryptablePropertyFilter'. Initializing Default Property Filter
2023-05-14 02:08:52	123 [main] INFO [TomcatWebServer] [RRN="] - [STAN="] - Tomcat initialized with port(s): 9091 (http)
2023-05-14 02:08:52	137 [main] INFO [Http11NioProtocol] [RRN="] - [STAN="] - Initializing ProtocolHandler ["http-nio-9091"]
2023-05-14 02:08:52	138 [main] INFO [StandardService] [RRN="] - [STAN="] - Starting service [Tomcat]
2023-05-14 02:08:52	138 [main] INFO [StandardEngine] [RRN="] - [STAN="] - Starting Servlet engine: [Apache Tomcat/9.0.36]
2023-05-14 02:08:52	262 [main] INFO [[/]] [RRN="] - [STAN="] - Initializing Spring embedded WebApplicationContext
2023-05-14 02:08:52	262 [main] INFO [ServletWebServerApplicationContext] [RRN="] - [STAN="] - Root WebApplicationContext: initialization completed in 3336 ms
2023-05-14 02:08:52	272 [main] INFO [DefaultLazyPropertyResolver] [RRN="] - [STAN="] - Property Resolver custom Bean not found with name 'encryptablePropertyResolver'. Initializing Default Property Resolver
2023-05-14 02:08:52	279 [main] INFO [DefaultLazyPropertyDetector] [RRN="] - [STAN="] - Property Detector custom Bean not found with name 'encryptablePropertyDetector'. Initializing Default Property Detector
2023-05-14 02:08:52	478 [main] DEBUG [HikariConfig] [RRN="] - [STAN="] - Driver class com.mysql.cj.jdbc.Driver found in Thread context class loader sun.misc.Launcher$AppClassLoader@18b4aac2
2023-05-14 02:08:52	656 [main] INFO [ThreadPoolTaskExecutor] [RRN="] - [STAN="] - Initializing ExecutorService 'applicationTaskExecutor'
2023-05-14 02:08:52	722 [task-1] INFO [LogHelper] [RRN="] - [STAN="] - HHH000204: Processing PersistenceUnitInfo [name: default]
2023-05-14 02:08:52	790 [main] WARN [JpaBaseConfiguration$JpaWebConfiguration] [RRN="] - [STAN="] - spring.jpa.open-in-view is enabled by default. Therefore	database queries may be performed during view rendering. Explicitly configure spring.jpa.open-in-view to disable this warning
2023-05-14 02:08:52	840 [task-1] INFO [Version] [RRN="] - [STAN="] - HHH000412: Hibernate ORM core version 5.4.17.Final
2023-05-14 02:08:53	114 [task-1] INFO [Version] [RRN="] - [STAN="] - HCANN000001: Hibernate Commons Annotations {5.1.0.Final}
2023-05-14 02:08:53	378 [task-1] DEBUG [HikariConfig] [RRN="] - [STAN="] - HikariPool-1 - configuration:
2023-05-14 02:08:53	380 [task-1] DEBUG [HikariConfig] [RRN="] - [STAN="] - allowPoolSuspension.............false
2023-05-14 02:08:53	380 [task-1] DEBUG [HikariConfig] [RRN="] - [STAN="] - autoCommit......................true
2023-05-14 02:08:53	380 [task-1] DEBUG [HikariConfig] [RRN="] - [STAN="] - catalog.........................none
2023-05-14 02:08:53	380 [task-1] DEBUG [HikariConfig] [RRN="] - [STAN="] - connectionInitSql...............none
2023-05-14 02:08:53	380 [task-1] DEBUG [HikariConfig] [RRN="] - [STAN="] - connectionTestQuery.............none
2023-05-14 02:08:53	380 [task-1] DEBUG [HikariConfig] [RRN="] - [STAN="] - connectionTimeout...............30000
2023-05-14 02:08:53	380 [task-1] DEBUG [HikariConfig] [RRN="] - [STAN="] - dataSource......................none
2023-05-14 02:08:53	380 [task-1] DEBUG [HikariConfig] [RRN="] - [STAN="] - dataSourceClassName.............none
2023-05-14 02:08:53	380 [task-1] DEBUG [HikariConfig] [RRN="] - [STAN="] - dataSourceJNDI..................none
2023-05-14 02:08:53	382 [task-1] DEBUG [HikariConfig] [RRN="] - [STAN="] - dataSourceProperties............{password=<masked>}
2023-05-14 02:08:53	382 [task-1] DEBUG [HikariConfig] [RRN="] - [STAN="] - driverClassName................."com.mysql.cj.jdbc.Driver"
2023-05-14 02:08:53	382 [task-1] DEBUG [HikariConfig] [RRN="] - [STAN="] - exceptionOverrideClassName......none
2023-05-14 02:08:53	382 [task-1] DEBUG [HikariConfig] [RRN="] - [STAN="] - healthCheckProperties...........{}
2023-05-14 02:08:53	382 [task-1] DEBUG [HikariConfig] [RRN="] - [STAN="] - healthCheckRegistry.............none
2023-05-14 02:08:53	382 [task-1] DEBUG [HikariConfig] [RRN="] - [STAN="] - idleTimeout.....................600000
2023-05-14 02:08:53	382 [task-1] DEBUG [HikariConfig] [RRN="] - [STAN="] - initializationFailTimeout.......1
2023-05-14 02:08:53	383 [task-1] DEBUG [HikariConfig] [RRN="] - [STAN="] - isolateInternalQueries..........false
2023-05-14 02:08:53	383 [task-1] DEBUG [HikariConfig] [RRN="] - [STAN="] - jdbcUrl.........................jdbc:mysql://localhost:3306/test1
2023-05-14 02:08:53	383 [task-1] DEBUG [HikariConfig] [RRN="] - [STAN="] - leakDetectionThreshold..........0
2023-05-14 02:08:53	383 [task-1] DEBUG [HikariConfig] [RRN="] - [STAN="] - maxLifetime.....................1800000
2023-05-14 02:08:53	383 [task-1] DEBUG [HikariConfig] [RRN="] - [STAN="] - maximumPoolSize.................10
2023-05-14 02:08:53	383 [task-1] DEBUG [HikariConfig] [RRN="] - [STAN="] - metricRegistry..................none
2023-05-14 02:08:53	383 [task-1] DEBUG [HikariConfig] [RRN="] - [STAN="] - metricsTrackerFactory...........none
2023-05-14 02:08:53	383 [task-1] DEBUG [HikariConfig] [RRN="] - [STAN="] - minimumIdle.....................10
2023-05-14 02:08:53	383 [task-1] DEBUG [HikariConfig] [RRN="] - [STAN="] - password........................<masked>
2023-05-14 02:08:53	383 [task-1] DEBUG [HikariConfig] [RRN="] - [STAN="] - poolName........................"HikariPool-1"
2023-05-14 02:08:53	383 [task-1] DEBUG [HikariConfig] [RRN="] - [STAN="] - readOnly........................false
2023-05-14 02:08:53	384 [task-1] DEBUG [HikariConfig] [RRN="] - [STAN="] - registerMbeans..................false
2023-05-14 02:08:53	384 [task-1] DEBUG [HikariConfig] [RRN="] - [STAN="] - scheduledExecutor...............none
2023-05-14 02:08:53	384 [task-1] DEBUG [HikariConfig] [RRN="] - [STAN="] - schema..........................none
2023-05-14 02:08:53	384 [task-1] DEBUG [HikariConfig] [RRN="] - [STAN="] - threadFactory...................internal
2023-05-14 02:08:53	384 [task-1] DEBUG [HikariConfig] [RRN="] - [STAN="] - transactionIsolation............default
2023-05-14 02:08:53	384 [task-1] DEBUG [HikariConfig] [RRN="] - [STAN="] - username........................"root"
2023-05-14 02:08:53	384 [task-1] DEBUG [HikariConfig] [RRN="] - [STAN="] - validationTimeout...............5000
2023-05-14 02:08:53	384 [task-1] INFO [HikariDataSource] [RRN="] - [STAN="] - HikariPool-1 - Starting...
2023-05-14 02:08:53	480 [main] INFO [DefaultSecurityFilterChain] [RRN="] - [STAN="] - Creating filter chain: Ant [pattern='/v2/api-docs']	[]
2023-05-14 02:08:53	480 [main] INFO [DefaultSecurityFilterChain] [RRN="] - [STAN="] - Creating filter chain: Ant [pattern='/configuration/ui']	[]
2023-05-14 02:08:53	480 [main] INFO [DefaultSecurityFilterChain] [RRN="] - [STAN="] - Creating filter chain: Ant [pattern='/swagger-resources/**']	[]
2023-05-14 02:08:53	480 [main] INFO [DefaultSecurityFilterChain] [RRN="] - [STAN="] - Creating filter chain: Ant [pattern='/configuration/**']	[]
2023-05-14 02:08:53	480 [main] INFO [DefaultSecurityFilterChain] [RRN="] - [STAN="] - Creating filter chain: Ant [pattern='/swagger-ui.html']	[]
2023-05-14 02:08:53	480 [main] INFO [DefaultSecurityFilterChain] [RRN="] - [STAN="] - Creating filter chain: Ant [pattern='/webjars/**']	[]
2023-05-14 02:08:53	540 [main] INFO [PropertySourcedRequestMappingHandlerMapping] [RRN="] - [STAN="] - Mapped URL path [/v2/api-docs] onto method [springfox.documentation.swagger2.web.Swagger2Controller#getDocumentation(String	HttpServletRequest)]
2023-05-14 02:08:53	649 [task-1] DEBUG [HikariPool] [RRN="] - [STAN="] - HikariPool-1 - Added connection com.mysql.cj.jdbc.ConnectionImpl@84a09cf
2023-05-14 02:08:53	652 [task-1] INFO [HikariDataSource] [RRN="] - [STAN="] - HikariPool-1 - Start completed.
2023-05-14 02:08:53	679 [main] INFO [DefaultSecurityFilterChain] [RRN="] - [STAN="] - Creating filter chain: any request	[org.springframework.security.web.context.request.async.WebAsyncManagerIntegrationFilter@756c67cd	org.springframework.security.web.context.SecurityContextPersistenceFilter@5c573229	org.springframework.security.web.header.HeaderWriterFilter@2d913116	org.springframework.web.filter.CorsFilter@50de907a	org.springframework.security.web.authentication.logout.LogoutFilter@7956f93a	com.zeroinfinity.federatedclient.config.JwtRequestFilter@55361f03	org.springframework.security.web.savedrequest.RequestCacheAwareFilter@714f1a44	org.springframework.security.web.servletapi.SecurityContextHolderAwareRequestFilter@156cfa20	org.springframework.security.web.authentication.AnonymousAuthenticationFilter@1fd37440	org.springframework.security.web.session.SessionManagementFilter@520a95ff	org.springframework.security.web.access.ExceptionTranslationFilter@6c27e700	org.springframework.security.web.access.intercept.FilterSecurityInterceptor@6cd2cb2]
2023-05-14 02:08:53	695 [task-1] INFO [Dialect] [RRN="] - [STAN="] - HHH000400: Using dialect: org.hibernate.dialect.MySQL8Dialect
2023-05-14 02:08:53	753 [HikariPool-1 housekeeper] DEBUG [HikariPool] [RRN="] - [STAN="] - HikariPool-1 - Pool stats (total=1	active=1	idle=0	waiting=0)
2023-05-14 02:08:53	762 [HikariPool-1 connection adder] DEBUG [HikariPool] [RRN="] - [STAN="] - HikariPool-1 - Added connection com.mysql.cj.jdbc.ConnectionImpl@68e9ac6a
2023-05-14 02:08:53	766 [HikariPool-1 connection adder] DEBUG [HikariPool] [RRN="] - [STAN="] - HikariPool-1 - Added connection com.mysql.cj.jdbc.ConnectionImpl@29d4a651
2023-05-14 02:08:53	774 [HikariPool-1 connection adder] DEBUG [HikariPool] [RRN="] - [STAN="] - HikariPool-1 - Added connection com.mysql.cj.jdbc.ConnectionImpl@1837ac27
2023-05-14 02:08:53	782 [HikariPool-1 connection adder] DEBUG [HikariPool] [RRN="] - [STAN="] - HikariPool-1 - Added connection com.mysql.cj.jdbc.ConnectionImpl@49fb591e
2023-05-14 02:08:53	787 [HikariPool-1 connection adder] DEBUG [HikariPool] [RRN="] - [STAN="] - HikariPool-1 - Added connection com.mysql.cj.jdbc.ConnectionImpl@1703b983
2023-05-14 02:08:53	791 [HikariPool-1 connection adder] DEBUG [HikariPool] [RRN="] - [STAN="] - HikariPool-1 - Added connection com.mysql.cj.jdbc.ConnectionImpl@4db56454
2023-05-14 02:08:53	796 [HikariPool-1 connection adder] DEBUG [HikariPool] [RRN="] - [STAN="] - HikariPool-1 - Added connection com.mysql.cj.jdbc.ConnectionImpl@61e60645
2023-05-14 02:08:53	801 [HikariPool-1 connection adder] DEBUG [HikariPool] [RRN="] - [STAN="] - HikariPool-1 - Added connection com.mysql.cj.jdbc.ConnectionImpl@400f3775
2023-05-14 02:08:53	806 [HikariPool-1 connection adder] DEBUG [HikariPool] [RRN="] - [STAN="] - HikariPool-1 - Added connection com.mysql.cj.jdbc.ConnectionImpl@2c898964
2023-05-14 02:08:53	806 [HikariPool-1 connection adder] DEBUG [HikariPool] [RRN="] - [STAN="] - HikariPool-1 - After adding stats (total=10	active=1	idle=9	waiting=0)
2023-05-14 02:08:54	039 [main] INFO [Http11NioProtocol] [RRN="] - [STAN="] - Starting ProtocolHandler ["http-nio-9091"]
2023-05-14 02:08:54	073 [main] INFO [TomcatWebServer] [RRN="] - [STAN="] - Tomcat started on port(s): 9091 (http) with context path ''
2023-05-14 02:08:54	074 [main] INFO [DocumentationPluginsBootstrapper] [RRN="] - [STAN="] - Context refreshed
2023-05-14 02:08:54	117 [main] INFO [DocumentationPluginsBootstrapper] [RRN="] - [STAN="] - Found 1 custom documentation plugin(s)
2023-05-14 02:08:54	197 [main] INFO [ApiListingReferenceScanner] [RRN="] - [STAN="] - Scanning for api listing references
2023-05-14 02:08:54	621 [main] INFO [CachingOperationNameGenerator] [RRN="] - [STAN="] - Generating unique operation named: syncModelUsingGET_1
2023-05-14 02:08:54	640 [main] INFO [DeferredRepositoryInitializationListener] [RRN="] - [STAN="] - Triggering deferred initialization of Spring Data repositories…
2023-05-14 02:08:55	154 [task-1] INFO [JtaPlatformInitiator] [RRN="] - [STAN="] - HHH000490: Using JtaPlatform implementation: [org.hibernate.engine.transaction.jta.platform.internal.NoJtaPlatform]
2023-05-14 02:08:55	166 [task-1] INFO [LocalContainerEntityManagerFactoryBean] [RRN="] - [STAN="] - Initialized JPA EntityManagerFactory for persistence unit 'default'
2023-05-14 02:08:55	679 [main] INFO [DeferredRepositoryInitializationListener] [RRN="] - [STAN="] - Spring Data repositories initialized!
2023-05-14 02:08:55	690 [main] INFO [FederatedClientApplication] [RRN="] - [STAN="] - Started FederatedClientApplication in 7.608 seconds (JVM running for 8.317)
2023-05-14 02:09:01	283 [http-nio-9091-exec-1] INFO [[/]] [RRN="] - [STAN="] - Initializing Spring DispatcherServlet 'dispatcherServlet'
2023-05-14 02:09:01	284 [http-nio-9091-exec-1] INFO [DispatcherServlet] [RRN="] - [STAN="] - Initializing Servlet 'dispatcherServlet'
2023-05-14 02:09:01	295 [http-nio-9091-exec-1] INFO [DispatcherServlet] [RRN="] - [STAN="] - Completed initialization in 11 ms
2023-05-14 02:09:01	831 [http-nio-9091-exec-1] INFO [ServiceController] [RRN="] - [STAN="] - Request received to pull and sync machine learning model from server @ V1
2023-05-14 02:09:01	831 [http-nio-9091-exec-1] INFO [RestServerServiceImpl] [RRN="] - [STAN="] - Incoming request to pull models from server.
2023-05-14 02:09:04	880 [http-nio-9091-exec-1] INFO [UnirestUtil] [RRN="] - [STAN="] - POST: params: [admin@123]
2023-05-14 02:09:23	768 [HikariPool-1 housekeeper] DEBUG [HikariPool] [RRN="] - [STAN="] - HikariPool-1 - Pool stats (total=10	active=1	idle=9	waiting=0)
2023-05-14 02:09:23	769 [HikariPool-1 housekeeper] DEBUG [HikariPool] [RRN="] - [STAN="] - HikariPool-1 - Fill pool skipped	pool is at sufficient level.
2023-05-14 02:09:31	294 [http-nio-9091-exec-1] INFO [RestServerServiceImpl] [RRN="] - [STAN="] - client1 - token: eyJhbGciOiJIUzUxMiJ9.eyJzdWIiOiJhZG1pbnx6ZXJvaW5maW5pdHkiLCJleHAiOjE2ODQwOTg1NTYsImlhdCI6MTY4NDAxMjE1Nn0.7nMmlJVAybGzE0vWcM-wQOn3iuYxkoXP-V2Ry6h2VBJx70ezgixe4vqwZVWhIb3MS0lhC9EUsiVOXhWoMtuw7g - expiry: 1684098556
2023-05-14 02:09:33	511 [http-nio-9091-exec-1] INFO [UnirestUtil] [RRN="] - [STAN="] - GET: params: [eyJhbGciOiJIUzUxMiJ9.eyJzdWIiOiJhZG1pbnx6ZXJvaW5maW5pdHkiLCJleHAiOjE2ODQwOTg1NTYsImlhdCI6MTY4NDAxMjE1Nn0.7nMmlJVAybGzE0vWcM-wQOn3iuYxkoXP-V2Ry6h2VBJx70ezgixe4vqwZVWhIb3MS0lhC9EUsiVOXhWoMtuw7g]
2023-05-14 02:09:53	776 [HikariPool-1 housekeeper] DEBUG [HikariPool] [RRN="] - [STAN="] - HikariPool-1 - Pool stats (total=10	active=1	idle=9	waiting=0)
2023-05-14 02:09:53	776 [HikariPool-1 housekeeper] DEBUG [HikariPool] [RRN="] - [STAN="] - HikariPool-1 - Fill pool skipped	pool is at sufficient level.
2023-05-14 02:10:23	781 [HikariPool-1 housekeeper] DEBUG [HikariPool] [RRN="] - [STAN="] - HikariPool-1 - Pool stats (total=10	active=1	idle=9	waiting=0)
2023-05-14 02:10:23	781 [HikariPool-1 housekeeper] DEBUG [HikariPool] [RRN="] - [STAN="] - HikariPool-1 - Fill pool skipped	pool is at sufficient level.
2023-05-14 02:10:53	788 [HikariPool-1 housekeeper] DEBUG [HikariPool] [RRN="] - [STAN="] - HikariPool-1 - Pool stats (total=10	active=0	idle=10	waiting=0)
2023-05-14 02:10:53	788 [HikariPool-1 housekeeper] DEBUG [HikariPool] [RRN="] - [STAN="] - HikariPool-1 - Fill pool skipped	pool is at sufficient level.
2023-05-14 02:11:23	801 [HikariPool-1 housekeeper] DEBUG [HikariPool] [RRN="] - [STAN="] - HikariPool-1 - Pool stats (total=10	active=0	idle=10	waiting=0)
2023-05-14 02:11:23	802 [HikariPool-1 housekeeper] DEBUG [HikariPool] [RRN="] - [STAN="] - HikariPool-1 - Fill pool skipped	pool is at sufficient level.
2023-05-14 02:11:53	811 [HikariPool-1 housekeeper] DEBUG [HikariPool] [RRN="] - [STAN="] - HikariPool-1 - Pool stats (total=10	active=0	idle=10	waiting=0)
2023-05-14 02:11:53	812 [HikariPool-1 housekeeper] DEBUG [HikariPool] [RRN="] - [STAN="] - HikariPool-1 - Fill pool skipped	pool is at sufficient level.
2023-05-14 02:12:02	674 [http-nio-9091-exec-5] INFO [ServiceController] [RRN="] - [STAN="] - Request received to check model version @ V1
2023-05-14 02:12:02	674 [http-nio-9091-exec-5] INFO [RestServerServiceImpl] [RRN="] - [STAN="] - Incoming request to check the model version.
2023-05-14 02:12:02	677 [http-nio-9091-exec-5] INFO [RestServerServiceImpl] [RRN="] - [STAN="] - Active version found: version14
2023-05-14 02:12:23	814 [HikariPool-1 housekeeper] DEBUG [HikariPool] [RRN="] - [STAN="] - HikariPool-1 - Pool stats (total=10	active=0	idle=10	waiting=0)
2023-05-14 02:12:23	814 [HikariPool-1 housekeeper] DEBUG [HikariPool] [RRN="] - [STAN="] - HikariPool-1 - Fill pool skipped	pool is at sufficient level.
2023-05-14 02:12:53	827 [HikariPool-1 housekeeper] DEBUG [HikariPool] [RRN="] - [STAN="] - HikariPool-1 - Pool stats (total=10	active=0	idle=10	waiting=0)
2023-05-14 02:12:53	828 [HikariPool-1 housekeeper] DEBUG [HikariPool] [RRN="] - [STAN="] - HikariPool-1 - Fill pool skipped	pool is at sufficient level.
2023-05-14 02:13:23	843 [HikariPool-1 housekeeper] DEBUG [HikariPool] [RRN="] - [STAN="] - HikariPool-1 - Pool stats (total=10	active=0	idle=10	waiting=0)
2023-05-14 02:13:23	844 [HikariPool-1 housekeeper] DEBUG [HikariPool] [RRN="] - [STAN="] - HikariPool-1 - Fill pool skipped	pool is at sufficient level.
2023-05-14 02:13:53	850 [HikariPool-1 housekeeper] DEBUG [HikariPool] [RRN="] - [STAN="] - HikariPool-1 - Pool stats (total=10	active=0	idle=10	waiting=0)
2023-05-14 02:13:53	851 [HikariPool-1 housekeeper] DEBUG [HikariPool] [RRN="] - [STAN="] - HikariPool-1 - Fill pool skipped	pool is at sufficient level.
2023-05-14 02:14:23	862 [HikariPool-1 housekeeper] DEBUG [HikariPool] [RRN="] - [STAN="] - HikariPool-1 - Pool stats (total=10	active=0	idle=10	waiting=0)
2023-05-14 02:14:23	863 [HikariPool-1 housekeeper] DEBUG [HikariPool] [RRN="] - [STAN="] - HikariPool-1 - Fill pool skipped	pool is at sufficient level.
2023-05-14 02:14:53	864 [HikariPool-1 housekeeper] DEBUG [HikariPool] [RRN="] - [STAN="] - HikariPool-1 - Pool stats (total=10	active=0	idle=10	waiting=0)
2023-05-14 02:14:53	864 [HikariPool-1 housekeeper] DEBUG [HikariPool] [RRN="] - [STAN="] - HikariPool-1 - Fill pool skipped	pool is at sufficient level.
2023-05-14 02:15:23	875 [HikariPool-1 housekeeper] DEBUG [HikariPool] [RRN="] - [STAN="] - HikariPool-1 - Pool stats (total=10	active=0	idle=10	waiting=0)
2023-05-14 02:15:23	875 [HikariPool-1 housekeeper] DEBUG [HikariPool] [RRN="] - [STAN="] - HikariPool-1 - Fill pool skipped	pool is at sufficient level.
2023-05-14 02:15:53	881 [HikariPool-1 housekeeper] DEBUG [HikariPool] [RRN="] - [STAN="] - HikariPool-1 - Pool stats (total=10	active=0	idle=10	waiting=0)
2023-05-14 02:15:53	881 [HikariPool-1 housekeeper] DEBUG [HikariPool] [RRN="] - [STAN="] - HikariPool-1 - Fill pool skipped	pool is at sufficient level.
2023-05-14 02:16:23	889 [HikariPool-1 housekeeper] DEBUG [HikariPool] [RRN="] - [STAN="] - HikariPool-1 - Pool stats (total=10	active=0	idle=10	waiting=0)
2023-05-14 02:16:23	890 [HikariPool-1 housekeeper] DEBUG [HikariPool] [RRN="] - [STAN="] - HikariPool-1 - Fill pool skipped	pool is at sufficient level.
2023-05-14 02:16:53	898 [HikariPool-1 housekeeper] DEBUG [HikariPool] [RRN="] - [STAN="] - HikariPool-1 - Pool stats (total=10	active=0	idle=10	waiting=0)
2023-05-14 02:16:53	898 [HikariPool-1 housekeeper] DEBUG [HikariPool] [RRN="] - [STAN="] - HikariPool-1 - Fill pool skipped	pool is at sufficient level.
2023-05-14 02:17:23	905 [HikariPool-1 housekeeper] DEBUG [HikariPool] [RRN="] - [STAN="] - HikariPool-1 - Pool stats (total=10	active=0	idle=10	waiting=0)
2023-05-14 02:17:23	905 [HikariPool-1 housekeeper] DEBUG [HikariPool] [RRN="] - [STAN="] - HikariPool-1 - Fill pool skipped	pool is at sufficient level.
2023-05-14 02:17:53	909 [HikariPool-1 housekeeper] DEBUG [HikariPool] [RRN="] - [STAN="] - HikariPool-1 - Pool stats (total=10	active=0	idle=10	waiting=0)
2023-05-14 02:17:53	910 [HikariPool-1 housekeeper] DEBUG [HikariPool] [RRN="] - [STAN="] - HikariPool-1 - Fill pool skipped	pool is at sufficient level.
2023-05-14 02:18:23	913 [HikariPool-1 housekeeper] DEBUG [HikariPool] [RRN="] - [STAN="] - HikariPool-1 - Pool stats (total=10	active=0	idle=10	waiting=0)
2023-05-14 02:18:23	913 [HikariPool-1 housekeeper] DEBUG [HikariPool] [RRN="] - [STAN="] - HikariPool-1 - Fill pool skipped	pool is at sufficient level.
2023-05-14 02:18:53	922 [HikariPool-1 housekeeper] DEBUG [HikariPool] [RRN="] - [STAN="] - HikariPool-1 - Pool stats (total=10	active=0	idle=10	waiting=0)
2023-05-14 02:18:53	922 [HikariPool-1 housekeeper] DEBUG [HikariPool] [RRN="] - [STAN="] - HikariPool-1 - Fill pool skipped	pool is at sufficient level.
2023-05-14 02:19:04	240 [http-nio-9091-exec-9] INFO [JwtAuthenticationController] [RRN="] - [STAN="] - Authenticating : User : client1
2023-05-14 02:19:06	268 [http-nio-9091-exec-10] INFO [ServiceController] [RRN="] - [STAN="] - Request received to pull and sync machine learning model for server @ V1
2023-05-14 02:19:06	268 [http-nio-9091-exec-10] INFO [RestServerServiceImpl] [RRN="] - [STAN="] - Incoming request to pull models for server. model version: version14
2023-05-14 02:19:23	922 [HikariPool-1 housekeeper] DEBUG [HikariPool] [RRN="] - [STAN="] - HikariPool-1 - Pool stats (total=10	active=0	idle=10	waiting=0)
2023-05-14 02:19:23	923 [HikariPool-1 housekeeper] DEBUG [HikariPool] [RRN="] - [STAN="] - HikariPool-1 - Fill pool skipped	pool is at sufficient level.
2023-05-14 02:19:53	936 [HikariPool-1 housekeeper] DEBUG [HikariPool] [RRN="] - [STAN="] - HikariPool-1 - Pool stats (total=10	active=0	idle=10	waiting=0)
2023-05-14 02:19:53	937 [HikariPool-1 housekeeper] DEBUG [HikariPool] [RRN="] - [STAN="] - HikariPool-1 - Fill pool skipped	pool is at sufficient level.
2023-05-14 02:20:35	150 [main] INFO [FederatedClientApplication] [RRN="] - [STAN="] - Starting FederatedClientApplication on Hasnain-Rabbani with PID 7512 (E:\Workspace\Eclipse\zeroinfinity\thesis\federated-client\federated-client\target\classes started by hp in E:\Workspace\Eclipse\zeroinfinity\thesis\federated-client\federated-client)
2023-05-14 02:20:35	152 [main] INFO [FederatedClientApplication] [RRN="] - [STAN="] - The following profiles are active: client1
2023-05-14 02:20:36	434 [main] INFO [RepositoryConfigurationDelegate] [RRN="] - [STAN="] - Bootstrapping Spring Data JPA repositories in DEFERRED mode.
2023-05-14 02:20:36	527 [main] INFO [RepositoryConfigurationDelegate] [RRN="] - [STAN="] - Finished Spring Data repository scanning in 80ms. Found 3 JPA repository interfaces.
2023-05-14 02:20:36	912 [main] INFO [EnableEncryptablePropertiesBeanFactoryPostProcessor] [RRN="] - [STAN="] - Post-processing PropertySource instances
2023-05-14 02:20:37	209 [main] INFO [EncryptablePropertySourceConverter] [RRN="] - [STAN="] - Converting PropertySource configurationProperties [org.springframework.boot.context.properties.source.ConfigurationPropertySourcesPropertySource] to AOP Proxy
2023-05-14 02:20:37	209 [main] INFO [EncryptablePropertySourceConverter] [RRN="] - [STAN="] - Converting PropertySource commandLineArgs [org.springframework.core.env.SimpleCommandLinePropertySource] to EncryptableEnumerablePropertySourceWrapper
2023-05-14 02:20:37	210 [main] INFO [EncryptablePropertySourceConverter] [RRN="] - [STAN="] - Converting PropertySource servletConfigInitParams [org.springframework.core.env.PropertySource$StubPropertySource] to EncryptablePropertySourceWrapper
2023-05-14 02:20:37	212 [main] INFO [EncryptablePropertySourceConverter] [RRN="] - [STAN="] - Converting PropertySource servletContextInitParams [org.springframework.core.env.PropertySource$StubPropertySource] to EncryptablePropertySourceWrapper
2023-05-14 02:20:37	214 [main] INFO [EncryptablePropertySourceConverter] [RRN="] - [STAN="] - Converting PropertySource systemProperties [org.springframework.core.env.PropertiesPropertySource] to EncryptableMapPropertySourceWrapper
2023-05-14 02:20:37	216 [main] INFO [EncryptablePropertySourceConverter] [RRN="] - [STAN="] - Converting PropertySource systemEnvironment [org.springframework.boot.env.SystemEnvironmentPropertySourceEnvironmentPostProcessor$OriginAwareSystemEnvironmentPropertySource] to EncryptableSystemEnvironmentPropertySourceWrapper
2023-05-14 02:20:37	218 [main] INFO [EncryptablePropertySourceConverter] [RRN="] - [STAN="] - Converting PropertySource random [org.springframework.boot.env.RandomValuePropertySource] to EncryptablePropertySourceWrapper
2023-05-14 02:20:37	219 [main] INFO [EncryptablePropertySourceConverter] [RRN="] - [STAN="] - Converting PropertySource applicationConfig: [file:./application-client1.yml] [org.springframework.boot.env.OriginTrackedMapPropertySource] to EncryptableMapPropertySourceWrapper
2023-05-14 02:20:37	801 [main] INFO [DefaultLazyPropertyFilter] [RRN="] - [STAN="] - Property Filter custom Bean not found with name 'encryptablePropertyFilter'. Initializing Default Property Filter
2023-05-14 02:20:38	531 [main] INFO [TomcatWebServer] [RRN="] - [STAN="] - Tomcat initialized with port(s): 9091 (http)
2023-05-14 02:20:38	539 [main] INFO [Http11NioProtocol] [RRN="] - [STAN="] - Initializing ProtocolHandler ["http-nio-9091"]
2023-05-14 02:20:38	540 [main] INFO [StandardService] [RRN="] - [STAN="] - Starting service [Tomcat]
2023-05-14 02:20:38	541 [main] INFO [StandardEngine] [RRN="] - [STAN="] - Starting Servlet engine: [Apache Tomcat/9.0.36]
2023-05-14 02:20:38	638 [main] INFO [[/]] [RRN="] - [STAN="] - Initializing Spring embedded WebApplicationContext
2023-05-14 02:20:38	638 [main] INFO [ServletWebServerApplicationContext] [RRN="] - [STAN="] - Root WebApplicationContext: initialization completed in 3408 ms
2023-05-14 02:20:38	644 [main] INFO [DefaultLazyPropertyResolver] [RRN="] - [STAN="] - Property Resolver custom Bean not found with name 'encryptablePropertyResolver'. Initializing Default Property Resolver
2023-05-14 02:20:38	650 [main] INFO [DefaultLazyPropertyDetector] [RRN="] - [STAN="] - Property Detector custom Bean not found with name 'encryptablePropertyDetector'. Initializing Default Property Detector
2023-05-14 02:20:38	746 [main] DEBUG [HikariConfig] [RRN="] - [STAN="] - Driver class com.mysql.cj.jdbc.Driver found in Thread context class loader sun.misc.Launcher$AppClassLoader@73d16e93
2023-05-14 02:20:38	822 [main] INFO [ThreadPoolTaskExecutor] [RRN="] - [STAN="] - Initializing ExecutorService 'applicationTaskExecutor'
2023-05-14 02:20:38	873 [task-1] INFO [LogHelper] [RRN="] - [STAN="] - HHH000204: Processing PersistenceUnitInfo [name: default]
2023-05-14 02:20:38	905 [main] WARN [JpaBaseConfiguration$JpaWebConfiguration] [RRN="] - [STAN="] - spring.jpa.open-in-view is enabled by default. Therefore	database queries may be performed during view rendering. Explicitly configure spring.jpa.open-in-view to disable this warning
2023-05-14 02:20:38	949 [task-1] INFO [Version] [RRN="] - [STAN="] - HHH000412: Hibernate ORM core version 5.4.17.Final
2023-05-14 02:20:39	178 [task-1] INFO [Version] [RRN="] - [STAN="] - HCANN000001: Hibernate Commons Annotations {5.1.0.Final}
2023-05-14 02:20:39	361 [task-1] DEBUG [HikariConfig] [RRN="] - [STAN="] - HikariPool-1 - configuration:
2023-05-14 02:20:39	364 [task-1] DEBUG [HikariConfig] [RRN="] - [STAN="] - allowPoolSuspension.............false
2023-05-14 02:20:39	364 [task-1] DEBUG [HikariConfig] [RRN="] - [STAN="] - autoCommit......................true
2023-05-14 02:20:39	364 [task-1] DEBUG [HikariConfig] [RRN="] - [STAN="] - catalog.........................none
2023-05-14 02:20:39	364 [task-1] DEBUG [HikariConfig] [RRN="] - [STAN="] - connectionInitSql...............none
2023-05-14 02:20:39	364 [task-1] DEBUG [HikariConfig] [RRN="] - [STAN="] - connectionTestQuery.............none
2023-05-14 02:20:39	365 [task-1] DEBUG [HikariConfig] [RRN="] - [STAN="] - connectionTimeout...............30000
2023-05-14 02:20:39	365 [task-1] DEBUG [HikariConfig] [RRN="] - [STAN="] - dataSource......................none
2023-05-14 02:20:39	365 [task-1] DEBUG [HikariConfig] [RRN="] - [STAN="] - dataSourceClassName.............none
2023-05-14 02:20:39	365 [task-1] DEBUG [HikariConfig] [RRN="] - [STAN="] - dataSourceJNDI..................none
2023-05-14 02:20:39	366 [task-1] DEBUG [HikariConfig] [RRN="] - [STAN="] - dataSourceProperties............{password=<masked>}
2023-05-14 02:20:39	366 [task-1] DEBUG [HikariConfig] [RRN="] - [STAN="] - driverClassName................."com.mysql.cj.jdbc.Driver"
2023-05-14 02:20:39	366 [task-1] DEBUG [HikariConfig] [RRN="] - [STAN="] - exceptionOverrideClassName......none
2023-05-14 02:20:39	366 [task-1] DEBUG [HikariConfig] [RRN="] - [STAN="] - healthCheckProperties...........{}
2023-05-14 02:20:39	366 [task-1] DEBUG [HikariConfig] [RRN="] - [STAN="] - healthCheckRegistry.............none
2023-05-14 02:20:39	366 [task-1] DEBUG [HikariConfig] [RRN="] - [STAN="] - idleTimeout.....................600000
2023-05-14 02:20:39	366 [task-1] DEBUG [HikariConfig] [RRN="] - [STAN="] - initializationFailTimeout.......1
2023-05-14 02:20:39	367 [task-1] DEBUG [HikariConfig] [RRN="] - [STAN="] - isolateInternalQueries..........false
2023-05-14 02:20:39	367 [task-1] DEBUG [HikariConfig] [RRN="] - [STAN="] - jdbcUrl.........................jdbc:mysql://localhost:3306/test1
2023-05-14 02:20:39	367 [task-1] DEBUG [HikariConfig] [RRN="] - [STAN="] - leakDetectionThreshold..........0
2023-05-14 02:20:39	367 [task-1] DEBUG [HikariConfig] [RRN="] - [STAN="] - maxLifetime.....................1800000
2023-05-14 02:20:39	367 [task-1] DEBUG [HikariConfig] [RRN="] - [STAN="] - maximumPoolSize.................10
2023-05-14 02:20:39	367 [task-1] DEBUG [HikariConfig] [RRN="] - [STAN="] - metricRegistry..................none
2023-05-14 02:20:39	367 [task-1] DEBUG [HikariConfig] [RRN="] - [STAN="] - metricsTrackerFactory...........none
2023-05-14 02:20:39	367 [task-1] DEBUG [HikariConfig] [RRN="] - [STAN="] - minimumIdle.....................10
2023-05-14 02:20:39	367 [task-1] DEBUG [HikariConfig] [RRN="] - [STAN="] - password........................<masked>
2023-05-14 02:20:39	367 [task-1] DEBUG [HikariConfig] [RRN="] - [STAN="] - poolName........................"HikariPool-1"
2023-05-14 02:20:39	367 [task-1] DEBUG [HikariConfig] [RRN="] - [STAN="] - readOnly........................false
2023-05-14 02:20:39	367 [task-1] DEBUG [HikariConfig] [RRN="] - [STAN="] - registerMbeans..................false
2023-05-14 02:20:39	368 [task-1] DEBUG [HikariConfig] [RRN="] - [STAN="] - scheduledExecutor...............none
2023-05-14 02:20:39	368 [task-1] DEBUG [HikariConfig] [RRN="] - [STAN="] - schema..........................none
2023-05-14 02:20:39	368 [task-1] DEBUG [HikariConfig] [RRN="] - [STAN="] - threadFactory...................internal
2023-05-14 02:20:39	368 [task-1] DEBUG [HikariConfig] [RRN="] - [STAN="] - transactionIsolation............default
2023-05-14 02:20:39	368 [task-1] DEBUG [HikariConfig] [RRN="] - [STAN="] - username........................"root"
2023-05-14 02:20:39	368 [task-1] DEBUG [HikariConfig] [RRN="] - [STAN="] - validationTimeout...............5000
2023-05-14 02:20:39	368 [task-1] INFO [HikariDataSource] [RRN="] - [STAN="] - HikariPool-1 - Starting...
2023-05-14 02:20:39	515 [main] INFO [DefaultSecurityFilterChain] [RRN="] - [STAN="] - Creating filter chain: Ant [pattern='/v2/api-docs']	[]
2023-05-14 02:20:39	516 [main] INFO [DefaultSecurityFilterChain] [RRN="] - [STAN="] - Creating filter chain: Ant [pattern='/configuration/ui']	[]
2023-05-14 02:20:39	516 [main] INFO [DefaultSecurityFilterChain] [RRN="] - [STAN="] - Creating filter chain: Ant [pattern='/swagger-resources/**']	[]
2023-05-14 02:20:39	516 [main] INFO [DefaultSecurityFilterChain] [RRN="] - [STAN="] - Creating filter chain: Ant [pattern='/configuration/**']	[]
2023-05-14 02:20:39	516 [main] INFO [DefaultSecurityFilterChain] [RRN="] - [STAN="] - Creating filter chain: Ant [pattern='/swagger-ui.html']	[]
2023-05-14 02:20:39	516 [main] INFO [DefaultSecurityFilterChain] [RRN="] - [STAN="] - Creating filter chain: Ant [pattern='/webjars/**']	[]
2023-05-14 02:20:39	583 [main] INFO [PropertySourcedRequestMappingHandlerMapping] [RRN="] - [STAN="] - Mapped URL path [/v2/api-docs] onto method [springfox.documentation.swagger2.web.Swagger2Controller#getDocumentation(String	HttpServletRequest)]
2023-05-14 02:20:39	609 [task-1] DEBUG [HikariPool] [RRN="] - [STAN="] - HikariPool-1 - Added connection com.mysql.cj.jdbc.ConnectionImpl@7215dce1
2023-05-14 02:20:39	611 [task-1] INFO [HikariDataSource] [RRN="] - [STAN="] - HikariPool-1 - Start completed.
2023-05-14 02:20:39	638 [task-1] INFO [Dialect] [RRN="] - [STAN="] - HHH000400: Using dialect: org.hibernate.dialect.MySQL8Dialect
2023-05-14 02:20:39	698 [main] INFO [DefaultSecurityFilterChain] [RRN="] - [STAN="] - Creating filter chain: any request	[org.springframework.security.web.context.request.async.WebAsyncManagerIntegrationFilter@4391a2d8	org.springframework.security.web.context.SecurityContextPersistenceFilter@5974b7e8	org.springframework.security.web.header.HeaderWriterFilter@733c464f	org.springframework.web.filter.CorsFilter@47b269c4	org.springframework.security.web.authentication.logout.LogoutFilter@746c411c	com.zeroinfinity.federatedclient.config.JwtRequestFilter@4375b013	org.springframework.security.web.savedrequest.RequestCacheAwareFilter@66bf40e5	org.springframework.security.web.servletapi.SecurityContextHolderAwareRequestFilter@6a6c7f42	org.springframework.security.web.authentication.AnonymousAuthenticationFilter@71e7adbb	org.springframework.security.web.session.SessionManagementFilter@183ade54	org.springframework.security.web.access.ExceptionTranslationFilter@3f6f3cc	org.springframework.security.web.access.intercept.FilterSecurityInterceptor@78307a56]
2023-05-14 02:20:39	724 [HikariPool-1 housekeeper] DEBUG [HikariPool] [RRN="] - [STAN="] - HikariPool-1 - Pool stats (total=1	active=0	idle=1	waiting=0)
2023-05-14 02:20:39	733 [HikariPool-1 connection adder] DEBUG [HikariPool] [RRN="] - [STAN="] - HikariPool-1 - Added connection com.mysql.cj.jdbc.ConnectionImpl@3fb16174
2023-05-14 02:20:39	736 [HikariPool-1 connection adder] DEBUG [HikariPool] [RRN="] - [STAN="] - HikariPool-1 - Added connection com.mysql.cj.jdbc.ConnectionImpl@7e8c6b4f
2023-05-14 02:20:39	741 [HikariPool-1 connection adder] DEBUG [HikariPool] [RRN="] - [STAN="] - HikariPool-1 - Added connection com.mysql.cj.jdbc.ConnectionImpl@4f3876be
2023-05-14 02:20:39	744 [HikariPool-1 connection adder] DEBUG [HikariPool] [RRN="] - [STAN="] - HikariPool-1 - Added connection com.mysql.cj.jdbc.ConnectionImpl@1ea39400
2023-05-14 02:20:39	747 [HikariPool-1 connection adder] DEBUG [HikariPool] [RRN="] - [STAN="] - HikariPool-1 - Added connection com.mysql.cj.jdbc.ConnectionImpl@59ccc9c2
2023-05-14 02:20:39	750 [HikariPool-1 connection adder] DEBUG [HikariPool] [RRN="] - [STAN="] - HikariPool-1 - Added connection com.mysql.cj.jdbc.ConnectionImpl@1aedee1a
2023-05-14 02:20:39	755 [HikariPool-1 connection adder] DEBUG [HikariPool] [RRN="] - [STAN="] - HikariPool-1 - Added connection com.mysql.cj.jdbc.ConnectionImpl@65a72449
2023-05-14 02:20:39	759 [HikariPool-1 connection adder] DEBUG [HikariPool] [RRN="] - [STAN="] - HikariPool-1 - Added connection com.mysql.cj.jdbc.ConnectionImpl@78e84416
2023-05-14 02:20:39	762 [HikariPool-1 connection adder] DEBUG [HikariPool] [RRN="] - [STAN="] - HikariPool-1 - Added connection com.mysql.cj.jdbc.ConnectionImpl@1907ecbc
2023-05-14 02:20:39	762 [HikariPool-1 connection adder] DEBUG [HikariPool] [RRN="] - [STAN="] - HikariPool-1 - After adding stats (total=10	active=0	idle=10	waiting=0)
2023-05-14 02:20:39	948 [main] INFO [Http11NioProtocol] [RRN="] - [STAN="] - Starting ProtocolHandler ["http-nio-9091"]
2023-05-14 02:20:39	972 [main] INFO [TomcatWebServer] [RRN="] - [STAN="] - Tomcat started on port(s): 9091 (http) with context path ''
2023-05-14 02:20:39	973 [main] INFO [DocumentationPluginsBootstrapper] [RRN="] - [STAN="] - Context refreshed
2023-05-14 02:20:40	000 [main] INFO [DocumentationPluginsBootstrapper] [RRN="] - [STAN="] - Found 1 custom documentation plugin(s)
2023-05-14 02:20:40	050 [main] INFO [ApiListingReferenceScanner] [RRN="] - [STAN="] - Scanning for api listing references
2023-05-14 02:20:40	403 [main] INFO [CachingOperationNameGenerator] [RRN="] - [STAN="] - Generating unique operation named: syncModelUsingGET_1
2023-05-14 02:20:40	418 [main] INFO [DeferredRepositoryInitializationListener] [RRN="] - [STAN="] - Triggering deferred initialization of Spring Data repositories…
2023-05-14 02:20:40	734 [task-1] INFO [JtaPlatformInitiator] [RRN="] - [STAN="] - HHH000490: Using JtaPlatform implementation: [org.hibernate.engine.transaction.jta.platform.internal.NoJtaPlatform]
2023-05-14 02:20:40	744 [task-1] INFO [LocalContainerEntityManagerFactoryBean] [RRN="] - [STAN="] - Initialized JPA EntityManagerFactory for persistence unit 'default'
2023-05-14 02:20:41	113 [main] INFO [DeferredRepositoryInitializationListener] [RRN="] - [STAN="] - Spring Data repositories initialized!
2023-05-14 02:20:41	120 [main] INFO [FederatedClientApplication] [RRN="] - [STAN="] - Started FederatedClientApplication in 6.504 seconds (JVM running for 6.889)
2023-05-14 02:20:47	328 [main] INFO [FederatedClientApplication] [RRN="] - [STAN="] - Starting FederatedClientApplication on Hasnain-Rabbani with PID 1820 (E:\Workspace\Eclipse\zeroinfinity\thesis\federated-client\federated-client\target\classes started by hp in E:\Workspace\Eclipse\zeroinfinity\thesis\federated-client\federated-client)
2023-05-14 02:20:47	330 [main] INFO [FederatedClientApplication] [RRN="] - [STAN="] - The following profiles are active: client1
2023-05-14 02:20:48	400 [main] INFO [RepositoryConfigurationDelegate] [RRN="] - [STAN="] - Bootstrapping Spring Data JPA repositories in DEFERRED mode.
2023-05-14 02:20:48	506 [main] INFO [RepositoryConfigurationDelegate] [RRN="] - [STAN="] - Finished Spring Data repository scanning in 94ms. Found 3 JPA repository interfaces.
2023-05-14 02:20:48	962 [main] INFO [EnableEncryptablePropertiesBeanFactoryPostProcessor] [RRN="] - [STAN="] - Post-processing PropertySource instances
2023-05-14 02:20:49	134 [main] INFO [EncryptablePropertySourceConverter] [RRN="] - [STAN="] - Converting PropertySource configurationProperties [org.springframework.boot.context.properties.source.ConfigurationPropertySourcesPropertySource] to AOP Proxy
2023-05-14 02:20:49	135 [main] INFO [EncryptablePropertySourceConverter] [RRN="] - [STAN="] - Converting PropertySource commandLineArgs [org.springframework.core.env.SimpleCommandLinePropertySource] to EncryptableEnumerablePropertySourceWrapper
2023-05-14 02:20:49	135 [main] INFO [EncryptablePropertySourceConverter] [RRN="] - [STAN="] - Converting PropertySource servletConfigInitParams [org.springframework.core.env.PropertySource$StubPropertySource] to EncryptablePropertySourceWrapper
2023-05-14 02:20:49	135 [main] INFO [EncryptablePropertySourceConverter] [RRN="] - [STAN="] - Converting PropertySource servletContextInitParams [org.springframework.core.env.PropertySource$StubPropertySource] to EncryptablePropertySourceWrapper
2023-05-14 02:20:49	135 [main] INFO [EncryptablePropertySourceConverter] [RRN="] - [STAN="] - Converting PropertySource systemProperties [org.springframework.core.env.PropertiesPropertySource] to EncryptableMapPropertySourceWrapper
2023-05-14 02:20:49	135 [main] INFO [EncryptablePropertySourceConverter] [RRN="] - [STAN="] - Converting PropertySource systemEnvironment [org.springframework.boot.env.SystemEnvironmentPropertySourceEnvironmentPostProcessor$OriginAwareSystemEnvironmentPropertySource] to EncryptableSystemEnvironmentPropertySourceWrapper
2023-05-14 02:20:49	136 [main] INFO [EncryptablePropertySourceConverter] [RRN="] - [STAN="] - Converting PropertySource random [org.springframework.boot.env.RandomValuePropertySource] to EncryptablePropertySourceWrapper
2023-05-14 02:20:49	136 [main] INFO [EncryptablePropertySourceConverter] [RRN="] - [STAN="] - Converting PropertySource applicationConfig: [file:./application-client1.yml] [org.springframework.boot.env.OriginTrackedMapPropertySource] to EncryptableMapPropertySourceWrapper
2023-05-14 02:20:49	406 [main] INFO [DefaultLazyPropertyFilter] [RRN="] - [STAN="] - Property Filter custom Bean not found with name 'encryptablePropertyFilter'. Initializing Default Property Filter
2023-05-14 02:20:49	986 [main] INFO [FederatedClientApplication] [RRN="] - [STAN="] - Starting FederatedClientApplication on Hasnain-Rabbani with PID 25692 (E:\Workspace\Eclipse\zeroinfinity\thesis\federated-client\federated-client\target\classes started by hp in E:\Workspace\Eclipse\zeroinfinity\thesis\federated-client\federated-client)
2023-05-14 02:20:49	993 [main] INFO [FederatedClientApplication] [RRN="] - [STAN="] - The following profiles are active: client2
2023-05-14 02:20:51	264 [main] INFO [TomcatWebServer] [RRN="] - [STAN="] - Tomcat initialized with port(s): 9091 (http)
2023-05-14 02:20:51	290 [main] INFO [Http11NioProtocol] [RRN="] - [STAN="] - Initializing ProtocolHandler ["http-nio-9091"]
2023-05-14 02:20:51	291 [main] INFO [StandardService] [RRN="] - [STAN="] - Starting service [Tomcat]
2023-05-14 02:20:51	291 [main] INFO [StandardEngine] [RRN="] - [STAN="] - Starting Servlet engine: [Apache Tomcat/9.0.36]
2023-05-14 02:20:51	502 [main] INFO [[/]] [RRN="] - [STAN="] - Initializing Spring embedded WebApplicationContext
2023-05-14 02:20:51	503 [main] INFO [ServletWebServerApplicationContext] [RRN="] - [STAN="] - Root WebApplicationContext: initialization completed in 4101 ms
2023-05-14 02:20:51	516 [main] INFO [DefaultLazyPropertyResolver] [RRN="] - [STAN="] - Property Resolver custom Bean not found with name 'encryptablePropertyResolver'. Initializing Default Property Resolver
2023-05-14 02:20:51	525 [main] INFO [DefaultLazyPropertyDetector] [RRN="] - [STAN="] - Property Detector custom Bean not found with name 'encryptablePropertyDetector'. Initializing Default Property Detector
2023-05-14 02:20:51	801 [main] DEBUG [HikariConfig] [RRN="] - [STAN="] - Driver class com.mysql.cj.jdbc.Driver found in Thread context class loader sun.misc.Launcher$AppClassLoader@73d16e93
2023-05-14 02:20:52	163 [main] INFO [ThreadPoolTaskExecutor] [RRN="] - [STAN="] - Initializing ExecutorService 'applicationTaskExecutor'
2023-05-14 02:20:52	299 [task-1] INFO [LogHelper] [RRN="] - [STAN="] - HHH000204: Processing PersistenceUnitInfo [name: default]
2023-05-14 02:20:52	420 [main] WARN [JpaBaseConfiguration$JpaWebConfiguration] [RRN="] - [STAN="] - spring.jpa.open-in-view is enabled by default. Therefore	database queries may be performed during view rendering. Explicitly configure spring.jpa.open-in-view to disable this warning
2023-05-14 02:20:52	569 [task-1] INFO [Version] [RRN="] - [STAN="] - HHH000412: Hibernate ORM core version 5.4.17.Final
2023-05-14 02:20:52	953 [task-1] INFO [Version] [RRN="] - [STAN="] - HCANN000001: Hibernate Commons Annotations {5.1.0.Final}
2023-05-14 02:20:53	079 [main] INFO [FederatedClientApplication] [RRN="] - [STAN="] - Starting FederatedClientApplication on Hasnain-Rabbani with PID 10976 (E:\Workspace\Eclipse\zeroinfinity\thesis\federated-client\federated-client\target\classes started by hp in E:\Workspace\Eclipse\zeroinfinity\thesis\federated-client\federated-client)
2023-05-14 02:20:53	082 [main] INFO [FederatedClientApplication] [RRN="] - [STAN="] - The following profiles are active: client3
2023-05-14 02:20:53	195 [task-1] DEBUG [HikariConfig] [RRN="] - [STAN="] - HikariPool-1 - configuration:
2023-05-14 02:20:53	198 [task-1] DEBUG [HikariConfig] [RRN="] - [STAN="] - allowPoolSuspension.............false
2023-05-14 02:20:53	198 [task-1] DEBUG [HikariConfig] [RRN="] - [STAN="] - autoCommit......................true
2023-05-14 02:20:53	198 [task-1] DEBUG [HikariConfig] [RRN="] - [STAN="] - catalog.........................none
2023-05-14 02:20:53	198 [task-1] DEBUG [HikariConfig] [RRN="] - [STAN="] - connectionInitSql...............none
2023-05-14 02:20:53	199 [task-1] DEBUG [HikariConfig] [RRN="] - [STAN="] - connectionTestQuery.............none
2023-05-14 02:20:53	199 [task-1] DEBUG [HikariConfig] [RRN="] - [STAN="] - connectionTimeout...............30000
2023-05-14 02:20:53	199 [task-1] DEBUG [HikariConfig] [RRN="] - [STAN="] - dataSource......................none
2023-05-14 02:20:53	199 [task-1] DEBUG [HikariConfig] [RRN="] - [STAN="] - dataSourceClassName.............none
2023-05-14 02:20:53	199 [task-1] DEBUG [HikariConfig] [RRN="] - [STAN="] - dataSourceJNDI..................none
2023-05-14 02:20:53	200 [task-1] DEBUG [HikariConfig] [RRN="] - [STAN="] - dataSourceProperties............{password=<masked>}
2023-05-14 02:20:53	200 [task-1] DEBUG [HikariConfig] [RRN="] - [STAN="] - driverClassName................."com.mysql.cj.jdbc.Driver"
2023-05-14 02:20:53	200 [task-1] DEBUG [HikariConfig] [RRN="] - [STAN="] - exceptionOverrideClassName......none
2023-05-14 02:20:53	200 [task-1] DEBUG [HikariConfig] [RRN="] - [STAN="] - healthCheckProperties...........{}
2023-05-14 02:20:53	200 [task-1] DEBUG [HikariConfig] [RRN="] - [STAN="] - healthCheckRegistry.............none
2023-05-14 02:20:53	200 [task-1] DEBUG [HikariConfig] [RRN="] - [STAN="] - idleTimeout.....................600000
2023-05-14 02:20:53	200 [task-1] DEBUG [HikariConfig] [RRN="] - [STAN="] - initializationFailTimeout.......1
2023-05-14 02:20:53	201 [task-1] DEBUG [HikariConfig] [RRN="] - [STAN="] - isolateInternalQueries..........false
2023-05-14 02:20:53	201 [task-1] DEBUG [HikariConfig] [RRN="] - [STAN="] - jdbcUrl.........................jdbc:mysql://localhost:3306/test1
2023-05-14 02:20:53	201 [task-1] DEBUG [HikariConfig] [RRN="] - [STAN="] - leakDetectionThreshold..........0
2023-05-14 02:20:53	201 [task-1] DEBUG [HikariConfig] [RRN="] - [STAN="] - maxLifetime.....................1800000
2023-05-14 02:20:53	202 [task-1] DEBUG [HikariConfig] [RRN="] - [STAN="] - maximumPoolSize.................10
2023-05-14 02:20:53	202 [task-1] DEBUG [HikariConfig] [RRN="] - [STAN="] - metricRegistry..................none
2023-05-14 02:20:53	202 [task-1] DEBUG [HikariConfig] [RRN="] - [STAN="] - metricsTrackerFactory...........none
2023-05-14 02:20:53	202 [task-1] DEBUG [HikariConfig] [RRN="] - [STAN="] - minimumIdle.....................10
2023-05-14 02:20:53	202 [task-1] DEBUG [HikariConfig] [RRN="] - [STAN="] - password........................<masked>
2023-05-14 02:20:53	203 [task-1] DEBUG [HikariConfig] [RRN="] - [STAN="] - poolName........................"HikariPool-1"
2023-05-14 02:20:53	203 [task-1] DEBUG [HikariConfig] [RRN="] - [STAN="] - readOnly........................false
2023-05-14 02:20:53	203 [task-1] DEBUG [HikariConfig] [RRN="] - [STAN="] - registerMbeans..................false
2023-05-14 02:20:53	203 [task-1] DEBUG [HikariConfig] [RRN="] - [STAN="] - scheduledExecutor...............none
2023-05-14 02:20:53	203 [task-1] DEBUG [HikariConfig] [RRN="] - [STAN="] - schema..........................none
2023-05-14 02:20:53	204 [task-1] DEBUG [HikariConfig] [RRN="] - [STAN="] - threadFactory...................internal
2023-05-14 02:20:53	204 [task-1] DEBUG [HikariConfig] [RRN="] - [STAN="] - transactionIsolation............default
2023-05-14 02:20:53	204 [task-1] DEBUG [HikariConfig] [RRN="] - [STAN="] - username........................"root"
2023-05-14 02:20:53	204 [task-1] DEBUG [HikariConfig] [RRN="] - [STAN="] - validationTimeout...............5000
2023-05-14 02:20:53	204 [task-1] INFO [HikariDataSource] [RRN="] - [STAN="] - HikariPool-1 - Starting...
2023-05-14 02:20:53	736 [task-1] DEBUG [HikariPool] [RRN="] - [STAN="] - HikariPool-1 - Added connection com.mysql.cj.jdbc.ConnectionImpl@796dc1c2
2023-05-14 02:20:53	739 [task-1] INFO [HikariDataSource] [RRN="] - [STAN="] - HikariPool-1 - Start completed.
2023-05-14 02:20:53	772 [task-1] INFO [Dialect] [RRN="] - [STAN="] - HHH000400: Using dialect: org.hibernate.dialect.MySQL8Dialect
2023-05-14 02:20:53	933 [HikariPool-1 housekeeper] DEBUG [HikariPool] [RRN="] - [STAN="] - HikariPool-1 - Pool stats (total=1	active=0	idle=1	waiting=0)
2023-05-14 02:20:53	945 [HikariPool-1 connection adder] DEBUG [HikariPool] [RRN="] - [STAN="] - HikariPool-1 - Added connection com.mysql.cj.jdbc.ConnectionImpl@404f6d96
2023-05-14 02:20:53	949 [HikariPool-1 connection adder] DEBUG [HikariPool] [RRN="] - [STAN="] - HikariPool-1 - Added connection com.mysql.cj.jdbc.ConnectionImpl@17267ad
2023-05-14 02:20:53	956 [HikariPool-1 connection adder] DEBUG [HikariPool] [RRN="] - [STAN="] - HikariPool-1 - Added connection com.mysql.cj.jdbc.ConnectionImpl@303963a9
2023-05-14 02:20:53	961 [HikariPool-1 connection adder] DEBUG [HikariPool] [RRN="] - [STAN="] - HikariPool-1 - Added connection com.mysql.cj.jdbc.ConnectionImpl@615d98e2
2023-05-14 02:20:53	964 [HikariPool-1 connection adder] DEBUG [HikariPool] [RRN="] - [STAN="] - HikariPool-1 - Added connection com.mysql.cj.jdbc.ConnectionImpl@1dc07ea2
2023-05-14 02:20:53	969 [HikariPool-1 connection adder] DEBUG [HikariPool] [RRN="] - [STAN="] - HikariPool-1 - Added connection com.mysql.cj.jdbc.ConnectionImpl@65130506
2023-05-14 02:20:53	972 [HikariPool-1 connection adder] DEBUG [HikariPool] [RRN="] - [STAN="] - HikariPool-1 - Added connection com.mysql.cj.jdbc.ConnectionImpl@2eca693d
2023-05-14 02:20:53	976 [HikariPool-1 connection adder] DEBUG [HikariPool] [RRN="] - [STAN="] - HikariPool-1 - Added connection com.mysql.cj.jdbc.ConnectionImpl@5f1b6f08
2023-05-14 02:20:53	980 [HikariPool-1 connection adder] DEBUG [HikariPool] [RRN="] - [STAN="] - HikariPool-1 - Added connection com.mysql.cj.jdbc.ConnectionImpl@6a3ba20e
2023-05-14 02:20:53	980 [HikariPool-1 connection adder] DEBUG [HikariPool] [RRN="] - [STAN="] - HikariPool-1 - After adding stats (total=10	active=0	idle=10	waiting=0)
2023-05-14 02:20:54	731 [main] INFO [DefaultSecurityFilterChain] [RRN="] - [STAN="] - Creating filter chain: Ant [pattern='/v2/api-docs']	[]
2023-05-14 02:20:54	731 [main] INFO [DefaultSecurityFilterChain] [RRN="] - [STAN="] - Creating filter chain: Ant [pattern='/configuration/ui']	[]
2023-05-14 02:20:54	731 [main] INFO [DefaultSecurityFilterChain] [RRN="] - [STAN="] - Creating filter chain: Ant [pattern='/swagger-resources/**']	[]
2023-05-14 02:20:54	731 [main] INFO [DefaultSecurityFilterChain] [RRN="] - [STAN="] - Creating filter chain: Ant [pattern='/configuration/**']	[]
2023-05-14 02:20:54	731 [main] INFO [DefaultSecurityFilterChain] [RRN="] - [STAN="] - Creating filter chain: Ant [pattern='/swagger-ui.html']	[]
2023-05-14 02:20:54	731 [main] INFO [DefaultSecurityFilterChain] [RRN="] - [STAN="] - Creating filter chain: Ant [pattern='/webjars/**']	[]
2023-05-14 02:20:54	968 [main] INFO [PropertySourcedRequestMappingHandlerMapping] [RRN="] - [STAN="] - Mapped URL path [/v2/api-docs] onto method [springfox.documentation.swagger2.web.Swagger2Controller#getDocumentation(String	HttpServletRequest)]
2023-05-14 02:20:55	261 [main] INFO [DefaultSecurityFilterChain] [RRN="] - [STAN="] - Creating filter chain: any request	[org.springframework.security.web.context.request.async.WebAsyncManagerIntegrationFilter@740b6628	org.springframework.security.web.context.SecurityContextPersistenceFilter@3281dfc2	org.springframework.security.web.header.HeaderWriterFilter@746c411c	org.springframework.web.filter.CorsFilter@27fe059d	org.springframework.security.web.authentication.logout.LogoutFilter@574059d5	com.zeroinfinity.federatedclient.config.JwtRequestFilter@432f521f	org.springframework.security.web.savedrequest.RequestCacheAwareFilter@14422d9d	org.springframework.security.web.servletapi.SecurityContextHolderAwareRequestFilter@7b25ab31	org.springframework.security.web.authentication.AnonymousAuthenticationFilter@766a52f5	org.springframework.security.web.session.SessionManagementFilter@4dadd690	org.springframework.security.web.access.ExceptionTranslationFilter@32d418a9	org.springframework.security.web.access.intercept.FilterSecurityInterceptor@6fe595dc]
2023-05-14 02:20:55	987 [main] INFO [RepositoryConfigurationDelegate] [RRN="] - [STAN="] - Bootstrapping Spring Data JPA repositories in DEFERRED mode.
2023-05-14 02:20:56	168 [task-1] INFO [JtaPlatformInitiator] [RRN="] - [STAN="] - HHH000490: Using JtaPlatform implementation: [org.hibernate.engine.transaction.jta.platform.internal.NoJtaPlatform]
2023-05-14 02:20:56	185 [task-1] INFO [LocalContainerEntityManagerFactoryBean] [RRN="] - [STAN="] - Initialized JPA EntityManagerFactory for persistence unit 'default'
2023-05-14 02:20:56	342 [main] INFO [RepositoryConfigurationDelegate] [RRN="] - [STAN="] - Finished Spring Data repository scanning in 288ms. Found 3 JPA repository interfaces.
2023-05-14 02:20:56	387 [main] INFO [Http11NioProtocol] [RRN="] - [STAN="] - Starting ProtocolHandler ["http-nio-9091"]
2023-05-14 02:20:56	435 [main] INFO [TomcatWebServer] [RRN="] - [STAN="] - Tomcat started on port(s): 9091 (http) with context path ''
2023-05-14 02:20:56	437 [main] INFO [DocumentationPluginsBootstrapper] [RRN="] - [STAN="] - Context refreshed
2023-05-14 02:20:56	702 [main] INFO [DocumentationPluginsBootstrapper] [RRN="] - [STAN="] - Found 1 custom documentation plugin(s)
2023-05-14 02:20:56	816 [main] INFO [ApiListingReferenceScanner] [RRN="] - [STAN="] - Scanning for api listing references
2023-05-14 02:20:56	993 [main] INFO [EnableEncryptablePropertiesBeanFactoryPostProcessor] [RRN="] - [STAN="] - Post-processing PropertySource instances
2023-05-14 02:20:57	253 [main] INFO [CachingOperationNameGenerator] [RRN="] - [STAN="] - Generating unique operation named: syncModelUsingGET_1
2023-05-14 02:20:57	295 [main] INFO [DeferredRepositoryInitializationListener] [RRN="] - [STAN="] - Triggering deferred initialization of Spring Data repositories…
2023-05-14 02:20:57	315 [main] INFO [EncryptablePropertySourceConverter] [RRN="] - [STAN="] - Converting PropertySource configurationProperties [org.springframework.boot.context.properties.source.ConfigurationPropertySourcesPropertySource] to AOP Proxy
2023-05-14 02:20:57	315 [main] INFO [EncryptablePropertySourceConverter] [RRN="] - [STAN="] - Converting PropertySource commandLineArgs [org.springframework.core.env.SimpleCommandLinePropertySource] to EncryptableEnumerablePropertySourceWrapper
2023-05-14 02:20:57	315 [main] INFO [EncryptablePropertySourceConverter] [RRN="] - [STAN="] - Converting PropertySource servletConfigInitParams [org.springframework.core.env.PropertySource$StubPropertySource] to EncryptablePropertySourceWrapper
2023-05-14 02:20:57	315 [main] INFO [EncryptablePropertySourceConverter] [RRN="] - [STAN="] - Converting PropertySource servletContextInitParams [org.springframework.core.env.PropertySource$StubPropertySource] to EncryptablePropertySourceWrapper
2023-05-14 02:20:57	316 [main] INFO [EncryptablePropertySourceConverter] [RRN="] - [STAN="] - Converting PropertySource systemProperties [org.springframework.core.env.PropertiesPropertySource] to EncryptableMapPropertySourceWrapper
2023-05-14 02:20:57	316 [main] INFO [EncryptablePropertySourceConverter] [RRN="] - [STAN="] - Converting PropertySource systemEnvironment [org.springframework.boot.env.SystemEnvironmentPropertySourceEnvironmentPostProcessor$OriginAwareSystemEnvironmentPropertySource] to EncryptableSystemEnvironmentPropertySourceWrapper
2023-05-14 02:20:57	316 [main] INFO [EncryptablePropertySourceConverter] [RRN="] - [STAN="] - Converting PropertySource random [org.springframework.boot.env.RandomValuePropertySource] to EncryptablePropertySourceWrapper
2023-05-14 02:20:57	316 [main] INFO [EncryptablePropertySourceConverter] [RRN="] - [STAN="] - Converting PropertySource applicationConfig: [file:./application-client2.yml] [org.springframework.boot.env.OriginTrackedMapPropertySource] to EncryptableMapPropertySourceWrapper
2023-05-14 02:20:57	664 [main] INFO [DefaultLazyPropertyFilter] [RRN="] - [STAN="] - Property Filter custom Bean not found with name 'encryptablePropertyFilter'. Initializing Default Property Filter
2023-05-14 02:20:58	482 [main] INFO [DeferredRepositoryInitializationListener] [RRN="] - [STAN="] - Spring Data repositories initialized!
2023-05-14 02:20:58	495 [main] INFO [FederatedClientApplication] [RRN="] - [STAN="] - Started FederatedClientApplication in 11.695 seconds (JVM running for 12.089)
2023-05-14 02:20:58	540 [main] INFO [RepositoryConfigurationDelegate] [RRN="] - [STAN="] - Bootstrapping Spring Data JPA repositories in DEFERRED mode.
2023-05-14 02:20:58	883 [main] INFO [RepositoryConfigurationDelegate] [RRN="] - [STAN="] - Finished Spring Data repository scanning in 192ms. Found 3 JPA repository interfaces.
2023-05-14 02:20:59	504 [main] INFO [EnableEncryptablePropertiesBeanFactoryPostProcessor] [RRN="] - [STAN="] - Post-processing PropertySource instances
2023-05-14 02:20:59	650 [main] INFO [EncryptablePropertySourceConverter] [RRN="] - [STAN="] - Converting PropertySource configurationProperties [org.springframework.boot.context.properties.source.ConfigurationPropertySourcesPropertySource] to AOP Proxy
2023-05-14 02:20:59	650 [main] INFO [EncryptablePropertySourceConverter] [RRN="] - [STAN="] - Converting PropertySource commandLineArgs [org.springframework.core.env.SimpleCommandLinePropertySource] to EncryptableEnumerablePropertySourceWrapper
2023-05-14 02:20:59	650 [main] INFO [EncryptablePropertySourceConverter] [RRN="] - [STAN="] - Converting PropertySource servletConfigInitParams [org.springframework.core.env.PropertySource$StubPropertySource] to EncryptablePropertySourceWrapper
2023-05-14 02:20:59	650 [main] INFO [EncryptablePropertySourceConverter] [RRN="] - [STAN="] - Converting PropertySource servletContextInitParams [org.springframework.core.env.PropertySource$StubPropertySource] to EncryptablePropertySourceWrapper
2023-05-14 02:20:59	651 [main] INFO [EncryptablePropertySourceConverter] [RRN="] - [STAN="] - Converting PropertySource systemProperties [org.springframework.core.env.PropertiesPropertySource] to EncryptableMapPropertySourceWrapper
2023-05-14 02:20:59	651 [main] INFO [EncryptablePropertySourceConverter] [RRN="] - [STAN="] - Converting PropertySource systemEnvironment [org.springframework.boot.env.SystemEnvironmentPropertySourceEnvironmentPostProcessor$OriginAwareSystemEnvironmentPropertySource] to EncryptableSystemEnvironmentPropertySourceWrapper
2023-05-14 02:20:59	651 [main] INFO [EncryptablePropertySourceConverter] [RRN="] - [STAN="] - Converting PropertySource random [org.springframework.boot.env.RandomValuePropertySource] to EncryptablePropertySourceWrapper
2023-05-14 02:20:59	651 [main] INFO [EncryptablePropertySourceConverter] [RRN="] - [STAN="] - Converting PropertySource applicationConfig: [file:./application-client3.yml] [org.springframework.boot.env.OriginTrackedMapPropertySource] to EncryptableMapPropertySourceWrapper
2023-05-14 02:20:59	832 [main] INFO [TomcatWebServer] [RRN="] - [STAN="] - Tomcat initialized with port(s): 9092 (http)
2023-05-14 02:20:59	858 [main] INFO [Http11NioProtocol] [RRN="] - [STAN="] - Initializing ProtocolHandler ["http-nio-9092"]
2023-05-14 02:20:59	860 [main] INFO [StandardService] [RRN="] - [STAN="] - Starting service [Tomcat]
2023-05-14 02:20:59	860 [main] INFO [StandardEngine] [RRN="] - [STAN="] - Starting Servlet engine: [Apache Tomcat/9.0.36]
2023-05-14 02:21:00	017 [main] INFO [DefaultLazyPropertyFilter] [RRN="] - [STAN="] - Property Filter custom Bean not found with name 'encryptablePropertyFilter'. Initializing Default Property Filter
2023-05-14 02:21:00	207 [main] INFO [[/]] [RRN="] - [STAN="] - Initializing Spring embedded WebApplicationContext
2023-05-14 02:21:00	208 [main] INFO [ServletWebServerApplicationContext] [RRN="] - [STAN="] - Root WebApplicationContext: initialization completed in 10029 ms
2023-05-14 02:21:00	228 [main] INFO [DefaultLazyPropertyResolver] [RRN="] - [STAN="] - Property Resolver custom Bean not found with name 'encryptablePropertyResolver'. Initializing Default Property Resolver
2023-05-14 02:21:00	248 [main] INFO [DefaultLazyPropertyDetector] [RRN="] - [STAN="] - Property Detector custom Bean not found with name 'encryptablePropertyDetector'. Initializing Default Property Detector
2023-05-14 02:21:00	589 [main] DEBUG [HikariConfig] [RRN="] - [STAN="] - Driver class com.mysql.cj.jdbc.Driver found in Thread context class loader sun.misc.Launcher$AppClassLoader@73d16e93
2023-05-14 02:21:01	372 [main] INFO [ThreadPoolTaskExecutor] [RRN="] - [STAN="] - Initializing ExecutorService 'applicationTaskExecutor'
2023-05-14 02:21:01	678 [main] WARN [JpaBaseConfiguration$JpaWebConfiguration] [RRN="] - [STAN="] - spring.jpa.open-in-view is enabled by default. Therefore	database queries may be performed during view rendering. Explicitly configure spring.jpa.open-in-view to disable this warning
2023-05-14 02:21:01	801 [task-1] INFO [LogHelper] [RRN="] - [STAN="] - HHH000204: Processing PersistenceUnitInfo [name: default]
2023-05-14 02:21:02	002 [task-1] INFO [Version] [RRN="] - [STAN="] - HHH000412: Hibernate ORM core version 5.4.17.Final
2023-05-14 02:21:02	518 [task-1] INFO [Version] [RRN="] - [STAN="] - HCANN000001: Hibernate Commons Annotations {5.1.0.Final}
2023-05-14 02:21:02	900 [task-1] DEBUG [HikariConfig] [RRN="] - [STAN="] - HikariPool-1 - configuration:
2023-05-14 02:21:02	903 [task-1] DEBUG [HikariConfig] [RRN="] - [STAN="] - allowPoolSuspension.............false
2023-05-14 02:21:02	903 [task-1] DEBUG [HikariConfig] [RRN="] - [STAN="] - autoCommit......................true
2023-05-14 02:21:02	903 [task-1] DEBUG [HikariConfig] [RRN="] - [STAN="] - catalog.........................none
2023-05-14 02:21:02	904 [task-1] DEBUG [HikariConfig] [RRN="] - [STAN="] - connectionInitSql...............none
2023-05-14 02:21:02	904 [task-1] DEBUG [HikariConfig] [RRN="] - [STAN="] - connectionTestQuery.............none
2023-05-14 02:21:02	904 [task-1] DEBUG [HikariConfig] [RRN="] - [STAN="] - connectionTimeout...............30000
2023-05-14 02:21:02	904 [task-1] DEBUG [HikariConfig] [RRN="] - [STAN="] - dataSource......................none
2023-05-14 02:21:02	904 [task-1] DEBUG [HikariConfig] [RRN="] - [STAN="] - dataSourceClassName.............none
2023-05-14 02:21:02	904 [task-1] DEBUG [HikariConfig] [RRN="] - [STAN="] - dataSourceJNDI..................none
2023-05-14 02:21:02	907 [task-1] DEBUG [HikariConfig] [RRN="] - [STAN="] - dataSourceProperties............{password=<masked>}
2023-05-14 02:21:02	907 [task-1] DEBUG [HikariConfig] [RRN="] - [STAN="] - driverClassName................."com.mysql.cj.jdbc.Driver"
2023-05-14 02:21:02	907 [task-1] DEBUG [HikariConfig] [RRN="] - [STAN="] - exceptionOverrideClassName......none
2023-05-14 02:21:02	908 [task-1] DEBUG [HikariConfig] [RRN="] - [STAN="] - healthCheckProperties...........{}
2023-05-14 02:21:02	908 [task-1] DEBUG [HikariConfig] [RRN="] - [STAN="] - healthCheckRegistry.............none
2023-05-14 02:21:02	908 [task-1] DEBUG [HikariConfig] [RRN="] - [STAN="] - idleTimeout.....................600000
2023-05-14 02:21:02	908 [task-1] DEBUG [HikariConfig] [RRN="] - [STAN="] - initializationFailTimeout.......1
2023-05-14 02:21:02	909 [task-1] DEBUG [HikariConfig] [RRN="] - [STAN="] - isolateInternalQueries..........false
2023-05-14 02:21:02	909 [task-1] DEBUG [HikariConfig] [RRN="] - [STAN="] - jdbcUrl.........................jdbc:mysql://localhost:3306/test2
2023-05-14 02:21:02	909 [task-1] DEBUG [HikariConfig] [RRN="] - [STAN="] - leakDetectionThreshold..........0
2023-05-14 02:21:02	910 [task-1] DEBUG [HikariConfig] [RRN="] - [STAN="] - maxLifetime.....................1800000
2023-05-14 02:21:02	910 [task-1] DEBUG [HikariConfig] [RRN="] - [STAN="] - maximumPoolSize.................10
2023-05-14 02:21:02	911 [task-1] DEBUG [HikariConfig] [RRN="] - [STAN="] - metricRegistry..................none
2023-05-14 02:21:02	911 [task-1] DEBUG [HikariConfig] [RRN="] - [STAN="] - metricsTrackerFactory...........none
2023-05-14 02:21:02	911 [task-1] DEBUG [HikariConfig] [RRN="] - [STAN="] - minimumIdle.....................10
2023-05-14 02:21:02	911 [task-1] DEBUG [HikariConfig] [RRN="] - [STAN="] - password........................<masked>
2023-05-14 02:21:02	911 [task-1] DEBUG [HikariConfig] [RRN="] - [STAN="] - poolName........................"HikariPool-1"
2023-05-14 02:21:02	911 [task-1] DEBUG [HikariConfig] [RRN="] - [STAN="] - readOnly........................false
2023-05-14 02:21:02	911 [task-1] DEBUG [HikariConfig] [RRN="] - [STAN="] - registerMbeans..................false
2023-05-14 02:21:02	911 [task-1] DEBUG [HikariConfig] [RRN="] - [STAN="] - scheduledExecutor...............none
2023-05-14 02:21:02	912 [task-1] DEBUG [HikariConfig] [RRN="] - [STAN="] - schema..........................none
2023-05-14 02:21:02	912 [task-1] DEBUG [HikariConfig] [RRN="] - [STAN="] - threadFactory...................internal
2023-05-14 02:21:02	912 [task-1] DEBUG [HikariConfig] [RRN="] - [STAN="] - transactionIsolation............default
2023-05-14 02:21:02	912 [task-1] DEBUG [HikariConfig] [RRN="] - [STAN="] - username........................"root"
2023-05-14 02:21:02	912 [task-1] DEBUG [HikariConfig] [RRN="] - [STAN="] - validationTimeout...............5000
2023-05-14 02:21:02	912 [task-1] INFO [HikariDataSource] [RRN="] - [STAN="] - HikariPool-1 - Starting...
2023-05-14 02:21:03	645 [task-1] DEBUG [HikariPool] [RRN="] - [STAN="] - HikariPool-1 - Added connection com.mysql.cj.jdbc.ConnectionImpl@716d111b
2023-05-14 02:21:03	649 [task-1] INFO [HikariDataSource] [RRN="] - [STAN="] - HikariPool-1 - Start completed.
2023-05-14 02:21:03	753 [HikariPool-1 housekeeper] DEBUG [HikariPool] [RRN="] - [STAN="] - HikariPool-1 - Pool stats (total=1	active=1	idle=0	waiting=0)
2023-05-14 02:21:03	851 [task-1] INFO [Dialect] [RRN="] - [STAN="] - HHH000400: Using dialect: org.hibernate.dialect.MySQL8Dialect
2023-05-14 02:21:03	989 [HikariPool-1 connection adder] DEBUG [HikariPool] [RRN="] - [STAN="] - HikariPool-1 - Added connection com.mysql.cj.jdbc.ConnectionImpl@260ce769
2023-05-14 02:21:03	997 [HikariPool-1 connection adder] DEBUG [HikariPool] [RRN="] - [STAN="] - HikariPool-1 - Added connection com.mysql.cj.jdbc.ConnectionImpl@6731ed52
2023-05-14 02:21:04	002 [HikariPool-1 connection adder] DEBUG [HikariPool] [RRN="] - [STAN="] - HikariPool-1 - Added connection com.mysql.cj.jdbc.ConnectionImpl@569c4c83
2023-05-14 02:21:04	009 [HikariPool-1 connection adder] DEBUG [HikariPool] [RRN="] - [STAN="] - HikariPool-1 - Added connection com.mysql.cj.jdbc.ConnectionImpl@71e121d
2023-05-14 02:21:04	014 [HikariPool-1 connection adder] DEBUG [HikariPool] [RRN="] - [STAN="] - HikariPool-1 - Added connection com.mysql.cj.jdbc.ConnectionImpl@72cc7fd7
2023-05-14 02:21:04	020 [HikariPool-1 connection adder] DEBUG [HikariPool] [RRN="] - [STAN="] - HikariPool-1 - Added connection com.mysql.cj.jdbc.ConnectionImpl@35069ba
2023-05-14 02:21:04	031 [HikariPool-1 connection adder] DEBUG [HikariPool] [RRN="] - [STAN="] - HikariPool-1 - Added connection com.mysql.cj.jdbc.ConnectionImpl@6ee67f74
2023-05-14 02:21:04	037 [HikariPool-1 connection adder] DEBUG [HikariPool] [RRN="] - [STAN="] - HikariPool-1 - Added connection com.mysql.cj.jdbc.ConnectionImpl@5ae3438b
2023-05-14 02:21:04	046 [HikariPool-1 connection adder] DEBUG [HikariPool] [RRN="] - [STAN="] - HikariPool-1 - Added connection com.mysql.cj.jdbc.ConnectionImpl@3d7de3c8
2023-05-14 02:21:04	046 [HikariPool-1 connection adder] DEBUG [HikariPool] [RRN="] - [STAN="] - HikariPool-1 - After adding stats (total=10	active=1	idle=9	waiting=0)
2023-05-14 02:21:04	061 [main] INFO [DefaultSecurityFilterChain] [RRN="] - [STAN="] - Creating filter chain: Ant [pattern='/v2/api-docs']	[]
2023-05-14 02:21:04	061 [main] INFO [DefaultSecurityFilterChain] [RRN="] - [STAN="] - Creating filter chain: Ant [pattern='/configuration/ui']	[]
2023-05-14 02:21:04	061 [main] INFO [DefaultSecurityFilterChain] [RRN="] - [STAN="] - Creating filter chain: Ant [pattern='/swagger-resources/**']	[]
2023-05-14 02:21:04	061 [main] INFO [DefaultSecurityFilterChain] [RRN="] - [STAN="] - Creating filter chain: Ant [pattern='/configuration/**']	[]
2023-05-14 02:21:04	061 [main] INFO [DefaultSecurityFilterChain] [RRN="] - [STAN="] - Creating filter chain: Ant [pattern='/swagger-ui.html']	[]
2023-05-14 02:21:04	061 [main] INFO [DefaultSecurityFilterChain] [RRN="] - [STAN="] - Creating filter chain: Ant [pattern='/webjars/**']	[]
2023-05-14 02:21:04	265 [main] INFO [PropertySourcedRequestMappingHandlerMapping] [RRN="] - [STAN="] - Mapped URL path [/v2/api-docs] onto method [springfox.documentation.swagger2.web.Swagger2Controller#getDocumentation(String	HttpServletRequest)]
2023-05-14 02:21:04	680 [main] INFO [DefaultSecurityFilterChain] [RRN="] - [STAN="] - Creating filter chain: any request	[org.springframework.security.web.context.request.async.WebAsyncManagerIntegrationFilter@1e54a6b1	org.springframework.security.web.context.SecurityContextPersistenceFilter@472d0f4	org.springframework.security.web.header.HeaderWriterFilter@14447be	org.springframework.web.filter.CorsFilter@f238e4f	org.springframework.security.web.authentication.logout.LogoutFilter@307e4c44	com.zeroinfinity.federatedclient.config.JwtRequestFilter@32177fa5	org.springframework.security.web.savedrequest.RequestCacheAwareFilter@4d7a64ca	org.springframework.security.web.servletapi.SecurityContextHolderAwareRequestFilter@2accaec2	org.springframework.security.web.authentication.AnonymousAuthenticationFilter@3b24087d	org.springframework.security.web.session.SessionManagementFilter@3a479fda	org.springframework.security.web.access.ExceptionTranslationFilter@72906e	org.springframework.security.web.access.intercept.FilterSecurityInterceptor@2b08772d]
2023-05-14 02:21:05	011 [main] INFO [TomcatWebServer] [RRN="] - [STAN="] - Tomcat initialized with port(s): 9093 (http)
2023-05-14 02:21:05	036 [main] INFO [Http11NioProtocol] [RRN="] - [STAN="] - Initializing ProtocolHandler ["http-nio-9093"]
2023-05-14 02:21:05	038 [main] INFO [StandardService] [RRN="] - [STAN="] - Starting service [Tomcat]
2023-05-14 02:21:05	039 [main] INFO [StandardEngine] [RRN="] - [STAN="] - Starting Servlet engine: [Apache Tomcat/9.0.36]
2023-05-14 02:21:05	366 [main] INFO [[/]] [RRN="] - [STAN="] - Initializing Spring embedded WebApplicationContext
2023-05-14 02:21:05	367 [main] INFO [ServletWebServerApplicationContext] [RRN="] - [STAN="] - Root WebApplicationContext: initialization completed in 12051 ms
2023-05-14 02:21:05	403 [main] INFO [Http11NioProtocol] [RRN="] - [STAN="] - Starting ProtocolHandler ["http-nio-9092"]
2023-05-14 02:21:05	419 [main] INFO [DefaultLazyPropertyResolver] [RRN="] - [STAN="] - Property Resolver custom Bean not found with name 'encryptablePropertyResolver'. Initializing Default Property Resolver
2023-05-14 02:21:05	429 [main] INFO [DefaultLazyPropertyDetector] [RRN="] - [STAN="] - Property Detector custom Bean not found with name 'encryptablePropertyDetector'. Initializing Default Property Detector
2023-05-14 02:21:05	464 [main] INFO [TomcatWebServer] [RRN="] - [STAN="] - Tomcat started on port(s): 9092 (http) with context path ''
2023-05-14 02:21:05	466 [main] INFO [DocumentationPluginsBootstrapper] [RRN="] - [STAN="] - Context refreshed
2023-05-14 02:21:05	522 [main] INFO [DocumentationPluginsBootstrapper] [RRN="] - [STAN="] - Found 1 custom documentation plugin(s)
2023-05-14 02:21:05	632 [main] INFO [ApiListingReferenceScanner] [RRN="] - [STAN="] - Scanning for api listing references
2023-05-14 02:21:05	805 [main] DEBUG [HikariConfig] [RRN="] - [STAN="] - Driver class com.mysql.cj.jdbc.Driver found in Thread context class loader sun.misc.Launcher$AppClassLoader@73d16e93
2023-05-14 02:21:06	117 [main] INFO [ThreadPoolTaskExecutor] [RRN="] - [STAN="] - Initializing ExecutorService 'applicationTaskExecutor'
2023-05-14 02:21:06	301 [task-1] INFO [LogHelper] [RRN="] - [STAN="] - HHH000204: Processing PersistenceUnitInfo [name: default]
2023-05-14 02:21:06	609 [main] WARN [JpaBaseConfiguration$JpaWebConfiguration] [RRN="] - [STAN="] - spring.jpa.open-in-view is enabled by default. Therefore	database queries may be performed during view rendering. Explicitly configure spring.jpa.open-in-view to disable this warning
2023-05-14 02:21:06	788 [main] INFO [CachingOperationNameGenerator] [RRN="] - [STAN="] - Generating unique operation named: syncModelUsingGET_1
2023-05-14 02:21:06	818 [task-1] INFO [Version] [RRN="] - [STAN="] - HHH000412: Hibernate ORM core version 5.4.17.Final
2023-05-14 02:21:06	852 [main] INFO [DeferredRepositoryInitializationListener] [RRN="] - [STAN="] - Triggering deferred initialization of Spring Data repositories…
2023-05-14 02:21:07	425 [task-1] INFO [JtaPlatformInitiator] [RRN="] - [STAN="] - HHH000490: Using JtaPlatform implementation: [org.hibernate.engine.transaction.jta.platform.internal.NoJtaPlatform]
2023-05-14 02:21:07	533 [task-1] INFO [LocalContainerEntityManagerFactoryBean] [RRN="] - [STAN="] - Initialized JPA EntityManagerFactory for persistence unit 'default'
2023-05-14 02:21:07	759 [task-1] INFO [Version] [RRN="] - [STAN="] - HCANN000001: Hibernate Commons Annotations {5.1.0.Final}
2023-05-14 02:21:08	146 [task-1] DEBUG [HikariConfig] [RRN="] - [STAN="] - HikariPool-1 - configuration:
2023-05-14 02:21:08	149 [task-1] DEBUG [HikariConfig] [RRN="] - [STAN="] - allowPoolSuspension.............false
2023-05-14 02:21:08	150 [task-1] DEBUG [HikariConfig] [RRN="] - [STAN="] - autoCommit......................true
2023-05-14 02:21:08	150 [task-1] DEBUG [HikariConfig] [RRN="] - [STAN="] - catalog.........................none
2023-05-14 02:21:08	150 [task-1] DEBUG [HikariConfig] [RRN="] - [STAN="] - connectionInitSql...............none
2023-05-14 02:21:08	150 [task-1] DEBUG [HikariConfig] [RRN="] - [STAN="] - connectionTestQuery.............none
2023-05-14 02:21:08	150 [task-1] DEBUG [HikariConfig] [RRN="] - [STAN="] - connectionTimeout...............30000
2023-05-14 02:21:08	150 [task-1] DEBUG [HikariConfig] [RRN="] - [STAN="] - dataSource......................none
2023-05-14 02:21:08	151 [task-1] DEBUG [HikariConfig] [RRN="] - [STAN="] - dataSourceClassName.............none
2023-05-14 02:21:08	151 [task-1] DEBUG [HikariConfig] [RRN="] - [STAN="] - dataSourceJNDI..................none
2023-05-14 02:21:08	152 [task-1] DEBUG [HikariConfig] [RRN="] - [STAN="] - dataSourceProperties............{password=<masked>}
2023-05-14 02:21:08	152 [task-1] DEBUG [HikariConfig] [RRN="] - [STAN="] - driverClassName................."com.mysql.cj.jdbc.Driver"
2023-05-14 02:21:08	152 [task-1] DEBUG [HikariConfig] [RRN="] - [STAN="] - exceptionOverrideClassName......none
2023-05-14 02:21:08	153 [task-1] DEBUG [HikariConfig] [RRN="] - [STAN="] - healthCheckProperties...........{}
2023-05-14 02:21:08	153 [task-1] DEBUG [HikariConfig] [RRN="] - [STAN="] - healthCheckRegistry.............none
2023-05-14 02:21:08	154 [task-1] DEBUG [HikariConfig] [RRN="] - [STAN="] - idleTimeout.....................600000
2023-05-14 02:21:08	155 [task-1] DEBUG [HikariConfig] [RRN="] - [STAN="] - initializationFailTimeout.......1
2023-05-14 02:21:08	156 [task-1] DEBUG [HikariConfig] [RRN="] - [STAN="] - isolateInternalQueries..........false
2023-05-14 02:21:08	156 [task-1] DEBUG [HikariConfig] [RRN="] - [STAN="] - jdbcUrl.........................jdbc:mysql://localhost:3306/test3
2023-05-14 02:21:08	156 [task-1] DEBUG [HikariConfig] [RRN="] - [STAN="] - leakDetectionThreshold..........0
2023-05-14 02:21:08	156 [task-1] DEBUG [HikariConfig] [RRN="] - [STAN="] - maxLifetime.....................1800000
2023-05-14 02:21:08	156 [task-1] DEBUG [HikariConfig] [RRN="] - [STAN="] - maximumPoolSize.................10
2023-05-14 02:21:08	157 [task-1] DEBUG [HikariConfig] [RRN="] - [STAN="] - metricRegistry..................none
2023-05-14 02:21:08	157 [task-1] DEBUG [HikariConfig] [RRN="] - [STAN="] - metricsTrackerFactory...........none
2023-05-14 02:21:08	157 [task-1] DEBUG [HikariConfig] [RRN="] - [STAN="] - minimumIdle.....................10
2023-05-14 02:21:08	157 [task-1] DEBUG [HikariConfig] [RRN="] - [STAN="] - password........................<masked>
2023-05-14 02:21:08	157 [task-1] DEBUG [HikariConfig] [RRN="] - [STAN="] - poolName........................"HikariPool-1"
2023-05-14 02:21:08	157 [task-1] DEBUG [HikariConfig] [RRN="] - [STAN="] - readOnly........................false
2023-05-14 02:21:08	158 [task-1] DEBUG [HikariConfig] [RRN="] - [STAN="] - registerMbeans..................false
2023-05-14 02:21:08	158 [task-1] DEBUG [HikariConfig] [RRN="] - [STAN="] - scheduledExecutor...............none
2023-05-14 02:21:08	159 [task-1] DEBUG [HikariConfig] [RRN="] - [STAN="] - schema..........................none
2023-05-14 02:21:08	160 [task-1] DEBUG [HikariConfig] [RRN="] - [STAN="] - threadFactory...................internal
2023-05-14 02:21:08	160 [task-1] DEBUG [HikariConfig] [RRN="] - [STAN="] - transactionIsolation............default
2023-05-14 02:21:08	160 [task-1] DEBUG [HikariConfig] [RRN="] - [STAN="] - username........................"root"
2023-05-14 02:21:08	160 [task-1] DEBUG [HikariConfig] [RRN="] - [STAN="] - validationTimeout...............5000
2023-05-14 02:21:08	160 [task-1] INFO [HikariDataSource] [RRN="] - [STAN="] - HikariPool-1 - Starting...
2023-05-14 02:21:08	780 [main] INFO [DefaultSecurityFilterChain] [RRN="] - [STAN="] - Creating filter chain: Ant [pattern='/v2/api-docs']	[]
2023-05-14 02:21:08	782 [main] INFO [DefaultSecurityFilterChain] [RRN="] - [STAN="] - Creating filter chain: Ant [pattern='/configuration/ui']	[]
2023-05-14 02:21:08	784 [main] INFO [DefaultSecurityFilterChain] [RRN="] - [STAN="] - Creating filter chain: Ant [pattern='/swagger-resources/**']	[]
2023-05-14 02:21:08	786 [main] INFO [DefaultSecurityFilterChain] [RRN="] - [STAN="] - Creating filter chain: Ant [pattern='/configuration/**']	[]
2023-05-14 02:21:08	788 [main] INFO [DefaultSecurityFilterChain] [RRN="] - [STAN="] - Creating filter chain: Ant [pattern='/swagger-ui.html']	[]
2023-05-14 02:21:08	790 [main] INFO [DefaultSecurityFilterChain] [RRN="] - [STAN="] - Creating filter chain: Ant [pattern='/webjars/**']	[]
2023-05-14 02:21:09	141 [main] INFO [PropertySourcedRequestMappingHandlerMapping] [RRN="] - [STAN="] - Mapped URL path [/v2/api-docs] onto method [springfox.documentation.swagger2.web.Swagger2Controller#getDocumentation(String	HttpServletRequest)]
2023-05-14 02:21:09	794 [main] INFO [DeferredRepositoryInitializationListener] [RRN="] - [STAN="] - Spring Data repositories initialized!
2023-05-14 02:21:09	906 [main] INFO [FederatedClientApplication] [RRN="] - [STAN="] - Started FederatedClientApplication in 20.943 seconds (JVM running for 21.673)
2023-05-14 02:21:09	875 [main] INFO [DefaultSecurityFilterChain] [RRN="] - [STAN="] - Creating filter chain: any request	[org.springframework.security.web.context.request.async.WebAsyncManagerIntegrationFilter@6042d663	org.springframework.security.web.context.SecurityContextPersistenceFilter@2349f14d	org.springframework.security.web.header.HeaderWriterFilter@3513c84c	org.springframework.web.filter.CorsFilter@24043ec5	org.springframework.security.web.authentication.logout.LogoutFilter@461c3709	com.zeroinfinity.federatedclient.config.JwtRequestFilter@5793b87	org.springframework.security.web.savedrequest.RequestCacheAwareFilter@7edb6fca	org.springframework.security.web.servletapi.SecurityContextHolderAwareRequestFilter@6fc0bbc6	org.springframework.security.web.authentication.AnonymousAuthenticationFilter@3e33b52e	org.springframework.security.web.session.SessionManagementFilter@75b38c36	org.springframework.security.web.access.ExceptionTranslationFilter@2e4389ed	org.springframework.security.web.access.intercept.FilterSecurityInterceptor@3ab35b9c]
2023-05-14 02:21:09	992 [task-1] DEBUG [HikariPool] [RRN="] - [STAN="] - HikariPool-1 - Added connection com.mysql.cj.jdbc.ConnectionImpl@f7a35ca
2023-05-14 02:21:10	000 [task-1] INFO [HikariDataSource] [RRN="] - [STAN="] - HikariPool-1 - Start completed.
2023-05-14 02:21:10	110 [HikariPool-1 housekeeper] DEBUG [HikariPool] [RRN="] - [STAN="] - HikariPool-1 - Pool stats (total=1	active=1	idle=0	waiting=0)
2023-05-14 02:21:10	119 [HikariPool-1 connection adder] DEBUG [HikariPool] [RRN="] - [STAN="] - HikariPool-1 - Added connection com.mysql.cj.jdbc.ConnectionImpl@9eb021
2023-05-14 02:21:10	124 [HikariPool-1 connection adder] DEBUG [HikariPool] [RRN="] - [STAN="] - HikariPool-1 - Added connection com.mysql.cj.jdbc.ConnectionImpl@41a3ba1a
2023-05-14 02:21:10	129 [HikariPool-1 connection adder] DEBUG [HikariPool] [RRN="] - [STAN="] - HikariPool-1 - Added connection com.mysql.cj.jdbc.ConnectionImpl@7028bf1a
2023-05-14 02:21:10	134 [HikariPool-1 connection adder] DEBUG [HikariPool] [RRN="] - [STAN="] - HikariPool-1 - Added connection com.mysql.cj.jdbc.ConnectionImpl@218c4555
2023-05-14 02:21:10	138 [HikariPool-1 connection adder] DEBUG [HikariPool] [RRN="] - [STAN="] - HikariPool-1 - Added connection com.mysql.cj.jdbc.ConnectionImpl@1ff3bf9
2023-05-14 02:21:10	143 [HikariPool-1 connection adder] DEBUG [HikariPool] [RRN="] - [STAN="] - HikariPool-1 - Added connection com.mysql.cj.jdbc.ConnectionImpl@25c21870
2023-05-14 02:21:10	148 [HikariPool-1 connection adder] DEBUG [HikariPool] [RRN="] - [STAN="] - HikariPool-1 - Added connection com.mysql.cj.jdbc.ConnectionImpl@6173400f
2023-05-14 02:21:10	153 [HikariPool-1 connection adder] DEBUG [HikariPool] [RRN="] - [STAN="] - HikariPool-1 - Added connection com.mysql.cj.jdbc.ConnectionImpl@560c1278
2023-05-14 02:21:10	157 [HikariPool-1 connection adder] DEBUG [HikariPool] [RRN="] - [STAN="] - HikariPool-1 - Added connection com.mysql.cj.jdbc.ConnectionImpl@117425f4
2023-05-14 02:21:10	158 [HikariPool-1 connection adder] DEBUG [HikariPool] [RRN="] - [STAN="] - HikariPool-1 - After adding stats (total=10	active=1	idle=9	waiting=0)
2023-05-14 02:21:10	203 [task-1] INFO [Dialect] [RRN="] - [STAN="] - HHH000400: Using dialect: org.hibernate.dialect.MySQL8Dialect
2023-05-14 02:21:10	721 [main] INFO [Http11NioProtocol] [RRN="] - [STAN="] - Starting ProtocolHandler ["http-nio-9093"]
2023-05-14 02:21:10	990 [main] INFO [TomcatWebServer] [RRN="] - [STAN="] - Tomcat started on port(s): 9093 (http) with context path ''
2023-05-14 02:21:10	991 [main] INFO [DocumentationPluginsBootstrapper] [RRN="] - [STAN="] - Context refreshed
2023-05-14 02:21:11	122 [main] INFO [DocumentationPluginsBootstrapper] [RRN="] - [STAN="] - Found 1 custom documentation plugin(s)
2023-05-14 02:21:11	262 [main] INFO [ApiListingReferenceScanner] [RRN="] - [STAN="] - Scanning for api listing references
2023-05-14 02:21:12	201 [main] INFO [CachingOperationNameGenerator] [RRN="] - [STAN="] - Generating unique operation named: syncModelUsingGET_1
2023-05-14 02:21:12	270 [main] INFO [DeferredRepositoryInitializationListener] [RRN="] - [STAN="] - Triggering deferred initialization of Spring Data repositories…
2023-05-14 02:21:13	472 [task-1] INFO [JtaPlatformInitiator] [RRN="] - [STAN="] - HHH000490: Using JtaPlatform implementation: [org.hibernate.engine.transaction.jta.platform.internal.NoJtaPlatform]
2023-05-14 02:21:13	488 [task-1] INFO [LocalContainerEntityManagerFactoryBean] [RRN="] - [STAN="] - Initialized JPA EntityManagerFactory for persistence unit 'default'
2023-05-14 02:21:14	420 [main] INFO [DeferredRepositoryInitializationListener] [RRN="] - [STAN="] - Spring Data repositories initialized!
2023-05-14 02:21:14	442 [main] INFO [FederatedClientApplication] [RRN="] - [STAN="] - Started FederatedClientApplication in 23.274 seconds (JVM running for 24.286)
2023-05-14 02:21:23	948 [HikariPool-1 housekeeper] DEBUG [HikariPool] [RRN="] - [STAN="] - HikariPool-1 - Pool stats (total=10	active=0	idle=10	waiting=0)
2023-05-14 02:21:23	949 [HikariPool-1 housekeeper] DEBUG [HikariPool] [RRN="] - [STAN="] - HikariPool-1 - Fill pool skipped	pool is at sufficient level.
2023-05-14 02:21:33	755 [HikariPool-1 housekeeper] DEBUG [HikariPool] [RRN="] - [STAN="] - HikariPool-1 - Pool stats (total=10	active=0	idle=10	waiting=0)
2023-05-14 02:21:33	756 [HikariPool-1 housekeeper] DEBUG [HikariPool] [RRN="] - [STAN="] - HikariPool-1 - Fill pool skipped	pool is at sufficient level.
2023-05-14 02:21:37	203 [http-nio-9091-exec-3] INFO [[/]] [RRN="] - [STAN="] - Initializing Spring DispatcherServlet 'dispatcherServlet'
2023-05-14 02:21:37	203 [http-nio-9091-exec-3] INFO [DispatcherServlet] [RRN="] - [STAN="] - Initializing Servlet 'dispatcherServlet'
2023-05-14 02:21:37	204 [http-nio-9093-exec-1] INFO [[/]] [RRN="] - [STAN="] - Initializing Spring DispatcherServlet 'dispatcherServlet'
2023-05-14 02:21:37	204 [http-nio-9093-exec-1] INFO [DispatcherServlet] [RRN="] - [STAN="] - Initializing Servlet 'dispatcherServlet'
2023-05-14 02:21:37	218 [http-nio-9091-exec-3] INFO [DispatcherServlet] [RRN="] - [STAN="] - Completed initialization in 15 ms
2023-05-14 02:21:37	219 [http-nio-9093-exec-1] INFO [DispatcherServlet] [RRN="] - [STAN="] - Completed initialization in 15 ms
2023-05-14 02:21:37	235 [http-nio-9092-exec-2] INFO [[/]] [RRN="] - [STAN="] - Initializing Spring DispatcherServlet 'dispatcherServlet'
2023-05-14 02:21:37	236 [http-nio-9092-exec-2] INFO [DispatcherServlet] [RRN="] - [STAN="] - Initializing Servlet 'dispatcherServlet'
2023-05-14 02:21:37	268 [http-nio-9092-exec-2] INFO [DispatcherServlet] [RRN="] - [STAN="] - Completed initialization in 32 ms
2023-05-14 02:21:37	440 [http-nio-9091-exec-3] INFO [JwtAuthenticationController] [RRN="] - [STAN="] - Authenticating : User : client1
2023-05-14 02:21:37	455 [http-nio-9093-exec-1] INFO [JwtAuthenticationController] [RRN="] - [STAN="] - Authenticating : User : client3
2023-05-14 02:21:37	502 [http-nio-9092-exec-2] INFO [JwtAuthenticationController] [RRN="] - [STAN="] - Authenticating : User : client2
2023-05-14 02:21:38	365 [http-nio-9091-exec-4] INFO [ServiceController] [RRN="] - [STAN="] - Request received to update model version @ V1
2023-05-14 02:21:38	366 [http-nio-9091-exec-4] INFO [RestServerServiceImpl] [RRN="] - [STAN="] - Incoming request to update the model version.
2023-05-14 02:21:38	367 [http-nio-9092-exec-3] INFO [ServiceController] [RRN="] - [STAN="] - Request received to update model version @ V1
2023-05-14 02:21:38	367 [http-nio-9092-exec-3] INFO [RestServerServiceImpl] [RRN="] - [STAN="] - Incoming request to update the model version.
2023-05-14 02:21:38	367 [http-nio-9093-exec-4] INFO [ServiceController] [RRN="] - [STAN="] - Request received to update model version @ V1
2023-05-14 02:21:38	367 [http-nio-9093-exec-4] INFO [RestServerServiceImpl] [RRN="] - [STAN="] - Incoming request to update the model version.
2023-05-14 02:21:38	646 [http-nio-9091-exec-4] INFO [RestServerServiceImpl] [RRN="] - [STAN="] - Active model version found. Changing the status from Active to InActive
2023-05-14 02:21:38	809 [http-nio-9092-exec-3] INFO [RestServerServiceImpl] [RRN="] - [STAN="] - Active model version found. Changing the status from Active to InActive
2023-05-14 02:21:38	836 [http-nio-9093-exec-4] INFO [RestServerServiceImpl] [RRN="] - [STAN="] - Active model version found. Changing the status from Active to InActive
2023-05-14 02:21:40	112 [HikariPool-1 housekeeper] DEBUG [HikariPool] [RRN="] - [STAN="] - HikariPool-1 - Pool stats (total=10	active=0	idle=10	waiting=0)
2023-05-14 02:21:40	112 [HikariPool-1 housekeeper] DEBUG [HikariPool] [RRN="] - [STAN="] - HikariPool-1 - Fill pool skipped	pool is at sufficient level.
2023-05-14 02:21:53	961 [HikariPool-1 housekeeper] DEBUG [HikariPool] [RRN="] - [STAN="] - HikariPool-1 - Pool stats (total=10	active=0	idle=10	waiting=0)
2023-05-14 02:21:53	962 [HikariPool-1 housekeeper] DEBUG [HikariPool] [RRN="] - [STAN="] - HikariPool-1 - Fill pool skipped	pool is at sufficient level.
2023-05-14 02:22:03	769 [HikariPool-1 housekeeper] DEBUG [HikariPool] [RRN="] - [STAN="] - HikariPool-1 - Pool stats (total=10	active=0	idle=10	waiting=0)
2023-05-14 02:22:03	769 [HikariPool-1 housekeeper] DEBUG [HikariPool] [RRN="] - [STAN="] - HikariPool-1 - Fill pool skipped	pool is at sufficient level.
2023-05-14 02:22:04	392 [http-nio-9091-exec-7] INFO [ServiceController] [RRN="] - [STAN="] - Request received to save model details @ V1
2023-05-14 02:22:04	393 [http-nio-9091-exec-7] INFO [RestServerServiceImpl] [RRN="] - [STAN="] - Incoming request to save the model details.
2023-05-14 02:22:04	399 [http-nio-9091-exec-7] INFO [RestServerServiceImpl] [RRN="] - [STAN="] - Active model version version15 found
2023-05-14 02:22:10	117 [HikariPool-1 housekeeper] DEBUG [HikariPool] [RRN="] - [STAN="] - HikariPool-1 - Pool stats (total=10	active=0	idle=10	waiting=0)
2023-05-14 02:22:10	118 [HikariPool-1 housekeeper] DEBUG [HikariPool] [RRN="] - [STAN="] - HikariPool-1 - Fill pool skipped	pool is at sufficient level.
2023-05-14 02:22:17	347 [http-nio-9092-exec-7] WARN [JwtRequestFilter] [RRN="] - [STAN="] - User:null token has expired
2023-05-14 02:22:17	347 [http-nio-9092-exec-7] INFO [JwtRequestFilter] [RRN="] - [STAN="] - Exception occurred in JwtFilter : ----Token Expired----
2023-05-14 02:22:23	975 [HikariPool-1 housekeeper] DEBUG [HikariPool] [RRN="] - [STAN="] - HikariPool-1 - Pool stats (total=10	active=0	idle=10	waiting=0)
2023-05-14 02:22:23	975 [HikariPool-1 housekeeper] DEBUG [HikariPool] [RRN="] - [STAN="] - HikariPool-1 - Fill pool skipped	pool is at sufficient level.
2023-05-14 02:22:29	236 [http-nio-9092-exec-10] INFO [JwtAuthenticationController] [RRN="] - [STAN="] - Authenticating : User : client2
2023-05-14 02:22:33	771 [HikariPool-1 housekeeper] DEBUG [HikariPool] [RRN="] - [STAN="] - HikariPool-1 - Pool stats (total=10	active=0	idle=10	waiting=0)
2023-05-14 02:22:33	771 [HikariPool-1 housekeeper] DEBUG [HikariPool] [RRN="] - [STAN="] - HikariPool-1 - Fill pool skipped	pool is at sufficient level.
2023-05-14 02:22:40	124 [HikariPool-1 housekeeper] DEBUG [HikariPool] [RRN="] - [STAN="] - HikariPool-1 - Pool stats (total=10	active=0	idle=10	waiting=0)
2023-05-14 02:22:40	125 [HikariPool-1 housekeeper] DEBUG [HikariPool] [RRN="] - [STAN="] - HikariPool-1 - Fill pool skipped	pool is at sufficient level.
2023-05-14 02:22:53	981 [HikariPool-1 housekeeper] DEBUG [HikariPool] [RRN="] - [STAN="] - HikariPool-1 - Pool stats (total=10	active=0	idle=10	waiting=0)
2023-05-14 02:22:53	982 [HikariPool-1 housekeeper] DEBUG [HikariPool] [RRN="] - [STAN="] - HikariPool-1 - Fill pool skipped	pool is at sufficient level.
2023-05-14 02:23:01	098 [http-nio-9093-exec-7] INFO [JwtAuthenticationController] [RRN="] - [STAN="] - Authenticating : User : client3
2023-05-14 02:23:03	214 [http-nio-9093-exec-6] INFO [JwtAuthenticationController] [RRN="] - [STAN="] - Authenticating : User : client3
2023-05-14 02:23:03	779 [HikariPool-1 housekeeper] DEBUG [HikariPool] [RRN="] - [STAN="] - HikariPool-1 - Pool stats (total=10	active=0	idle=10	waiting=0)
2023-05-14 02:23:03	779 [HikariPool-1 housekeeper] DEBUG [HikariPool] [RRN="] - [STAN="] - HikariPool-1 - Fill pool skipped	pool is at sufficient level.
2023-05-14 02:23:10	134 [HikariPool-1 housekeeper] DEBUG [HikariPool] [RRN="] - [STAN="] - HikariPool-1 - Pool stats (total=10	active=0	idle=10	waiting=0)
2023-05-14 02:23:10	135 [HikariPool-1 housekeeper] DEBUG [HikariPool] [RRN="] - [STAN="] - HikariPool-1 - Fill pool skipped	pool is at sufficient level.
2023-05-14 02:23:18	645 [http-nio-9093-exec-3] INFO [ServiceController] [RRN="] - [STAN="] - Request received to save model details @ V1
2023-05-14 02:23:18	645 [http-nio-9093-exec-3] INFO [RestServerServiceImpl] [RRN="] - [STAN="] - Incoming request to save the model details.
2023-05-14 02:23:18	650 [http-nio-9093-exec-3] INFO [RestServerServiceImpl] [RRN="] - [STAN="] - Active model version version15 found
2023-05-14 02:23:18	682 [http-nio-9093-exec-3] WARN [SqlExceptionHelper] [RRN="] - [STAN="] - SQL Error: 1054	SQLState: 42S22
2023-05-14 02:23:18	682 [http-nio-9093-exec-3] ERROR [SqlExceptionHelper] [RRN="] - [STAN="] - Unknown column 'request_type' in 'field list'
2023-05-14 02:23:18	689 [http-nio-9093-exec-3] ERROR [ServiceController] [RRN="] - [STAN="] - exception - method: saveModel -> {}
org.springframework.dao.InvalidDataAccessResourceUsageException: could not execute statement; SQL [n/a]; nested exception is org.hibernate.exception.SQLGrammarException: could not execute statement
at org.springframework.orm.jpa.vendor.HibernateJpaDialect.convertHibernateAccessException(HibernateJpaDialect.java:281)
at org.springframework.orm.jpa.vendor.HibernateJpaDialect.translateExceptionIfPossible(HibernateJpaDialect.java:255)
at org.springframework.orm.jpa.AbstractEntityManagerFactoryBean.translateExceptionIfPossible(AbstractEntityManagerFactoryBean.java:528)
at org.springframework.dao.support.ChainedPersistenceExceptionTranslator.translateExceptionIfPossible(ChainedPersistenceExceptionTranslator.java:61)
at org.springframework.dao.support.DataAccessUtils.translateIfNecessary(DataAccessUtils.java:242)
at org.springframework.dao.support.PersistenceExceptionTranslationInterceptor.invoke(PersistenceExceptionTranslationInterceptor.java:153)
at org.springframework.aop.framework.ReflectiveMethodInvocation.proceed(ReflectiveMethodInvocation.java:186)
at org.springframework.data.jpa.repository.support.CrudMethodMetadataPostProcessor$CrudMethodMetadataPopulatingMethodInterceptor.invoke(CrudMethodMetadataPostProcessor.java:178)
at org.springframework.aop.framework.ReflectiveMethodInvocation.proceed(ReflectiveMethodInvocation.java:186)
at org.springframework.aop.interceptor.ExposeInvocationInterceptor.invoke(ExposeInvocationInterceptor.java:95)
at org.springframework.aop.framework.ReflectiveMethodInvocation.proceed(ReflectiveMethodInvocation.java:186)
at org.springframework.aop.framework.JdkDynamicAopProxy.invoke(JdkDynamicAopProxy.java:212)
at com.sun.proxy.$Proxy130.saveAll(Unknown Source)
at sun.reflect.NativeMethodAccessorImpl.invoke0(Native Method)
at sun.reflect.NativeMethodAccessorImpl.invoke(NativeMethodAccessorImpl.java:62)
at sun.reflect.DelegatingMethodAccessorImpl.invoke(DelegatingMethodAccessorImpl.java:43)
at java.lang.reflect.Method.invoke(Method.java:498)
at org.springframework.aop.support.AopUtils.invokeJoinpointUsingReflection(AopUtils.java:344)
at org.springframework.aop.framework.JdkDynamicAopProxy.invoke(JdkDynamicAopProxy.java:205)
at com.sun.proxy.$Proxy89.saveAll(Unknown Source)
at com.zeroinfinity.federatedclient.service.impl.RestServerServiceImpl.saveModelDetail(RestServerServiceImpl.java:274)
at com.zeroinfinity.federatedclient.controller.ServiceController.saveModelDetail(ServiceController.java:187)
at sun.reflect.NativeMethodAccessorImpl.invoke0(Native Method)
at sun.reflect.NativeMethodAccessorImpl.invoke(NativeMethodAccessorImpl.java:62)
at sun.reflect.DelegatingMethodAccessorImpl.invoke(DelegatingMethodAccessorImpl.java:43)
at java.lang.reflect.Method.invoke(Method.java:498)
at org.springframework.web.method.support.InvocableHandlerMethod.doInvoke(InvocableHandlerMethod.java:190)
at org.springframework.web.method.support.InvocableHandlerMethod.invokeForRequest(InvocableHandlerMethod.java:138)
at org.springframework.web.servlet.mvc.method.annotation.ServletInvocableHandlerMethod.invokeAndHandle(ServletInvocableHandlerMethod.java:105)
at org.springframework.web.servlet.mvc.method.annotation.RequestMappingHandlerAdapter.invokeHandlerMethod(RequestMappingHandlerAdapter.java:879)
at org.springframework.web.servlet.mvc.method.annotation.RequestMappingHandlerAdapter.handleInternal(RequestMappingHandlerAdapter.java:793)
at org.springframework.web.servlet.mvc.method.AbstractHandlerMethodAdapter.handle(AbstractHandlerMethodAdapter.java:87)
at org.springframework.web.servlet.DispatcherServlet.doDispatch(DispatcherServlet.java:1040)
at org.springframework.web.servlet.DispatcherServlet.doService(DispatcherServlet.java:943)
at org.springframework.web.servlet.FrameworkServlet.processRequest(FrameworkServlet.java:1006)
at org.springframework.web.servlet.FrameworkServlet.doPost(FrameworkServlet.java:909)
at javax.servlet.http.HttpServlet.service(HttpServlet.java:660)
at org.springframework.web.servlet.FrameworkServlet.service(FrameworkServlet.java:883)
at javax.servlet.http.HttpServlet.service(HttpServlet.java:741)
at org.apache.catalina.core.ApplicationFilterChain.internalDoFilter(ApplicationFilterChain.java:231)
at org.apache.catalina.core.ApplicationFilterChain.doFilter(ApplicationFilterChain.java:166)
at org.apache.tomcat.websocket.server.WsFilter.doFilter(WsFilter.java:53)
at org.apache.catalina.core.ApplicationFilterChain.internalDoFilter(ApplicationFilterChain.java:193)
at org.apache.catalina.core.ApplicationFilterChain.doFilter(ApplicationFilterChain.java:166)
at com.zeroinfinity.federatedclient.config.JwtRequestFilter.doFilter(JwtRequestFilter.java:103)
at org.apache.catalina.core.ApplicationFilterChain.internalDoFilter(ApplicationFilterChain.java:193)
at org.apache.catalina.core.ApplicationFilterChain.doFilter(ApplicationFilterChain.java:166)
at org.springframework.security.web.FilterChainProxy$VirtualFilterChain.doFilter(FilterChainProxy.java:320)
at org.springframework.security.web.access.intercept.FilterSecurityInterceptor.invoke(FilterSecurityInterceptor.java:126)
at org.springframework.security.web.access.intercept.FilterSecurityInterceptor.doFilter(FilterSecurityInterceptor.java:90)
at org.springframework.security.web.FilterChainProxy$VirtualFilterChain.doFilter(FilterChainProxy.java:334)
at org.springframework.security.web.access.ExceptionTranslationFilter.doFilter(ExceptionTranslationFilter.java:118)
at org.springframework.security.web.FilterChainProxy$VirtualFilterChain.doFilter(FilterChainProxy.java:334)
at org.springframework.security.web.session.SessionManagementFilter.doFilter(SessionManagementFilter.java:137)
at org.springframework.security.web.FilterChainProxy$VirtualFilterChain.doFilter(FilterChainProxy.java:334)
at org.springframework.security.web.authentication.AnonymousAuthenticationFilter.doFilter(AnonymousAuthenticationFilter.java:111)
at org.springframework.security.web.FilterChainProxy$VirtualFilterChain.doFilter(FilterChainProxy.java:334)
at org.springframework.security.web.servletapi.SecurityContextHolderAwareRequestFilter.doFilter(SecurityContextHolderAwareRequestFilter.java:158)
at org.springframework.security.web.FilterChainProxy$VirtualFilterChain.doFilter(FilterChainProxy.java:334)
at org.springframework.security.web.savedrequest.RequestCacheAwareFilter.doFilter(RequestCacheAwareFilter.java:63)
at org.springframework.security.web.FilterChainProxy$VirtualFilterChain.doFilter(FilterChainProxy.java:334)
at com.zeroinfinity.federatedclient.config.JwtRequestFilter.doFilter(JwtRequestFilter.java:103)
at org.springframework.security.web.FilterChainProxy$VirtualFilterChain.doFilter(FilterChainProxy.java:334)
at org.springframework.security.web.authentication.logout.LogoutFilter.doFilter(LogoutFilter.java:116)
at org.springframework.security.web.FilterChainProxy$VirtualFilterChain.doFilter(FilterChainProxy.java:334)
at org.springframework.web.filter.CorsFilter.doFilterInternal(CorsFilter.java:92)
at org.springframework.web.filter.OncePerRequestFilter.doFilter(OncePerRequestFilter.java:119)
at org.springframework.security.web.FilterChainProxy$VirtualFilterChain.doFilter(FilterChainProxy.java:334)
at org.springframework.security.web.header.HeaderWriterFilter.doHeadersAfter(HeaderWriterFilter.java:92)
at org.springframework.security.web.header.HeaderWriterFilter.doFilterInternal(HeaderWriterFilter.java:77)
at org.springframework.web.filter.OncePerRequestFilter.doFilter(OncePerRequestFilter.java:119)
at org.springframework.security.web.FilterChainProxy$VirtualFilterChain.doFilter(FilterChainProxy.java:334)
at org.springframework.security.web.context.SecurityContextPersistenceFilter.doFilter(SecurityContextPersistenceFilter.java:105)
at org.springframework.security.web.FilterChainProxy$VirtualFilterChain.doFilter(FilterChainProxy.java:334)
at org.springframework.security.web.context.request.async.WebAsyncManagerIntegrationFilter.doFilterInternal(WebAsyncManagerIntegrationFilter.java:56)
at org.springframework.web.filter.OncePerRequestFilter.doFilter(OncePerRequestFilter.java:119)
at org.springframework.security.web.FilterChainProxy$VirtualFilterChain.doFilter(FilterChainProxy.java:334)
at org.springframework.security.web.FilterChainProxy.doFilterInternal(FilterChainProxy.java:215)
at org.springframework.security.web.FilterChainProxy.doFilter(FilterChainProxy.java:178)
at org.springframework.web.filter.DelegatingFilterProxy.invokeDelegate(DelegatingFilterProxy.java:358)
at org.springframework.web.filter.DelegatingFilterProxy.doFilter(DelegatingFilterProxy.java:271)
at org.apache.catalina.core.ApplicationFilterChain.internalDoFilter(ApplicationFilterChain.java:193)
at org.apache.catalina.core.ApplicationFilterChain.doFilter(ApplicationFilterChain.java:166)
at org.springframework.web.filter.RequestContextFilter.doFilterInternal(RequestContextFilter.java:100)
at org.springframework.web.filter.OncePerRequestFilter.doFilter(OncePerRequestFilter.java:119)
at org.apache.catalina.core.ApplicationFilterChain.internalDoFilter(ApplicationFilterChain.java:193)
at org.apache.catalina.core.ApplicationFilterChain.doFilter(ApplicationFilterChain.java:166)
at org.springframework.web.filter.FormContentFilter.doFilterInternal(FormContentFilter.java:93)
at org.springframework.web.filter.OncePerRequestFilter.doFilter(OncePerRequestFilter.java:119)
at org.apache.catalina.core.ApplicationFilterChain.internalDoFilter(ApplicationFilterChain.java:193)
at org.apache.catalina.core.ApplicationFilterChain.doFilter(ApplicationFilterChain.java:166)
at org.springframework.web.filter.CharacterEncodingFilter.doFilterInternal(CharacterEncodingFilter.java:201)
at org.springframework.web.filter.OncePerRequestFilter.doFilter(OncePerRequestFilter.java:119)
at org.apache.catalina.core.ApplicationFilterChain.internalDoFilter(ApplicationFilterChain.java:193)
at org.apache.catalina.core.ApplicationFilterChain.doFilter(ApplicationFilterChain.java:166)
at org.apache.catalina.core.StandardWrapperValve.invoke(StandardWrapperValve.java:202)
at org.apache.catalina.core.StandardContextValve.invoke(StandardContextValve.java:96)
at org.apache.catalina.authenticator.AuthenticatorBase.invoke(AuthenticatorBase.java:541)
at org.apache.catalina.core.StandardHostValve.invoke(StandardHostValve.java:139)
at org.apache.catalina.valves.ErrorReportValve.invoke(ErrorReportValve.java:92)
at org.apache.catalina.core.StandardEngineValve.invoke(StandardEngineValve.java:74)
at org.apache.catalina.connector.CoyoteAdapter.service(CoyoteAdapter.java:343)
at org.apache.coyote.http11.Http11Processor.service(Http11Processor.java:373)
at org.apache.coyote.AbstractProcessorLight.process(AbstractProcessorLight.java:65)
at org.apache.coyote.AbstractProtocol$ConnectionHandler.process(AbstractProtocol.java:868)
at org.apache.tomcat.util.net.NioEndpoint$SocketProcessor.doRun(NioEndpoint.java:1590)
at org.apache.tomcat.util.net.SocketProcessorBase.run(SocketProcessorBase.java:49)
at java.util.concurrent.ThreadPoolExecutor.runWorker(ThreadPoolExecutor.java:1149)
at java.util.concurrent.ThreadPoolExecutor$Worker.run(ThreadPoolExecutor.java:624)
at org.apache.tomcat.util.threads.TaskThread$WrappingRunnable.run(TaskThread.java:61)
at java.lang.Thread.run(Thread.java:748)
Caused by: org.hibernate.exception.SQLGrammarException: could not execute statement
at org.hibernate.exception.internal.SQLExceptionTypeDelegate.convert(SQLExceptionTypeDelegate.java:63)
at org.hibernate.exception.internal.StandardSQLExceptionConverter.convert(StandardSQLExceptionConverter.java:42)
at org.hibernate.engine.jdbc.spi.SqlExceptionHelper.convert(SqlExceptionHelper.java:113)
at org.hibernate.engine.jdbc.spi.SqlExceptionHelper.convert(SqlExceptionHelper.java:99)
at org.hibernate.engine.jdbc.internal.ResultSetReturnImpl.executeUpdate(ResultSetReturnImpl.java:200)
at org.hibernate.dialect.identity.GetGeneratedKeysDelegate.executeAndExtract(GetGeneratedKeysDelegate.java:57)
at org.hibernate.id.insert.AbstractReturningDelegate.performInsert(AbstractReturningDelegate.java:43)
at org.hibernate.persister.entity.AbstractEntityPersister.insert(AbstractEntityPersister.java:3152)
at org.hibernate.persister.entity.AbstractEntityPersister.insert(AbstractEntityPersister.java:3756)
at org.hibernate.action.internal.EntityIdentityInsertAction.execute(EntityIdentityInsertAction.java:84)
at org.hibernate.engine.spi.ActionQueue.execute(ActionQueue.java:645)
at org.hibernate.engine.spi.ActionQueue.addResolvedEntityInsertAction(ActionQueue.java:282)
at org.hibernate.engine.spi.ActionQueue.addInsertAction(ActionQueue.java:263)
at org.hibernate.engine.spi.ActionQueue.addAction(ActionQueue.java:317)
at org.hibernate.event.internal.AbstractSaveEventListener.addInsertAction(AbstractSaveEventListener.java:330)
at org.hibernate.event.internal.AbstractSaveEventListener.performSaveOrReplicate(AbstractSaveEventListener.java:287)
at org.hibernate.event.internal.AbstractSaveEventListener.performSave(AbstractSaveEventListener.java:193)
at org.hibernate.event.internal.AbstractSaveEventListener.saveWithGeneratedId(AbstractSaveEventListener.java:123)
at org.hibernate.event.internal.DefaultPersistEventListener.entityIsTransient(DefaultPersistEventListener.java:185)
at org.hibernate.event.internal.DefaultPersistEventListener.onPersist(DefaultPersistEventListener.java:128)
at org.hibernate.event.internal.DefaultPersistEventListener.onPersist(DefaultPersistEventListener.java:55)
at org.hibernate.event.service.internal.EventListenerGroupImpl.fireEventOnEachListener(EventListenerGroupImpl.java:102)
at org.hibernate.internal.SessionImpl.firePersist(SessionImpl.java:718)
at org.hibernate.internal.SessionImpl.persist(SessionImpl.java:704)
at sun.reflect.NativeMethodAccessorImpl.invoke0(Native Method)
at sun.reflect.NativeMethodAccessorImpl.invoke(NativeMethodAccessorImpl.java:62)
at sun.reflect.DelegatingMethodAccessorImpl.invoke(DelegatingMethodAccessorImpl.java:43)
at java.lang.reflect.Method.invoke(Method.java:498)
at org.springframework.orm.jpa.ExtendedEntityManagerCreator$ExtendedEntityManagerInvocationHandler.invoke(ExtendedEntityManagerCreator.java:366)
at com.sun.proxy.$Proxy126.persist(Unknown Source)
at sun.reflect.NativeMethodAccessorImpl.invoke0(Native Method)
at sun.reflect.NativeMethodAccessorImpl.invoke(NativeMethodAccessorImpl.java:62)
at sun.reflect.DelegatingMethodAccessorImpl.invoke(DelegatingMethodAccessorImpl.java:43)
at java.lang.reflect.Method.invoke(Method.java:498)
at org.springframework.orm.jpa.SharedEntityManagerCreator$SharedEntityManagerInvocationHandler.invoke(SharedEntityManagerCreator.java:314)
at com.sun.proxy.$Proxy126.persist(Unknown Source)
at org.springframework.data.jpa.repository.support.SimpleJpaRepository.save(SimpleJpaRepository.java:554)
at org.springframework.data.jpa.repository.support.SimpleJpaRepository.saveAll(SimpleJpaRepository.java:588)
at sun.reflect.NativeMethodAccessorImpl.invoke0(Native Method)
at sun.reflect.NativeMethodAccessorImpl.invoke(NativeMethodAccessorImpl.java:62)
at sun.reflect.DelegatingMethodAccessorImpl.invoke(DelegatingMethodAccessorImpl.java:43)
at java.lang.reflect.Method.invoke(Method.java:498)
at org.springframework.data.repository.core.support.ImplementationInvocationMetadata.invoke(ImplementationInvocationMetadata.java:72)
at org.springframework.data.repository.core.support.RepositoryComposition$RepositoryFragments.invoke(RepositoryComposition.java:382)
at org.springframework.data.repository.core.support.RepositoryComposition.invoke(RepositoryComposition.java:205)
at org.springframework.data.repository.core.support.RepositoryFactorySupport$ImplementationMethodExecutionInterceptor.invoke(RepositoryFactorySupport.java:549)
at org.springframework.aop.framework.ReflectiveMethodInvocation.proceed(ReflectiveMethodInvocation.java:186)
at org.springframework.data.repository.core.support.QueryExecutorMethodInterceptor.doInvoke(QueryExecutorMethodInterceptor.java:155)
at org.springframework.data.repository.core.support.QueryExecutorMethodInterceptor.invoke(QueryExecutorMethodInterceptor.java:130)
at org.springframework.aop.framework.ReflectiveMethodInvocation.proceed(ReflectiveMethodInvocation.java:186)
at org.springframework.data.projection.DefaultMethodInvokingMethodInterceptor.invoke(DefaultMethodInvokingMethodInterceptor.java:80)
at org.springframework.aop.framework.ReflectiveMethodInvocation.proceed(ReflectiveMethodInvocation.java:186)
at org.springframework.transaction.interceptor.TransactionAspectSupport.invokeWithinTransaction(TransactionAspectSupport.java:367)
at org.springframework.transaction.interceptor.TransactionInterceptor.invoke(TransactionInterceptor.java:118)
at org.springframework.aop.framework.ReflectiveMethodInvocation.proceed(ReflectiveMethodInvocation.java:186)
at org.springframework.dao.support.PersistenceExceptionTranslationInterceptor.invoke(PersistenceExceptionTranslationInterceptor.java:139)
... 105 common frames omitted
Caused by: java.sql.SQLSyntaxErrorException: Unknown column 'request_type' in 'field list'
at com.mysql.cj.jdbc.exceptions.SQLError.createSQLException(SQLError.java:120)
at com.mysql.cj.jdbc.exceptions.SQLError.createSQLException(SQLError.java:97)
at com.mysql.cj.jdbc.exceptions.SQLExceptionsMapping.translateException(SQLExceptionsMapping.java:122)
at com.mysql.cj.jdbc.ClientPreparedStatement.executeInternal(ClientPreparedStatement.java:953)
at com.mysql.cj.jdbc.ClientPreparedStatement.executeUpdateInternal(ClientPreparedStatement.java:1092)
at com.mysql.cj.jdbc.ClientPreparedStatement.executeUpdateInternal(ClientPreparedStatement.java:1040)
at com.mysql.cj.jdbc.ClientPreparedStatement.executeLargeUpdate(ClientPreparedStatement.java:1347)
at com.mysql.cj.jdbc.ClientPreparedStatement.executeUpdate(ClientPreparedStatement.java:1025)
at com.zaxxer.hikari.pool.ProxyPreparedStatement.executeUpdate(ProxyPreparedStatement.java:61)
at com.zaxxer.hikari.pool.HikariProxyPreparedStatement.executeUpdate(HikariProxyPreparedStatement.java)
at org.hibernate.engine.jdbc.internal.ResultSetReturnImpl.executeUpdate(ResultSetReturnImpl.java:197)
... 156 common frames omitted
2023-05-14 02:23:23	990 [HikariPool-1 housekeeper] DEBUG [HikariPool] [RRN="] - [STAN="] - HikariPool-1 - Pool stats (total=10	active=0	idle=10	waiting=0)
2023-05-14 02:23:23	991 [HikariPool-1 housekeeper] DEBUG [HikariPool] [RRN="] - [STAN="] - HikariPool-1 - Fill pool skipped	pool is at sufficient level.
2023-05-14 02:23:33	784 [HikariPool-1 housekeeper] DEBUG [HikariPool] [RRN="] - [STAN="] - HikariPool-1 - Pool stats (total=10	active=0	idle=10	waiting=0)
2023-05-14 02:23:33	784 [HikariPool-1 housekeeper] DEBUG [HikariPool] [RRN="] - [STAN="] - HikariPool-1 - Fill pool skipped	pool is at sufficient level.
2023-05-14 02:23:34	777 [http-nio-9092-exec-4] INFO [ServiceController] [RRN="] - [STAN="] - Request received to save model details @ V1
2023-05-14 02:23:34	777 [http-nio-9092-exec-4] INFO [RestServerServiceImpl] [RRN="] - [STAN="] - Incoming request to save the model details.
2023-05-14 02:23:34	784 [http-nio-9092-exec-4] INFO [RestServerServiceImpl] [RRN="] - [STAN="] - Active model version version15 found
2023-05-14 02:23:34	941 [http-nio-9092-exec-4] WARN [SqlExceptionHelper] [RRN="] - [STAN="] - SQL Error: 1054	SQLState: 42S22
2023-05-14 02:23:34	941 [http-nio-9092-exec-4] ERROR [SqlExceptionHelper] [RRN="] - [STAN="] - Unknown column 'request_type' in 'field list'
2023-05-14 02:23:34	950 [http-nio-9092-exec-4] ERROR [ServiceController] [RRN="] - [STAN="] - exception - method: saveModel -> {}
org.springframework.dao.InvalidDataAccessResourceUsageException: could not execute statement; SQL [n/a]; nested exception is org.hibernate.exception.SQLGrammarException: could not execute statement
at org.springframework.orm.jpa.vendor.HibernateJpaDialect.convertHibernateAccessException(HibernateJpaDialect.java:281)
at org.springframework.orm.jpa.vendor.HibernateJpaDialect.translateExceptionIfPossible(HibernateJpaDialect.java:255)
at org.springframework.orm.jpa.AbstractEntityManagerFactoryBean.translateExceptionIfPossible(AbstractEntityManagerFactoryBean.java:528)
at org.springframework.dao.support.ChainedPersistenceExceptionTranslator.translateExceptionIfPossible(ChainedPersistenceExceptionTranslator.java:61)
at org.springframework.dao.support.DataAccessUtils.translateIfNecessary(DataAccessUtils.java:242)
at org.springframework.dao.support.PersistenceExceptionTranslationInterceptor.invoke(PersistenceExceptionTranslationInterceptor.java:153)
at org.springframework.aop.framework.ReflectiveMethodInvocation.proceed(ReflectiveMethodInvocation.java:186)
at org.springframework.data.jpa.repository.support.CrudMethodMetadataPostProcessor$CrudMethodMetadataPopulatingMethodInterceptor.invoke(CrudMethodMetadataPostProcessor.java:178)
at org.springframework.aop.framework.ReflectiveMethodInvocation.proceed(ReflectiveMethodInvocation.java:186)
at org.springframework.aop.interceptor.ExposeInvocationInterceptor.invoke(ExposeInvocationInterceptor.java:95)
at org.springframework.aop.framework.ReflectiveMethodInvocation.proceed(ReflectiveMethodInvocation.java:186)
at org.springframework.aop.framework.JdkDynamicAopProxy.invoke(JdkDynamicAopProxy.java:212)
at com.sun.proxy.$Proxy132.saveAll(Unknown Source)
at sun.reflect.NativeMethodAccessorImpl.invoke0(Native Method)
at sun.reflect.NativeMethodAccessorImpl.invoke(NativeMethodAccessorImpl.java:62)
at sun.reflect.DelegatingMethodAccessorImpl.invoke(DelegatingMethodAccessorImpl.java:43)
at java.lang.reflect.Method.invoke(Method.java:498)
at org.springframework.aop.support.AopUtils.invokeJoinpointUsingReflection(AopUtils.java:344)
at org.springframework.aop.framework.JdkDynamicAopProxy.invoke(JdkDynamicAopProxy.java:205)
at com.sun.proxy.$Proxy89.saveAll(Unknown Source)
at com.zeroinfinity.federatedclient.service.impl.RestServerServiceImpl.saveModelDetail(RestServerServiceImpl.java:274)
at com.zeroinfinity.federatedclient.controller.ServiceController.saveModelDetail(ServiceController.java:187)
at sun.reflect.NativeMethodAccessorImpl.invoke0(Native Method)
at sun.reflect.NativeMethodAccessorImpl.invoke(NativeMethodAccessorImpl.java:62)
at sun.reflect.DelegatingMethodAccessorImpl.invoke(DelegatingMethodAccessorImpl.java:43)
at java.lang.reflect.Method.invoke(Method.java:498)
at org.springframework.web.method.support.InvocableHandlerMethod.doInvoke(InvocableHandlerMethod.java:190)
at org.springframework.web.method.support.InvocableHandlerMethod.invokeForRequest(InvocableHandlerMethod.java:138)
at org.springframework.web.servlet.mvc.method.annotation.ServletInvocableHandlerMethod.invokeAndHandle(ServletInvocableHandlerMethod.java:105)
at org.springframework.web.servlet.mvc.method.annotation.RequestMappingHandlerAdapter.invokeHandlerMethod(RequestMappingHandlerAdapter.java:879)
at org.springframework.web.servlet.mvc.method.annotation.RequestMappingHandlerAdapter.handleInternal(RequestMappingHandlerAdapter.java:793)
at org.springframework.web.servlet.mvc.method.AbstractHandlerMethodAdapter.handle(AbstractHandlerMethodAdapter.java:87)
at org.springframework.web.servlet.DispatcherServlet.doDispatch(DispatcherServlet.java:1040)
at org.springframework.web.servlet.DispatcherServlet.doService(DispatcherServlet.java:943)
at org.springframework.web.servlet.FrameworkServlet.processRequest(FrameworkServlet.java:1006)
at org.springframework.web.servlet.FrameworkServlet.doPost(FrameworkServlet.java:909)
at javax.servlet.http.HttpServlet.service(HttpServlet.java:660)
at org.springframework.web.servlet.FrameworkServlet.service(FrameworkServlet.java:883)
at javax.servlet.http.HttpServlet.service(HttpServlet.java:741)
at org.apache.catalina.core.ApplicationFilterChain.internalDoFilter(ApplicationFilterChain.java:231)
at org.apache.catalina.core.ApplicationFilterChain.doFilter(ApplicationFilterChain.java:166)
at org.apache.tomcat.websocket.server.WsFilter.doFilter(WsFilter.java:53)
at org.apache.catalina.core.ApplicationFilterChain.internalDoFilter(ApplicationFilterChain.java:193)
at org.apache.catalina.core.ApplicationFilterChain.doFilter(ApplicationFilterChain.java:166)
at com.zeroinfinity.federatedclient.config.JwtRequestFilter.doFilter(JwtRequestFilter.java:103)
at org.apache.catalina.core.ApplicationFilterChain.internalDoFilter(ApplicationFilterChain.java:193)
at org.apache.catalina.core.ApplicationFilterChain.doFilter(ApplicationFilterChain.java:166)
at org.springframework.security.web.FilterChainProxy$VirtualFilterChain.doFilter(FilterChainProxy.java:320)
at org.springframework.security.web.access.intercept.FilterSecurityInterceptor.invoke(FilterSecurityInterceptor.java:126)
at org.springframework.security.web.access.intercept.FilterSecurityInterceptor.doFilter(FilterSecurityInterceptor.java:90)
at org.springframework.security.web.FilterChainProxy$VirtualFilterChain.doFilter(FilterChainProxy.java:334)
at org.springframework.security.web.access.ExceptionTranslationFilter.doFilter(ExceptionTranslationFilter.java:118)
at org.springframework.security.web.FilterChainProxy$VirtualFilterChain.doFilter(FilterChainProxy.java:334)
at org.springframework.security.web.session.SessionManagementFilter.doFilter(SessionManagementFilter.java:137)
at org.springframework.security.web.FilterChainProxy$VirtualFilterChain.doFilter(FilterChainProxy.java:334)
at org.springframework.security.web.authentication.AnonymousAuthenticationFilter.doFilter(AnonymousAuthenticationFilter.java:111)
at org.springframework.security.web.FilterChainProxy$VirtualFilterChain.doFilter(FilterChainProxy.java:334)
at org.springframework.security.web.servletapi.SecurityContextHolderAwareRequestFilter.doFilter(SecurityContextHolderAwareRequestFilter.java:158)
at org.springframework.security.web.FilterChainProxy$VirtualFilterChain.doFilter(FilterChainProxy.java:334)
at org.springframework.security.web.savedrequest.RequestCacheAwareFilter.doFilter(RequestCacheAwareFilter.java:63)
at org.springframework.security.web.FilterChainProxy$VirtualFilterChain.doFilter(FilterChainProxy.java:334)
at com.zeroinfinity.federatedclient.config.JwtRequestFilter.doFilter(JwtRequestFilter.java:103)
at org.springframework.security.web.FilterChainProxy$VirtualFilterChain.doFilter(FilterChainProxy.java:334)
at org.springframework.security.web.authentication.logout.LogoutFilter.doFilter(LogoutFilter.java:116)
at org.springframework.security.web.FilterChainProxy$VirtualFilterChain.doFilter(FilterChainProxy.java:334)
at org.springframework.web.filter.CorsFilter.doFilterInternal(CorsFilter.java:92)
at org.springframework.web.filter.OncePerRequestFilter.doFilter(OncePerRequestFilter.java:119)
at org.springframework.security.web.FilterChainProxy$VirtualFilterChain.doFilter(FilterChainProxy.java:334)
at org.springframework.security.web.header.HeaderWriterFilter.doHeadersAfter(HeaderWriterFilter.java:92)
at org.springframework.security.web.header.HeaderWriterFilter.doFilterInternal(HeaderWriterFilter.java:77)
at org.springframework.web.filter.OncePerRequestFilter.doFilter(OncePerRequestFilter.java:119)
at org.springframework.security.web.FilterChainProxy$VirtualFilterChain.doFilter(FilterChainProxy.java:334)
at org.springframework.security.web.context.SecurityContextPersistenceFilter.doFilter(SecurityContextPersistenceFilter.java:105)
at org.springframework.security.web.FilterChainProxy$VirtualFilterChain.doFilter(FilterChainProxy.java:334)
at org.springframework.security.web.context.request.async.WebAsyncManagerIntegrationFilter.doFilterInternal(WebAsyncManagerIntegrationFilter.java:56)
at org.springframework.web.filter.OncePerRequestFilter.doFilter(OncePerRequestFilter.java:119)
at org.springframework.security.web.FilterChainProxy$VirtualFilterChain.doFilter(FilterChainProxy.java:334)
at org.springframework.security.web.FilterChainProxy.doFilterInternal(FilterChainProxy.java:215)
at org.springframework.security.web.FilterChainProxy.doFilter(FilterChainProxy.java:178)
at org.springframework.web.filter.DelegatingFilterProxy.invokeDelegate(DelegatingFilterProxy.java:358)
at org.springframework.web.filter.DelegatingFilterProxy.doFilter(DelegatingFilterProxy.java:271)
at org.apache.catalina.core.ApplicationFilterChain.internalDoFilter(ApplicationFilterChain.java:193)
at org.apache.catalina.core.ApplicationFilterChain.doFilter(ApplicationFilterChain.java:166)
at org.springframework.web.filter.RequestContextFilter.doFilterInternal(RequestContextFilter.java:100)
at org.springframework.web.filter.OncePerRequestFilter.doFilter(OncePerRequestFilter.java:119)
at org.apache.catalina.core.ApplicationFilterChain.internalDoFilter(ApplicationFilterChain.java:193)
at org.apache.catalina.core.ApplicationFilterChain.doFilter(ApplicationFilterChain.java:166)
at org.springframework.web.filter.FormContentFilter.doFilterInternal(FormContentFilter.java:93)
at org.springframework.web.filter.OncePerRequestFilter.doFilter(OncePerRequestFilter.java:119)
at org.apache.catalina.core.ApplicationFilterChain.internalDoFilter(ApplicationFilterChain.java:193)
at org.apache.catalina.core.ApplicationFilterChain.doFilter(ApplicationFilterChain.java:166)
at org.springframework.web.filter.CharacterEncodingFilter.doFilterInternal(CharacterEncodingFilter.java:201)
at org.springframework.web.filter.OncePerRequestFilter.doFilter(OncePerRequestFilter.java:119)
at org.apache.catalina.core.ApplicationFilterChain.internalDoFilter(ApplicationFilterChain.java:193)
at org.apache.catalina.core.ApplicationFilterChain.doFilter(ApplicationFilterChain.java:166)
at org.apache.catalina.core.StandardWrapperValve.invoke(StandardWrapperValve.java:202)
at org.apache.catalina.core.StandardContextValve.invoke(StandardContextValve.java:96)
at org.apache.catalina.authenticator.AuthenticatorBase.invoke(AuthenticatorBase.java:541)
at org.apache.catalina.core.StandardHostValve.invoke(StandardHostValve.java:139)
at org.apache.catalina.valves.ErrorReportValve.invoke(ErrorReportValve.java:92)
at org.apache.catalina.core.StandardEngineValve.invoke(StandardEngineValve.java:74)
at org.apache.catalina.connector.CoyoteAdapter.service(CoyoteAdapter.java:343)
at org.apache.coyote.http11.Http11Processor.service(Http11Processor.java:373)
at org.apache.coyote.AbstractProcessorLight.process(AbstractProcessorLight.java:65)
at org.apache.coyote.AbstractProtocol$ConnectionHandler.process(AbstractProtocol.java:868)
at org.apache.tomcat.util.net.NioEndpoint$SocketProcessor.doRun(NioEndpoint.java:1590)
at org.apache.tomcat.util.net.SocketProcessorBase.run(SocketProcessorBase.java:49)
at java.util.concurrent.ThreadPoolExecutor.runWorker(ThreadPoolExecutor.java:1149)
at java.util.concurrent.ThreadPoolExecutor$Worker.run(ThreadPoolExecutor.java:624)
at org.apache.tomcat.util.threads.TaskThread$WrappingRunnable.run(TaskThread.java:61)
at java.lang.Thread.run(Thread.java:748)
Caused by: org.hibernate.exception.SQLGrammarException: could not execute statement
at org.hibernate.exception.internal.SQLExceptionTypeDelegate.convert(SQLExceptionTypeDelegate.java:63)
at org.hibernate.exception.internal.StandardSQLExceptionConverter.convert(StandardSQLExceptionConverter.java:42)
at org.hibernate.engine.jdbc.spi.SqlExceptionHelper.convert(SqlExceptionHelper.java:113)
at org.hibernate.engine.jdbc.spi.SqlExceptionHelper.convert(SqlExceptionHelper.java:99)
at org.hibernate.engine.jdbc.internal.ResultSetReturnImpl.executeUpdate(ResultSetReturnImpl.java:200)
at org.hibernate.dialect.identity.GetGeneratedKeysDelegate.executeAndExtract(GetGeneratedKeysDelegate.java:57)
at org.hibernate.id.insert.AbstractReturningDelegate.performInsert(AbstractReturningDelegate.java:43)
at org.hibernate.persister.entity.AbstractEntityPersister.insert(AbstractEntityPersister.java:3152)
at org.hibernate.persister.entity.AbstractEntityPersister.insert(AbstractEntityPersister.java:3756)
at org.hibernate.action.internal.EntityIdentityInsertAction.execute(EntityIdentityInsertAction.java:84)
at org.hibernate.engine.spi.ActionQueue.execute(ActionQueue.java:645)
at org.hibernate.engine.spi.ActionQueue.addResolvedEntityInsertAction(ActionQueue.java:282)
at org.hibernate.engine.spi.ActionQueue.addInsertAction(ActionQueue.java:263)
at org.hibernate.engine.spi.ActionQueue.addAction(ActionQueue.java:317)
at org.hibernate.event.internal.AbstractSaveEventListener.addInsertAction(AbstractSaveEventListener.java:330)
at org.hibernate.event.internal.AbstractSaveEventListener.performSaveOrReplicate(AbstractSaveEventListener.java:287)
at org.hibernate.event.internal.AbstractSaveEventListener.performSave(AbstractSaveEventListener.java:193)
at org.hibernate.event.internal.AbstractSaveEventListener.saveWithGeneratedId(AbstractSaveEventListener.java:123)
at org.hibernate.event.internal.DefaultPersistEventListener.entityIsTransient(DefaultPersistEventListener.java:185)
at org.hibernate.event.internal.DefaultPersistEventListener.onPersist(DefaultPersistEventListener.java:128)
at org.hibernate.event.internal.DefaultPersistEventListener.onPersist(DefaultPersistEventListener.java:55)
at org.hibernate.event.service.internal.EventListenerGroupImpl.fireEventOnEachListener(EventListenerGroupImpl.java:102)
at org.hibernate.internal.SessionImpl.firePersist(SessionImpl.java:718)
at org.hibernate.internal.SessionImpl.persist(SessionImpl.java:704)
at sun.reflect.NativeMethodAccessorImpl.invoke0(Native Method)
at sun.reflect.NativeMethodAccessorImpl.invoke(NativeMethodAccessorImpl.java:62)
at sun.reflect.DelegatingMethodAccessorImpl.invoke(DelegatingMethodAccessorImpl.java:43)
at java.lang.reflect.Method.invoke(Method.java:498)
at org.springframework.orm.jpa.ExtendedEntityManagerCreator$ExtendedEntityManagerInvocationHandler.invoke(ExtendedEntityManagerCreator.java:366)
at com.sun.proxy.$Proxy126.persist(Unknown Source)
at sun.reflect.NativeMethodAccessorImpl.invoke0(Native Method)
at sun.reflect.NativeMethodAccessorImpl.invoke(NativeMethodAccessorImpl.java:62)
at sun.reflect.DelegatingMethodAccessorImpl.invoke(DelegatingMethodAccessorImpl.java:43)
at java.lang.reflect.Method.invoke(Method.java:498)
at org.springframework.orm.jpa.SharedEntityManagerCreator$SharedEntityManagerInvocationHandler.invoke(SharedEntityManagerCreator.java:314)
at com.sun.proxy.$Proxy126.persist(Unknown Source)
at org.springframework.data.jpa.repository.support.SimpleJpaRepository.save(SimpleJpaRepository.java:554)
at org.springframework.data.jpa.repository.support.SimpleJpaRepository.saveAll(SimpleJpaRepository.java:588)
at org.springframework.data.jpa.repository.support.SimpleJpaRepository.saveAll(SimpleJpaRepository.java:78)
at sun.reflect.NativeMethodAccessorImpl.invoke0(Native Method)
at sun.reflect.NativeMethodAccessorImpl.invoke(NativeMethodAccessorImpl.java:62)
at sun.reflect.DelegatingMethodAccessorImpl.invoke(DelegatingMethodAccessorImpl.java:43)
at java.lang.reflect.Method.invoke(Method.java:498)
at org.springframework.data.repository.core.support.ImplementationInvocationMetadata.invoke(ImplementationInvocationMetadata.java:72)
at org.springframework.data.repository.core.support.RepositoryComposition$RepositoryFragments.invoke(RepositoryComposition.java:382)
at org.springframework.data.repository.core.support.RepositoryComposition.invoke(RepositoryComposition.java:205)
at org.springframework.data.repository.core.support.RepositoryFactorySupport$ImplementationMethodExecutionInterceptor.invoke(RepositoryFactorySupport.java:549)
at org.springframework.aop.framework.ReflectiveMethodInvocation.proceed(ReflectiveMethodInvocation.java:186)
at org.springframework.data.repository.core.support.QueryExecutorMethodInterceptor.doInvoke(QueryExecutorMethodInterceptor.java:155)
at org.springframework.data.repository.core.support.QueryExecutorMethodInterceptor.invoke(QueryExecutorMethodInterceptor.java:130)
at org.springframework.aop.framework.ReflectiveMethodInvocation.proceed(ReflectiveMethodInvocation.java:186)
at org.springframework.data.projection.DefaultMethodInvokingMethodInterceptor.invoke(DefaultMethodInvokingMethodInterceptor.java:80)
at org.springframework.aop.framework.ReflectiveMethodInvocation.proceed(ReflectiveMethodInvocation.java:186)
at org.springframework.transaction.interceptor.TransactionAspectSupport.invokeWithinTransaction(TransactionAspectSupport.java:367)
at org.springframework.transaction.interceptor.TransactionInterceptor.invoke(TransactionInterceptor.java:118)
at org.springframework.aop.framework.ReflectiveMethodInvocation.proceed(ReflectiveMethodInvocation.java:186)
at org.springframework.dao.support.PersistenceExceptionTranslationInterceptor.invoke(PersistenceExceptionTranslationInterceptor.java:139)
... 105 common frames omitted
Caused by: java.sql.SQLSyntaxErrorException: Unknown column 'request_type' in 'field list'
at com.mysql.cj.jdbc.exceptions.SQLError.createSQLException(SQLError.java:120)
at com.mysql.cj.jdbc.exceptions.SQLError.createSQLException(SQLError.java:97)
at com.mysql.cj.jdbc.exceptions.SQLExceptionsMapping.translateException(SQLExceptionsMapping.java:122)
at com.mysql.cj.jdbc.ClientPreparedStatement.executeInternal(ClientPreparedStatement.java:953)
at com.mysql.cj.jdbc.ClientPreparedStatement.executeUpdateInternal(ClientPreparedStatement.java:1092)
at com.mysql.cj.jdbc.ClientPreparedStatement.executeUpdateInternal(ClientPreparedStatement.java:1040)
at com.mysql.cj.jdbc.ClientPreparedStatement.executeLargeUpdate(ClientPreparedStatement.java:1347)
at com.mysql.cj.jdbc.ClientPreparedStatement.executeUpdate(ClientPreparedStatement.java:1025)
at com.zaxxer.hikari.pool.ProxyPreparedStatement.executeUpdate(ProxyPreparedStatement.java:61)
at com.zaxxer.hikari.pool.HikariProxyPreparedStatement.executeUpdate(HikariProxyPreparedStatement.java)
at org.hibernate.engine.jdbc.internal.ResultSetReturnImpl.executeUpdate(ResultSetReturnImpl.java:197)
... 157 common frames omitted
2023-05-14 02:23:40	144 [HikariPool-1 housekeeper] DEBUG [HikariPool] [RRN="] - [STAN="] - HikariPool-1 - Pool stats (total=10	active=0	idle=10	waiting=0)
2023-05-14 02:23:40	144 [HikariPool-1 housekeeper] DEBUG [HikariPool] [RRN="] - [STAN="] - HikariPool-1 - Fill pool skipped	pool is at sufficient level.
2023-05-14 02:23:53	993 [HikariPool-1 housekeeper] DEBUG [HikariPool] [RRN="] - [STAN="] - HikariPool-1 - Pool stats (total=10	active=0	idle=10	waiting=0)
2023-05-14 02:23:53	994 [HikariPool-1 housekeeper] DEBUG [HikariPool] [RRN="] - [STAN="] - HikariPool-1 - Fill pool skipped	pool is at sufficient level.
2023-05-14 02:24:03	789 [HikariPool-1 housekeeper] DEBUG [HikariPool] [RRN="] - [STAN="] - HikariPool-1 - Pool stats (total=10	active=0	idle=10	waiting=0)
2023-05-14 02:24:03	790 [HikariPool-1 housekeeper] DEBUG [HikariPool] [RRN="] - [STAN="] - HikariPool-1 - Fill pool skipped	pool is at sufficient level.
2023-05-14 02:24:18	365 [main] INFO [FederatedClientApplication] [RRN="] - [STAN="] - Starting FederatedClientApplication on Hasnain-Rabbani with PID 21732 (E:\Workspace\Eclipse\zeroinfinity\thesis\federated-client\federated-client\target\classes started by hp in E:\Workspace\Eclipse\zeroinfinity\thesis\federated-client\federated-client)
2023-05-14 02:24:18	367 [main] INFO [FederatedClientApplication] [RRN="] - [STAN="] - The following profiles are active: client2
2023-05-14 02:24:19	438 [main] INFO [RepositoryConfigurationDelegate] [RRN="] - [STAN="] - Bootstrapping Spring Data JPA repositories in DEFERRED mode.
2023-05-14 02:24:19	538 [main] INFO [RepositoryConfigurationDelegate] [RRN="] - [STAN="] - Finished Spring Data repository scanning in 87ms. Found 3 JPA repository interfaces.
2023-05-14 02:24:19	913 [main] INFO [EnableEncryptablePropertiesBeanFactoryPostProcessor] [RRN="] - [STAN="] - Post-processing PropertySource instances
2023-05-14 02:24:20	028 [main] INFO [EncryptablePropertySourceConverter] [RRN="] - [STAN="] - Converting PropertySource configurationProperties [org.springframework.boot.context.properties.source.ConfigurationPropertySourcesPropertySource] to AOP Proxy
2023-05-14 02:24:20	028 [main] INFO [EncryptablePropertySourceConverter] [RRN="] - [STAN="] - Converting PropertySource commandLineArgs [org.springframework.core.env.SimpleCommandLinePropertySource] to EncryptableEnumerablePropertySourceWrapper
2023-05-14 02:24:20	029 [main] INFO [EncryptablePropertySourceConverter] [RRN="] - [STAN="] - Converting PropertySource servletConfigInitParams [org.springframework.core.env.PropertySource$StubPropertySource] to EncryptablePropertySourceWrapper
2023-05-14 02:24:20	029 [main] INFO [EncryptablePropertySourceConverter] [RRN="] - [STAN="] - Converting PropertySource servletContextInitParams [org.springframework.core.env.PropertySource$StubPropertySource] to EncryptablePropertySourceWrapper
2023-05-14 02:24:20	029 [main] INFO [EncryptablePropertySourceConverter] [RRN="] - [STAN="] - Converting PropertySource systemProperties [org.springframework.core.env.PropertiesPropertySource] to EncryptableMapPropertySourceWrapper
2023-05-14 02:24:20	029 [main] INFO [EncryptablePropertySourceConverter] [RRN="] - [STAN="] - Converting PropertySource systemEnvironment [org.springframework.boot.env.SystemEnvironmentPropertySourceEnvironmentPostProcessor$OriginAwareSystemEnvironmentPropertySource] to EncryptableSystemEnvironmentPropertySourceWrapper
2023-05-14 02:24:20	029 [main] INFO [EncryptablePropertySourceConverter] [RRN="] - [STAN="] - Converting PropertySource random [org.springframework.boot.env.RandomValuePropertySource] to EncryptablePropertySourceWrapper
2023-05-14 02:24:20	029 [main] INFO [EncryptablePropertySourceConverter] [RRN="] - [STAN="] - Converting PropertySource applicationConfig: [file:./application-client2.yml] [org.springframework.boot.env.OriginTrackedMapPropertySource] to EncryptableMapPropertySourceWrapper
2023-05-14 02:24:20	363 [main] INFO [DefaultLazyPropertyFilter] [RRN="] - [STAN="] - Property Filter custom Bean not found with name 'encryptablePropertyFilter'. Initializing Default Property Filter
2023-05-14 02:24:20	549 [main] INFO [FederatedClientApplication] [RRN="] - [STAN="] - Starting FederatedClientApplication on Hasnain-Rabbani with PID 8616 (E:\Workspace\Eclipse\zeroinfinity\thesis\federated-client\federated-client\target\classes started by hp in E:\Workspace\Eclipse\zeroinfinity\thesis\federated-client\federated-client)
2023-05-14 02:24:20	553 [main] INFO [FederatedClientApplication] [RRN="] - [STAN="] - The following profiles are active: client3
2023-05-14 02:24:21	617 [main] INFO [TomcatWebServer] [RRN="] - [STAN="] - Tomcat initialized with port(s): 9092 (http)
2023-05-14 02:24:21	632 [main] INFO [Http11NioProtocol] [RRN="] - [STAN="] - Initializing ProtocolHandler ["http-nio-9092"]
2023-05-14 02:24:21	633 [main] INFO [StandardService] [RRN="] - [STAN="] - Starting service [Tomcat]
2023-05-14 02:24:21	634 [main] INFO [StandardEngine] [RRN="] - [STAN="] - Starting Servlet engine: [Apache Tomcat/9.0.36]
2023-05-14 02:24:21	766 [main] INFO [[/]] [RRN="] - [STAN="] - Initializing Spring embedded WebApplicationContext
2023-05-14 02:24:21	766 [main] INFO [ServletWebServerApplicationContext] [RRN="] - [STAN="] - Root WebApplicationContext: initialization completed in 3321 ms
2023-05-14 02:24:21	775 [main] INFO [DefaultLazyPropertyResolver] [RRN="] - [STAN="] - Property Resolver custom Bean not found with name 'encryptablePropertyResolver'. Initializing Default Property Resolver
2023-05-14 02:24:21	782 [main] INFO [DefaultLazyPropertyDetector] [RRN="] - [STAN="] - Property Detector custom Bean not found with name 'encryptablePropertyDetector'. Initializing Default Property Detector
2023-05-14 02:24:21	915 [main] DEBUG [HikariConfig] [RRN="] - [STAN="] - Driver class com.mysql.cj.jdbc.Driver found in Thread context class loader sun.misc.Launcher$AppClassLoader@73d16e93
2023-05-14 02:24:22	045 [main] INFO [ThreadPoolTaskExecutor] [RRN="] - [STAN="] - Initializing ExecutorService 'applicationTaskExecutor'
2023-05-14 02:24:22	147 [task-1] INFO [LogHelper] [RRN="] - [STAN="] - HHH000204: Processing PersistenceUnitInfo [name: default]
2023-05-14 02:24:22	149 [main] INFO [RepositoryConfigurationDelegate] [RRN="] - [STAN="] - Bootstrapping Spring Data JPA repositories in DEFERRED mode.
2023-05-14 02:24:22	199 [main] WARN [JpaBaseConfiguration$JpaWebConfiguration] [RRN="] - [STAN="] - spring.jpa.open-in-view is enabled by default. Therefore	database queries may be performed during view rendering. Explicitly configure spring.jpa.open-in-view to disable this warning
2023-05-14 02:24:22	276 [task-1] INFO [Version] [RRN="] - [STAN="] - HHH000412: Hibernate ORM core version 5.4.17.Final
2023-05-14 02:24:22	311 [main] INFO [RepositoryConfigurationDelegate] [RRN="] - [STAN="] - Finished Spring Data repository scanning in 137ms. Found 3 JPA repository interfaces.
2023-05-14 02:24:22	651 [task-1] INFO [Version] [RRN="] - [STAN="] - HCANN000001: Hibernate Commons Annotations {5.1.0.Final}
2023-05-14 02:24:22	738 [main] INFO [EnableEncryptablePropertiesBeanFactoryPostProcessor] [RRN="] - [STAN="] - Post-processing PropertySource instances
2023-05-14 02:24:22	912 [task-1] DEBUG [HikariConfig] [RRN="] - [STAN="] - HikariPool-1 - configuration:
2023-05-14 02:24:22	915 [task-1] DEBUG [HikariConfig] [RRN="] - [STAN="] - allowPoolSuspension.............false
2023-05-14 02:24:22	915 [task-1] DEBUG [HikariConfig] [RRN="] - [STAN="] - autoCommit......................true
2023-05-14 02:24:22	915 [task-1] DEBUG [HikariConfig] [RRN="] - [STAN="] - catalog.........................none
2023-05-14 02:24:22	915 [task-1] DEBUG [HikariConfig] [RRN="] - [STAN="] - connectionInitSql...............none
2023-05-14 02:24:22	916 [task-1] DEBUG [HikariConfig] [RRN="] - [STAN="] - connectionTestQuery.............none
2023-05-14 02:24:22	916 [task-1] DEBUG [HikariConfig] [RRN="] - [STAN="] - connectionTimeout...............30000
2023-05-14 02:24:22	916 [task-1] DEBUG [HikariConfig] [RRN="] - [STAN="] - dataSource......................none
2023-05-14 02:24:22	916 [task-1] DEBUG [HikariConfig] [RRN="] - [STAN="] - dataSourceClassName.............none
2023-05-14 02:24:22	916 [task-1] DEBUG [HikariConfig] [RRN="] - [STAN="] - dataSourceJNDI..................none
2023-05-14 02:24:22	917 [task-1] DEBUG [HikariConfig] [RRN="] - [STAN="] - dataSourceProperties............{password=<masked>}
2023-05-14 02:24:22	918 [task-1] DEBUG [HikariConfig] [RRN="] - [STAN="] - driverClassName................."com.mysql.cj.jdbc.Driver"
2023-05-14 02:24:22	918 [task-1] DEBUG [HikariConfig] [RRN="] - [STAN="] - exceptionOverrideClassName......none
2023-05-14 02:24:22	918 [task-1] DEBUG [HikariConfig] [RRN="] - [STAN="] - healthCheckProperties...........{}
2023-05-14 02:24:22	918 [task-1] DEBUG [HikariConfig] [RRN="] - [STAN="] - healthCheckRegistry.............none
2023-05-14 02:24:22	919 [task-1] DEBUG [HikariConfig] [RRN="] - [STAN="] - idleTimeout.....................600000
2023-05-14 02:24:22	919 [task-1] DEBUG [HikariConfig] [RRN="] - [STAN="] - initializationFailTimeout.......1
2023-05-14 02:24:22	919 [task-1] DEBUG [HikariConfig] [RRN="] - [STAN="] - isolateInternalQueries..........false
2023-05-14 02:24:22	919 [task-1] DEBUG [HikariConfig] [RRN="] - [STAN="] - jdbcUrl.........................jdbc:mysql://localhost:3306/test2
2023-05-14 02:24:22	919 [task-1] DEBUG [HikariConfig] [RRN="] - [STAN="] - leakDetectionThreshold..........0
2023-05-14 02:24:22	920 [task-1] DEBUG [HikariConfig] [RRN="] - [STAN="] - maxLifetime.....................1800000
2023-05-14 02:24:22	920 [task-1] DEBUG [HikariConfig] [RRN="] - [STAN="] - maximumPoolSize.................10
2023-05-14 02:24:22	920 [task-1] DEBUG [HikariConfig] [RRN="] - [STAN="] - metricRegistry..................none
2023-05-14 02:24:22	920 [task-1] DEBUG [HikariConfig] [RRN="] - [STAN="] - metricsTrackerFactory...........none
2023-05-14 02:24:22	920 [task-1] DEBUG [HikariConfig] [RRN="] - [STAN="] - minimumIdle.....................10
2023-05-14 02:24:22	921 [task-1] DEBUG [HikariConfig] [RRN="] - [STAN="] - password........................<masked>
2023-05-14 02:24:22	921 [task-1] DEBUG [HikariConfig] [RRN="] - [STAN="] - poolName........................"HikariPool-1"
2023-05-14 02:24:22	921 [task-1] DEBUG [HikariConfig] [RRN="] - [STAN="] - readOnly........................false
2023-05-14 02:24:22	921 [task-1] DEBUG [HikariConfig] [RRN="] - [STAN="] - registerMbeans..................false
2023-05-14 02:24:22	921 [task-1] DEBUG [HikariConfig] [RRN="] - [STAN="] - scheduledExecutor...............none
2023-05-14 02:24:22	922 [task-1] DEBUG [HikariConfig] [RRN="] - [STAN="] - schema..........................none
2023-05-14 02:24:22	922 [task-1] DEBUG [HikariConfig] [RRN="] - [STAN="] - threadFactory...................internal
2023-05-14 02:24:22	922 [task-1] DEBUG [HikariConfig] [RRN="] - [STAN="] - transactionIsolation............default
2023-05-14 02:24:22	922 [task-1] DEBUG [HikariConfig] [RRN="] - [STAN="] - username........................"root"
2023-05-14 02:24:22	923 [task-1] DEBUG [HikariConfig] [RRN="] - [STAN="] - validationTimeout...............5000
2023-05-14 02:24:22	923 [task-1] INFO [HikariDataSource] [RRN="] - [STAN="] - HikariPool-1 - Starting...
2023-05-14 02:24:22	972 [main] INFO [EncryptablePropertySourceConverter] [RRN="] - [STAN="] - Converting PropertySource configurationProperties [org.springframework.boot.context.properties.source.ConfigurationPropertySourcesPropertySource] to AOP Proxy
2023-05-14 02:24:22	975 [main] INFO [EncryptablePropertySourceConverter] [RRN="] - [STAN="] - Converting PropertySource commandLineArgs [org.springframework.core.env.SimpleCommandLinePropertySource] to EncryptableEnumerablePropertySourceWrapper
2023-05-14 02:24:22	977 [main] INFO [EncryptablePropertySourceConverter] [RRN="] - [STAN="] - Converting PropertySource servletConfigInitParams [org.springframework.core.env.PropertySource$StubPropertySource] to EncryptablePropertySourceWrapper
2023-05-14 02:24:22	979 [main] INFO [EncryptablePropertySourceConverter] [RRN="] - [STAN="] - Converting PropertySource servletContextInitParams [org.springframework.core.env.PropertySource$StubPropertySource] to EncryptablePropertySourceWrapper
2023-05-14 02:24:22	980 [main] INFO [EncryptablePropertySourceConverter] [RRN="] - [STAN="] - Converting PropertySource systemProperties [org.springframework.core.env.PropertiesPropertySource] to EncryptableMapPropertySourceWrapper
2023-05-14 02:24:22	982 [main] INFO [EncryptablePropertySourceConverter] [RRN="] - [STAN="] - Converting PropertySource systemEnvironment [org.springframework.boot.env.SystemEnvironmentPropertySourceEnvironmentPostProcessor$OriginAwareSystemEnvironmentPropertySource] to EncryptableSystemEnvironmentPropertySourceWrapper
2023-05-14 02:24:22	984 [main] INFO [EncryptablePropertySourceConverter] [RRN="] - [STAN="] - Converting PropertySource random [org.springframework.boot.env.RandomValuePropertySource] to EncryptablePropertySourceWrapper
2023-05-14 02:24:22	985 [main] INFO [EncryptablePropertySourceConverter] [RRN="] - [STAN="] - Converting PropertySource applicationConfig: [file:./application-client3.yml] [org.springframework.boot.env.OriginTrackedMapPropertySource] to EncryptableMapPropertySourceWrapper
2023-05-14 02:24:23	329 [task-1] DEBUG [HikariPool] [RRN="] - [STAN="] - HikariPool-1 - Added connection com.mysql.cj.jdbc.ConnectionImpl@483214a3
2023-05-14 02:24:23	331 [task-1] INFO [HikariDataSource] [RRN="] - [STAN="] - HikariPool-1 - Start completed.
2023-05-14 02:24:23	332 [main] INFO [DefaultLazyPropertyFilter] [RRN="] - [STAN="] - Property Filter custom Bean not found with name 'encryptablePropertyFilter'. Initializing Default Property Filter
[truncated: 305 more rows]
