# Supplementary material for: Enhancing security in financial transactions: a novel blockchain-based federated learning framework for detecting counterfeit data in fintech
Source: PeerJ Comput Sci. 2024 Sep 23;10:e2280. doi: 10.7717/peerj-cs.2280 (PMC11622837; doi:10.7717/peerj-cs.2280)
Supplement: Supplemental Information 1 [file peerj-cs-10-2280-s001.zip › Federated-Client-master/federated-client/logs/application.2023-05-17.log]

2023-05-17 00:51:09	663 [main] INFO [FederatedClientApplication] [RRN="] - [STAN="] - Starting FederatedClientApplication on Hasnain-Rabbani with PID 1448 (E:\Workspace\Eclipse\zeroinfinity\thesis\federated-client\federated-client\target\classes started by hp in E:\Workspace\Eclipse\zeroinfinity\thesis\federated-client\federated-client)
2023-05-17 00:51:09	668 [main] INFO [FederatedClientApplication] [RRN="] - [STAN="] - The following profiles are active: client1
2023-05-17 00:51:11	191 [main] INFO [RepositoryConfigurationDelegate] [RRN="] - [STAN="] - Bootstrapping Spring Data JPA repositories in DEFERRED mode.
2023-05-17 00:51:11	276 [main] INFO [RepositoryConfigurationDelegate] [RRN="] - [STAN="] - Finished Spring Data repository scanning in 75ms. Found 3 JPA repository interfaces.
2023-05-17 00:51:11	509 [main] INFO [EnableEncryptablePropertiesBeanFactoryPostProcessor] [RRN="] - [STAN="] - Post-processing PropertySource instances
2023-05-17 00:51:11	595 [main] INFO [EncryptablePropertySourceConverter] [RRN="] - [STAN="] - Converting PropertySource configurationProperties [org.springframework.boot.context.properties.source.ConfigurationPropertySourcesPropertySource] to AOP Proxy
2023-05-17 00:51:11	595 [main] INFO [EncryptablePropertySourceConverter] [RRN="] - [STAN="] - Converting PropertySource commandLineArgs [org.springframework.core.env.SimpleCommandLinePropertySource] to EncryptableEnumerablePropertySourceWrapper
2023-05-17 00:51:11	595 [main] INFO [EncryptablePropertySourceConverter] [RRN="] - [STAN="] - Converting PropertySource servletConfigInitParams [org.springframework.core.env.PropertySource$StubPropertySource] to EncryptablePropertySourceWrapper
2023-05-17 00:51:11	596 [main] INFO [EncryptablePropertySourceConverter] [RRN="] - [STAN="] - Converting PropertySource servletContextInitParams [org.springframework.core.env.PropertySource$StubPropertySource] to EncryptablePropertySourceWrapper
2023-05-17 00:51:11	596 [main] INFO [EncryptablePropertySourceConverter] [RRN="] - [STAN="] - Converting PropertySource systemProperties [org.springframework.core.env.PropertiesPropertySource] to EncryptableMapPropertySourceWrapper
2023-05-17 00:51:11	596 [main] INFO [EncryptablePropertySourceConverter] [RRN="] - [STAN="] - Converting PropertySource systemEnvironment [org.springframework.boot.env.SystemEnvironmentPropertySourceEnvironmentPostProcessor$OriginAwareSystemEnvironmentPropertySource] to EncryptableSystemEnvironmentPropertySourceWrapper
2023-05-17 00:51:11	596 [main] INFO [EncryptablePropertySourceConverter] [RRN="] - [STAN="] - Converting PropertySource random [org.springframework.boot.env.RandomValuePropertySource] to EncryptablePropertySourceWrapper
2023-05-17 00:51:11	597 [main] INFO [EncryptablePropertySourceConverter] [RRN="] - [STAN="] - Converting PropertySource applicationConfig: [file:./application-client1.yml] [org.springframework.boot.env.OriginTrackedMapPropertySource] to EncryptableMapPropertySourceWrapper
2023-05-17 00:51:11	798 [main] INFO [DefaultLazyPropertyFilter] [RRN="] - [STAN="] - Property Filter custom Bean not found with name 'encryptablePropertyFilter'. Initializing Default Property Filter
2023-05-17 00:51:13	552 [main] INFO [TomcatWebServer] [RRN="] - [STAN="] - Tomcat initialized with port(s): 9091 (http)
2023-05-17 00:51:13	562 [main] INFO [Http11NioProtocol] [RRN="] - [STAN="] - Initializing ProtocolHandler ["http-nio-9091"]
2023-05-17 00:51:13	562 [main] INFO [StandardService] [RRN="] - [STAN="] - Starting service [Tomcat]
2023-05-17 00:51:13	563 [main] INFO [StandardEngine] [RRN="] - [STAN="] - Starting Servlet engine: [Apache Tomcat/9.0.36]
2023-05-17 00:51:13	823 [main] INFO [[/]] [RRN="] - [STAN="] - Initializing Spring embedded WebApplicationContext
2023-05-17 00:51:13	824 [main] INFO [ServletWebServerApplicationContext] [RRN="] - [STAN="] - Root WebApplicationContext: initialization completed in 4042 ms
2023-05-17 00:51:13	835 [main] INFO [DefaultLazyPropertyResolver] [RRN="] - [STAN="] - Property Resolver custom Bean not found with name 'encryptablePropertyResolver'. Initializing Default Property Resolver
2023-05-17 00:51:13	843 [main] INFO [DefaultLazyPropertyDetector] [RRN="] - [STAN="] - Property Detector custom Bean not found with name 'encryptablePropertyDetector'. Initializing Default Property Detector
2023-05-17 00:51:14	086 [main] DEBUG [HikariConfig] [RRN="] - [STAN="] - Driver class com.mysql.cj.jdbc.Driver found in Thread context class loader sun.misc.Launcher$AppClassLoader@73d16e93
2023-05-17 00:51:14	221 [main] INFO [ThreadPoolTaskExecutor] [RRN="] - [STAN="] - Initializing ExecutorService 'applicationTaskExecutor'
2023-05-17 00:51:14	359 [task-1] INFO [LogHelper] [RRN="] - [STAN="] - HHH000204: Processing PersistenceUnitInfo [name: default]
2023-05-17 00:51:14	392 [main] WARN [JpaBaseConfiguration$JpaWebConfiguration] [RRN="] - [STAN="] - spring.jpa.open-in-view is enabled by default. Therefore	database queries may be performed during view rendering. Explicitly configure spring.jpa.open-in-view to disable this warning
2023-05-17 00:51:14	544 [task-1] INFO [Version] [RRN="] - [STAN="] - HHH000412: Hibernate ORM core version 5.4.17.Final
2023-05-17 00:51:15	273 [task-1] INFO [Version] [RRN="] - [STAN="] - HCANN000001: Hibernate Commons Annotations {5.1.0.Final}
2023-05-17 00:51:15	561 [task-1] DEBUG [HikariConfig] [RRN="] - [STAN="] - HikariPool-1 - configuration:
2023-05-17 00:51:15	564 [task-1] DEBUG [HikariConfig] [RRN="] - [STAN="] - allowPoolSuspension.............false
2023-05-17 00:51:15	564 [task-1] DEBUG [HikariConfig] [RRN="] - [STAN="] - autoCommit......................true
2023-05-17 00:51:15	564 [task-1] DEBUG [HikariConfig] [RRN="] - [STAN="] - catalog.........................none
2023-05-17 00:51:15	564 [task-1] DEBUG [HikariConfig] [RRN="] - [STAN="] - connectionInitSql...............none
2023-05-17 00:51:15	565 [task-1] DEBUG [HikariConfig] [RRN="] - [STAN="] - connectionTestQuery.............none
2023-05-17 00:51:15	565 [task-1] DEBUG [HikariConfig] [RRN="] - [STAN="] - connectionTimeout...............30000
2023-05-17 00:51:15	565 [task-1] DEBUG [HikariConfig] [RRN="] - [STAN="] - dataSource......................none
2023-05-17 00:51:15	565 [task-1] DEBUG [HikariConfig] [RRN="] - [STAN="] - dataSourceClassName.............none
2023-05-17 00:51:15	565 [task-1] DEBUG [HikariConfig] [RRN="] - [STAN="] - dataSourceJNDI..................none
2023-05-17 00:51:15	567 [task-1] DEBUG [HikariConfig] [RRN="] - [STAN="] - dataSourceProperties............{password=<masked>}
2023-05-17 00:51:15	570 [task-1] DEBUG [HikariConfig] [RRN="] - [STAN="] - driverClassName................."com.mysql.cj.jdbc.Driver"
2023-05-17 00:51:15	570 [task-1] DEBUG [HikariConfig] [RRN="] - [STAN="] - exceptionOverrideClassName......none
2023-05-17 00:51:15	570 [task-1] DEBUG [HikariConfig] [RRN="] - [STAN="] - healthCheckProperties...........{}
2023-05-17 00:51:15	570 [task-1] DEBUG [HikariConfig] [RRN="] - [STAN="] - healthCheckRegistry.............none
2023-05-17 00:51:15	570 [task-1] DEBUG [HikariConfig] [RRN="] - [STAN="] - idleTimeout.....................600000
2023-05-17 00:51:15	571 [task-1] DEBUG [HikariConfig] [RRN="] - [STAN="] - initializationFailTimeout.......1
2023-05-17 00:51:15	571 [task-1] DEBUG [HikariConfig] [RRN="] - [STAN="] - isolateInternalQueries..........false
2023-05-17 00:51:15	571 [task-1] DEBUG [HikariConfig] [RRN="] - [STAN="] - jdbcUrl.........................jdbc:mysql://localhost:3306/test1
2023-05-17 00:51:15	571 [task-1] DEBUG [HikariConfig] [RRN="] - [STAN="] - leakDetectionThreshold..........0
2023-05-17 00:51:15	571 [task-1] DEBUG [HikariConfig] [RRN="] - [STAN="] - maxLifetime.....................1800000
2023-05-17 00:51:15	572 [task-1] DEBUG [HikariConfig] [RRN="] - [STAN="] - maximumPoolSize.................10
2023-05-17 00:51:15	572 [task-1] DEBUG [HikariConfig] [RRN="] - [STAN="] - metricRegistry..................none
2023-05-17 00:51:15	572 [task-1] DEBUG [HikariConfig] [RRN="] - [STAN="] - metricsTrackerFactory...........none
2023-05-17 00:51:15	572 [task-1] DEBUG [HikariConfig] [RRN="] - [STAN="] - minimumIdle.....................10
2023-05-17 00:51:15	572 [task-1] DEBUG [HikariConfig] [RRN="] - [STAN="] - password........................<masked>
2023-05-17 00:51:15	572 [task-1] DEBUG [HikariConfig] [RRN="] - [STAN="] - poolName........................"HikariPool-1"
2023-05-17 00:51:15	572 [task-1] DEBUG [HikariConfig] [RRN="] - [STAN="] - readOnly........................false
2023-05-17 00:51:15	573 [task-1] DEBUG [HikariConfig] [RRN="] - [STAN="] - registerMbeans..................false
2023-05-17 00:51:15	573 [task-1] DEBUG [HikariConfig] [RRN="] - [STAN="] - scheduledExecutor...............none
2023-05-17 00:51:15	573 [task-1] DEBUG [HikariConfig] [RRN="] - [STAN="] - schema..........................none
2023-05-17 00:51:15	573 [task-1] DEBUG [HikariConfig] [RRN="] - [STAN="] - threadFactory...................internal
2023-05-17 00:51:15	573 [task-1] DEBUG [HikariConfig] [RRN="] - [STAN="] - transactionIsolation............default
2023-05-17 00:51:15	573 [task-1] DEBUG [HikariConfig] [RRN="] - [STAN="] - username........................"root"
2023-05-17 00:51:15	573 [task-1] DEBUG [HikariConfig] [RRN="] - [STAN="] - validationTimeout...............5000
2023-05-17 00:51:15	574 [task-1] INFO [HikariDataSource] [RRN="] - [STAN="] - HikariPool-1 - Starting...
2023-05-17 00:51:15	647 [main] INFO [DefaultSecurityFilterChain] [RRN="] - [STAN="] - Creating filter chain: Ant [pattern='/v2/api-docs']	[]
2023-05-17 00:51:15	647 [main] INFO [DefaultSecurityFilterChain] [RRN="] - [STAN="] - Creating filter chain: Ant [pattern='/configuration/ui']	[]
2023-05-17 00:51:15	647 [main] INFO [DefaultSecurityFilterChain] [RRN="] - [STAN="] - Creating filter chain: Ant [pattern='/swagger-resources/**']	[]
2023-05-17 00:51:15	647 [main] INFO [DefaultSecurityFilterChain] [RRN="] - [STAN="] - Creating filter chain: Ant [pattern='/configuration/**']	[]
2023-05-17 00:51:15	647 [main] INFO [DefaultSecurityFilterChain] [RRN="] - [STAN="] - Creating filter chain: Ant [pattern='/swagger-ui.html']	[]
2023-05-17 00:51:15	647 [main] INFO [DefaultSecurityFilterChain] [RRN="] - [STAN="] - Creating filter chain: Ant [pattern='/webjars/**']	[]
2023-05-17 00:51:15	734 [main] INFO [PropertySourcedRequestMappingHandlerMapping] [RRN="] - [STAN="] - Mapped URL path [/v2/api-docs] onto method [springfox.documentation.swagger2.web.Swagger2Controller#getDocumentation(String	HttpServletRequest)]
2023-05-17 00:51:15	902 [main] INFO [DefaultSecurityFilterChain] [RRN="] - [STAN="] - Creating filter chain: any request	[org.springframework.security.web.context.request.async.WebAsyncManagerIntegrationFilter@49433c98	org.springframework.security.web.context.SecurityContextPersistenceFilter@3a36cd5	org.springframework.security.web.header.HeaderWriterFilter@413bef78	org.springframework.web.filter.CorsFilter@b5c6a30	org.springframework.security.web.authentication.logout.LogoutFilter@5a515e5d	com.zeroinfinity.federatedclient.config.JwtRequestFilter@5ad5be4a	org.springframework.security.web.savedrequest.RequestCacheAwareFilter@47acd13b	org.springframework.security.web.servletapi.SecurityContextHolderAwareRequestFilter@47272cd3	org.springframework.security.web.authentication.AnonymousAuthenticationFilter@3bfae028	org.springframework.security.web.session.SessionManagementFilter@1450131a	org.springframework.security.web.access.ExceptionTranslationFilter@7e3d7dd	org.springframework.security.web.access.intercept.FilterSecurityInterceptor@1f9d4b0e]
2023-05-17 00:51:16	224 [main] INFO [Http11NioProtocol] [RRN="] - [STAN="] - Starting ProtocolHandler ["http-nio-9091"]
2023-05-17 00:51:16	250 [main] INFO [TomcatWebServer] [RRN="] - [STAN="] - Tomcat started on port(s): 9091 (http) with context path ''
2023-05-17 00:51:16	252 [main] INFO [DocumentationPluginsBootstrapper] [RRN="] - [STAN="] - Context refreshed
2023-05-17 00:51:16	276 [main] INFO [DocumentationPluginsBootstrapper] [RRN="] - [STAN="] - Found 1 custom documentation plugin(s)
2023-05-17 00:51:16	308 [main] INFO [ApiListingReferenceScanner] [RRN="] - [STAN="] - Scanning for api listing references
2023-05-17 00:51:16	474 [main] INFO [CachingOperationNameGenerator] [RRN="] - [STAN="] - Generating unique operation named: syncModelUsingGET_1
2023-05-17 00:51:16	486 [main] INFO [DeferredRepositoryInitializationListener] [RRN="] - [STAN="] - Triggering deferred initialization of Spring Data repositories…
2023-05-17 00:51:19	908 [task-1] DEBUG [PoolBase] [RRN="] - [STAN="] - HikariPool-1 - Failed to create/setup connection: Communications link failure
The last packet sent successfully to the server was 0 milliseconds ago. The driver has not received any packets from the server.
2023-05-17 00:51:19	911 [task-1] DEBUG [HikariPool] [RRN="] - [STAN="] - HikariPool-1 - Cannot acquire connection from data source
com.mysql.cj.jdbc.exceptions.CommunicationsException: Communications link failure
The last packet sent successfully to the server was 0 milliseconds ago. The driver has not received any packets from the server.
at com.mysql.cj.jdbc.exceptions.SQLError.createCommunicationsException(SQLError.java:174)
at com.mysql.cj.jdbc.exceptions.SQLExceptionsMapping.translateException(SQLExceptionsMapping.java:64)
at com.mysql.cj.jdbc.ConnectionImpl.createNewIO(ConnectionImpl.java:836)
at com.mysql.cj.jdbc.ConnectionImpl.<init>(ConnectionImpl.java:456)
at com.mysql.cj.jdbc.ConnectionImpl.getInstance(ConnectionImpl.java:246)
at com.mysql.cj.jdbc.NonRegisteringDriver.connect(NonRegisteringDriver.java:197)
at com.zaxxer.hikari.util.DriverDataSource.getConnection(DriverDataSource.java:138)
at com.zaxxer.hikari.pool.PoolBase.newConnection(PoolBase.java:358)
at com.zaxxer.hikari.pool.PoolBase.newPoolEntry(PoolBase.java:206)
at com.zaxxer.hikari.pool.HikariPool.createPoolEntry(HikariPool.java:477)
at com.zaxxer.hikari.pool.HikariPool.checkFailFast(HikariPool.java:560)
at com.zaxxer.hikari.pool.HikariPool.<init>(HikariPool.java:115)
at com.zaxxer.hikari.HikariDataSource.getConnection(HikariDataSource.java:112)
at org.hibernate.engine.jdbc.connections.internal.DatasourceConnectionProviderImpl.getConnection(DatasourceConnectionProviderImpl.java:122)
at org.hibernate.engine.jdbc.env.internal.JdbcEnvironmentInitiator$ConnectionProviderJdbcConnectionAccess.obtainConnection(JdbcEnvironmentInitiator.java:180)
at org.hibernate.engine.jdbc.env.internal.JdbcEnvironmentInitiator.initiateService(JdbcEnvironmentInitiator.java:68)
at org.hibernate.engine.jdbc.env.internal.JdbcEnvironmentInitiator.initiateService(JdbcEnvironmentInitiator.java:35)
at org.hibernate.boot.registry.internal.StandardServiceRegistryImpl.initiateService(StandardServiceRegistryImpl.java:101)
at org.hibernate.service.internal.AbstractServiceRegistryImpl.createService(AbstractServiceRegistryImpl.java:263)
at org.hibernate.service.internal.AbstractServiceRegistryImpl.initializeService(AbstractServiceRegistryImpl.java:237)
at org.hibernate.service.internal.AbstractServiceRegistryImpl.getService(AbstractServiceRegistryImpl.java:214)
at org.hibernate.id.factory.internal.DefaultIdentifierGeneratorFactory.injectServices(DefaultIdentifierGeneratorFactory.java:152)
at org.hibernate.service.internal.AbstractServiceRegistryImpl.injectDependencies(AbstractServiceRegistryImpl.java:286)
at org.hibernate.service.internal.AbstractServiceRegistryImpl.initializeService(AbstractServiceRegistryImpl.java:243)
at org.hibernate.service.internal.AbstractServiceRegistryImpl.getService(AbstractServiceRegistryImpl.java:214)
at org.hibernate.boot.internal.InFlightMetadataCollectorImpl.<init>(InFlightMetadataCollectorImpl.java:176)
at org.hibernate.boot.model.process.spi.MetadataBuildingProcess.complete(MetadataBuildingProcess.java:118)
at org.hibernate.jpa.boot.internal.EntityManagerFactoryBuilderImpl.metadata(EntityManagerFactoryBuilderImpl.java:1224)
at org.hibernate.jpa.boot.internal.EntityManagerFactoryBuilderImpl.build(EntityManagerFactoryBuilderImpl.java:1255)
at org.springframework.orm.jpa.vendor.SpringHibernateJpaPersistenceProvider.createContainerEntityManagerFactory(SpringHibernateJpaPersistenceProvider.java:58)
at org.springframework.orm.jpa.LocalContainerEntityManagerFactoryBean.createNativeEntityManagerFactory(LocalContainerEntityManagerFactoryBean.java:365)
at org.springframework.orm.jpa.AbstractEntityManagerFactoryBean.buildNativeEntityManagerFactory(AbstractEntityManagerFactoryBean.java:391)
at java.util.concurrent.FutureTask.run(FutureTask.java:266)
at java.util.concurrent.ThreadPoolExecutor.runWorker(ThreadPoolExecutor.java:1149)
at java.util.concurrent.ThreadPoolExecutor$Worker.run(ThreadPoolExecutor.java:624)
at java.lang.Thread.run(Thread.java:748)
Caused by: com.mysql.cj.exceptions.CJCommunicationsException: Communications link failure
The last packet sent successfully to the server was 0 milliseconds ago. The driver has not received any packets from the server.
at sun.reflect.NativeConstructorAccessorImpl.newInstance0(Native Method)
at sun.reflect.NativeConstructorAccessorImpl.newInstance(NativeConstructorAccessorImpl.java:62)
at sun.reflect.DelegatingConstructorAccessorImpl.newInstance(DelegatingConstructorAccessorImpl.java:45)
at java.lang.reflect.Constructor.newInstance(Constructor.java:423)
at com.mysql.cj.exceptions.ExceptionFactory.createException(ExceptionFactory.java:61)
at com.mysql.cj.exceptions.ExceptionFactory.createException(ExceptionFactory.java:105)
at com.mysql.cj.exceptions.ExceptionFactory.createException(ExceptionFactory.java:151)
at com.mysql.cj.exceptions.ExceptionFactory.createCommunicationsException(ExceptionFactory.java:167)
at com.mysql.cj.protocol.a.NativeSocketConnection.connect(NativeSocketConnection.java:91)
at com.mysql.cj.NativeSession.connect(NativeSession.java:144)
at com.mysql.cj.jdbc.ConnectionImpl.connectOneTryOnly(ConnectionImpl.java:956)
at com.mysql.cj.jdbc.ConnectionImpl.createNewIO(ConnectionImpl.java:826)
... 33 common frames omitted
Caused by: java.net.ConnectException: Connection refused: connect
at java.net.DualStackPlainSocketImpl.waitForConnect(Native Method)
at java.net.DualStackPlainSocketImpl.socketConnect(DualStackPlainSocketImpl.java:85)
at java.net.AbstractPlainSocketImpl.doConnect(AbstractPlainSocketImpl.java:350)
at java.net.AbstractPlainSocketImpl.connectToAddress(AbstractPlainSocketImpl.java:206)
at java.net.AbstractPlainSocketImpl.connect(AbstractPlainSocketImpl.java:188)
at java.net.PlainSocketImpl.connect(PlainSocketImpl.java:172)
at java.net.SocksSocketImpl.connect(SocksSocketImpl.java:392)
at java.net.Socket.connect(Socket.java:606)
at com.mysql.cj.protocol.StandardSocketFactory.connect(StandardSocketFactory.java:155)
at com.mysql.cj.protocol.a.NativeSocketConnection.connect(NativeSocketConnection.java:65)
... 36 common frames omitted
2023-05-17 00:51:20	914 [task-1] ERROR [HikariPool] [RRN="] - [STAN="] - HikariPool-1 - Exception during pool initialization.
com.mysql.cj.jdbc.exceptions.CommunicationsException: Communications link failure
The last packet sent successfully to the server was 0 milliseconds ago. The driver has not received any packets from the server.
at com.mysql.cj.jdbc.exceptions.SQLError.createCommunicationsException(SQLError.java:174)
at com.mysql.cj.jdbc.exceptions.SQLExceptionsMapping.translateException(SQLExceptionsMapping.java:64)
at com.mysql.cj.jdbc.ConnectionImpl.createNewIO(ConnectionImpl.java:836)
at com.mysql.cj.jdbc.ConnectionImpl.<init>(ConnectionImpl.java:456)
at com.mysql.cj.jdbc.ConnectionImpl.getInstance(ConnectionImpl.java:246)
at com.mysql.cj.jdbc.NonRegisteringDriver.connect(NonRegisteringDriver.java:197)
at com.zaxxer.hikari.util.DriverDataSource.getConnection(DriverDataSource.java:138)
at com.zaxxer.hikari.pool.PoolBase.newConnection(PoolBase.java:358)
at com.zaxxer.hikari.pool.PoolBase.newPoolEntry(PoolBase.java:206)
at com.zaxxer.hikari.pool.HikariPool.createPoolEntry(HikariPool.java:477)
at com.zaxxer.hikari.pool.HikariPool.checkFailFast(HikariPool.java:560)
at com.zaxxer.hikari.pool.HikariPool.<init>(HikariPool.java:115)
at com.zaxxer.hikari.HikariDataSource.getConnection(HikariDataSource.java:112)
at org.hibernate.engine.jdbc.connections.internal.DatasourceConnectionProviderImpl.getConnection(DatasourceConnectionProviderImpl.java:122)
at org.hibernate.engine.jdbc.env.internal.JdbcEnvironmentInitiator$ConnectionProviderJdbcConnectionAccess.obtainConnection(JdbcEnvironmentInitiator.java:180)
at org.hibernate.engine.jdbc.env.internal.JdbcEnvironmentInitiator.initiateService(JdbcEnvironmentInitiator.java:68)
at org.hibernate.engine.jdbc.env.internal.JdbcEnvironmentInitiator.initiateService(JdbcEnvironmentInitiator.java:35)
at org.hibernate.boot.registry.internal.StandardServiceRegistryImpl.initiateService(StandardServiceRegistryImpl.java:101)
at org.hibernate.service.internal.AbstractServiceRegistryImpl.createService(AbstractServiceRegistryImpl.java:263)
at org.hibernate.service.internal.AbstractServiceRegistryImpl.initializeService(AbstractServiceRegistryImpl.java:237)
at org.hibernate.service.internal.AbstractServiceRegistryImpl.getService(AbstractServiceRegistryImpl.java:214)
at org.hibernate.id.factory.internal.DefaultIdentifierGeneratorFactory.injectServices(DefaultIdentifierGeneratorFactory.java:152)
at org.hibernate.service.internal.AbstractServiceRegistryImpl.injectDependencies(AbstractServiceRegistryImpl.java:286)
at org.hibernate.service.internal.AbstractServiceRegistryImpl.initializeService(AbstractServiceRegistryImpl.java:243)
at org.hibernate.service.internal.AbstractServiceRegistryImpl.getService(AbstractServiceRegistryImpl.java:214)
at org.hibernate.boot.internal.InFlightMetadataCollectorImpl.<init>(InFlightMetadataCollectorImpl.java:176)
at org.hibernate.boot.model.process.spi.MetadataBuildingProcess.complete(MetadataBuildingProcess.java:118)
at org.hibernate.jpa.boot.internal.EntityManagerFactoryBuilderImpl.metadata(EntityManagerFactoryBuilderImpl.java:1224)
at org.hibernate.jpa.boot.internal.EntityManagerFactoryBuilderImpl.build(EntityManagerFactoryBuilderImpl.java:1255)
at org.springframework.orm.jpa.vendor.SpringHibernateJpaPersistenceProvider.createContainerEntityManagerFactory(SpringHibernateJpaPersistenceProvider.java:58)
at org.springframework.orm.jpa.LocalContainerEntityManagerFactoryBean.createNativeEntityManagerFactory(LocalContainerEntityManagerFactoryBean.java:365)
at org.springframework.orm.jpa.AbstractEntityManagerFactoryBean.buildNativeEntityManagerFactory(AbstractEntityManagerFactoryBean.java:391)
at java.util.concurrent.FutureTask.run(FutureTask.java:266)
at java.util.concurrent.ThreadPoolExecutor.runWorker(ThreadPoolExecutor.java:1149)
at java.util.concurrent.ThreadPoolExecutor$Worker.run(ThreadPoolExecutor.java:624)
at java.lang.Thread.run(Thread.java:748)
Caused by: com.mysql.cj.exceptions.CJCommunicationsException: Communications link failure
The last packet sent successfully to the server was 0 milliseconds ago. The driver has not received any packets from the server.
at sun.reflect.NativeConstructorAccessorImpl.newInstance0(Native Method)
at sun.reflect.NativeConstructorAccessorImpl.newInstance(NativeConstructorAccessorImpl.java:62)
at sun.reflect.DelegatingConstructorAccessorImpl.newInstance(DelegatingConstructorAccessorImpl.java:45)
at java.lang.reflect.Constructor.newInstance(Constructor.java:423)
at com.mysql.cj.exceptions.ExceptionFactory.createException(ExceptionFactory.java:61)
at com.mysql.cj.exceptions.ExceptionFactory.createException(ExceptionFactory.java:105)
at com.mysql.cj.exceptions.ExceptionFactory.createException(ExceptionFactory.java:151)
at com.mysql.cj.exceptions.ExceptionFactory.createCommunicationsException(ExceptionFactory.java:167)
at com.mysql.cj.protocol.a.NativeSocketConnection.connect(NativeSocketConnection.java:91)
at com.mysql.cj.NativeSession.connect(NativeSession.java:144)
at com.mysql.cj.jdbc.ConnectionImpl.connectOneTryOnly(ConnectionImpl.java:956)
at com.mysql.cj.jdbc.ConnectionImpl.createNewIO(ConnectionImpl.java:826)
... 33 common frames omitted
Caused by: java.net.ConnectException: Connection refused: connect
at java.net.DualStackPlainSocketImpl.waitForConnect(Native Method)
at java.net.DualStackPlainSocketImpl.socketConnect(DualStackPlainSocketImpl.java:85)
at java.net.AbstractPlainSocketImpl.doConnect(AbstractPlainSocketImpl.java:350)
at java.net.AbstractPlainSocketImpl.connectToAddress(AbstractPlainSocketImpl.java:206)
at java.net.AbstractPlainSocketImpl.connect(AbstractPlainSocketImpl.java:188)
at java.net.PlainSocketImpl.connect(PlainSocketImpl.java:172)
at java.net.SocksSocketImpl.connect(SocksSocketImpl.java:392)
at java.net.Socket.connect(Socket.java:606)
at com.mysql.cj.protocol.StandardSocketFactory.connect(StandardSocketFactory.java:155)
at com.mysql.cj.protocol.a.NativeSocketConnection.connect(NativeSocketConnection.java:65)
... 36 common frames omitted
2023-05-17 00:51:20	915 [task-1] WARN [JdbcEnvironmentInitiator] [RRN="] - [STAN="] - HHH000342: Could not obtain connection to query metadata : Communications link failure
The last packet sent successfully to the server was 0 milliseconds ago. The driver has not received any packets from the server.
2023-05-17 00:51:20	927 [task-1] INFO [Dialect] [RRN="] - [STAN="] - HHH000400: Using dialect: org.hibernate.dialect.MySQL8Dialect
2023-05-17 00:51:21	674 [task-1] INFO [JtaPlatformInitiator] [RRN="] - [STAN="] - HHH000490: Using JtaPlatform implementation: [org.hibernate.engine.transaction.jta.platform.internal.NoJtaPlatform]
2023-05-17 00:51:21	681 [task-1] INFO [LocalContainerEntityManagerFactoryBean] [RRN="] - [STAN="] - Initialized JPA EntityManagerFactory for persistence unit 'default'
2023-05-17 00:51:22	074 [main] INFO [DeferredRepositoryInitializationListener] [RRN="] - [STAN="] - Spring Data repositories initialized!
2023-05-17 00:51:22	081 [main] INFO [FederatedClientApplication] [RRN="] - [STAN="] - Started FederatedClientApplication in 13.312 seconds (JVM running for 13.971)
2023-05-17 00:53:43	581 [main] INFO [FederatedClientApplication] [RRN="] - [STAN="] - Starting FederatedClientApplication on Hasnain-Rabbani with PID 20024 (E:\Workspace\Eclipse\zeroinfinity\thesis\federated-client\federated-client\target\classes started by hp in E:\Workspace\Eclipse\zeroinfinity\thesis\federated-client\federated-client)
2023-05-17 00:53:43	584 [main] INFO [FederatedClientApplication] [RRN="] - [STAN="] - The following profiles are active: client1
2023-05-17 00:53:45	065 [main] INFO [RepositoryConfigurationDelegate] [RRN="] - [STAN="] - Bootstrapping Spring Data JPA repositories in DEFERRED mode.
2023-05-17 00:53:45	194 [main] INFO [RepositoryConfigurationDelegate] [RRN="] - [STAN="] - Finished Spring Data repository scanning in 114ms. Found 3 JPA repository interfaces.
2023-05-17 00:53:45	631 [main] INFO [EnableEncryptablePropertiesBeanFactoryPostProcessor] [RRN="] - [STAN="] - Post-processing PropertySource instances
2023-05-17 00:53:45	976 [main] INFO [EncryptablePropertySourceConverter] [RRN="] - [STAN="] - Converting PropertySource configurationProperties [org.springframework.boot.context.properties.source.ConfigurationPropertySourcesPropertySource] to AOP Proxy
2023-05-17 00:53:45	976 [main] INFO [EncryptablePropertySourceConverter] [RRN="] - [STAN="] - Converting PropertySource commandLineArgs [org.springframework.core.env.SimpleCommandLinePropertySource] to EncryptableEnumerablePropertySourceWrapper
2023-05-17 00:53:45	976 [main] INFO [EncryptablePropertySourceConverter] [RRN="] - [STAN="] - Converting PropertySource servletConfigInitParams [org.springframework.core.env.PropertySource$StubPropertySource] to EncryptablePropertySourceWrapper
2023-05-17 00:53:45	977 [main] INFO [EncryptablePropertySourceConverter] [RRN="] - [STAN="] - Converting PropertySource servletContextInitParams [org.springframework.core.env.PropertySource$StubPropertySource] to EncryptablePropertySourceWrapper
2023-05-17 00:53:45	977 [main] INFO [EncryptablePropertySourceConverter] [RRN="] - [STAN="] - Converting PropertySource systemProperties [org.springframework.core.env.PropertiesPropertySource] to EncryptableMapPropertySourceWrapper
2023-05-17 00:53:45	977 [main] INFO [EncryptablePropertySourceConverter] [RRN="] - [STAN="] - Converting PropertySource systemEnvironment [org.springframework.boot.env.SystemEnvironmentPropertySourceEnvironmentPostProcessor$OriginAwareSystemEnvironmentPropertySource] to EncryptableSystemEnvironmentPropertySourceWrapper
2023-05-17 00:53:45	977 [main] INFO [EncryptablePropertySourceConverter] [RRN="] - [STAN="] - Converting PropertySource random [org.springframework.boot.env.RandomValuePropertySource] to EncryptablePropertySourceWrapper
2023-05-17 00:53:45	977 [main] INFO [EncryptablePropertySourceConverter] [RRN="] - [STAN="] - Converting PropertySource applicationConfig: [file:./application-client1.yml] [org.springframework.boot.env.OriginTrackedMapPropertySource] to EncryptableMapPropertySourceWrapper
2023-05-17 00:53:46	248 [main] INFO [DefaultLazyPropertyFilter] [RRN="] - [STAN="] - Property Filter custom Bean not found with name 'encryptablePropertyFilter'. Initializing Default Property Filter
2023-05-17 00:53:47	486 [main] INFO [TomcatWebServer] [RRN="] - [STAN="] - Tomcat initialized with port(s): 9091 (http)
2023-05-17 00:53:47	500 [main] INFO [Http11NioProtocol] [RRN="] - [STAN="] - Initializing ProtocolHandler ["http-nio-9091"]
2023-05-17 00:53:47	501 [main] INFO [StandardService] [RRN="] - [STAN="] - Starting service [Tomcat]
2023-05-17 00:53:47	501 [main] INFO [StandardEngine] [RRN="] - [STAN="] - Starting Servlet engine: [Apache Tomcat/9.0.36]
2023-05-17 00:53:47	650 [main] INFO [[/]] [RRN="] - [STAN="] - Initializing Spring embedded WebApplicationContext
2023-05-17 00:53:47	651 [main] INFO [ServletWebServerApplicationContext] [RRN="] - [STAN="] - Root WebApplicationContext: initialization completed in 3915 ms
2023-05-17 00:53:47	663 [main] INFO [DefaultLazyPropertyResolver] [RRN="] - [STAN="] - Property Resolver custom Bean not found with name 'encryptablePropertyResolver'. Initializing Default Property Resolver
2023-05-17 00:53:47	671 [main] INFO [DefaultLazyPropertyDetector] [RRN="] - [STAN="] - Property Detector custom Bean not found with name 'encryptablePropertyDetector'. Initializing Default Property Detector
2023-05-17 00:53:47	821 [main] DEBUG [HikariConfig] [RRN="] - [STAN="] - Driver class com.mysql.cj.jdbc.Driver found in Thread context class loader sun.misc.Launcher$AppClassLoader@73d16e93
2023-05-17 00:53:47	913 [main] INFO [ThreadPoolTaskExecutor] [RRN="] - [STAN="] - Initializing ExecutorService 'applicationTaskExecutor'
2023-05-17 00:53:47	969 [task-1] INFO [LogHelper] [RRN="] - [STAN="] - HHH000204: Processing PersistenceUnitInfo [name: default]
2023-05-17 00:53:48	026 [main] WARN [JpaBaseConfiguration$JpaWebConfiguration] [RRN="] - [STAN="] - spring.jpa.open-in-view is enabled by default. Therefore	database queries may be performed during view rendering. Explicitly configure spring.jpa.open-in-view to disable this warning
2023-05-17 00:53:48	049 [task-1] INFO [Version] [RRN="] - [STAN="] - HHH000412: Hibernate ORM core version 5.4.17.Final
2023-05-17 00:53:48	370 [task-1] INFO [Version] [RRN="] - [STAN="] - HCANN000001: Hibernate Commons Annotations {5.1.0.Final}
2023-05-17 00:53:48	617 [task-1] DEBUG [HikariConfig] [RRN="] - [STAN="] - HikariPool-1 - configuration:
2023-05-17 00:53:48	626 [task-1] DEBUG [HikariConfig] [RRN="] - [STAN="] - allowPoolSuspension.............false
2023-05-17 00:53:48	649 [task-1] DEBUG [HikariConfig] [RRN="] - [STAN="] - autoCommit......................true
2023-05-17 00:53:48	655 [task-1] DEBUG [HikariConfig] [RRN="] - [STAN="] - catalog.........................none
2023-05-17 00:53:48	656 [task-1] DEBUG [HikariConfig] [RRN="] - [STAN="] - connectionInitSql...............none
2023-05-17 00:53:48	658 [task-1] DEBUG [HikariConfig] [RRN="] - [STAN="] - connectionTestQuery.............none
2023-05-17 00:53:48	658 [task-1] DEBUG [HikariConfig] [RRN="] - [STAN="] - connectionTimeout...............30000
2023-05-17 00:53:48	661 [task-1] DEBUG [HikariConfig] [RRN="] - [STAN="] - dataSource......................none
2023-05-17 00:53:48	662 [task-1] DEBUG [HikariConfig] [RRN="] - [STAN="] - dataSourceClassName.............none
2023-05-17 00:53:48	663 [task-1] DEBUG [HikariConfig] [RRN="] - [STAN="] - dataSourceJNDI..................none
2023-05-17 00:53:48	665 [task-1] DEBUG [HikariConfig] [RRN="] - [STAN="] - dataSourceProperties............{password=<masked>}
2023-05-17 00:53:48	665 [task-1] DEBUG [HikariConfig] [RRN="] - [STAN="] - driverClassName................."com.mysql.cj.jdbc.Driver"
2023-05-17 00:53:48	665 [task-1] DEBUG [HikariConfig] [RRN="] - [STAN="] - exceptionOverrideClassName......none
2023-05-17 00:53:48	665 [task-1] DEBUG [HikariConfig] [RRN="] - [STAN="] - healthCheckProperties...........{}
2023-05-17 00:53:48	666 [task-1] DEBUG [HikariConfig] [RRN="] - [STAN="] - healthCheckRegistry.............none
2023-05-17 00:53:48	666 [task-1] DEBUG [HikariConfig] [RRN="] - [STAN="] - idleTimeout.....................600000
2023-05-17 00:53:48	666 [task-1] DEBUG [HikariConfig] [RRN="] - [STAN="] - initializationFailTimeout.......1
2023-05-17 00:53:48	667 [task-1] DEBUG [HikariConfig] [RRN="] - [STAN="] - isolateInternalQueries..........false
2023-05-17 00:53:48	667 [task-1] DEBUG [HikariConfig] [RRN="] - [STAN="] - jdbcUrl.........................jdbc:mysql://localhost:3306/test1
2023-05-17 00:53:48	667 [task-1] DEBUG [HikariConfig] [RRN="] - [STAN="] - leakDetectionThreshold..........0
2023-05-17 00:53:48	668 [task-1] DEBUG [HikariConfig] [RRN="] - [STAN="] - maxLifetime.....................1800000
2023-05-17 00:53:48	669 [task-1] DEBUG [HikariConfig] [RRN="] - [STAN="] - maximumPoolSize.................10
2023-05-17 00:53:48	671 [task-1] DEBUG [HikariConfig] [RRN="] - [STAN="] - metricRegistry..................none
2023-05-17 00:53:48	671 [task-1] DEBUG [HikariConfig] [RRN="] - [STAN="] - metricsTrackerFactory...........none
2023-05-17 00:53:48	672 [task-1] DEBUG [HikariConfig] [RRN="] - [STAN="] - minimumIdle.....................10
2023-05-17 00:53:48	672 [task-1] DEBUG [HikariConfig] [RRN="] - [STAN="] - password........................<masked>
2023-05-17 00:53:48	672 [task-1] DEBUG [HikariConfig] [RRN="] - [STAN="] - poolName........................"HikariPool-1"
2023-05-17 00:53:48	673 [task-1] DEBUG [HikariConfig] [RRN="] - [STAN="] - readOnly........................false
2023-05-17 00:53:48	673 [task-1] DEBUG [HikariConfig] [RRN="] - [STAN="] - registerMbeans..................false
2023-05-17 00:53:48	673 [task-1] DEBUG [HikariConfig] [RRN="] - [STAN="] - scheduledExecutor...............none
2023-05-17 00:53:48	674 [task-1] DEBUG [HikariConfig] [RRN="] - [STAN="] - schema..........................none
2023-05-17 00:53:48	677 [task-1] DEBUG [HikariConfig] [RRN="] - [STAN="] - threadFactory...................internal
2023-05-17 00:53:48	677 [task-1] DEBUG [HikariConfig] [RRN="] - [STAN="] - transactionIsolation............default
2023-05-17 00:53:48	677 [task-1] DEBUG [HikariConfig] [RRN="] - [STAN="] - username........................"root"
2023-05-17 00:53:48	677 [task-1] DEBUG [HikariConfig] [RRN="] - [STAN="] - validationTimeout...............5000
2023-05-17 00:53:48	677 [task-1] INFO [HikariDataSource] [RRN="] - [STAN="] - HikariPool-1 - Starting...
2023-05-17 00:53:49	311 [task-1] DEBUG [HikariPool] [RRN="] - [STAN="] - HikariPool-1 - Added connection com.mysql.cj.jdbc.ConnectionImpl@773d1f60
2023-05-17 00:53:49	313 [task-1] INFO [HikariDataSource] [RRN="] - [STAN="] - HikariPool-1 - Start completed.
2023-05-17 00:53:49	452 [HikariPool-1 housekeeper] DEBUG [HikariPool] [RRN="] - [STAN="] - HikariPool-1 - Pool stats (total=1	active=1	idle=0	waiting=0)
2023-05-17 00:53:49	480 [task-1] INFO [Dialect] [RRN="] - [STAN="] - HHH000400: Using dialect: org.hibernate.dialect.MySQL8Dialect
2023-05-17 00:53:49	487 [HikariPool-1 connection adder] DEBUG [HikariPool] [RRN="] - [STAN="] - HikariPool-1 - Added connection com.mysql.cj.jdbc.ConnectionImpl@75aab986
2023-05-17 00:53:49	494 [HikariPool-1 connection adder] DEBUG [HikariPool] [RRN="] - [STAN="] - HikariPool-1 - Added connection com.mysql.cj.jdbc.ConnectionImpl@3497b3bd
2023-05-17 00:53:49	502 [HikariPool-1 connection adder] DEBUG [HikariPool] [RRN="] - [STAN="] - HikariPool-1 - Added connection com.mysql.cj.jdbc.ConnectionImpl@5e9678e
2023-05-17 00:53:49	510 [HikariPool-1 connection adder] DEBUG [HikariPool] [RRN="] - [STAN="] - HikariPool-1 - Added connection com.mysql.cj.jdbc.ConnectionImpl@54b84cf2
2023-05-17 00:53:49	514 [HikariPool-1 connection adder] DEBUG [HikariPool] [RRN="] - [STAN="] - HikariPool-1 - Added connection com.mysql.cj.jdbc.ConnectionImpl@4334e751
2023-05-17 00:53:49	518 [HikariPool-1 connection adder] DEBUG [HikariPool] [RRN="] - [STAN="] - HikariPool-1 - Added connection com.mysql.cj.jdbc.ConnectionImpl@50f6f4e3
2023-05-17 00:53:49	523 [HikariPool-1 connection adder] DEBUG [HikariPool] [RRN="] - [STAN="] - HikariPool-1 - Added connection com.mysql.cj.jdbc.ConnectionImpl@799abbca
2023-05-17 00:53:49	528 [HikariPool-1 connection adder] DEBUG [HikariPool] [RRN="] - [STAN="] - HikariPool-1 - Added connection com.mysql.cj.jdbc.ConnectionImpl@4f053cb1
2023-05-17 00:53:49	531 [main] INFO [DefaultSecurityFilterChain] [RRN="] - [STAN="] - Creating filter chain: Ant [pattern='/v2/api-docs']	[]
2023-05-17 00:53:49	532 [main] INFO [DefaultSecurityFilterChain] [RRN="] - [STAN="] - Creating filter chain: Ant [pattern='/configuration/ui']	[]
2023-05-17 00:53:49	532 [main] INFO [DefaultSecurityFilterChain] [RRN="] - [STAN="] - Creating filter chain: Ant [pattern='/swagger-resources/**']	[]
2023-05-17 00:53:49	532 [main] INFO [DefaultSecurityFilterChain] [RRN="] - [STAN="] - Creating filter chain: Ant [pattern='/configuration/**']	[]
2023-05-17 00:53:49	532 [main] INFO [DefaultSecurityFilterChain] [RRN="] - [STAN="] - Creating filter chain: Ant [pattern='/swagger-ui.html']	[]
2023-05-17 00:53:49	532 [main] INFO [DefaultSecurityFilterChain] [RRN="] - [STAN="] - Creating filter chain: Ant [pattern='/webjars/**']	[]
2023-05-17 00:53:49	534 [HikariPool-1 connection adder] DEBUG [HikariPool] [RRN="] - [STAN="] - HikariPool-1 - Added connection com.mysql.cj.jdbc.ConnectionImpl@534e36b
2023-05-17 00:53:49	534 [HikariPool-1 connection adder] DEBUG [HikariPool] [RRN="] - [STAN="] - HikariPool-1 - After adding stats (total=10	active=1	idle=9	waiting=0)
2023-05-17 00:53:49	589 [main] INFO [PropertySourcedRequestMappingHandlerMapping] [RRN="] - [STAN="] - Mapped URL path [/v2/api-docs] onto method [springfox.documentation.swagger2.web.Swagger2Controller#getDocumentation(String	HttpServletRequest)]
2023-05-17 00:53:49	744 [main] INFO [DefaultSecurityFilterChain] [RRN="] - [STAN="] - Creating filter chain: any request	[org.springframework.security.web.context.request.async.WebAsyncManagerIntegrationFilter@2921199d	org.springframework.security.web.context.SecurityContextPersistenceFilter@733c464f	org.springframework.security.web.header.HeaderWriterFilter@1450131a	org.springframework.web.filter.CorsFilter@3d40a3b4	org.springframework.security.web.authentication.logout.LogoutFilter@1a01d7f0	com.zeroinfinity.federatedclient.config.JwtRequestFilter@5d8ab698	org.springframework.security.web.savedrequest.RequestCacheAwareFilter@73fbdf68	org.springframework.security.web.servletapi.SecurityContextHolderAwareRequestFilter@4c51077d	org.springframework.security.web.authentication.AnonymousAuthenticationFilter@7f13811b	org.springframework.security.web.session.SessionManagementFilter@3f6f3cc	org.springframework.security.web.access.ExceptionTranslationFilter@7944b8b4	org.springframework.security.web.access.intercept.FilterSecurityInterceptor@3bfae028]
2023-05-17 00:53:49	977 [main] INFO [Http11NioProtocol] [RRN="] - [STAN="] - Starting ProtocolHandler ["http-nio-9091"]
2023-05-17 00:53:50	004 [main] INFO [TomcatWebServer] [RRN="] - [STAN="] - Tomcat started on port(s): 9091 (http) with context path ''
2023-05-17 00:53:50	005 [main] INFO [DocumentationPluginsBootstrapper] [RRN="] - [STAN="] - Context refreshed
2023-05-17 00:53:50	034 [main] INFO [DocumentationPluginsBootstrapper] [RRN="] - [STAN="] - Found 1 custom documentation plugin(s)
2023-05-17 00:53:50	068 [main] INFO [ApiListingReferenceScanner] [RRN="] - [STAN="] - Scanning for api listing references
2023-05-17 00:53:50	365 [main] INFO [CachingOperationNameGenerator] [RRN="] - [STAN="] - Generating unique operation named: syncModelUsingGET_1
2023-05-17 00:53:50	381 [main] INFO [DeferredRepositoryInitializationListener] [RRN="] - [STAN="] - Triggering deferred initialization of Spring Data repositories…
2023-05-17 00:53:50	583 [task-1] INFO [JtaPlatformInitiator] [RRN="] - [STAN="] - HHH000490: Using JtaPlatform implementation: [org.hibernate.engine.transaction.jta.platform.internal.NoJtaPlatform]
2023-05-17 00:53:50	596 [task-1] INFO [LocalContainerEntityManagerFactoryBean] [RRN="] - [STAN="] - Initialized JPA EntityManagerFactory for persistence unit 'default'
2023-05-17 00:53:50	984 [main] INFO [DeferredRepositoryInitializationListener] [RRN="] - [STAN="] - Spring Data repositories initialized!
2023-05-17 00:53:50	992 [main] INFO [FederatedClientApplication] [RRN="] - [STAN="] - Started FederatedClientApplication in 8.221 seconds (JVM running for 8.795)
2023-05-17 00:54:14	411 [http-nio-9091-exec-1] INFO [[/]] [RRN="] - [STAN="] - Initializing Spring DispatcherServlet 'dispatcherServlet'
2023-05-17 00:54:14	411 [http-nio-9091-exec-1] INFO [DispatcherServlet] [RRN="] - [STAN="] - Initializing Servlet 'dispatcherServlet'
2023-05-17 00:54:14	419 [http-nio-9091-exec-1] INFO [DispatcherServlet] [RRN="] - [STAN="] - Completed initialization in 8 ms
2023-05-17 00:54:19	458 [HikariPool-1 housekeeper] DEBUG [HikariPool] [RRN="] - [STAN="] - HikariPool-1 - Pool stats (total=10	active=0	idle=10	waiting=0)
2023-05-17 00:54:19	458 [HikariPool-1 housekeeper] DEBUG [HikariPool] [RRN="] - [STAN="] - HikariPool-1 - Fill pool skipped	pool is at sufficient level.
2023-05-17 00:54:49	473 [HikariPool-1 housekeeper] DEBUG [HikariPool] [RRN="] - [STAN="] - HikariPool-1 - Pool stats (total=10	active=0	idle=10	waiting=0)
2023-05-17 00:54:49	473 [HikariPool-1 housekeeper] DEBUG [HikariPool] [RRN="] - [STAN="] - HikariPool-1 - Fill pool skipped	pool is at sufficient level.
2023-05-17 00:55:19	474 [HikariPool-1 housekeeper] DEBUG [HikariPool] [RRN="] - [STAN="] - HikariPool-1 - Pool stats (total=10	active=0	idle=10	waiting=0)
2023-05-17 00:55:19	474 [HikariPool-1 housekeeper] DEBUG [HikariPool] [RRN="] - [STAN="] - HikariPool-1 - Fill pool skipped	pool is at sufficient level.
2023-05-17 00:55:49	481 [HikariPool-1 housekeeper] DEBUG [HikariPool] [RRN="] - [STAN="] - HikariPool-1 - Pool stats (total=10	active=0	idle=10	waiting=0)
2023-05-17 00:55:49	481 [HikariPool-1 housekeeper] DEBUG [HikariPool] [RRN="] - [STAN="] - HikariPool-1 - Fill pool skipped	pool is at sufficient level.
2023-05-17 00:56:19	490 [HikariPool-1 housekeeper] DEBUG [HikariPool] [RRN="] - [STAN="] - HikariPool-1 - Pool stats (total=10	active=0	idle=10	waiting=0)
2023-05-17 00:56:19	490 [HikariPool-1 housekeeper] DEBUG [HikariPool] [RRN="] - [STAN="] - HikariPool-1 - Fill pool skipped	pool is at sufficient level.
2023-05-17 00:56:49	502 [HikariPool-1 housekeeper] DEBUG [HikariPool] [RRN="] - [STAN="] - HikariPool-1 - Pool stats (total=10	active=0	idle=10	waiting=0)
2023-05-17 00:56:49	502 [HikariPool-1 housekeeper] DEBUG [HikariPool] [RRN="] - [STAN="] - HikariPool-1 - Fill pool skipped	pool is at sufficient level.
2023-05-17 00:57:19	507 [HikariPool-1 housekeeper] DEBUG [HikariPool] [RRN="] - [STAN="] - HikariPool-1 - Pool stats (total=10	active=0	idle=10	waiting=0)
2023-05-17 00:57:19	507 [HikariPool-1 housekeeper] DEBUG [HikariPool] [RRN="] - [STAN="] - HikariPool-1 - Fill pool skipped	pool is at sufficient level.
2023-05-17 00:57:49	519 [HikariPool-1 housekeeper] DEBUG [HikariPool] [RRN="] - [STAN="] - HikariPool-1 - Pool stats (total=10	active=0	idle=10	waiting=0)
2023-05-17 00:57:49	519 [HikariPool-1 housekeeper] DEBUG [HikariPool] [RRN="] - [STAN="] - HikariPool-1 - Fill pool skipped	pool is at sufficient level.
2023-05-17 00:58:19	531 [HikariPool-1 housekeeper] DEBUG [HikariPool] [RRN="] - [STAN="] - HikariPool-1 - Pool stats (total=10	active=0	idle=10	waiting=0)
2023-05-17 00:58:19	531 [HikariPool-1 housekeeper] DEBUG [HikariPool] [RRN="] - [STAN="] - HikariPool-1 - Fill pool skipped	pool is at sufficient level.
2023-05-17 00:58:49	546 [HikariPool-1 housekeeper] DEBUG [HikariPool] [RRN="] - [STAN="] - HikariPool-1 - Pool stats (total=10	active=0	idle=10	waiting=0)
2023-05-17 00:58:49	546 [HikariPool-1 housekeeper] DEBUG [HikariPool] [RRN="] - [STAN="] - HikariPool-1 - Fill pool skipped	pool is at sufficient level.
2023-05-17 00:59:19	557 [HikariPool-1 housekeeper] DEBUG [HikariPool] [RRN="] - [STAN="] - HikariPool-1 - Pool stats (total=10	active=0	idle=10	waiting=0)
2023-05-17 00:59:19	557 [HikariPool-1 housekeeper] DEBUG [HikariPool] [RRN="] - [STAN="] - HikariPool-1 - Fill pool skipped	pool is at sufficient level.
2023-05-17 00:59:49	568 [HikariPool-1 housekeeper] DEBUG [HikariPool] [RRN="] - [STAN="] - HikariPool-1 - Pool stats (total=10	active=0	idle=10	waiting=0)
2023-05-17 00:59:49	568 [HikariPool-1 housekeeper] DEBUG [HikariPool] [RRN="] - [STAN="] - HikariPool-1 - Fill pool skipped	pool is at sufficient level.
2023-05-17 01:00:19	569 [HikariPool-1 housekeeper] DEBUG [HikariPool] [RRN="] - [STAN="] - HikariPool-1 - Pool stats (total=10	active=0	idle=10	waiting=0)
2023-05-17 01:00:19	569 [HikariPool-1 housekeeper] DEBUG [HikariPool] [RRN="] - [STAN="] - HikariPool-1 - Fill pool skipped	pool is at sufficient level.
2023-05-17 01:00:49	576 [HikariPool-1 housekeeper] DEBUG [HikariPool] [RRN="] - [STAN="] - HikariPool-1 - Pool stats (total=10	active=0	idle=10	waiting=0)
2023-05-17 01:00:49	576 [HikariPool-1 housekeeper] DEBUG [HikariPool] [RRN="] - [STAN="] - HikariPool-1 - Fill pool skipped	pool is at sufficient level.
2023-05-17 01:01:19	577 [HikariPool-1 housekeeper] DEBUG [HikariPool] [RRN="] - [STAN="] - HikariPool-1 - Pool stats (total=10	active=0	idle=10	waiting=0)
2023-05-17 01:01:19	577 [HikariPool-1 housekeeper] DEBUG [HikariPool] [RRN="] - [STAN="] - HikariPool-1 - Fill pool skipped	pool is at sufficient level.
2023-05-17 01:01:49	584 [HikariPool-1 housekeeper] DEBUG [HikariPool] [RRN="] - [STAN="] - HikariPool-1 - Pool stats (total=10	active=0	idle=10	waiting=0)
2023-05-17 01:01:49	584 [HikariPool-1 housekeeper] DEBUG [HikariPool] [RRN="] - [STAN="] - HikariPool-1 - Fill pool skipped	pool is at sufficient level.
2023-05-17 01:02:19	586 [HikariPool-1 housekeeper] DEBUG [HikariPool] [RRN="] - [STAN="] - HikariPool-1 - Pool stats (total=10	active=0	idle=10	waiting=0)
2023-05-17 01:02:19	586 [HikariPool-1 housekeeper] DEBUG [HikariPool] [RRN="] - [STAN="] - HikariPool-1 - Fill pool skipped	pool is at sufficient level.
2023-05-17 01:02:49	596 [HikariPool-1 housekeeper] DEBUG [HikariPool] [RRN="] - [STAN="] - HikariPool-1 - Pool stats (total=10	active=0	idle=10	waiting=0)
2023-05-17 01:02:49	596 [HikariPool-1 housekeeper] DEBUG [HikariPool] [RRN="] - [STAN="] - HikariPool-1 - Fill pool skipped	pool is at sufficient level.
2023-05-17 01:03:19	603 [HikariPool-1 housekeeper] DEBUG [HikariPool] [RRN="] - [STAN="] - HikariPool-1 - Pool stats (total=10	active=0	idle=10	waiting=0)
2023-05-17 01:03:19	603 [HikariPool-1 housekeeper] DEBUG [HikariPool] [RRN="] - [STAN="] - HikariPool-1 - Fill pool skipped	pool is at sufficient level.
2023-05-17 01:03:49	619 [HikariPool-1 housekeeper] DEBUG [HikariPool] [RRN="] - [STAN="] - HikariPool-1 - Pool stats (total=10	active=0	idle=10	waiting=0)
2023-05-17 01:03:49	619 [HikariPool-1 housekeeper] DEBUG [HikariPool] [RRN="] - [STAN="] - HikariPool-1 - Fill pool skipped	pool is at sufficient level.
2023-05-17 01:04:19	620 [HikariPool-1 housekeeper] DEBUG [HikariPool] [RRN="] - [STAN="] - HikariPool-1 - Pool stats (total=10	active=0	idle=10	waiting=0)
2023-05-17 01:04:19	620 [HikariPool-1 housekeeper] DEBUG [HikariPool] [RRN="] - [STAN="] - HikariPool-1 - Fill pool skipped	pool is at sufficient level.
2023-05-17 01:04:49	637 [HikariPool-1 housekeeper] DEBUG [HikariPool] [RRN="] - [STAN="] - HikariPool-1 - Pool stats (total=10	active=0	idle=10	waiting=0)
2023-05-17 01:04:49	638 [HikariPool-1 housekeeper] DEBUG [HikariPool] [RRN="] - [STAN="] - HikariPool-1 - Fill pool skipped	pool is at sufficient level.
2023-05-17 01:05:19	652 [HikariPool-1 housekeeper] DEBUG [HikariPool] [RRN="] - [STAN="] - HikariPool-1 - Pool stats (total=10	active=0	idle=10	waiting=0)
2023-05-17 01:05:19	652 [HikariPool-1 housekeeper] DEBUG [HikariPool] [RRN="] - [STAN="] - HikariPool-1 - Fill pool skipped	pool is at sufficient level.
2023-05-17 01:05:49	659 [HikariPool-1 housekeeper] DEBUG [HikariPool] [RRN="] - [STAN="] - HikariPool-1 - Pool stats (total=10	active=0	idle=10	waiting=0)
2023-05-17 01:05:49	659 [HikariPool-1 housekeeper] DEBUG [HikariPool] [RRN="] - [STAN="] - HikariPool-1 - Fill pool skipped	pool is at sufficient level.
2023-05-17 01:06:19	669 [HikariPool-1 housekeeper] DEBUG [HikariPool] [RRN="] - [STAN="] - HikariPool-1 - Pool stats (total=10	active=0	idle=10	waiting=0)
2023-05-17 01:06:19	669 [HikariPool-1 housekeeper] DEBUG [HikariPool] [RRN="] - [STAN="] - HikariPool-1 - Fill pool skipped	pool is at sufficient level.
2023-05-17 01:06:49	685 [HikariPool-1 housekeeper] DEBUG [HikariPool] [RRN="] - [STAN="] - HikariPool-1 - Pool stats (total=10	active=0	idle=10	waiting=0)
2023-05-17 01:06:49	685 [HikariPool-1 housekeeper] DEBUG [HikariPool] [RRN="] - [STAN="] - HikariPool-1 - Fill pool skipped	pool is at sufficient level.
2023-05-17 01:07:19	694 [HikariPool-1 housekeeper] DEBUG [HikariPool] [RRN="] - [STAN="] - HikariPool-1 - Pool stats (total=10	active=0	idle=10	waiting=0)
2023-05-17 01:07:19	694 [HikariPool-1 housekeeper] DEBUG [HikariPool] [RRN="] - [STAN="] - HikariPool-1 - Fill pool skipped	pool is at sufficient level.
2023-05-17 01:07:49	703 [HikariPool-1 housekeeper] DEBUG [HikariPool] [RRN="] - [STAN="] - HikariPool-1 - Pool stats (total=10	active=0	idle=10	waiting=0)
2023-05-17 01:07:49	703 [HikariPool-1 housekeeper] DEBUG [HikariPool] [RRN="] - [STAN="] - HikariPool-1 - Fill pool skipped	pool is at sufficient level.
2023-05-17 01:08:19	716 [HikariPool-1 housekeeper] DEBUG [HikariPool] [RRN="] - [STAN="] - HikariPool-1 - Pool stats (total=10	active=0	idle=10	waiting=0)
2023-05-17 01:08:19	716 [HikariPool-1 housekeeper] DEBUG [HikariPool] [RRN="] - [STAN="] - HikariPool-1 - Fill pool skipped	pool is at sufficient level.
2023-05-17 01:08:49	718 [HikariPool-1 housekeeper] DEBUG [HikariPool] [RRN="] - [STAN="] - HikariPool-1 - Pool stats (total=10	active=0	idle=10	waiting=0)
2023-05-17 01:08:49	720 [HikariPool-1 housekeeper] DEBUG [HikariPool] [RRN="] - [STAN="] - HikariPool-1 - Fill pool skipped	pool is at sufficient level.
2023-05-17 01:09:19	735 [HikariPool-1 housekeeper] DEBUG [HikariPool] [RRN="] - [STAN="] - HikariPool-1 - Pool stats (total=10	active=0	idle=10	waiting=0)
2023-05-17 01:09:19	735 [HikariPool-1 housekeeper] DEBUG [HikariPool] [RRN="] - [STAN="] - HikariPool-1 - Fill pool skipped	pool is at sufficient level.
2023-05-17 01:09:49	743 [HikariPool-1 housekeeper] DEBUG [HikariPool] [RRN="] - [STAN="] - HikariPool-1 - Pool stats (total=10	active=0	idle=10	waiting=0)
2023-05-17 01:09:49	743 [HikariPool-1 housekeeper] DEBUG [HikariPool] [RRN="] - [STAN="] - HikariPool-1 - Fill pool skipped	pool is at sufficient level.
2023-05-17 01:10:19	744 [HikariPool-1 housekeeper] DEBUG [HikariPool] [RRN="] - [STAN="] - HikariPool-1 - Pool stats (total=10	active=0	idle=10	waiting=0)
2023-05-17 01:10:19	744 [HikariPool-1 housekeeper] DEBUG [HikariPool] [RRN="] - [STAN="] - HikariPool-1 - Fill pool skipped	pool is at sufficient level.
2023-05-17 01:10:49	745 [HikariPool-1 housekeeper] DEBUG [HikariPool] [RRN="] - [STAN="] - HikariPool-1 - Pool stats (total=10	active=0	idle=10	waiting=0)
2023-05-17 01:10:49	745 [HikariPool-1 housekeeper] DEBUG [HikariPool] [RRN="] - [STAN="] - HikariPool-1 - Fill pool skipped	pool is at sufficient level.
2023-05-17 01:11:19	752 [HikariPool-1 housekeeper] DEBUG [HikariPool] [RRN="] - [STAN="] - HikariPool-1 - Pool stats (total=10	active=0	idle=10	waiting=0)
2023-05-17 01:11:19	752 [HikariPool-1 housekeeper] DEBUG [HikariPool] [RRN="] - [STAN="] - HikariPool-1 - Fill pool skipped	pool is at sufficient level.
2023-05-17 01:11:49	757 [HikariPool-1 housekeeper] DEBUG [HikariPool] [RRN="] - [STAN="] - HikariPool-1 - Pool stats (total=10	active=0	idle=10	waiting=0)
2023-05-17 01:11:49	757 [HikariPool-1 housekeeper] DEBUG [HikariPool] [RRN="] - [STAN="] - HikariPool-1 - Fill pool skipped	pool is at sufficient level.
2023-05-17 01:12:19	773 [HikariPool-1 housekeeper] DEBUG [HikariPool] [RRN="] - [STAN="] - HikariPool-1 - Pool stats (total=10	active=0	idle=10	waiting=0)
2023-05-17 01:12:19	773 [HikariPool-1 housekeeper] DEBUG [HikariPool] [RRN="] - [STAN="] - HikariPool-1 - Fill pool skipped	pool is at sufficient level.
2023-05-17 01:12:49	781 [HikariPool-1 housekeeper] DEBUG [HikariPool] [RRN="] - [STAN="] - HikariPool-1 - Pool stats (total=10	active=0	idle=10	waiting=0)
2023-05-17 01:12:49	782 [HikariPool-1 housekeeper] DEBUG [HikariPool] [RRN="] - [STAN="] - HikariPool-1 - Fill pool skipped	pool is at sufficient level.
2023-05-17 01:13:19	791 [HikariPool-1 housekeeper] DEBUG [HikariPool] [RRN="] - [STAN="] - HikariPool-1 - Pool stats (total=10	active=0	idle=10	waiting=0)
2023-05-17 01:13:19	791 [HikariPool-1 housekeeper] DEBUG [HikariPool] [RRN="] - [STAN="] - HikariPool-1 - Fill pool skipped	pool is at sufficient level.
2023-05-17 01:13:49	804 [HikariPool-1 housekeeper] DEBUG [HikariPool] [RRN="] - [STAN="] - HikariPool-1 - Pool stats (total=10	active=0	idle=10	waiting=0)
2023-05-17 01:13:49	804 [HikariPool-1 housekeeper] DEBUG [HikariPool] [RRN="] - [STAN="] - HikariPool-1 - Fill pool skipped	pool is at sufficient level.
2023-05-17 01:14:19	813 [HikariPool-1 housekeeper] DEBUG [HikariPool] [RRN="] - [STAN="] - HikariPool-1 - Pool stats (total=10	active=0	idle=10	waiting=0)
2023-05-17 01:14:19	813 [HikariPool-1 housekeeper] DEBUG [HikariPool] [RRN="] - [STAN="] - HikariPool-1 - Fill pool skipped	pool is at sufficient level.
2023-05-17 01:14:49	819 [HikariPool-1 housekeeper] DEBUG [HikariPool] [RRN="] - [STAN="] - HikariPool-1 - Pool stats (total=10	active=0	idle=10	waiting=0)
2023-05-17 01:14:49	819 [HikariPool-1 housekeeper] DEBUG [HikariPool] [RRN="] - [STAN="] - HikariPool-1 - Fill pool skipped	pool is at sufficient level.
2023-05-17 01:15:19	829 [HikariPool-1 housekeeper] DEBUG [HikariPool] [RRN="] - [STAN="] - HikariPool-1 - Pool stats (total=10	active=0	idle=10	waiting=0)
2023-05-17 01:15:19	829 [HikariPool-1 housekeeper] DEBUG [HikariPool] [RRN="] - [STAN="] - HikariPool-1 - Fill pool skipped	pool is at sufficient level.
2023-05-17 01:15:49	844 [HikariPool-1 housekeeper] DEBUG [HikariPool] [RRN="] - [STAN="] - HikariPool-1 - Pool stats (total=10	active=0	idle=10	waiting=0)
2023-05-17 01:15:49	844 [HikariPool-1 housekeeper] DEBUG [HikariPool] [RRN="] - [STAN="] - HikariPool-1 - Fill pool skipped	pool is at sufficient level.
2023-05-17 01:16:19	851 [HikariPool-1 housekeeper] DEBUG [HikariPool] [RRN="] - [STAN="] - HikariPool-1 - Pool stats (total=10	active=0	idle=10	waiting=0)
2023-05-17 01:16:19	851 [HikariPool-1 housekeeper] DEBUG [HikariPool] [RRN="] - [STAN="] - HikariPool-1 - Fill pool skipped	pool is at sufficient level.
2023-05-17 01:16:49	866 [HikariPool-1 housekeeper] DEBUG [HikariPool] [RRN="] - [STAN="] - HikariPool-1 - Pool stats (total=10	active=0	idle=10	waiting=0)
2023-05-17 01:16:49	866 [HikariPool-1 housekeeper] DEBUG [HikariPool] [RRN="] - [STAN="] - HikariPool-1 - Fill pool skipped	pool is at sufficient level.
2023-05-17 01:17:19	877 [HikariPool-1 housekeeper] DEBUG [HikariPool] [RRN="] - [STAN="] - HikariPool-1 - Pool stats (total=10	active=0	idle=10	waiting=0)
2023-05-17 01:17:19	877 [HikariPool-1 housekeeper] DEBUG [HikariPool] [RRN="] - [STAN="] - HikariPool-1 - Fill pool skipped	pool is at sufficient level.
2023-05-17 01:17:49	883 [HikariPool-1 housekeeper] DEBUG [HikariPool] [RRN="] - [STAN="] - HikariPool-1 - Pool stats (total=10	active=0	idle=10	waiting=0)
2023-05-17 01:17:49	883 [HikariPool-1 housekeeper] DEBUG [HikariPool] [RRN="] - [STAN="] - HikariPool-1 - Fill pool skipped	pool is at sufficient level.
2023-05-17 01:18:19	892 [HikariPool-1 housekeeper] DEBUG [HikariPool] [RRN="] - [STAN="] - HikariPool-1 - Pool stats (total=10	active=0	idle=10	waiting=0)
2023-05-17 01:18:19	892 [HikariPool-1 housekeeper] DEBUG [HikariPool] [RRN="] - [STAN="] - HikariPool-1 - Fill pool skipped	pool is at sufficient level.
2023-05-17 01:18:49	902 [HikariPool-1 housekeeper] DEBUG [HikariPool] [RRN="] - [STAN="] - HikariPool-1 - Pool stats (total=10	active=0	idle=10	waiting=0)
2023-05-17 01:18:49	902 [HikariPool-1 housekeeper] DEBUG [HikariPool] [RRN="] - [STAN="] - HikariPool-1 - Fill pool skipped	pool is at sufficient level.
2023-05-17 01:19:19	910 [HikariPool-1 housekeeper] DEBUG [HikariPool] [RRN="] - [STAN="] - HikariPool-1 - Pool stats (total=10	active=0	idle=10	waiting=0)
2023-05-17 01:19:19	910 [HikariPool-1 housekeeper] DEBUG [HikariPool] [RRN="] - [STAN="] - HikariPool-1 - Fill pool skipped	pool is at sufficient level.
2023-05-17 01:19:49	926 [HikariPool-1 housekeeper] DEBUG [HikariPool] [RRN="] - [STAN="] - HikariPool-1 - Pool stats (total=10	active=0	idle=10	waiting=0)
2023-05-17 01:19:49	926 [HikariPool-1 housekeeper] DEBUG [HikariPool] [RRN="] - [STAN="] - HikariPool-1 - Fill pool skipped	pool is at sufficient level.
2023-05-17 01:20:19	937 [HikariPool-1 housekeeper] DEBUG [HikariPool] [RRN="] - [STAN="] - HikariPool-1 - Pool stats (total=10	active=0	idle=10	waiting=0)
2023-05-17 01:20:19	937 [HikariPool-1 housekeeper] DEBUG [HikariPool] [RRN="] - [STAN="] - HikariPool-1 - Fill pool skipped	pool is at sufficient level.
2023-05-17 01:20:49	939 [HikariPool-1 housekeeper] DEBUG [HikariPool] [RRN="] - [STAN="] - HikariPool-1 - Pool stats (total=10	active=0	idle=10	waiting=0)
2023-05-17 01:20:49	939 [HikariPool-1 housekeeper] DEBUG [HikariPool] [RRN="] - [STAN="] - HikariPool-1 - Fill pool skipped	pool is at sufficient level.
2023-05-17 01:21:19	951 [HikariPool-1 housekeeper] DEBUG [HikariPool] [RRN="] - [STAN="] - HikariPool-1 - Pool stats (total=10	active=0	idle=10	waiting=0)
2023-05-17 01:21:19	951 [HikariPool-1 housekeeper] DEBUG [HikariPool] [RRN="] - [STAN="] - HikariPool-1 - Fill pool skipped	pool is at sufficient level.
2023-05-17 01:21:49	958 [HikariPool-1 housekeeper] DEBUG [HikariPool] [RRN="] - [STAN="] - HikariPool-1 - Pool stats (total=10	active=0	idle=10	waiting=0)
2023-05-17 01:21:49	958 [HikariPool-1 housekeeper] DEBUG [HikariPool] [RRN="] - [STAN="] - HikariPool-1 - Fill pool skipped	pool is at sufficient level.
2023-05-17 01:22:19	966 [HikariPool-1 housekeeper] DEBUG [HikariPool] [RRN="] - [STAN="] - HikariPool-1 - Pool stats (total=10	active=0	idle=10	waiting=0)
2023-05-17 01:22:19	966 [HikariPool-1 housekeeper] DEBUG [HikariPool] [RRN="] - [STAN="] - HikariPool-1 - Fill pool skipped	pool is at sufficient level.
2023-05-17 01:22:49	976 [HikariPool-1 housekeeper] DEBUG [HikariPool] [RRN="] - [STAN="] - HikariPool-1 - Pool stats (total=10	active=0	idle=10	waiting=0)
2023-05-17 01:22:49	976 [HikariPool-1 housekeeper] DEBUG [HikariPool] [RRN="] - [STAN="] - HikariPool-1 - Fill pool skipped	pool is at sufficient level.
2023-05-17 01:23:13	956 [HikariPool-1 connection closer] DEBUG [PoolBase] [RRN="] - [STAN="] - HikariPool-1 - Closing connection com.mysql.cj.jdbc.ConnectionImpl@4334e751: (connection has passed maxLifetime)
2023-05-17 01:23:13	956 [HikariPool-1 connection adder] DEBUG [HikariPool] [RRN="] - [STAN="] - HikariPool-1 - Added connection com.mysql.cj.jdbc.ConnectionImpl@7dfa6838
2023-05-17 01:23:13	972 [HikariPool-1 connection closer] DEBUG [HikariPool] [RRN="] - [STAN="] - HikariPool-1 - Fill pool skipped	pool is at sufficient level.
2023-05-17 01:23:19	038 [HikariPool-1 connection closer] DEBUG [PoolBase] [RRN="] - [STAN="] - HikariPool-1 - Closing connection com.mysql.cj.jdbc.ConnectionImpl@799abbca: (connection has passed maxLifetime)
2023-05-17 01:23:19	038 [HikariPool-1 connection adder] DEBUG [HikariPool] [RRN="] - [STAN="] - HikariPool-1 - Added connection com.mysql.cj.jdbc.ConnectionImpl@54cb66e4
2023-05-17 01:23:19	309 [HikariPool-1 connection closer] DEBUG [PoolBase] [RRN="] - [STAN="] - HikariPool-1 - Closing connection com.mysql.cj.jdbc.ConnectionImpl@5e9678e: (connection has passed maxLifetime)
2023-05-17 01:23:19	309 [HikariPool-1 connection adder] DEBUG [HikariPool] [RRN="] - [STAN="] - HikariPool-1 - Added connection com.mysql.cj.jdbc.ConnectionImpl@15f66cdf
2023-05-17 01:23:19	985 [HikariPool-1 housekeeper] DEBUG [HikariPool] [RRN="] - [STAN="] - HikariPool-1 - Pool stats (total=10	active=0	idle=10	waiting=0)
2023-05-17 01:23:19	986 [HikariPool-1 housekeeper] DEBUG [HikariPool] [RRN="] - [STAN="] - HikariPool-1 - Fill pool skipped	pool is at sufficient level.
2023-05-17 01:23:20	215 [HikariPool-1 connection closer] DEBUG [PoolBase] [RRN="] - [STAN="] - HikariPool-1 - Closing connection com.mysql.cj.jdbc.ConnectionImpl@3497b3bd: (connection has passed maxLifetime)
2023-05-17 01:23:20	215 [HikariPool-1 connection adder] DEBUG [HikariPool] [RRN="] - [STAN="] - HikariPool-1 - Added connection com.mysql.cj.jdbc.ConnectionImpl@24297846
2023-05-17 01:23:20	526 [HikariPool-1 connection closer] DEBUG [PoolBase] [RRN="] - [STAN="] - HikariPool-1 - Closing connection com.mysql.cj.jdbc.ConnectionImpl@534e36b: (connection has passed maxLifetime)
2023-05-17 01:23:20	526 [HikariPool-1 connection adder] DEBUG [HikariPool] [RRN="] - [STAN="] - HikariPool-1 - Added connection com.mysql.cj.jdbc.ConnectionImpl@75d99390
2023-05-17 01:23:23	581 [HikariPool-1 connection closer] DEBUG [PoolBase] [RRN="] - [STAN="] - HikariPool-1 - Closing connection com.mysql.cj.jdbc.ConnectionImpl@4f053cb1: (connection has passed maxLifetime)
2023-05-17 01:23:23	581 [HikariPool-1 connection adder] DEBUG [HikariPool] [RRN="] - [STAN="] - HikariPool-1 - Added connection com.mysql.cj.jdbc.ConnectionImpl@486bd56e
2023-05-17 01:23:27	130 [HikariPool-1 connection closer] DEBUG [PoolBase] [RRN="] - [STAN="] - HikariPool-1 - Closing connection com.mysql.cj.jdbc.ConnectionImpl@50f6f4e3: (connection has passed maxLifetime)
2023-05-17 01:23:27	130 [HikariPool-1 connection adder] DEBUG [HikariPool] [RRN="] - [STAN="] - HikariPool-1 - Added connection com.mysql.cj.jdbc.ConnectionImpl@6f6bfa55
2023-05-17 01:23:34	981 [HikariPool-1 connection closer] DEBUG [PoolBase] [RRN="] - [STAN="] - HikariPool-1 - Closing connection com.mysql.cj.jdbc.ConnectionImpl@773d1f60: (connection has passed maxLifetime)
2023-05-17 01:23:34	981 [HikariPool-1 connection adder] DEBUG [HikariPool] [RRN="] - [STAN="] - HikariPool-1 - Added connection com.mysql.cj.jdbc.ConnectionImpl@6d06ccef
2023-05-17 01:23:36	894 [HikariPool-1 connection closer] DEBUG [PoolBase] [RRN="] - [STAN="] - HikariPool-1 - Closing connection com.mysql.cj.jdbc.ConnectionImpl@54b84cf2: (connection has passed maxLifetime)
2023-05-17 01:23:36	894 [HikariPool-1 connection adder] DEBUG [HikariPool] [RRN="] - [STAN="] - HikariPool-1 - Added connection com.mysql.cj.jdbc.ConnectionImpl@2c3bc6d4
2023-05-17 01:23:41	622 [HikariPool-1 connection closer] DEBUG [PoolBase] [RRN="] - [STAN="] - HikariPool-1 - Closing connection com.mysql.cj.jdbc.ConnectionImpl@75aab986: (connection has passed maxLifetime)
2023-05-17 01:23:41	622 [HikariPool-1 connection adder] DEBUG [HikariPool] [RRN="] - [STAN="] - HikariPool-1 - Added connection com.mysql.cj.jdbc.ConnectionImpl@1d5dae35
2023-05-17 01:23:50	000 [HikariPool-1 housekeeper] DEBUG [HikariPool] [RRN="] - [STAN="] - HikariPool-1 - Pool stats (total=10	active=0	idle=10	waiting=0)
2023-05-17 01:23:50	000 [HikariPool-1 housekeeper] DEBUG [HikariPool] [RRN="] - [STAN="] - HikariPool-1 - Fill pool skipped	pool is at sufficient level.
2023-05-17 01:24:20	008 [HikariPool-1 housekeeper] DEBUG [HikariPool] [RRN="] - [STAN="] - HikariPool-1 - Pool stats (total=10	active=0	idle=10	waiting=0)
2023-05-17 01:24:20	008 [HikariPool-1 housekeeper] DEBUG [HikariPool] [RRN="] - [STAN="] - HikariPool-1 - Fill pool skipped	pool is at sufficient level.
2023-05-17 01:24:50	013 [HikariPool-1 housekeeper] DEBUG [HikariPool] [RRN="] - [STAN="] - HikariPool-1 - Pool stats (total=10	active=0	idle=10	waiting=0)
2023-05-17 01:24:50	013 [HikariPool-1 housekeeper] DEBUG [HikariPool] [RRN="] - [STAN="] - HikariPool-1 - Fill pool skipped	pool is at sufficient level.
2023-05-17 01:25:20	026 [HikariPool-1 housekeeper] DEBUG [HikariPool] [RRN="] - [STAN="] - HikariPool-1 - Pool stats (total=10	active=0	idle=10	waiting=0)
2023-05-17 01:25:20	026 [HikariPool-1 housekeeper] DEBUG [HikariPool] [RRN="] - [STAN="] - HikariPool-1 - Fill pool skipped	pool is at sufficient level.
2023-05-17 01:25:50	034 [HikariPool-1 housekeeper] DEBUG [HikariPool] [RRN="] - [STAN="] - HikariPool-1 - Pool stats (total=10	active=0	idle=10	waiting=0)
2023-05-17 01:25:50	034 [HikariPool-1 housekeeper] DEBUG [HikariPool] [RRN="] - [STAN="] - HikariPool-1 - Fill pool skipped	pool is at sufficient level.
2023-05-17 01:26:20	048 [HikariPool-1 housekeeper] DEBUG [HikariPool] [RRN="] - [STAN="] - HikariPool-1 - Pool stats (total=10	active=0	idle=10	waiting=0)
2023-05-17 01:26:20	048 [HikariPool-1 housekeeper] DEBUG [HikariPool] [RRN="] - [STAN="] - HikariPool-1 - Fill pool skipped	pool is at sufficient level.
2023-05-17 01:26:50	061 [HikariPool-1 housekeeper] DEBUG [HikariPool] [RRN="] - [STAN="] - HikariPool-1 - Pool stats (total=10	active=0	idle=10	waiting=0)
2023-05-17 01:26:50	061 [HikariPool-1 housekeeper] DEBUG [HikariPool] [RRN="] - [STAN="] - HikariPool-1 - Fill pool skipped	pool is at sufficient level.
2023-05-17 01:27:20	069 [HikariPool-1 housekeeper] DEBUG [HikariPool] [RRN="] - [STAN="] - HikariPool-1 - Pool stats (total=10	active=0	idle=10	waiting=0)
2023-05-17 01:27:20	069 [HikariPool-1 housekeeper] DEBUG [HikariPool] [RRN="] - [STAN="] - HikariPool-1 - Fill pool skipped	pool is at sufficient level.
2023-05-17 01:27:50	073 [HikariPool-1 housekeeper] DEBUG [HikariPool] [RRN="] - [STAN="] - HikariPool-1 - Pool stats (total=10	active=0	idle=10	waiting=0)
2023-05-17 01:27:50	073 [HikariPool-1 housekeeper] DEBUG [HikariPool] [RRN="] - [STAN="] - HikariPool-1 - Fill pool skipped	pool is at sufficient level.
2023-05-17 01:28:20	076 [HikariPool-1 housekeeper] DEBUG [HikariPool] [RRN="] - [STAN="] - HikariPool-1 - Pool stats (total=10	active=0	idle=10	waiting=0)
2023-05-17 01:28:20	076 [HikariPool-1 housekeeper] DEBUG [HikariPool] [RRN="] - [STAN="] - HikariPool-1 - Fill pool skipped	pool is at sufficient level.
2023-05-17 01:28:50	085 [HikariPool-1 housekeeper] DEBUG [HikariPool] [RRN="] - [STAN="] - HikariPool-1 - Pool stats (total=10	active=0	idle=10	waiting=0)
2023-05-17 01:28:50	085 [HikariPool-1 housekeeper] DEBUG [HikariPool] [RRN="] - [STAN="] - HikariPool-1 - Fill pool skipped	pool is at sufficient level.
2023-05-17 01:29:20	092 [HikariPool-1 housekeeper] DEBUG [HikariPool] [RRN="] - [STAN="] - HikariPool-1 - Pool stats (total=10	active=0	idle=10	waiting=0)
2023-05-17 01:29:20	092 [HikariPool-1 housekeeper] DEBUG [HikariPool] [RRN="] - [STAN="] - HikariPool-1 - Fill pool skipped	pool is at sufficient level.
2023-05-17 01:29:50	105 [HikariPool-1 housekeeper] DEBUG [HikariPool] [RRN="] - [STAN="] - HikariPool-1 - Pool stats (total=10	active=0	idle=10	waiting=0)
2023-05-17 01:29:50	105 [HikariPool-1 housekeeper] DEBUG [HikariPool] [RRN="] - [STAN="] - HikariPool-1 - Fill pool skipped	pool is at sufficient level.
2023-05-17 01:30:20	112 [HikariPool-1 housekeeper] DEBUG [HikariPool] [RRN="] - [STAN="] - HikariPool-1 - Pool stats (total=10	active=0	idle=10	waiting=0)
2023-05-17 01:30:20	112 [HikariPool-1 housekeeper] DEBUG [HikariPool] [RRN="] - [STAN="] - HikariPool-1 - Fill pool skipped	pool is at sufficient level.
2023-05-17 01:30:50	125 [HikariPool-1 housekeeper] DEBUG [HikariPool] [RRN="] - [STAN="] - HikariPool-1 - Pool stats (total=10	active=0	idle=10	waiting=0)
2023-05-17 01:30:50	125 [HikariPool-1 housekeeper] DEBUG [HikariPool] [RRN="] - [STAN="] - HikariPool-1 - Fill pool skipped	pool is at sufficient level.
2023-05-17 01:31:20	137 [HikariPool-1 housekeeper] DEBUG [HikariPool] [RRN="] - [STAN="] - HikariPool-1 - Pool stats (total=10	active=0	idle=10	waiting=0)
2023-05-17 01:31:20	137 [HikariPool-1 housekeeper] DEBUG [HikariPool] [RRN="] - [STAN="] - HikariPool-1 - Fill pool skipped	pool is at sufficient level.
2023-05-17 01:31:50	139 [HikariPool-1 housekeeper] DEBUG [HikariPool] [RRN="] - [STAN="] - HikariPool-1 - Pool stats (total=10	active=0	idle=10	waiting=0)
2023-05-17 01:31:50	139 [HikariPool-1 housekeeper] DEBUG [HikariPool] [RRN="] - [STAN="] - HikariPool-1 - Fill pool skipped	pool is at sufficient level.
2023-05-17 01:32:20	154 [HikariPool-1 housekeeper] DEBUG [HikariPool] [RRN="] - [STAN="] - HikariPool-1 - Pool stats (total=10	active=0	idle=10	waiting=0)
2023-05-17 01:32:20	154 [HikariPool-1 housekeeper] DEBUG [HikariPool] [RRN="] - [STAN="] - HikariPool-1 - Fill pool skipped	pool is at sufficient level.
2023-05-17 01:32:50	163 [HikariPool-1 housekeeper] DEBUG [HikariPool] [RRN="] - [STAN="] - HikariPool-1 - Pool stats (total=10	active=0	idle=10	waiting=0)
2023-05-17 01:32:50	163 [HikariPool-1 housekeeper] DEBUG [HikariPool] [RRN="] - [STAN="] - HikariPool-1 - Fill pool skipped	pool is at sufficient level.
2023-05-17 01:33:20	167 [HikariPool-1 housekeeper] DEBUG [HikariPool] [RRN="] - [STAN="] - HikariPool-1 - Pool stats (total=10	active=0	idle=10	waiting=0)
2023-05-17 01:33:20	167 [HikariPool-1 housekeeper] DEBUG [HikariPool] [RRN="] - [STAN="] - HikariPool-1 - Fill pool skipped	pool is at sufficient level.
2023-05-17 01:33:50	169 [HikariPool-1 housekeeper] DEBUG [HikariPool] [RRN="] - [STAN="] - HikariPool-1 - Pool stats (total=10	active=0	idle=10	waiting=0)
2023-05-17 01:33:50	169 [HikariPool-1 housekeeper] DEBUG [HikariPool] [RRN="] - [STAN="] - HikariPool-1 - Fill pool skipped	pool is at sufficient level.
2023-05-17 01:34:20	181 [HikariPool-1 housekeeper] DEBUG [HikariPool] [RRN="] - [STAN="] - HikariPool-1 - Pool stats (total=10	active=0	idle=10	waiting=0)
2023-05-17 01:34:20	181 [HikariPool-1 housekeeper] DEBUG [HikariPool] [RRN="] - [STAN="] - HikariPool-1 - Fill pool skipped	pool is at sufficient level.
2023-05-17 01:34:50	191 [HikariPool-1 housekeeper] DEBUG [HikariPool] [RRN="] - [STAN="] - HikariPool-1 - Pool stats (total=10	active=0	idle=10	waiting=0)
2023-05-17 01:34:50	191 [HikariPool-1 housekeeper] DEBUG [HikariPool] [RRN="] - [STAN="] - HikariPool-1 - Fill pool skipped	pool is at sufficient level.
2023-05-17 01:35:20	194 [HikariPool-1 housekeeper] DEBUG [HikariPool] [RRN="] - [STAN="] - HikariPool-1 - Pool stats (total=10	active=0	idle=10	waiting=0)
2023-05-17 01:35:20	194 [HikariPool-1 housekeeper] DEBUG [HikariPool] [RRN="] - [STAN="] - HikariPool-1 - Fill pool skipped	pool is at sufficient level.
2023-05-17 01:35:50	197 [HikariPool-1 housekeeper] DEBUG [HikariPool] [RRN="] - [STAN="] - HikariPool-1 - Pool stats (total=10	active=0	idle=10	waiting=0)
2023-05-17 01:35:50	197 [HikariPool-1 housekeeper] DEBUG [HikariPool] [RRN="] - [STAN="] - HikariPool-1 - Fill pool skipped	pool is at sufficient level.
2023-05-17 01:36:20	210 [HikariPool-1 housekeeper] DEBUG [HikariPool] [RRN="] - [STAN="] - HikariPool-1 - Pool stats (total=10	active=0	idle=10	waiting=0)
2023-05-17 01:36:20	210 [HikariPool-1 housekeeper] DEBUG [HikariPool] [RRN="] - [STAN="] - HikariPool-1 - Fill pool skipped	pool is at sufficient level.
2023-05-17 01:36:50	218 [HikariPool-1 housekeeper] DEBUG [HikariPool] [RRN="] - [STAN="] - HikariPool-1 - Pool stats (total=10	active=0	idle=10	waiting=0)
2023-05-17 01:36:50	218 [HikariPool-1 housekeeper] DEBUG [HikariPool] [RRN="] - [STAN="] - HikariPool-1 - Fill pool skipped	pool is at sufficient level.
2023-05-17 01:37:20	222 [HikariPool-1 housekeeper] DEBUG [HikariPool] [RRN="] - [STAN="] - HikariPool-1 - Pool stats (total=10	active=0	idle=10	waiting=0)
2023-05-17 01:37:20	222 [HikariPool-1 housekeeper] DEBUG [HikariPool] [RRN="] - [STAN="] - HikariPool-1 - Fill pool skipped	pool is at sufficient level.
2023-05-17 01:37:50	224 [HikariPool-1 housekeeper] DEBUG [HikariPool] [RRN="] - [STAN="] - HikariPool-1 - Pool stats (total=10	active=0	idle=10	waiting=0)
2023-05-17 01:37:50	224 [HikariPool-1 housekeeper] DEBUG [HikariPool] [RRN="] - [STAN="] - HikariPool-1 - Fill pool skipped	pool is at sufficient level.
2023-05-17 01:38:20	229 [HikariPool-1 housekeeper] DEBUG [HikariPool] [RRN="] - [STAN="] - HikariPool-1 - Pool stats (total=10	active=0	idle=10	waiting=0)
2023-05-17 01:38:20	229 [HikariPool-1 housekeeper] DEBUG [HikariPool] [RRN="] - [STAN="] - HikariPool-1 - Fill pool skipped	pool is at sufficient level.
2023-05-17 01:38:50	245 [HikariPool-1 housekeeper] DEBUG [HikariPool] [RRN="] - [STAN="] - HikariPool-1 - Pool stats (total=10	active=0	idle=10	waiting=0)
2023-05-17 01:38:50	245 [HikariPool-1 housekeeper] DEBUG [HikariPool] [RRN="] - [STAN="] - HikariPool-1 - Fill pool skipped	pool is at sufficient level.
2023-05-17 01:39:20	252 [HikariPool-1 housekeeper] DEBUG [HikariPool] [RRN="] - [STAN="] - HikariPool-1 - Pool stats (total=10	active=0	idle=10	waiting=0)
2023-05-17 01:39:20	252 [HikariPool-1 housekeeper] DEBUG [HikariPool] [RRN="] - [STAN="] - HikariPool-1 - Fill pool skipped	pool is at sufficient level.
2023-05-17 01:39:50	263 [HikariPool-1 housekeeper] DEBUG [HikariPool] [RRN="] - [STAN="] - HikariPool-1 - Pool stats (total=10	active=0	idle=10	waiting=0)
2023-05-17 01:39:50	263 [HikariPool-1 housekeeper] DEBUG [HikariPool] [RRN="] - [STAN="] - HikariPool-1 - Fill pool skipped	pool is at sufficient level.
2023-05-17 01:40:20	267 [HikariPool-1 housekeeper] DEBUG [HikariPool] [RRN="] - [STAN="] - HikariPool-1 - Pool stats (total=10	active=0	idle=10	waiting=0)
2023-05-17 01:40:20	267 [HikariPool-1 housekeeper] DEBUG [HikariPool] [RRN="] - [STAN="] - HikariPool-1 - Fill pool skipped	pool is at sufficient level.
2023-05-17 01:40:50	280 [HikariPool-1 housekeeper] DEBUG [HikariPool] [RRN="] - [STAN="] - HikariPool-1 - Pool stats (total=10	active=0	idle=10	waiting=0)
2023-05-17 01:40:50	280 [HikariPool-1 housekeeper] DEBUG [HikariPool] [RRN="] - [STAN="] - HikariPool-1 - Fill pool skipped	pool is at sufficient level.
2023-05-17 01:41:20	293 [HikariPool-1 housekeeper] DEBUG [HikariPool] [RRN="] - [STAN="] - HikariPool-1 - Pool stats (total=10	active=0	idle=10	waiting=0)
2023-05-17 01:41:20	293 [HikariPool-1 housekeeper] DEBUG [HikariPool] [RRN="] - [STAN="] - HikariPool-1 - Fill pool skipped	pool is at sufficient level.
2023-05-17 01:41:50	302 [HikariPool-1 housekeeper] DEBUG [HikariPool] [RRN="] - [STAN="] - HikariPool-1 - Pool stats (total=10	active=0	idle=10	waiting=0)
2023-05-17 01:41:50	302 [HikariPool-1 housekeeper] DEBUG [HikariPool] [RRN="] - [STAN="] - HikariPool-1 - Fill pool skipped	pool is at sufficient level.
2023-05-17 01:42:20	306 [HikariPool-1 housekeeper] DEBUG [HikariPool] [RRN="] - [STAN="] - HikariPool-1 - Pool stats (total=10	active=0	idle=10	waiting=0)
2023-05-17 01:42:20	306 [HikariPool-1 housekeeper] DEBUG [HikariPool] [RRN="] - [STAN="] - HikariPool-1 - Fill pool skipped	pool is at sufficient level.
2023-05-17 01:42:50	310 [HikariPool-1 housekeeper] DEBUG [HikariPool] [RRN="] - [STAN="] - HikariPool-1 - Pool stats (total=10	active=0	idle=10	waiting=0)
2023-05-17 01:42:50	310 [HikariPool-1 housekeeper] DEBUG [HikariPool] [RRN="] - [STAN="] - HikariPool-1 - Fill pool skipped	pool is at sufficient level.
2023-05-17 01:43:20	322 [HikariPool-1 housekeeper] DEBUG [HikariPool] [RRN="] - [STAN="] - HikariPool-1 - Pool stats (total=10	active=0	idle=10	waiting=0)
2023-05-17 01:43:20	322 [HikariPool-1 housekeeper] DEBUG [HikariPool] [RRN="] - [STAN="] - HikariPool-1 - Fill pool skipped	pool is at sufficient level.
2023-05-17 01:43:50	324 [HikariPool-1 housekeeper] DEBUG [HikariPool] [RRN="] - [STAN="] - HikariPool-1 - Pool stats (total=10	active=0	idle=10	waiting=0)
2023-05-17 01:43:50	324 [HikariPool-1 housekeeper] DEBUG [HikariPool] [RRN="] - [STAN="] - HikariPool-1 - Fill pool skipped	pool is at sufficient level.
2023-05-17 01:44:20	335 [HikariPool-1 housekeeper] DEBUG [HikariPool] [RRN="] - [STAN="] - HikariPool-1 - Pool stats (total=10	active=0	idle=10	waiting=0)
2023-05-17 01:44:20	335 [HikariPool-1 housekeeper] DEBUG [HikariPool] [RRN="] - [STAN="] - HikariPool-1 - Fill pool skipped	pool is at sufficient level.
2023-05-17 01:44:50	340 [HikariPool-1 housekeeper] DEBUG [HikariPool] [RRN="] - [STAN="] - HikariPool-1 - Pool stats (total=10	active=0	idle=10	waiting=0)
2023-05-17 01:44:50	340 [HikariPool-1 housekeeper] DEBUG [HikariPool] [RRN="] - [STAN="] - HikariPool-1 - Fill pool skipped	pool is at sufficient level.
2023-05-17 01:45:20	356 [HikariPool-1 housekeeper] DEBUG [HikariPool] [RRN="] - [STAN="] - HikariPool-1 - Pool stats (total=10	active=0	idle=10	waiting=0)
2023-05-17 01:45:20	356 [HikariPool-1 housekeeper] DEBUG [HikariPool] [RRN="] - [STAN="] - HikariPool-1 - Fill pool skipped	pool is at sufficient level.
2023-05-17 01:45:50	358 [HikariPool-1 housekeeper] DEBUG [HikariPool] [RRN="] - [STAN="] - HikariPool-1 - Pool stats (total=10	active=0	idle=10	waiting=0)
2023-05-17 01:45:50	358 [HikariPool-1 housekeeper] DEBUG [HikariPool] [RRN="] - [STAN="] - HikariPool-1 - Fill pool skipped	pool is at sufficient level.
2023-05-17 01:46:20	364 [HikariPool-1 housekeeper] DEBUG [HikariPool] [RRN="] - [STAN="] - HikariPool-1 - Pool stats (total=10	active=0	idle=10	waiting=0)
2023-05-17 01:46:20	364 [HikariPool-1 housekeeper] DEBUG [HikariPool] [RRN="] - [STAN="] - HikariPool-1 - Fill pool skipped	pool is at sufficient level.
2023-05-17 01:46:50	372 [HikariPool-1 housekeeper] DEBUG [HikariPool] [RRN="] - [STAN="] - HikariPool-1 - Pool stats (total=10	active=0	idle=10	waiting=0)
2023-05-17 01:46:50	372 [HikariPool-1 housekeeper] DEBUG [HikariPool] [RRN="] - [STAN="] - HikariPool-1 - Fill pool skipped	pool is at sufficient level.
2023-05-17 01:47:20	383 [HikariPool-1 housekeeper] DEBUG [HikariPool] [RRN="] - [STAN="] - HikariPool-1 - Pool stats (total=10	active=0	idle=10	waiting=0)
2023-05-17 01:47:20	383 [HikariPool-1 housekeeper] DEBUG [HikariPool] [RRN="] - [STAN="] - HikariPool-1 - Fill pool skipped	pool is at sufficient level.
2023-05-17 01:47:50	395 [HikariPool-1 housekeeper] DEBUG [HikariPool] [RRN="] - [STAN="] - HikariPool-1 - Pool stats (total=10	active=0	idle=10	waiting=0)
2023-05-17 01:47:50	395 [HikariPool-1 housekeeper] DEBUG [HikariPool] [RRN="] - [STAN="] - HikariPool-1 - Fill pool skipped	pool is at sufficient level.
2023-05-17 01:48:20	401 [HikariPool-1 housekeeper] DEBUG [HikariPool] [RRN="] - [STAN="] - HikariPool-1 - Pool stats (total=10	active=0	idle=10	waiting=0)
2023-05-17 01:48:20	401 [HikariPool-1 housekeeper] DEBUG [HikariPool] [RRN="] - [STAN="] - HikariPool-1 - Fill pool skipped	pool is at sufficient level.
2023-05-17 01:48:50	404 [HikariPool-1 housekeeper] DEBUG [HikariPool] [RRN="] - [STAN="] - HikariPool-1 - Pool stats (total=10	active=0	idle=10	waiting=0)
2023-05-17 01:48:50	404 [HikariPool-1 housekeeper] DEBUG [HikariPool] [RRN="] - [STAN="] - HikariPool-1 - Fill pool skipped	pool is at sufficient level.
2023-05-17 01:49:20	406 [HikariPool-1 housekeeper] DEBUG [HikariPool] [RRN="] - [STAN="] - HikariPool-1 - Pool stats (total=10	active=0	idle=10	waiting=0)
2023-05-17 01:49:20	406 [HikariPool-1 housekeeper] DEBUG [HikariPool] [RRN="] - [STAN="] - HikariPool-1 - Fill pool skipped	pool is at sufficient level.
2023-05-17 01:49:50	411 [HikariPool-1 housekeeper] DEBUG [HikariPool] [RRN="] - [STAN="] - HikariPool-1 - Pool stats (total=10	active=0	idle=10	waiting=0)
2023-05-17 01:49:50	411 [HikariPool-1 housekeeper] DEBUG [HikariPool] [RRN="] - [STAN="] - HikariPool-1 - Fill pool skipped	pool is at sufficient level.
2023-05-17 01:50:20	423 [HikariPool-1 housekeeper] DEBUG [HikariPool] [RRN="] - [STAN="] - HikariPool-1 - Pool stats (total=10	active=0	idle=10	waiting=0)
2023-05-17 01:50:20	423 [HikariPool-1 housekeeper] DEBUG [HikariPool] [RRN="] - [STAN="] - HikariPool-1 - Fill pool skipped	pool is at sufficient level.
2023-05-17 01:50:50	433 [HikariPool-1 housekeeper] DEBUG [HikariPool] [RRN="] - [STAN="] - HikariPool-1 - Pool stats (total=10	active=0	idle=10	waiting=0)
2023-05-17 01:50:50	433 [HikariPool-1 housekeeper] DEBUG [HikariPool] [RRN="] - [STAN="] - HikariPool-1 - Fill pool skipped	pool is at sufficient level.
2023-05-17 01:51:20	440 [HikariPool-1 housekeeper] DEBUG [HikariPool] [RRN="] - [STAN="] - HikariPool-1 - Pool stats (total=10	active=0	idle=10	waiting=0)
2023-05-17 01:51:20	440 [HikariPool-1 housekeeper] DEBUG [HikariPool] [RRN="] - [STAN="] - HikariPool-1 - Fill pool skipped	pool is at sufficient level.
2023-05-17 01:51:50	448 [HikariPool-1 housekeeper] DEBUG [HikariPool] [RRN="] - [STAN="] - HikariPool-1 - Pool stats (total=10	active=0	idle=10	waiting=0)
2023-05-17 01:51:50	448 [HikariPool-1 housekeeper] DEBUG [HikariPool] [RRN="] - [STAN="] - HikariPool-1 - Fill pool skipped	pool is at sufficient level.
2023-05-17 01:52:20	453 [HikariPool-1 housekeeper] DEBUG [HikariPool] [RRN="] - [STAN="] - HikariPool-1 - Pool stats (total=10	active=0	idle=10	waiting=0)
2023-05-17 01:52:20	453 [HikariPool-1 housekeeper] DEBUG [HikariPool] [RRN="] - [STAN="] - HikariPool-1 - Fill pool skipped	pool is at sufficient level.
2023-05-17 01:52:37	113 [HikariPool-1 connection closer] DEBUG [PoolBase] [RRN="] - [STAN="] - HikariPool-1 - Closing connection com.mysql.cj.jdbc.ConnectionImpl@54cb66e4: (connection has passed maxLifetime)
2023-05-17 01:52:37	113 [HikariPool-1 connection adder] DEBUG [HikariPool] [RRN="] - [STAN="] - HikariPool-1 - Added connection com.mysql.cj.jdbc.ConnectionImpl@5d9834e9
2023-05-17 01:52:50	455 [HikariPool-1 housekeeper] DEBUG [HikariPool] [RRN="] - [STAN="] - HikariPool-1 - Pool stats (total=10	active=0	idle=10	waiting=0)
2023-05-17 01:52:50	455 [HikariPool-1 housekeeper] DEBUG [HikariPool] [RRN="] - [STAN="] - HikariPool-1 - Fill pool skipped	pool is at sufficient level.
2023-05-17 01:52:52	751 [HikariPool-1 connection closer] DEBUG [PoolBase] [RRN="] - [STAN="] - HikariPool-1 - Closing connection com.mysql.cj.jdbc.ConnectionImpl@7dfa6838: (connection has passed maxLifetime)
2023-05-17 01:52:52	751 [HikariPool-1 connection adder] DEBUG [HikariPool] [RRN="] - [STAN="] - HikariPool-1 - Added connection com.mysql.cj.jdbc.ConnectionImpl@18cf1695
2023-05-17 01:52:54	623 [HikariPool-1 connection closer] DEBUG [PoolBase] [RRN="] - [STAN="] - HikariPool-1 - Closing connection com.mysql.cj.jdbc.ConnectionImpl@75d99390: (connection has passed maxLifetime)
2023-05-17 01:52:54	623 [HikariPool-1 connection adder] DEBUG [HikariPool] [RRN="] - [STAN="] - HikariPool-1 - Added connection com.mysql.cj.jdbc.ConnectionImpl@59f21cae
2023-05-17 01:52:59	424 [HikariPool-1 connection closer] DEBUG [PoolBase] [RRN="] - [STAN="] - HikariPool-1 - Closing connection com.mysql.cj.jdbc.ConnectionImpl@2c3bc6d4: (connection has passed maxLifetime)
2023-05-17 01:52:59	424 [HikariPool-1 connection adder] DEBUG [HikariPool] [RRN="] - [STAN="] - HikariPool-1 - Added connection com.mysql.cj.jdbc.ConnectionImpl@6861404a
2023-05-17 01:53:01	069 [HikariPool-1 connection closer] DEBUG [PoolBase] [RRN="] - [STAN="] - HikariPool-1 - Closing connection com.mysql.cj.jdbc.ConnectionImpl@24297846: (connection has passed maxLifetime)
2023-05-17 01:53:01	069 [HikariPool-1 connection adder] DEBUG [HikariPool] [RRN="] - [STAN="] - HikariPool-1 - Added connection com.mysql.cj.jdbc.ConnectionImpl@39dde3e1
2023-05-17 01:53:06	238 [HikariPool-1 connection closer] DEBUG [PoolBase] [RRN="] - [STAN="] - HikariPool-1 - Closing connection com.mysql.cj.jdbc.ConnectionImpl@6f6bfa55: (connection has passed maxLifetime)
2023-05-17 01:53:06	238 [HikariPool-1 connection adder] DEBUG [HikariPool] [RRN="] - [STAN="] - HikariPool-1 - Added connection com.mysql.cj.jdbc.ConnectionImpl@4a21b984
2023-05-17 01:53:07	861 [HikariPool-1 connection closer] DEBUG [PoolBase] [RRN="] - [STAN="] - HikariPool-1 - Closing connection com.mysql.cj.jdbc.ConnectionImpl@486bd56e: (connection has passed maxLifetime)
2023-05-17 01:53:07	861 [HikariPool-1 connection adder] DEBUG [HikariPool] [RRN="] - [STAN="] - HikariPool-1 - Added connection com.mysql.cj.jdbc.ConnectionImpl@b1cb3bf
2023-05-17 01:53:11	351 [HikariPool-1 connection closer] DEBUG [PoolBase] [RRN="] - [STAN="] - HikariPool-1 - Closing connection com.mysql.cj.jdbc.ConnectionImpl@15f66cdf: (connection has passed maxLifetime)
2023-05-17 01:53:11	351 [HikariPool-1 connection adder] DEBUG [HikariPool] [RRN="] - [STAN="] - HikariPool-1 - Added connection com.mysql.cj.jdbc.ConnectionImpl@3a5ddb08
2023-05-17 01:53:12	088 [HikariPool-1 connection closer] DEBUG [PoolBase] [RRN="] - [STAN="] - HikariPool-1 - Closing connection com.mysql.cj.jdbc.ConnectionImpl@6d06ccef: (connection has passed maxLifetime)
2023-05-17 01:53:12	088 [HikariPool-1 connection adder] DEBUG [HikariPool] [RRN="] - [STAN="] - HikariPool-1 - Added connection com.mysql.cj.jdbc.ConnectionImpl@6b334cf0
2023-05-17 01:53:16	616 [HikariPool-1 connection closer] DEBUG [PoolBase] [RRN="] - [STAN="] - HikariPool-1 - Closing connection com.mysql.cj.jdbc.ConnectionImpl@1d5dae35: (connection has passed maxLifetime)
2023-05-17 01:53:16	616 [HikariPool-1 connection adder] DEBUG [HikariPool] [RRN="] - [STAN="] - HikariPool-1 - Added connection com.mysql.cj.jdbc.ConnectionImpl@7fd0c026
2023-05-17 01:53:20	459 [HikariPool-1 housekeeper] DEBUG [HikariPool] [RRN="] - [STAN="] - HikariPool-1 - Pool stats (total=10	active=0	idle=10	waiting=0)
2023-05-17 01:53:20	459 [HikariPool-1 housekeeper] DEBUG [HikariPool] [RRN="] - [STAN="] - HikariPool-1 - Fill pool skipped	pool is at sufficient level.
2023-05-17 01:53:50	460 [HikariPool-1 housekeeper] DEBUG [HikariPool] [RRN="] - [STAN="] - HikariPool-1 - Pool stats (total=10	active=0	idle=10	waiting=0)
2023-05-17 01:53:50	460 [HikariPool-1 housekeeper] DEBUG [HikariPool] [RRN="] - [STAN="] - HikariPool-1 - Fill pool skipped	pool is at sufficient level.
2023-05-17 02:13:06	969 [HikariPool-1 housekeeper] WARN [HikariPool] [RRN="] - [STAN="] - HikariPool-1 - Thread starvation or clock leap detected (housekeeper delta=19m16s524ms882µs700ns).
2023-05-17 02:13:06	969 [HikariPool-1 housekeeper] DEBUG [HikariPool] [RRN="] - [STAN="] - HikariPool-1 - Pool stats (total=10	active=0	idle=10	waiting=0)
2023-05-17 02:13:06	969 [HikariPool-1 housekeeper] DEBUG [HikariPool] [RRN="] - [STAN="] - HikariPool-1 - Fill pool skipped	pool is at sufficient level.
2023-05-17 02:13:36	970 [HikariPool-1 housekeeper] DEBUG [HikariPool] [RRN="] - [STAN="] - HikariPool-1 - Pool stats (total=10	active=0	idle=10	waiting=0)
2023-05-17 02:13:36	970 [HikariPool-1 housekeeper] DEBUG [HikariPool] [RRN="] - [STAN="] - HikariPool-1 - Fill pool skipped	pool is at sufficient level.
2023-05-17 02:14:06	975 [HikariPool-1 housekeeper] DEBUG [HikariPool] [RRN="] - [STAN="] - HikariPool-1 - Pool stats (total=10	active=0	idle=10	waiting=0)
2023-05-17 02:14:06	975 [HikariPool-1 housekeeper] DEBUG [HikariPool] [RRN="] - [STAN="] - HikariPool-1 - Fill pool skipped	pool is at sufficient level.
2023-05-17 02:14:36	976 [HikariPool-1 housekeeper] DEBUG [HikariPool] [RRN="] - [STAN="] - HikariPool-1 - Pool stats (total=10	active=0	idle=10	waiting=0)
2023-05-17 02:14:36	976 [HikariPool-1 housekeeper] DEBUG [HikariPool] [RRN="] - [STAN="] - HikariPool-1 - Fill pool skipped	pool is at sufficient level.
2023-05-17 02:15:06	991 [HikariPool-1 housekeeper] DEBUG [HikariPool] [RRN="] - [STAN="] - HikariPool-1 - Pool stats (total=10	active=0	idle=10	waiting=0)
2023-05-17 02:15:06	991 [HikariPool-1 housekeeper] DEBUG [HikariPool] [RRN="] - [STAN="] - HikariPool-1 - Fill pool skipped	pool is at sufficient level.
2023-05-17 02:15:36	994 [HikariPool-1 housekeeper] DEBUG [HikariPool] [RRN="] - [STAN="] - HikariPool-1 - Pool stats (total=10	active=0	idle=10	waiting=0)
2023-05-17 02:15:36	994 [HikariPool-1 housekeeper] DEBUG [HikariPool] [RRN="] - [STAN="] - HikariPool-1 - Fill pool skipped	pool is at sufficient level.
2023-05-17 02:16:06	998 [HikariPool-1 housekeeper] DEBUG [HikariPool] [RRN="] - [STAN="] - HikariPool-1 - Pool stats (total=10	active=0	idle=10	waiting=0)
2023-05-17 02:16:06	998 [HikariPool-1 housekeeper] DEBUG [HikariPool] [RRN="] - [STAN="] - HikariPool-1 - Fill pool skipped	pool is at sufficient level.
2023-05-17 02:16:37	012 [HikariPool-1 housekeeper] DEBUG [HikariPool] [RRN="] - [STAN="] - HikariPool-1 - Pool stats (total=10	active=0	idle=10	waiting=0)
2023-05-17 02:16:37	012 [HikariPool-1 housekeeper] DEBUG [HikariPool] [RRN="] - [STAN="] - HikariPool-1 - Fill pool skipped	pool is at sufficient level.
2023-05-17 02:17:07	025 [HikariPool-1 housekeeper] DEBUG [HikariPool] [RRN="] - [STAN="] - HikariPool-1 - Pool stats (total=10	active=0	idle=10	waiting=0)
2023-05-17 02:17:07	025 [HikariPool-1 housekeeper] DEBUG [HikariPool] [RRN="] - [STAN="] - HikariPool-1 - Fill pool skipped	pool is at sufficient level.
2023-05-17 02:17:37	026 [HikariPool-1 housekeeper] DEBUG [HikariPool] [RRN="] - [STAN="] - HikariPool-1 - Pool stats (total=10	active=0	idle=10	waiting=0)
2023-05-17 02:17:37	026 [HikariPool-1 housekeeper] DEBUG [HikariPool] [RRN="] - [STAN="] - HikariPool-1 - Fill pool skipped	pool is at sufficient level.
2023-05-17 02:18:07	028 [HikariPool-1 housekeeper] DEBUG [HikariPool] [RRN="] - [STAN="] - HikariPool-1 - Pool stats (total=10	active=0	idle=10	waiting=0)
2023-05-17 02:18:07	028 [HikariPool-1 housekeeper] DEBUG [HikariPool] [RRN="] - [STAN="] - HikariPool-1 - Fill pool skipped	pool is at sufficient level.
2023-05-17 02:18:37	035 [HikariPool-1 housekeeper] DEBUG [HikariPool] [RRN="] - [STAN="] - HikariPool-1 - Pool stats (total=10	active=0	idle=10	waiting=0)
2023-05-17 02:18:37	035 [HikariPool-1 housekeeper] DEBUG [HikariPool] [RRN="] - [STAN="] - HikariPool-1 - Fill pool skipped	pool is at sufficient level.
2023-05-17 02:19:07	040 [HikariPool-1 housekeeper] DEBUG [HikariPool] [RRN="] - [STAN="] - HikariPool-1 - Pool stats (total=10	active=0	idle=10	waiting=0)
2023-05-17 02:19:07	040 [HikariPool-1 housekeeper] DEBUG [HikariPool] [RRN="] - [STAN="] - HikariPool-1 - Fill pool skipped	pool is at sufficient level.
2023-05-17 02:19:37	042 [HikariPool-1 housekeeper] DEBUG [HikariPool] [RRN="] - [STAN="] - HikariPool-1 - Pool stats (total=10	active=0	idle=10	waiting=0)
2023-05-17 02:19:37	042 [HikariPool-1 housekeeper] DEBUG [HikariPool] [RRN="] - [STAN="] - HikariPool-1 - Fill pool skipped	pool is at sufficient level.
2023-05-17 02:20:07	047 [HikariPool-1 housekeeper] DEBUG [HikariPool] [RRN="] - [STAN="] - HikariPool-1 - Pool stats (total=10	active=0	idle=10	waiting=0)
2023-05-17 02:20:07	047 [HikariPool-1 housekeeper] DEBUG [HikariPool] [RRN="] - [STAN="] - HikariPool-1 - Fill pool skipped	pool is at sufficient level.
2023-05-17 02:20:37	059 [HikariPool-1 housekeeper] DEBUG [HikariPool] [RRN="] - [STAN="] - HikariPool-1 - Pool stats (total=10	active=0	idle=10	waiting=0)
2023-05-17 02:20:37	059 [HikariPool-1 housekeeper] DEBUG [HikariPool] [RRN="] - [STAN="] - HikariPool-1 - Fill pool skipped	pool is at sufficient level.
2023-05-17 02:21:07	067 [HikariPool-1 housekeeper] DEBUG [HikariPool] [RRN="] - [STAN="] - HikariPool-1 - Pool stats (total=10	active=0	idle=10	waiting=0)
2023-05-17 02:21:07	067 [HikariPool-1 housekeeper] DEBUG [HikariPool] [RRN="] - [STAN="] - HikariPool-1 - Fill pool skipped	pool is at sufficient level.
2023-05-17 02:21:37	070 [HikariPool-1 housekeeper] DEBUG [HikariPool] [RRN="] - [STAN="] - HikariPool-1 - Pool stats (total=10	active=0	idle=10	waiting=0)
2023-05-17 02:21:37	070 [HikariPool-1 housekeeper] DEBUG [HikariPool] [RRN="] - [STAN="] - HikariPool-1 - Fill pool skipped	pool is at sufficient level.
2023-05-17 02:22:07	081 [HikariPool-1 housekeeper] DEBUG [HikariPool] [RRN="] - [STAN="] - HikariPool-1 - Pool stats (total=10	active=0	idle=10	waiting=0)
2023-05-17 02:22:07	081 [HikariPool-1 housekeeper] DEBUG [HikariPool] [RRN="] - [STAN="] - HikariPool-1 - Fill pool skipped	pool is at sufficient level.
2023-05-17 02:22:16	273 [HikariPool-1 connection closer] DEBUG [PoolBase] [RRN="] - [STAN="] - HikariPool-1 - Closing connection com.mysql.cj.jdbc.ConnectionImpl@39dde3e1: (connection has passed maxLifetime)
2023-05-17 02:22:16	273 [HikariPool-1 connection adder] DEBUG [HikariPool] [RRN="] - [STAN="] - HikariPool-1 - Added connection com.mysql.cj.jdbc.ConnectionImpl@98e6520
2023-05-17 02:22:19	955 [HikariPool-1 connection closer] DEBUG [PoolBase] [RRN="] - [STAN="] - HikariPool-1 - Closing connection com.mysql.cj.jdbc.ConnectionImpl@5d9834e9: (connection has passed maxLifetime)
2023-05-17 02:22:19	955 [HikariPool-1 connection adder] DEBUG [HikariPool] [RRN="] - [STAN="] - HikariPool-1 - Added connection com.mysql.cj.jdbc.ConnectionImpl@48b36f1b
2023-05-17 02:22:22	436 [HikariPool-1 connection closer] DEBUG [PoolBase] [RRN="] - [STAN="] - HikariPool-1 - Closing connection com.mysql.cj.jdbc.ConnectionImpl@59f21cae: (connection has passed maxLifetime)
2023-05-17 02:22:22	436 [HikariPool-1 connection adder] DEBUG [HikariPool] [RRN="] - [STAN="] - HikariPool-1 - Added connection com.mysql.cj.jdbc.ConnectionImpl@79b1e3df
2023-05-17 02:22:28	149 [HikariPool-1 connection closer] DEBUG [PoolBase] [RRN="] - [STAN="] - HikariPool-1 - Closing connection com.mysql.cj.jdbc.ConnectionImpl@18cf1695: (connection has passed maxLifetime)
2023-05-17 02:22:28	149 [HikariPool-1 connection adder] DEBUG [HikariPool] [RRN="] - [STAN="] - HikariPool-1 - Added connection com.mysql.cj.jdbc.ConnectionImpl@181dec0c
2023-05-17 02:22:36	087 [HikariPool-1 connection closer] DEBUG [PoolBase] [RRN="] - [STAN="] - HikariPool-1 - Closing connection com.mysql.cj.jdbc.ConnectionImpl@b1cb3bf: (connection has passed maxLifetime)
2023-05-17 02:22:36	087 [HikariPool-1 connection adder] DEBUG [HikariPool] [RRN="] - [STAN="] - HikariPool-1 - Added connection com.mysql.cj.jdbc.ConnectionImpl@6607b9e7
2023-05-17 02:22:37	093 [HikariPool-1 housekeeper] DEBUG [HikariPool] [RRN="] - [STAN="] - HikariPool-1 - Pool stats (total=10	active=0	idle=10	waiting=0)
2023-05-17 02:22:37	093 [HikariPool-1 housekeeper] DEBUG [HikariPool] [RRN="] - [STAN="] - HikariPool-1 - Fill pool skipped	pool is at sufficient level.
2023-05-17 02:22:42	990 [HikariPool-1 connection closer] DEBUG [PoolBase] [RRN="] - [STAN="] - HikariPool-1 - Closing connection com.mysql.cj.jdbc.ConnectionImpl@6861404a: (connection has passed maxLifetime)
2023-05-17 02:22:42	990 [HikariPool-1 connection adder] DEBUG [HikariPool] [RRN="] - [STAN="] - HikariPool-1 - Added connection com.mysql.cj.jdbc.ConnectionImpl@4d27bbef
2023-05-17 02:22:43	288 [HikariPool-1 connection closer] DEBUG [PoolBase] [RRN="] - [STAN="] - HikariPool-1 - Closing connection com.mysql.cj.jdbc.ConnectionImpl@7fd0c026: (connection has passed maxLifetime)
2023-05-17 02:22:43	288 [HikariPool-1 connection adder] DEBUG [HikariPool] [RRN="] - [STAN="] - HikariPool-1 - Added connection com.mysql.cj.jdbc.ConnectionImpl@c1ab1d4
2023-05-17 02:22:46	897 [HikariPool-1 connection closer] DEBUG [PoolBase] [RRN="] - [STAN="] - HikariPool-1 - Closing connection com.mysql.cj.jdbc.ConnectionImpl@6b334cf0: (connection has passed maxLifetime)
2023-05-17 02:22:46	897 [HikariPool-1 connection adder] DEBUG [HikariPool] [RRN="] - [STAN="] - HikariPool-1 - Added connection com.mysql.cj.jdbc.ConnectionImpl@3ddc5877
2023-05-17 02:22:47	827 [HikariPool-1 connection closer] DEBUG [PoolBase] [RRN="] - [STAN="] - HikariPool-1 - Closing connection com.mysql.cj.jdbc.ConnectionImpl@3a5ddb08: (connection has passed maxLifetime)
2023-05-17 02:22:47	827 [HikariPool-1 connection adder] DEBUG [HikariPool] [RRN="] - [STAN="] - HikariPool-1 - Added connection com.mysql.cj.jdbc.ConnectionImpl@6c354e9b
2023-05-17 02:23:05	486 [HikariPool-1 connection closer] DEBUG [PoolBase] [RRN="] - [STAN="] - HikariPool-1 - Closing connection com.mysql.cj.jdbc.ConnectionImpl@4a21b984: (connection has passed maxLifetime)
2023-05-17 02:23:05	486 [HikariPool-1 connection adder] DEBUG [HikariPool] [RRN="] - [STAN="] - HikariPool-1 - Added connection com.mysql.cj.jdbc.ConnectionImpl@c4f29a4
2023-05-17 02:23:07	100 [HikariPool-1 housekeeper] DEBUG [HikariPool] [RRN="] - [STAN="] - HikariPool-1 - Pool stats (total=10	active=0	idle=10	waiting=0)
2023-05-17 02:23:07	100 [HikariPool-1 housekeeper] DEBUG [HikariPool] [RRN="] - [STAN="] - HikariPool-1 - Fill pool skipped	pool is at sufficient level.
2023-05-17 02:23:37	102 [HikariPool-1 housekeeper] DEBUG [HikariPool] [RRN="] - [STAN="] - HikariPool-1 - Pool stats (total=10	active=0	idle=10	waiting=0)
2023-05-17 02:23:37	102 [HikariPool-1 housekeeper] DEBUG [HikariPool] [RRN="] - [STAN="] - HikariPool-1 - Fill pool skipped	pool is at sufficient level.
2023-05-17 02:24:07	117 [HikariPool-1 housekeeper] DEBUG [HikariPool] [RRN="] - [STAN="] - HikariPool-1 - Pool stats (total=10	active=0	idle=10	waiting=0)
2023-05-17 02:24:07	117 [HikariPool-1 housekeeper] DEBUG [HikariPool] [RRN="] - [STAN="] - HikariPool-1 - Fill pool skipped	pool is at sufficient level.
2023-05-17 02:24:37	123 [HikariPool-1 housekeeper] DEBUG [HikariPool] [RRN="] - [STAN="] - HikariPool-1 - Pool stats (total=10	active=0	idle=10	waiting=0)
2023-05-17 02:24:37	123 [HikariPool-1 housekeeper] DEBUG [HikariPool] [RRN="] - [STAN="] - HikariPool-1 - Fill pool skipped	pool is at sufficient level.
2023-05-17 02:25:07	130 [HikariPool-1 housekeeper] DEBUG [HikariPool] [RRN="] - [STAN="] - HikariPool-1 - Pool stats (total=10	active=0	idle=10	waiting=0)
2023-05-17 02:25:07	130 [HikariPool-1 housekeeper] DEBUG [HikariPool] [RRN="] - [STAN="] - HikariPool-1 - Fill pool skipped	pool is at sufficient level.
2023-05-17 02:25:37	131 [HikariPool-1 housekeeper] DEBUG [HikariPool] [RRN="] - [STAN="] - HikariPool-1 - Pool stats (total=10	active=0	idle=10	waiting=0)
2023-05-17 02:25:37	131 [HikariPool-1 housekeeper] DEBUG [HikariPool] [RRN="] - [STAN="] - HikariPool-1 - Fill pool skipped	pool is at sufficient level.
2023-05-17 15:07:46	885 [main] INFO [FederatedClientApplication] [RRN="] - [STAN="] - Starting FederatedClientApplication on Hasnain-Rabbani with PID 20948 (E:\Workspace\Eclipse\zeroinfinity\thesis\federated-client\federated-client\target\classes started by hp in E:\Workspace\Eclipse\zeroinfinity\thesis\federated-client\federated-client)
2023-05-17 15:07:46	887 [main] INFO [FederatedClientApplication] [RRN="] - [STAN="] - The following profiles are active: client1
2023-05-17 15:07:47	853 [main] INFO [RepositoryConfigurationDelegate] [RRN="] - [STAN="] - Bootstrapping Spring Data JPA repositories in DEFERRED mode.
2023-05-17 15:07:47	924 [main] INFO [RepositoryConfigurationDelegate] [RRN="] - [STAN="] - Finished Spring Data repository scanning in 63ms. Found 3 JPA repository interfaces.
2023-05-17 15:07:48	110 [main] INFO [EnableEncryptablePropertiesBeanFactoryPostProcessor] [RRN="] - [STAN="] - Post-processing PropertySource instances
2023-05-17 15:07:48	185 [main] INFO [EncryptablePropertySourceConverter] [RRN="] - [STAN="] - Converting PropertySource configurationProperties [org.springframework.boot.context.properties.source.ConfigurationPropertySourcesPropertySource] to AOP Proxy
2023-05-17 15:07:48	186 [main] INFO [EncryptablePropertySourceConverter] [RRN="] - [STAN="] - Converting PropertySource commandLineArgs [org.springframework.core.env.SimpleCommandLinePropertySource] to EncryptableEnumerablePropertySourceWrapper
2023-05-17 15:07:48	186 [main] INFO [EncryptablePropertySourceConverter] [RRN="] - [STAN="] - Converting PropertySource servletConfigInitParams [org.springframework.core.env.PropertySource$StubPropertySource] to EncryptablePropertySourceWrapper
2023-05-17 15:07:48	186 [main] INFO [EncryptablePropertySourceConverter] [RRN="] - [STAN="] - Converting PropertySource servletContextInitParams [org.springframework.core.env.PropertySource$StubPropertySource] to EncryptablePropertySourceWrapper
2023-05-17 15:07:48	186 [main] INFO [EncryptablePropertySourceConverter] [RRN="] - [STAN="] - Converting PropertySource systemProperties [org.springframework.core.env.PropertiesPropertySource] to EncryptableMapPropertySourceWrapper
2023-05-17 15:07:48	186 [main] INFO [EncryptablePropertySourceConverter] [RRN="] - [STAN="] - Converting PropertySource systemEnvironment [org.springframework.boot.env.SystemEnvironmentPropertySourceEnvironmentPostProcessor$OriginAwareSystemEnvironmentPropertySource] to EncryptableSystemEnvironmentPropertySourceWrapper
2023-05-17 15:07:48	186 [main] INFO [EncryptablePropertySourceConverter] [RRN="] - [STAN="] - Converting PropertySource random [org.springframework.boot.env.RandomValuePropertySource] to EncryptablePropertySourceWrapper
2023-05-17 15:07:48	186 [main] INFO [EncryptablePropertySourceConverter] [RRN="] - [STAN="] - Converting PropertySource applicationConfig: [file:./application-client1.yml] [org.springframework.boot.env.OriginTrackedMapPropertySource] to EncryptableMapPropertySourceWrapper
2023-05-17 15:07:48	449 [main] INFO [DefaultLazyPropertyFilter] [RRN="] - [STAN="] - Property Filter custom Bean not found with name 'encryptablePropertyFilter'. Initializing Default Property Filter
2023-05-17 15:07:49	114 [main] INFO [TomcatWebServer] [RRN="] - [STAN="] - Tomcat initialized with port(s): 9091 (http)
2023-05-17 15:07:49	122 [main] INFO [Http11NioProtocol] [RRN="] - [STAN="] - Initializing ProtocolHandler ["http-nio-9091"]
2023-05-17 15:07:49	122 [main] INFO [StandardService] [RRN="] - [STAN="] - Starting service [Tomcat]
2023-05-17 15:07:49	123 [main] INFO [StandardEngine] [RRN="] - [STAN="] - Starting Servlet engine: [Apache Tomcat/9.0.36]
2023-05-17 15:07:49	856 [main] INFO [[/]] [RRN="] - [STAN="] - Initializing Spring embedded WebApplicationContext
2023-05-17 15:07:49	857 [main] INFO [ServletWebServerApplicationContext] [RRN="] - [STAN="] - Root WebApplicationContext: initialization completed in 2893 ms
2023-05-17 15:07:49	865 [main] INFO [DefaultLazyPropertyResolver] [RRN="] - [STAN="] - Property Resolver custom Bean not found with name 'encryptablePropertyResolver'. Initializing Default Property Resolver
2023-05-17 15:07:49	870 [main] INFO [DefaultLazyPropertyDetector] [RRN="] - [STAN="] - Property Detector custom Bean not found with name 'encryptablePropertyDetector'. Initializing Default Property Detector
2023-05-17 15:07:49	978 [main] DEBUG [HikariConfig] [RRN="] - [STAN="] - Driver class com.mysql.cj.jdbc.Driver found in Thread context class loader sun.misc.Launcher$AppClassLoader@73d16e93
2023-05-17 15:07:50	055 [main] INFO [ThreadPoolTaskExecutor] [RRN="] - [STAN="] - Initializing ExecutorService 'applicationTaskExecutor'
2023-05-17 15:07:50	101 [task-1] INFO [LogHelper] [RRN="] - [STAN="] - HHH000204: Processing PersistenceUnitInfo [name: default]
2023-05-17 15:07:50	147 [main] WARN [JpaBaseConfiguration$JpaWebConfiguration] [RRN="] - [STAN="] - spring.jpa.open-in-view is enabled by default. Therefore	database queries may be performed during view rendering. Explicitly configure spring.jpa.open-in-view to disable this warning
2023-05-17 15:07:50	170 [task-1] INFO [Version] [RRN="] - [STAN="] - HHH000412: Hibernate ORM core version 5.4.17.Final
2023-05-17 15:07:50	351 [task-1] INFO [Version] [RRN="] - [STAN="] - HCANN000001: Hibernate Commons Annotations {5.1.0.Final}
2023-05-17 15:07:50	523 [task-1] DEBUG [HikariConfig] [RRN="] - [STAN="] - HikariPool-1 - configuration:
2023-05-17 15:07:50	525 [task-1] DEBUG [HikariConfig] [RRN="] - [STAN="] - allowPoolSuspension.............false
2023-05-17 15:07:50	525 [task-1] DEBUG [HikariConfig] [RRN="] - [STAN="] - autoCommit......................true
2023-05-17 15:07:50	525 [task-1] DEBUG [HikariConfig] [RRN="] - [STAN="] - catalog.........................none
2023-05-17 15:07:50	525 [task-1] DEBUG [HikariConfig] [RRN="] - [STAN="] - connectionInitSql...............none
2023-05-17 15:07:50	526 [task-1] DEBUG [HikariConfig] [RRN="] - [STAN="] - connectionTestQuery.............none
2023-05-17 15:07:50	526 [task-1] DEBUG [HikariConfig] [RRN="] - [STAN="] - connectionTimeout...............30000
2023-05-17 15:07:50	526 [task-1] DEBUG [HikariConfig] [RRN="] - [STAN="] - dataSource......................none
2023-05-17 15:07:50	526 [task-1] DEBUG [HikariConfig] [RRN="] - [STAN="] - dataSourceClassName.............none
2023-05-17 15:07:50	526 [task-1] DEBUG [HikariConfig] [RRN="] - [STAN="] - dataSourceJNDI..................none
2023-05-17 15:07:50	527 [task-1] DEBUG [HikariConfig] [RRN="] - [STAN="] - dataSourceProperties............{password=<masked>}
2023-05-17 15:07:50	527 [task-1] DEBUG [HikariConfig] [RRN="] - [STAN="] - driverClassName................."com.mysql.cj.jdbc.Driver"
2023-05-17 15:07:50	527 [task-1] DEBUG [HikariConfig] [RRN="] - [STAN="] - exceptionOverrideClassName......none
2023-05-17 15:07:50	527 [task-1] DEBUG [HikariConfig] [RRN="] - [STAN="] - healthCheckProperties...........{}
2023-05-17 15:07:50	527 [task-1] DEBUG [HikariConfig] [RRN="] - [STAN="] - healthCheckRegistry.............none
2023-05-17 15:07:50	527 [task-1] DEBUG [HikariConfig] [RRN="] - [STAN="] - idleTimeout.....................600000
2023-05-17 15:07:50	527 [task-1] DEBUG [HikariConfig] [RRN="] - [STAN="] - initializationFailTimeout.......1
2023-05-17 15:07:50	527 [task-1] DEBUG [HikariConfig] [RRN="] - [STAN="] - isolateInternalQueries..........false
2023-05-17 15:07:50	527 [task-1] DEBUG [HikariConfig] [RRN="] - [STAN="] - jdbcUrl.........................jdbc:mysql://localhost:3306/test1
2023-05-17 15:07:50	527 [task-1] DEBUG [HikariConfig] [RRN="] - [STAN="] - leakDetectionThreshold..........0
2023-05-17 15:07:50	527 [task-1] DEBUG [HikariConfig] [RRN="] - [STAN="] - maxLifetime.....................1800000
2023-05-17 15:07:50	527 [task-1] DEBUG [HikariConfig] [RRN="] - [STAN="] - maximumPoolSize.................10
2023-05-17 15:07:50	528 [task-1] DEBUG [HikariConfig] [RRN="] - [STAN="] - metricRegistry..................none
2023-05-17 15:07:50	528 [task-1] DEBUG [HikariConfig] [RRN="] - [STAN="] - metricsTrackerFactory...........none
2023-05-17 15:07:50	528 [task-1] DEBUG [HikariConfig] [RRN="] - [STAN="] - minimumIdle.....................10
2023-05-17 15:07:50	528 [task-1] DEBUG [HikariConfig] [RRN="] - [STAN="] - password........................<masked>
2023-05-17 15:07:50	528 [task-1] DEBUG [HikariConfig] [RRN="] - [STAN="] - poolName........................"HikariPool-1"
2023-05-17 15:07:50	528 [task-1] DEBUG [HikariConfig] [RRN="] - [STAN="] - readOnly........................false
2023-05-17 15:07:50	528 [task-1] DEBUG [HikariConfig] [RRN="] - [STAN="] - registerMbeans..................false
2023-05-17 15:07:50	528 [task-1] DEBUG [HikariConfig] [RRN="] - [STAN="] - scheduledExecutor...............none
2023-05-17 15:07:50	528 [task-1] DEBUG [HikariConfig] [RRN="] - [STAN="] - schema..........................none
2023-05-17 15:07:50	528 [task-1] DEBUG [HikariConfig] [RRN="] - [STAN="] - threadFactory...................internal
2023-05-17 15:07:50	528 [task-1] DEBUG [HikariConfig] [RRN="] - [STAN="] - transactionIsolation............default
2023-05-17 15:07:50	528 [task-1] DEBUG [HikariConfig] [RRN="] - [STAN="] - username........................"root"
2023-05-17 15:07:50	529 [task-1] DEBUG [HikariConfig] [RRN="] - [STAN="] - validationTimeout...............5000
2023-05-17 15:07:50	529 [task-1] INFO [HikariDataSource] [RRN="] - [STAN="] - HikariPool-1 - Starting...
2023-05-17 15:07:50	689 [main] INFO [DefaultSecurityFilterChain] [RRN="] - [STAN="] - Creating filter chain: Ant [pattern='/v2/api-docs']	[]
2023-05-17 15:07:50	689 [main] INFO [DefaultSecurityFilterChain] [RRN="] - [STAN="] - Creating filter chain: Ant [pattern='/configuration/ui']	[]
2023-05-17 15:07:50	689 [main] INFO [DefaultSecurityFilterChain] [RRN="] - [STAN="] - Creating filter chain: Ant [pattern='/swagger-resources/**']	[]
2023-05-17 15:07:50	689 [main] INFO [DefaultSecurityFilterChain] [RRN="] - [STAN="] - Creating filter chain: Ant [pattern='/configuration/**']	[]
2023-05-17 15:07:50	689 [main] INFO [DefaultSecurityFilterChain] [RRN="] - [STAN="] - Creating filter chain: Ant [pattern='/swagger-ui.html']	[]
2023-05-17 15:07:50	689 [main] INFO [DefaultSecurityFilterChain] [RRN="] - [STAN="] - Creating filter chain: Ant [pattern='/webjars/**']	[]
2023-05-17 15:07:50	735 [main] INFO [PropertySourcedRequestMappingHandlerMapping] [RRN="] - [STAN="] - Mapped URL path [/v2/api-docs] onto method [springfox.documentation.swagger2.web.Swagger2Controller#getDocumentation(String	HttpServletRequest)]
2023-05-17 15:07:50	943 [main] INFO [DefaultSecurityFilterChain] [RRN="] - [STAN="] - Creating filter chain: any request	[org.springframework.security.web.context.request.async.WebAsyncManagerIntegrationFilter@7c1a8f0f	org.springframework.security.web.context.SecurityContextPersistenceFilter@79476a4e	org.springframework.security.web.header.HeaderWriterFilter@39666e42	org.springframework.web.filter.CorsFilter@3730f716	org.springframework.security.web.authentication.logout.LogoutFilter@5eabff6b	com.zeroinfinity.federatedclient.config.JwtRequestFilter@37045b48	org.springframework.security.web.savedrequest.RequestCacheAwareFilter@f557c37	org.springframework.security.web.servletapi.SecurityContextHolderAwareRequestFilter@71aaf151	org.springframework.security.web.authentication.AnonymousAuthenticationFilter@7730ef88	org.springframework.security.web.session.SessionManagementFilter@3becc950	org.springframework.security.web.access.ExceptionTranslationFilter@2291d9a0	org.springframework.security.web.access.intercept.FilterSecurityInterceptor@fd413fb]
2023-05-17 15:07:51	014 [task-1] DEBUG [HikariPool] [RRN="] - [STAN="] - HikariPool-1 - Added connection com.mysql.cj.jdbc.ConnectionImpl@55f3dc24
2023-05-17 15:07:51	016 [task-1] INFO [HikariDataSource] [RRN="] - [STAN="] - HikariPool-1 - Start completed.
2023-05-17 15:07:51	053 [task-1] INFO [Dialect] [RRN="] - [STAN="] - HHH000400: Using dialect: org.hibernate.dialect.MySQL8Dialect
2023-05-17 15:07:51	122 [HikariPool-1 housekeeper] DEBUG [HikariPool] [RRN="] - [STAN="] - HikariPool-1 - Pool stats (total=1	active=1	idle=0	waiting=0)
2023-05-17 15:07:51	135 [HikariPool-1 connection adder] DEBUG [HikariPool] [RRN="] - [STAN="] - HikariPool-1 - Added connection com.mysql.cj.jdbc.ConnectionImpl@4b64d96d
2023-05-17 15:07:51	139 [HikariPool-1 connection adder] DEBUG [HikariPool] [RRN="] - [STAN="] - HikariPool-1 - Added connection com.mysql.cj.jdbc.ConnectionImpl@a59d356
2023-05-17 15:07:51	143 [HikariPool-1 connection adder] DEBUG [HikariPool] [RRN="] - [STAN="] - HikariPool-1 - Added connection com.mysql.cj.jdbc.ConnectionImpl@3b19ffc4
2023-05-17 15:07:51	147 [HikariPool-1 connection adder] DEBUG [HikariPool] [RRN="] - [STAN="] - HikariPool-1 - Added connection com.mysql.cj.jdbc.ConnectionImpl@6a762c19
2023-05-17 15:07:51	151 [HikariPool-1 connection adder] DEBUG [HikariPool] [RRN="] - [STAN="] - HikariPool-1 - Added connection com.mysql.cj.jdbc.ConnectionImpl@17e9f303
2023-05-17 15:07:51	154 [HikariPool-1 connection adder] DEBUG [HikariPool] [RRN="] - [STAN="] - HikariPool-1 - Added connection com.mysql.cj.jdbc.ConnectionImpl@6e38b2d6
2023-05-17 15:07:51	159 [HikariPool-1 connection adder] DEBUG [HikariPool] [RRN="] - [STAN="] - HikariPool-1 - Added connection com.mysql.cj.jdbc.ConnectionImpl@1cbbbf1f
2023-05-17 15:07:51	162 [HikariPool-1 connection adder] DEBUG [HikariPool] [RRN="] - [STAN="] - HikariPool-1 - Added connection com.mysql.cj.jdbc.ConnectionImpl@cc11bfb
2023-05-17 15:07:51	166 [HikariPool-1 connection adder] DEBUG [HikariPool] [RRN="] - [STAN="] - HikariPool-1 - Added connection com.mysql.cj.jdbc.ConnectionImpl@628d2b82
2023-05-17 15:07:51	166 [HikariPool-1 connection adder] DEBUG [HikariPool] [RRN="] - [STAN="] - HikariPool-1 - After adding stats (total=10	active=0	idle=10	waiting=0)
2023-05-17 15:07:51	235 [main] INFO [Http11NioProtocol] [RRN="] - [STAN="] - Starting ProtocolHandler ["http-nio-9091"]
2023-05-17 15:07:51	303 [main] INFO [TomcatWebServer] [RRN="] - [STAN="] - Tomcat started on port(s): 9091 (http) with context path ''
2023-05-17 15:07:51	304 [main] INFO [DocumentationPluginsBootstrapper] [RRN="] - [STAN="] - Context refreshed
2023-05-17 15:07:51	342 [main] INFO [DocumentationPluginsBootstrapper] [RRN="] - [STAN="] - Found 1 custom documentation plugin(s)
2023-05-17 15:07:51	385 [main] INFO [ApiListingReferenceScanner] [RRN="] - [STAN="] - Scanning for api listing references
2023-05-17 15:07:51	597 [main] INFO [CachingOperationNameGenerator] [RRN="] - [STAN="] - Generating unique operation named: syncModelUsingGET_1
2023-05-17 15:07:51	615 [main] INFO [DeferredRepositoryInitializationListener] [RRN="] - [STAN="] - Triggering deferred initialization of Spring Data repositories…
2023-05-17 15:07:52	284 [task-1] INFO [JtaPlatformInitiator] [RRN="] - [STAN="] - HHH000490: Using JtaPlatform implementation: [org.hibernate.engine.transaction.jta.platform.internal.NoJtaPlatform]
2023-05-17 15:07:52	295 [task-1] INFO [LocalContainerEntityManagerFactoryBean] [RRN="] - [STAN="] - Initialized JPA EntityManagerFactory for persistence unit 'default'
2023-05-17 15:07:52	687 [main] INFO [DeferredRepositoryInitializationListener] [RRN="] - [STAN="] - Spring Data repositories initialized!
2023-05-17 15:07:52	696 [main] INFO [FederatedClientApplication] [RRN="] - [STAN="] - Started FederatedClientApplication in 6.329 seconds (JVM running for 6.86)
2023-05-17 15:08:21	143 [HikariPool-1 housekeeper] DEBUG [HikariPool] [RRN="] - [STAN="] - HikariPool-1 - Pool stats (total=10	active=0	idle=10	waiting=0)
2023-05-17 15:08:21	144 [HikariPool-1 housekeeper] DEBUG [HikariPool] [RRN="] - [STAN="] - HikariPool-1 - Fill pool skipped	pool is at sufficient level.
2023-05-17 15:08:51	157 [HikariPool-1 housekeeper] DEBUG [HikariPool] [RRN="] - [STAN="] - HikariPool-1 - Pool stats (total=10	active=0	idle=10	waiting=0)
2023-05-17 15:08:51	158 [HikariPool-1 housekeeper] DEBUG [HikariPool] [RRN="] - [STAN="] - HikariPool-1 - Fill pool skipped	pool is at sufficient level.
2023-05-17 15:09:21	160 [HikariPool-1 housekeeper] DEBUG [HikariPool] [RRN="] - [STAN="] - HikariPool-1 - Pool stats (total=10	active=0	idle=10	waiting=0)
2023-05-17 15:09:21	160 [HikariPool-1 housekeeper] DEBUG [HikariPool] [RRN="] - [STAN="] - HikariPool-1 - Fill pool skipped	pool is at sufficient level.
2023-05-17 15:09:40	002 [http-nio-9091-exec-2] INFO [[/]] [RRN="] - [STAN="] - Initializing Spring DispatcherServlet 'dispatcherServlet'
2023-05-17 15:09:40	002 [http-nio-9091-exec-2] INFO [DispatcherServlet] [RRN="] - [STAN="] - Initializing Servlet 'dispatcherServlet'
2023-05-17 15:09:40	009 [http-nio-9091-exec-2] INFO [DispatcherServlet] [RRN="] - [STAN="] - Completed initialization in 7 ms
2023-05-17 15:09:51	169 [HikariPool-1 housekeeper] DEBUG [HikariPool] [RRN="] - [STAN="] - HikariPool-1 - Pool stats (total=10	active=0	idle=10	waiting=0)
2023-05-17 15:09:51	169 [HikariPool-1 housekeeper] DEBUG [HikariPool] [RRN="] - [STAN="] - HikariPool-1 - Fill pool skipped	pool is at sufficient level.
2023-05-17 15:10:21	183 [HikariPool-1 housekeeper] DEBUG [HikariPool] [RRN="] - [STAN="] - HikariPool-1 - Pool stats (total=10	active=0	idle=10	waiting=0)
2023-05-17 15:10:21	183 [HikariPool-1 housekeeper] DEBUG [HikariPool] [RRN="] - [STAN="] - HikariPool-1 - Fill pool skipped	pool is at sufficient level.
2023-05-17 15:10:51	193 [HikariPool-1 housekeeper] DEBUG [HikariPool] [RRN="] - [STAN="] - HikariPool-1 - Pool stats (total=10	active=0	idle=10	waiting=0)
2023-05-17 15:10:51	193 [HikariPool-1 housekeeper] DEBUG [HikariPool] [RRN="] - [STAN="] - HikariPool-1 - Fill pool skipped	pool is at sufficient level.
2023-05-17 15:11:21	202 [HikariPool-1 housekeeper] DEBUG [HikariPool] [RRN="] - [STAN="] - HikariPool-1 - Pool stats (total=10	active=0	idle=10	waiting=0)
2023-05-17 15:11:21	202 [HikariPool-1 housekeeper] DEBUG [HikariPool] [RRN="] - [STAN="] - HikariPool-1 - Fill pool skipped	pool is at sufficient level.
2023-05-17 15:11:51	207 [HikariPool-1 housekeeper] DEBUG [HikariPool] [RRN="] - [STAN="] - HikariPool-1 - Pool stats (total=10	active=0	idle=10	waiting=0)
2023-05-17 15:11:51	207 [HikariPool-1 housekeeper] DEBUG [HikariPool] [RRN="] - [STAN="] - HikariPool-1 - Fill pool skipped	pool is at sufficient level.
2023-05-17 15:12:21	213 [HikariPool-1 housekeeper] DEBUG [HikariPool] [RRN="] - [STAN="] - HikariPool-1 - Pool stats (total=10	active=0	idle=10	waiting=0)
2023-05-17 15:12:21	213 [HikariPool-1 housekeeper] DEBUG [HikariPool] [RRN="] - [STAN="] - HikariPool-1 - Fill pool skipped	pool is at sufficient level.
2023-05-17 15:12:51	215 [HikariPool-1 housekeeper] DEBUG [HikariPool] [RRN="] - [STAN="] - HikariPool-1 - Pool stats (total=10	active=0	idle=10	waiting=0)
2023-05-17 15:12:51	215 [HikariPool-1 housekeeper] DEBUG [HikariPool] [RRN="] - [STAN="] - HikariPool-1 - Fill pool skipped	pool is at sufficient level.
2023-05-17 15:13:21	216 [HikariPool-1 housekeeper] DEBUG [HikariPool] [RRN="] - [STAN="] - HikariPool-1 - Pool stats (total=10	active=0	idle=10	waiting=0)
2023-05-17 15:13:21	216 [HikariPool-1 housekeeper] DEBUG [HikariPool] [RRN="] - [STAN="] - HikariPool-1 - Fill pool skipped	pool is at sufficient level.
2023-05-17 15:13:51	232 [HikariPool-1 housekeeper] DEBUG [HikariPool] [RRN="] - [STAN="] - HikariPool-1 - Pool stats (total=10	active=0	idle=10	waiting=0)
2023-05-17 15:13:51	233 [HikariPool-1 housekeeper] DEBUG [HikariPool] [RRN="] - [STAN="] - HikariPool-1 - Fill pool skipped	pool is at sufficient level.
2023-05-17 15:14:21	239 [HikariPool-1 housekeeper] DEBUG [HikariPool] [RRN="] - [STAN="] - HikariPool-1 - Pool stats (total=10	active=0	idle=10	waiting=0)
2023-05-17 15:14:21	239 [HikariPool-1 housekeeper] DEBUG [HikariPool] [RRN="] - [STAN="] - HikariPool-1 - Fill pool skipped	pool is at sufficient level.
2023-05-17 15:14:51	240 [HikariPool-1 housekeeper] DEBUG [HikariPool] [RRN="] - [STAN="] - HikariPool-1 - Pool stats (total=10	active=0	idle=10	waiting=0)
2023-05-17 15:14:51	240 [HikariPool-1 housekeeper] DEBUG [HikariPool] [RRN="] - [STAN="] - HikariPool-1 - Fill pool skipped	pool is at sufficient level.
2023-05-17 15:15:21	251 [HikariPool-1 housekeeper] DEBUG [HikariPool] [RRN="] - [STAN="] - HikariPool-1 - Pool stats (total=10	active=0	idle=10	waiting=0)
2023-05-17 15:15:21	251 [HikariPool-1 housekeeper] DEBUG [HikariPool] [RRN="] - [STAN="] - HikariPool-1 - Fill pool skipped	pool is at sufficient level.
2023-05-17 15:15:51	262 [HikariPool-1 housekeeper] DEBUG [HikariPool] [RRN="] - [STAN="] - HikariPool-1 - Pool stats (total=10	active=0	idle=10	waiting=0)
2023-05-17 15:15:51	262 [HikariPool-1 housekeeper] DEBUG [HikariPool] [RRN="] - [STAN="] - HikariPool-1 - Fill pool skipped	pool is at sufficient level.
2023-05-17 15:16:21	267 [HikariPool-1 housekeeper] DEBUG [HikariPool] [RRN="] - [STAN="] - HikariPool-1 - Pool stats (total=10	active=0	idle=10	waiting=0)
2023-05-17 15:16:21	267 [HikariPool-1 housekeeper] DEBUG [HikariPool] [RRN="] - [STAN="] - HikariPool-1 - Fill pool skipped	pool is at sufficient level.
2023-05-17 15:16:51	276 [HikariPool-1 housekeeper] DEBUG [HikariPool] [RRN="] - [STAN="] - HikariPool-1 - Pool stats (total=10	active=0	idle=10	waiting=0)
2023-05-17 15:16:51	276 [HikariPool-1 housekeeper] DEBUG [HikariPool] [RRN="] - [STAN="] - HikariPool-1 - Fill pool skipped	pool is at sufficient level.
2023-05-17 15:17:21	279 [HikariPool-1 housekeeper] DEBUG [HikariPool] [RRN="] - [STAN="] - HikariPool-1 - Pool stats (total=10	active=0	idle=10	waiting=0)
2023-05-17 15:17:21	279 [HikariPool-1 housekeeper] DEBUG [HikariPool] [RRN="] - [STAN="] - HikariPool-1 - Fill pool skipped	pool is at sufficient level.
2023-05-17 15:17:51	287 [HikariPool-1 housekeeper] DEBUG [HikariPool] [RRN="] - [STAN="] - HikariPool-1 - Pool stats (total=10	active=0	idle=10	waiting=0)
2023-05-17 15:17:51	287 [HikariPool-1 housekeeper] DEBUG [HikariPool] [RRN="] - [STAN="] - HikariPool-1 - Fill pool skipped	pool is at sufficient level.
2023-05-17 15:18:21	300 [HikariPool-1 housekeeper] DEBUG [HikariPool] [RRN="] - [STAN="] - HikariPool-1 - Pool stats (total=10	active=0	idle=10	waiting=0)
2023-05-17 15:18:21	300 [HikariPool-1 housekeeper] DEBUG [HikariPool] [RRN="] - [STAN="] - HikariPool-1 - Fill pool skipped	pool is at sufficient level.
2023-05-17 15:18:51	304 [HikariPool-1 housekeeper] DEBUG [HikariPool] [RRN="] - [STAN="] - HikariPool-1 - Pool stats (total=10	active=0	idle=10	waiting=0)
2023-05-17 15:18:51	304 [HikariPool-1 housekeeper] DEBUG [HikariPool] [RRN="] - [STAN="] - HikariPool-1 - Fill pool skipped	pool is at sufficient level.
2023-05-17 15:19:21	310 [HikariPool-1 housekeeper] DEBUG [HikariPool] [RRN="] - [STAN="] - HikariPool-1 - Pool stats (total=10	active=0	idle=10	waiting=0)
2023-05-17 15:19:21	310 [HikariPool-1 housekeeper] DEBUG [HikariPool] [RRN="] - [STAN="] - HikariPool-1 - Fill pool skipped	pool is at sufficient level.
2023-05-17 15:19:51	315 [HikariPool-1 housekeeper] DEBUG [HikariPool] [RRN="] - [STAN="] - HikariPool-1 - Pool stats (total=10	active=0	idle=10	waiting=0)
2023-05-17 15:19:51	315 [HikariPool-1 housekeeper] DEBUG [HikariPool] [RRN="] - [STAN="] - HikariPool-1 - Fill pool skipped	pool is at sufficient level.
2023-05-17 15:20:21	318 [HikariPool-1 housekeeper] DEBUG [HikariPool] [RRN="] - [STAN="] - HikariPool-1 - Pool stats (total=10	active=0	idle=10	waiting=0)
2023-05-17 15:20:21	318 [HikariPool-1 housekeeper] DEBUG [HikariPool] [RRN="] - [STAN="] - HikariPool-1 - Fill pool skipped	pool is at sufficient level.
2023-05-17 15:20:51	334 [HikariPool-1 housekeeper] DEBUG [HikariPool] [RRN="] - [STAN="] - HikariPool-1 - Pool stats (total=10	active=0	idle=10	waiting=0)
2023-05-17 15:20:51	334 [HikariPool-1 housekeeper] DEBUG [HikariPool] [RRN="] - [STAN="] - HikariPool-1 - Fill pool skipped	pool is at sufficient level.
2023-05-17 15:21:21	337 [HikariPool-1 housekeeper] DEBUG [HikariPool] [RRN="] - [STAN="] - HikariPool-1 - Pool stats (total=10	active=0	idle=10	waiting=0)
2023-05-17 15:21:21	337 [HikariPool-1 housekeeper] DEBUG [HikariPool] [RRN="] - [STAN="] - HikariPool-1 - Fill pool skipped	pool is at sufficient level.
2023-05-17 15:21:51	339 [HikariPool-1 housekeeper] DEBUG [HikariPool] [RRN="] - [STAN="] - HikariPool-1 - Pool stats (total=10	active=0	idle=10	waiting=0)
2023-05-17 15:21:51	339 [HikariPool-1 housekeeper] DEBUG [HikariPool] [RRN="] - [STAN="] - HikariPool-1 - Fill pool skipped	pool is at sufficient level.
2023-05-17 15:22:21	354 [HikariPool-1 housekeeper] DEBUG [HikariPool] [RRN="] - [STAN="] - HikariPool-1 - Pool stats (total=10	active=0	idle=10	waiting=0)
2023-05-17 15:22:21	354 [HikariPool-1 housekeeper] DEBUG [HikariPool] [RRN="] - [STAN="] - HikariPool-1 - Fill pool skipped	pool is at sufficient level.
2023-05-17 15:22:51	364 [HikariPool-1 housekeeper] DEBUG [HikariPool] [RRN="] - [STAN="] - HikariPool-1 - Pool stats (total=10	active=0	idle=10	waiting=0)
2023-05-17 15:22:51	364 [HikariPool-1 housekeeper] DEBUG [HikariPool] [RRN="] - [STAN="] - HikariPool-1 - Fill pool skipped	pool is at sufficient level.
2023-05-17 15:23:21	380 [HikariPool-1 housekeeper] DEBUG [HikariPool] [RRN="] - [STAN="] - HikariPool-1 - Pool stats (total=10	active=0	idle=10	waiting=0)
2023-05-17 15:23:21	380 [HikariPool-1 housekeeper] DEBUG [HikariPool] [RRN="] - [STAN="] - HikariPool-1 - Fill pool skipped	pool is at sufficient level.
2023-05-17 15:23:51	384 [HikariPool-1 housekeeper] DEBUG [HikariPool] [RRN="] - [STAN="] - HikariPool-1 - Pool stats (total=10	active=0	idle=10	waiting=0)
2023-05-17 15:23:51	384 [HikariPool-1 housekeeper] DEBUG [HikariPool] [RRN="] - [STAN="] - HikariPool-1 - Fill pool skipped	pool is at sufficient level.
2023-05-17 15:24:21	393 [HikariPool-1 housekeeper] DEBUG [HikariPool] [RRN="] - [STAN="] - HikariPool-1 - Pool stats (total=10	active=0	idle=10	waiting=0)
2023-05-17 15:24:21	393 [HikariPool-1 housekeeper] DEBUG [HikariPool] [RRN="] - [STAN="] - HikariPool-1 - Fill pool skipped	pool is at sufficient level.
2023-05-17 15:24:51	396 [HikariPool-1 housekeeper] DEBUG [HikariPool] [RRN="] - [STAN="] - HikariPool-1 - Pool stats (total=10	active=0	idle=10	waiting=0)
2023-05-17 15:24:51	396 [HikariPool-1 housekeeper] DEBUG [HikariPool] [RRN="] - [STAN="] - HikariPool-1 - Fill pool skipped	pool is at sufficient level.
2023-05-17 15:25:21	407 [HikariPool-1 housekeeper] DEBUG [HikariPool] [RRN="] - [STAN="] - HikariPool-1 - Pool stats (total=10	active=0	idle=10	waiting=0)
2023-05-17 15:25:21	407 [HikariPool-1 housekeeper] DEBUG [HikariPool] [RRN="] - [STAN="] - HikariPool-1 - Fill pool skipped	pool is at sufficient level.
2023-05-17 15:25:51	414 [HikariPool-1 housekeeper] DEBUG [HikariPool] [RRN="] - [STAN="] - HikariPool-1 - Pool stats (total=10	active=0	idle=10	waiting=0)
2023-05-17 15:25:51	414 [HikariPool-1 housekeeper] DEBUG [HikariPool] [RRN="] - [STAN="] - HikariPool-1 - Fill pool skipped	pool is at sufficient level.
2023-05-17 15:26:21	415 [HikariPool-1 housekeeper] DEBUG [HikariPool] [RRN="] - [STAN="] - HikariPool-1 - Pool stats (total=10	active=0	idle=10	waiting=0)
2023-05-17 15:26:21	415 [HikariPool-1 housekeeper] DEBUG [HikariPool] [RRN="] - [STAN="] - HikariPool-1 - Fill pool skipped	pool is at sufficient level.
2023-05-17 15:26:51	419 [HikariPool-1 housekeeper] DEBUG [HikariPool] [RRN="] - [STAN="] - HikariPool-1 - Pool stats (total=10	active=0	idle=10	waiting=0)
2023-05-17 15:26:51	419 [HikariPool-1 housekeeper] DEBUG [HikariPool] [RRN="] - [STAN="] - HikariPool-1 - Fill pool skipped	pool is at sufficient level.
2023-05-17 15:27:21	431 [HikariPool-1 housekeeper] DEBUG [HikariPool] [RRN="] - [STAN="] - HikariPool-1 - Pool stats (total=10	active=0	idle=10	waiting=0)
2023-05-17 15:27:21	431 [HikariPool-1 housekeeper] DEBUG [HikariPool] [RRN="] - [STAN="] - HikariPool-1 - Fill pool skipped	pool is at sufficient level.
2023-05-17 15:27:51	445 [HikariPool-1 housekeeper] DEBUG [HikariPool] [RRN="] - [STAN="] - HikariPool-1 - Pool stats (total=10	active=0	idle=10	waiting=0)
2023-05-17 15:27:51	445 [HikariPool-1 housekeeper] DEBUG [HikariPool] [RRN="] - [STAN="] - HikariPool-1 - Fill pool skipped	pool is at sufficient level.
2023-05-17 15:28:21	458 [HikariPool-1 housekeeper] DEBUG [HikariPool] [RRN="] - [STAN="] - HikariPool-1 - Pool stats (total=10	active=0	idle=10	waiting=0)
2023-05-17 15:28:21	458 [HikariPool-1 housekeeper] DEBUG [HikariPool] [RRN="] - [STAN="] - HikariPool-1 - Fill pool skipped	pool is at sufficient level.
2023-05-17 15:28:51	463 [HikariPool-1 housekeeper] DEBUG [HikariPool] [RRN="] - [STAN="] - HikariPool-1 - Pool stats (total=10	active=0	idle=10	waiting=0)
2023-05-17 15:28:51	463 [HikariPool-1 housekeeper] DEBUG [HikariPool] [RRN="] - [STAN="] - HikariPool-1 - Fill pool skipped	pool is at sufficient level.
2023-05-17 15:29:21	478 [HikariPool-1 housekeeper] DEBUG [HikariPool] [RRN="] - [STAN="] - HikariPool-1 - Pool stats (total=10	active=0	idle=10	waiting=0)
2023-05-17 15:29:21	478 [HikariPool-1 housekeeper] DEBUG [HikariPool] [RRN="] - [STAN="] - HikariPool-1 - Fill pool skipped	pool is at sufficient level.
2023-05-17 15:29:51	481 [HikariPool-1 housekeeper] DEBUG [HikariPool] [RRN="] - [STAN="] - HikariPool-1 - Pool stats (total=10	active=0	idle=10	waiting=0)
2023-05-17 15:29:51	481 [HikariPool-1 housekeeper] DEBUG [HikariPool] [RRN="] - [STAN="] - HikariPool-1 - Fill pool skipped	pool is at sufficient level.
2023-05-17 15:30:21	490 [HikariPool-1 housekeeper] DEBUG [HikariPool] [RRN="] - [STAN="] - HikariPool-1 - Pool stats (total=10	active=0	idle=10	waiting=0)
2023-05-17 15:30:21	490 [HikariPool-1 housekeeper] DEBUG [HikariPool] [RRN="] - [STAN="] - HikariPool-1 - Fill pool skipped	pool is at sufficient level.
2023-05-17 15:30:51	494 [HikariPool-1 housekeeper] DEBUG [HikariPool] [RRN="] - [STAN="] - HikariPool-1 - Pool stats (total=10	active=0	idle=10	waiting=0)
2023-05-17 15:30:51	494 [HikariPool-1 housekeeper] DEBUG [HikariPool] [RRN="] - [STAN="] - HikariPool-1 - Fill pool skipped	pool is at sufficient level.
2023-05-17 15:31:21	510 [HikariPool-1 housekeeper] DEBUG [HikariPool] [RRN="] - [STAN="] - HikariPool-1 - Pool stats (total=10	active=0	idle=10	waiting=0)
2023-05-17 15:31:21	510 [HikariPool-1 housekeeper] DEBUG [HikariPool] [RRN="] - [STAN="] - HikariPool-1 - Fill pool skipped	pool is at sufficient level.
2023-05-17 15:31:51	523 [HikariPool-1 housekeeper] DEBUG [HikariPool] [RRN="] - [STAN="] - HikariPool-1 - Pool stats (total=10	active=0	idle=10	waiting=0)
2023-05-17 15:31:51	523 [HikariPool-1 housekeeper] DEBUG [HikariPool] [RRN="] - [STAN="] - HikariPool-1 - Fill pool skipped	pool is at sufficient level.
2023-05-17 15:32:21	532 [HikariPool-1 housekeeper] DEBUG [HikariPool] [RRN="] - [STAN="] - HikariPool-1 - Pool stats (total=10	active=0	idle=10	waiting=0)
2023-05-17 15:32:21	532 [HikariPool-1 housekeeper] DEBUG [HikariPool] [RRN="] - [STAN="] - HikariPool-1 - Fill pool skipped	pool is at sufficient level.
2023-05-17 15:32:51	540 [HikariPool-1 housekeeper] DEBUG [HikariPool] [RRN="] - [STAN="] - HikariPool-1 - Pool stats (total=10	active=0	idle=10	waiting=0)
2023-05-17 15:32:51	540 [HikariPool-1 housekeeper] DEBUG [HikariPool] [RRN="] - [STAN="] - HikariPool-1 - Fill pool skipped	pool is at sufficient level.
2023-05-17 15:33:21	543 [HikariPool-1 housekeeper] DEBUG [HikariPool] [RRN="] - [STAN="] - HikariPool-1 - Pool stats (total=10	active=0	idle=10	waiting=0)
2023-05-17 15:33:21	543 [HikariPool-1 housekeeper] DEBUG [HikariPool] [RRN="] - [STAN="] - HikariPool-1 - Fill pool skipped	pool is at sufficient level.
2023-05-17 15:33:51	557 [HikariPool-1 housekeeper] DEBUG [HikariPool] [RRN="] - [STAN="] - HikariPool-1 - Pool stats (total=10	active=0	idle=10	waiting=0)
2023-05-17 15:33:51	557 [HikariPool-1 housekeeper] DEBUG [HikariPool] [RRN="] - [STAN="] - HikariPool-1 - Fill pool skipped	pool is at sufficient level.
2023-05-17 15:34:21	569 [HikariPool-1 housekeeper] DEBUG [HikariPool] [RRN="] - [STAN="] - HikariPool-1 - Pool stats (total=10	active=0	idle=10	waiting=0)
2023-05-17 15:34:21	569 [HikariPool-1 housekeeper] DEBUG [HikariPool] [RRN="] - [STAN="] - HikariPool-1 - Fill pool skipped	pool is at sufficient level.
2023-05-17 15:34:51	583 [HikariPool-1 housekeeper] DEBUG [HikariPool] [RRN="] - [STAN="] - HikariPool-1 - Pool stats (total=10	active=0	idle=10	waiting=0)
2023-05-17 15:34:51	583 [HikariPool-1 housekeeper] DEBUG [HikariPool] [RRN="] - [STAN="] - HikariPool-1 - Fill pool skipped	pool is at sufficient level.
2023-05-17 15:35:21	585 [HikariPool-1 housekeeper] DEBUG [HikariPool] [RRN="] - [STAN="] - HikariPool-1 - Pool stats (total=10	active=0	idle=10	waiting=0)
2023-05-17 15:35:21	585 [HikariPool-1 housekeeper] DEBUG [HikariPool] [RRN="] - [STAN="] - HikariPool-1 - Fill pool skipped	pool is at sufficient level.
2023-05-17 15:35:51	598 [HikariPool-1 housekeeper] DEBUG [HikariPool] [RRN="] - [STAN="] - HikariPool-1 - Pool stats (total=10	active=0	idle=10	waiting=0)
2023-05-17 15:35:51	598 [HikariPool-1 housekeeper] DEBUG [HikariPool] [RRN="] - [STAN="] - HikariPool-1 - Fill pool skipped	pool is at sufficient level.
2023-05-17 15:36:21	602 [HikariPool-1 housekeeper] DEBUG [HikariPool] [RRN="] - [STAN="] - HikariPool-1 - Pool stats (total=10	active=0	idle=10	waiting=0)
2023-05-17 15:36:21	602 [HikariPool-1 housekeeper] DEBUG [HikariPool] [RRN="] - [STAN="] - HikariPool-1 - Fill pool skipped	pool is at sufficient level.
2023-05-17 15:36:51	610 [HikariPool-1 housekeeper] DEBUG [HikariPool] [RRN="] - [STAN="] - HikariPool-1 - Pool stats (total=10	active=0	idle=10	waiting=0)
2023-05-17 15:36:51	610 [HikariPool-1 housekeeper] DEBUG [HikariPool] [RRN="] - [STAN="] - HikariPool-1 - Fill pool skipped	pool is at sufficient level.
2023-05-17 15:37:08	576 [HikariPool-1 connection closer] DEBUG [PoolBase] [RRN="] - [STAN="] - HikariPool-1 - Closing connection com.mysql.cj.jdbc.ConnectionImpl@55f3dc24: (connection has passed maxLifetime)
2023-05-17 15:37:08	600 [HikariPool-1 connection adder] DEBUG [HikariPool] [RRN="] - [STAN="] - HikariPool-1 - Added connection com.mysql.cj.jdbc.ConnectionImpl@5ed14047
2023-05-17 15:37:08	899 [HikariPool-1 connection closer] DEBUG [HikariPool] [RRN="] - [STAN="] - HikariPool-1 - Fill pool skipped	pool is at sufficient level.
2023-05-17 15:37:09	102 [HikariPool-1 connection closer] DEBUG [PoolBase] [RRN="] - [STAN="] - HikariPool-1 - Closing connection com.mysql.cj.jdbc.ConnectionImpl@cc11bfb: (connection has passed maxLifetime)
2023-05-17 15:37:09	114 [HikariPool-1 connection adder] DEBUG [HikariPool] [RRN="] - [STAN="] - HikariPool-1 - Added connection com.mysql.cj.jdbc.ConnectionImpl@1fec4a7c
2023-05-17 15:37:14	949 [HikariPool-1 connection closer] DEBUG [PoolBase] [RRN="] - [STAN="] - HikariPool-1 - Closing connection com.mysql.cj.jdbc.ConnectionImpl@17e9f303: (connection has passed maxLifetime)
2023-05-17 15:37:14	966 [HikariPool-1 connection adder] DEBUG [HikariPool] [RRN="] - [STAN="] - HikariPool-1 - Added connection com.mysql.cj.jdbc.ConnectionImpl@69dcf60b
2023-05-17 15:37:18	069 [HikariPool-1 connection closer] DEBUG [PoolBase] [RRN="] - [STAN="] - HikariPool-1 - Closing connection com.mysql.cj.jdbc.ConnectionImpl@4b64d96d: (connection has passed maxLifetime)
2023-05-17 15:37:18	081 [HikariPool-1 connection adder] DEBUG [HikariPool] [RRN="] - [STAN="] - HikariPool-1 - Added connection com.mysql.cj.jdbc.ConnectionImpl@28e1fc30
2023-05-17 15:37:19	898 [HikariPool-1 connection closer] DEBUG [PoolBase] [RRN="] - [STAN="] - HikariPool-1 - Closing connection com.mysql.cj.jdbc.ConnectionImpl@6e38b2d6: (connection has passed maxLifetime)
2023-05-17 15:37:19	905 [HikariPool-1 connection adder] DEBUG [HikariPool] [RRN="] - [STAN="] - HikariPool-1 - Added connection com.mysql.cj.jdbc.ConnectionImpl@1903d239
2023-05-17 15:37:21	617 [HikariPool-1 housekeeper] DEBUG [HikariPool] [RRN="] - [STAN="] - HikariPool-1 - Pool stats (total=10	active=0	idle=10	waiting=0)
2023-05-17 15:37:21	617 [HikariPool-1 housekeeper] DEBUG [HikariPool] [RRN="] - [STAN="] - HikariPool-1 - Fill pool skipped	pool is at sufficient level.
2023-05-17 15:37:33	113 [HikariPool-1 connection closer] DEBUG [PoolBase] [RRN="] - [STAN="] - HikariPool-1 - Closing connection com.mysql.cj.jdbc.ConnectionImpl@3b19ffc4: (connection has passed maxLifetime)
2023-05-17 15:37:33	127 [HikariPool-1 connection adder] DEBUG [HikariPool] [RRN="] - [STAN="] - HikariPool-1 - Added connection com.mysql.cj.jdbc.ConnectionImpl@2815d3a0
2023-05-17 15:37:34	686 [HikariPool-1 connection closer] DEBUG [PoolBase] [RRN="] - [STAN="] - HikariPool-1 - Closing connection com.mysql.cj.jdbc.ConnectionImpl@a59d356: (connection has passed maxLifetime)
2023-05-17 15:37:34	693 [HikariPool-1 connection adder] DEBUG [HikariPool] [RRN="] - [STAN="] - HikariPool-1 - Added connection com.mysql.cj.jdbc.ConnectionImpl@2273468c
2023-05-17 15:37:36	244 [HikariPool-1 connection closer] DEBUG [PoolBase] [RRN="] - [STAN="] - HikariPool-1 - Closing connection com.mysql.cj.jdbc.ConnectionImpl@1cbbbf1f: (connection has passed maxLifetime)
2023-05-17 15:37:36	246 [HikariPool-1 connection adder] DEBUG [HikariPool] [RRN="] - [STAN="] - HikariPool-1 - Added connection com.mysql.cj.jdbc.ConnectionImpl@5a3e9570
2023-05-17 15:37:44	865 [HikariPool-1 connection closer] DEBUG [PoolBase] [RRN="] - [STAN="] - HikariPool-1 - Closing connection com.mysql.cj.jdbc.ConnectionImpl@628d2b82: (connection has passed maxLifetime)
2023-05-17 15:37:44	881 [HikariPool-1 connection adder] DEBUG [HikariPool] [RRN="] - [STAN="] - HikariPool-1 - Added connection com.mysql.cj.jdbc.ConnectionImpl@54cb66e4
2023-05-17 15:37:50	071 [HikariPool-1 connection closer] DEBUG [PoolBase] [RRN="] - [STAN="] - HikariPool-1 - Closing connection com.mysql.cj.jdbc.ConnectionImpl@6a762c19: (connection has passed maxLifetime)
2023-05-17 15:37:50	102 [HikariPool-1 connection adder] DEBUG [HikariPool] [RRN="] - [STAN="] - HikariPool-1 - Added connection com.mysql.cj.jdbc.ConnectionImpl@7015173b
2023-05-17 15:37:51	627 [HikariPool-1 housekeeper] DEBUG [HikariPool] [RRN="] - [STAN="] - HikariPool-1 - Pool stats (total=10	active=0	idle=10	waiting=0)
2023-05-17 15:37:51	627 [HikariPool-1 housekeeper] DEBUG [HikariPool] [RRN="] - [STAN="] - HikariPool-1 - Fill pool skipped	pool is at sufficient level.
2023-05-17 15:38:21	639 [HikariPool-1 housekeeper] DEBUG [HikariPool] [RRN="] - [STAN="] - HikariPool-1 - Pool stats (total=10	active=0	idle=10	waiting=0)
2023-05-17 15:38:21	639 [HikariPool-1 housekeeper] DEBUG [HikariPool] [RRN="] - [STAN="] - HikariPool-1 - Fill pool skipped	pool is at sufficient level.
2023-05-17 15:38:51	645 [HikariPool-1 housekeeper] DEBUG [HikariPool] [RRN="] - [STAN="] - HikariPool-1 - Pool stats (total=10	active=0	idle=10	waiting=0)
2023-05-17 15:38:51	645 [HikariPool-1 housekeeper] DEBUG [HikariPool] [RRN="] - [STAN="] - HikariPool-1 - Fill pool skipped	pool is at sufficient level.
2023-05-17 15:39:21	658 [HikariPool-1 housekeeper] DEBUG [HikariPool] [RRN="] - [STAN="] - HikariPool-1 - Pool stats (total=10	active=0	idle=10	waiting=0)
2023-05-17 15:39:21	658 [HikariPool-1 housekeeper] DEBUG [HikariPool] [RRN="] - [STAN="] - HikariPool-1 - Fill pool skipped	pool is at sufficient level.
2023-05-17 15:39:51	658 [HikariPool-1 housekeeper] DEBUG [HikariPool] [RRN="] - [STAN="] - HikariPool-1 - Pool stats (total=10	active=0	idle=10	waiting=0)
2023-05-17 15:39:51	658 [HikariPool-1 housekeeper] DEBUG [HikariPool] [RRN="] - [STAN="] - HikariPool-1 - Fill pool skipped	pool is at sufficient level.
2023-05-17 15:40:21	662 [HikariPool-1 housekeeper] DEBUG [HikariPool] [RRN="] - [STAN="] - HikariPool-1 - Pool stats (total=10	active=0	idle=10	waiting=0)
2023-05-17 15:40:21	662 [HikariPool-1 housekeeper] DEBUG [HikariPool] [RRN="] - [STAN="] - HikariPool-1 - Fill pool skipped	pool is at sufficient level.
2023-05-17 15:40:51	665 [HikariPool-1 housekeeper] DEBUG [HikariPool] [RRN="] - [STAN="] - HikariPool-1 - Pool stats (total=10	active=0	idle=10	waiting=0)
2023-05-17 15:40:51	665 [HikariPool-1 housekeeper] DEBUG [HikariPool] [RRN="] - [STAN="] - HikariPool-1 - Fill pool skipped	pool is at sufficient level.
2023-05-17 15:41:21	672 [HikariPool-1 housekeeper] DEBUG [HikariPool] [RRN="] - [STAN="] - HikariPool-1 - Pool stats (total=10	active=0	idle=10	waiting=0)
2023-05-17 15:41:21	672 [HikariPool-1 housekeeper] DEBUG [HikariPool] [RRN="] - [STAN="] - HikariPool-1 - Fill pool skipped	pool is at sufficient level.
2023-05-17 15:41:51	682 [HikariPool-1 housekeeper] DEBUG [HikariPool] [RRN="] - [STAN="] - HikariPool-1 - Pool stats (total=10	active=0	idle=10	waiting=0)
2023-05-17 15:41:51	682 [HikariPool-1 housekeeper] DEBUG [HikariPool] [RRN="] - [STAN="] - HikariPool-1 - Fill pool skipped	pool is at sufficient level.
2023-05-17 15:42:21	685 [HikariPool-1 housekeeper] DEBUG [HikariPool] [RRN="] - [STAN="] - HikariPool-1 - Pool stats (total=10	active=0	idle=10	waiting=0)
2023-05-17 15:42:21	685 [HikariPool-1 housekeeper] DEBUG [HikariPool] [RRN="] - [STAN="] - HikariPool-1 - Fill pool skipped	pool is at sufficient level.
2023-05-17 15:42:51	695 [HikariPool-1 housekeeper] DEBUG [HikariPool] [RRN="] - [STAN="] - HikariPool-1 - Pool stats (total=10	active=0	idle=10	waiting=0)
2023-05-17 15:42:51	695 [HikariPool-1 housekeeper] DEBUG [HikariPool] [RRN="] - [STAN="] - HikariPool-1 - Fill pool skipped	pool is at sufficient level.
2023-05-17 15:43:21	708 [HikariPool-1 housekeeper] DEBUG [HikariPool] [RRN="] - [STAN="] - HikariPool-1 - Pool stats (total=10	active=0	idle=10	waiting=0)
2023-05-17 15:43:21	708 [HikariPool-1 housekeeper] DEBUG [HikariPool] [RRN="] - [STAN="] - HikariPool-1 - Fill pool skipped	pool is at sufficient level.
2023-05-17 15:43:51	717 [HikariPool-1 housekeeper] DEBUG [HikariPool] [RRN="] - [STAN="] - HikariPool-1 - Pool stats (total=10	active=0	idle=10	waiting=0)
2023-05-17 15:43:51	717 [HikariPool-1 housekeeper] DEBUG [HikariPool] [RRN="] - [STAN="] - HikariPool-1 - Fill pool skipped	pool is at sufficient level.
2023-05-17 15:44:21	725 [HikariPool-1 housekeeper] DEBUG [HikariPool] [RRN="] - [STAN="] - HikariPool-1 - Pool stats (total=10	active=0	idle=10	waiting=0)
2023-05-17 15:44:21	725 [HikariPool-1 housekeeper] DEBUG [HikariPool] [RRN="] - [STAN="] - HikariPool-1 - Fill pool skipped	pool is at sufficient level.
2023-05-17 15:44:51	731 [HikariPool-1 housekeeper] DEBUG [HikariPool] [RRN="] - [STAN="] - HikariPool-1 - Pool stats (total=10	active=0	idle=10	waiting=0)
2023-05-17 15:44:51	731 [HikariPool-1 housekeeper] DEBUG [HikariPool] [RRN="] - [STAN="] - HikariPool-1 - Fill pool skipped	pool is at sufficient level.
2023-05-17 15:45:21	746 [HikariPool-1 housekeeper] DEBUG [HikariPool] [RRN="] - [STAN="] - HikariPool-1 - Pool stats (total=10	active=0	idle=10	waiting=0)
2023-05-17 15:45:21	746 [HikariPool-1 housekeeper] DEBUG [HikariPool] [RRN="] - [STAN="] - HikariPool-1 - Fill pool skipped	pool is at sufficient level.
2023-05-17 15:45:51	749 [HikariPool-1 housekeeper] DEBUG [HikariPool] [RRN="] - [STAN="] - HikariPool-1 - Pool stats (total=10	active=0	idle=10	waiting=0)
2023-05-17 15:45:51	749 [HikariPool-1 housekeeper] DEBUG [HikariPool] [RRN="] - [STAN="] - HikariPool-1 - Fill pool skipped	pool is at sufficient level.
2023-05-17 15:46:21	751 [HikariPool-1 housekeeper] DEBUG [HikariPool] [RRN="] - [STAN="] - HikariPool-1 - Pool stats (total=10	active=0	idle=10	waiting=0)
2023-05-17 15:46:21	751 [HikariPool-1 housekeeper] DEBUG [HikariPool] [RRN="] - [STAN="] - HikariPool-1 - Fill pool skipped	pool is at sufficient level.
2023-05-17 15:46:51	752 [HikariPool-1 housekeeper] DEBUG [HikariPool] [RRN="] - [STAN="] - HikariPool-1 - Pool stats (total=10	active=0	idle=10	waiting=0)
2023-05-17 15:46:51	752 [HikariPool-1 housekeeper] DEBUG [HikariPool] [RRN="] - [STAN="] - HikariPool-1 - Fill pool skipped	pool is at sufficient level.
2023-05-17 15:47:21	756 [HikariPool-1 housekeeper] DEBUG [HikariPool] [RRN="] - [STAN="] - HikariPool-1 - Pool stats (total=10	active=0	idle=10	waiting=0)
2023-05-17 15:47:21	756 [HikariPool-1 housekeeper] DEBUG [HikariPool] [RRN="] - [STAN="] - HikariPool-1 - Fill pool skipped	pool is at sufficient level.
2023-05-17 15:47:51	763 [HikariPool-1 housekeeper] DEBUG [HikariPool] [RRN="] - [STAN="] - HikariPool-1 - Pool stats (total=10	active=0	idle=10	waiting=0)
2023-05-17 15:47:51	763 [HikariPool-1 housekeeper] DEBUG [HikariPool] [RRN="] - [STAN="] - HikariPool-1 - Fill pool skipped	pool is at sufficient level.
2023-05-17 15:48:21	774 [HikariPool-1 housekeeper] DEBUG [HikariPool] [RRN="] - [STAN="] - HikariPool-1 - Pool stats (total=10	active=0	idle=10	waiting=0)
2023-05-17 15:48:21	774 [HikariPool-1 housekeeper] DEBUG [HikariPool] [RRN="] - [STAN="] - HikariPool-1 - Fill pool skipped	pool is at sufficient level.
2023-05-17 15:48:51	781 [HikariPool-1 housekeeper] DEBUG [HikariPool] [RRN="] - [STAN="] - HikariPool-1 - Pool stats (total=10	active=0	idle=10	waiting=0)
2023-05-17 15:48:51	781 [HikariPool-1 housekeeper] DEBUG [HikariPool] [RRN="] - [STAN="] - HikariPool-1 - Fill pool skipped	pool is at sufficient level.
2023-05-17 15:49:21	792 [HikariPool-1 housekeeper] DEBUG [HikariPool] [RRN="] - [STAN="] - HikariPool-1 - Pool stats (total=10	active=0	idle=10	waiting=0)
2023-05-17 15:49:21	792 [HikariPool-1 housekeeper] DEBUG [HikariPool] [RRN="] - [STAN="] - HikariPool-1 - Fill pool skipped	pool is at sufficient level.
2023-05-17 15:49:51	795 [HikariPool-1 housekeeper] DEBUG [HikariPool] [RRN="] - [STAN="] - HikariPool-1 - Pool stats (total=10	active=0	idle=10	waiting=0)
2023-05-17 15:49:51	795 [HikariPool-1 housekeeper] DEBUG [HikariPool] [RRN="] - [STAN="] - HikariPool-1 - Fill pool skipped	pool is at sufficient level.
2023-05-17 15:50:21	808 [HikariPool-1 housekeeper] DEBUG [HikariPool] [RRN="] - [STAN="] - HikariPool-1 - Pool stats (total=10	active=0	idle=10	waiting=0)
2023-05-17 15:50:21	808 [HikariPool-1 housekeeper] DEBUG [HikariPool] [RRN="] - [STAN="] - HikariPool-1 - Fill pool skipped	pool is at sufficient level.
2023-05-17 15:50:51	822 [HikariPool-1 housekeeper] DEBUG [HikariPool] [RRN="] - [STAN="] - HikariPool-1 - Pool stats (total=10	active=0	idle=10	waiting=0)
2023-05-17 15:50:51	822 [HikariPool-1 housekeeper] DEBUG [HikariPool] [RRN="] - [STAN="] - HikariPool-1 - Fill pool skipped	pool is at sufficient level.
2023-05-17 15:51:21	834 [HikariPool-1 housekeeper] DEBUG [HikariPool] [RRN="] - [STAN="] - HikariPool-1 - Pool stats (total=10	active=0	idle=10	waiting=0)
2023-05-17 15:51:21	834 [HikariPool-1 housekeeper] DEBUG [HikariPool] [RRN="] - [STAN="] - HikariPool-1 - Fill pool skipped	pool is at sufficient level.
2023-05-17 15:51:51	836 [HikariPool-1 housekeeper] DEBUG [HikariPool] [RRN="] - [STAN="] - HikariPool-1 - Pool stats (total=10	active=0	idle=10	waiting=0)
2023-05-17 15:51:51	836 [HikariPool-1 housekeeper] DEBUG [HikariPool] [RRN="] - [STAN="] - HikariPool-1 - Fill pool skipped	pool is at sufficient level.
2023-05-17 15:52:21	838 [HikariPool-1 housekeeper] DEBUG [HikariPool] [RRN="] - [STAN="] - HikariPool-1 - Pool stats (total=10	active=0	idle=10	waiting=0)
2023-05-17 15:52:21	838 [HikariPool-1 housekeeper] DEBUG [HikariPool] [RRN="] - [STAN="] - HikariPool-1 - Fill pool skipped	pool is at sufficient level.
2023-05-17 15:52:51	854 [HikariPool-1 housekeeper] DEBUG [HikariPool] [RRN="] - [STAN="] - HikariPool-1 - Pool stats (total=10	active=0	idle=10	waiting=0)
2023-05-17 15:52:51	854 [HikariPool-1 housekeeper] DEBUG [HikariPool] [RRN="] - [STAN="] - HikariPool-1 - Fill pool skipped	pool is at sufficient level.
