# Supplementary material for: Enhancing security in financial transactions: a novel blockchain-based federated learning framework for detecting counterfeit data in fintech
Source: PeerJ Comput Sci. 2024 Sep 23;10:e2280. doi: 10.7717/peerj-cs.2280 (PMC11622837; doi:10.7717/peerj-cs.2280)
Supplement: Supplemental Information 1 [file peerj-cs-10-2280-s001.zip › Federated-Client-master/federated-client/logs/application.2023-08-09.log]

2023-08-09 14:16:02,593 [main] INFO  [FederatedClientApplication] [RRN="] - [STAN="] - Starting FederatedClientApplication on Hasnain-Rabbani with PID 18980 (E:\Workspace\Eclipse\zeroinfinity\thesis\federated-client\federated-client\target\classes started by hp in E:\Workspace\Eclipse\zeroinfinity\thesis\federated-client\federated-client) 
2023-08-09 14:16:02,595 [main] INFO  [FederatedClientApplication] [RRN="] - [STAN="] - The following profiles are active: client1 
2023-08-09 14:16:03,905 [main] INFO  [RepositoryConfigurationDelegate] [RRN="] - [STAN="] - Bootstrapping Spring Data JPA repositories in DEFERRED mode. 
2023-08-09 14:16:03,987 [main] INFO  [RepositoryConfigurationDelegate] [RRN="] - [STAN="] - Finished Spring Data repository scanning in 68ms. Found 3 JPA repository interfaces. 
2023-08-09 14:16:04,261 [main] INFO  [EnableEncryptablePropertiesBeanFactoryPostProcessor] [RRN="] - [STAN="] - Post-processing PropertySource instances 
2023-08-09 14:16:04,362 [main] INFO  [EncryptablePropertySourceConverter] [RRN="] - [STAN="] - Converting PropertySource configurationProperties [org.springframework.boot.context.properties.source.ConfigurationPropertySourcesPropertySource] to AOP Proxy 
2023-08-09 14:16:04,362 [main] INFO  [EncryptablePropertySourceConverter] [RRN="] - [STAN="] - Converting PropertySource commandLineArgs [org.springframework.core.env.SimpleCommandLinePropertySource] to EncryptableEnumerablePropertySourceWrapper 
2023-08-09 14:16:04,363 [main] INFO  [EncryptablePropertySourceConverter] [RRN="] - [STAN="] - Converting PropertySource servletConfigInitParams [org.springframework.core.env.PropertySource$StubPropertySource] to EncryptablePropertySourceWrapper 
2023-08-09 14:16:04,363 [main] INFO  [EncryptablePropertySourceConverter] [RRN="] - [STAN="] - Converting PropertySource servletContextInitParams [org.springframework.core.env.PropertySource$StubPropertySource] to EncryptablePropertySourceWrapper 
2023-08-09 14:16:04,363 [main] INFO  [EncryptablePropertySourceConverter] [RRN="] - [STAN="] - Converting PropertySource systemProperties [org.springframework.core.env.PropertiesPropertySource] to EncryptableMapPropertySourceWrapper 
2023-08-09 14:16:04,363 [main] INFO  [EncryptablePropertySourceConverter] [RRN="] - [STAN="] - Converting PropertySource systemEnvironment [org.springframework.boot.env.SystemEnvironmentPropertySourceEnvironmentPostProcessor$OriginAwareSystemEnvironmentPropertySource] to EncryptableSystemEnvironmentPropertySourceWrapper 
2023-08-09 14:16:04,363 [main] INFO  [EncryptablePropertySourceConverter] [RRN="] - [STAN="] - Converting PropertySource random [org.springframework.boot.env.RandomValuePropertySource] to EncryptablePropertySourceWrapper 
2023-08-09 14:16:04,364 [main] INFO  [EncryptablePropertySourceConverter] [RRN="] - [STAN="] - Converting PropertySource applicationConfig: [file:./application-client1.yml] [org.springframework.boot.env.OriginTrackedMapPropertySource] to EncryptableMapPropertySourceWrapper 
2023-08-09 14:16:04,573 [main] INFO  [DefaultLazyPropertyFilter] [RRN="] - [STAN="] - Property Filter custom Bean not found with name 'encryptablePropertyFilter'. Initializing Default Property Filter 
2023-08-09 14:16:05,367 [main] INFO  [TomcatWebServer] [RRN="] - [STAN="] - Tomcat initialized with port(s): 9091 (http) 
2023-08-09 14:16:05,381 [main] INFO  [Http11NioProtocol] [RRN="] - [STAN="] - Initializing ProtocolHandler ["http-nio-9091"] 
2023-08-09 14:16:05,383 [main] INFO  [StandardService] [RRN="] - [STAN="] - Starting service [Tomcat] 
2023-08-09 14:16:05,383 [main] INFO  [StandardEngine] [RRN="] - [STAN="] - Starting Servlet engine: [Apache Tomcat/9.0.36] 
2023-08-09 14:16:05,497 [main] INFO  [[/]] [RRN="] - [STAN="] - Initializing Spring embedded WebApplicationContext 
2023-08-09 14:16:05,498 [main] INFO  [ServletWebServerApplicationContext] [RRN="] - [STAN="] - Root WebApplicationContext: initialization completed in 2818 ms 
2023-08-09 14:16:05,506 [main] INFO  [DefaultLazyPropertyResolver] [RRN="] - [STAN="] - Property Resolver custom Bean not found with name 'encryptablePropertyResolver'. Initializing Default Property Resolver 
2023-08-09 14:16:05,511 [main] INFO  [DefaultLazyPropertyDetector] [RRN="] - [STAN="] - Property Detector custom Bean not found with name 'encryptablePropertyDetector'. Initializing Default Property Detector 
2023-08-09 14:16:05,648 [main] DEBUG [HikariConfig] [RRN="] - [STAN="] - Driver class com.mysql.cj.jdbc.Driver found in Thread context class loader sun.misc.Launcher$AppClassLoader@73d16e93 
2023-08-09 14:16:06,143 [main] INFO  [ThreadPoolTaskExecutor] [RRN="] - [STAN="] - Initializing ExecutorService 'applicationTaskExecutor' 
2023-08-09 14:16:06,301 [main] WARN  [JpaBaseConfiguration$JpaWebConfiguration] [RRN="] - [STAN="] - spring.jpa.open-in-view is enabled by default. Therefore, database queries may be performed during view rendering. Explicitly configure spring.jpa.open-in-view to disable this warning 
2023-08-09 14:16:06,643 [task-1] INFO  [LogHelper] [RRN="] - [STAN="] - HHH000204: Processing PersistenceUnitInfo [name: default] 
2023-08-09 14:16:06,774 [task-1] INFO  [Version] [RRN="] - [STAN="] - HHH000412: Hibernate ORM core version 5.4.17.Final 
2023-08-09 14:16:07,127 [task-1] INFO  [Version] [RRN="] - [STAN="] - HCANN000001: Hibernate Commons Annotations {5.1.0.Final} 
2023-08-09 14:16:07,256 [main] INFO  [DefaultSecurityFilterChain] [RRN="] - [STAN="] - Creating filter chain: Ant [pattern='/v2/api-docs'], [] 
2023-08-09 14:16:07,256 [main] INFO  [DefaultSecurityFilterChain] [RRN="] - [STAN="] - Creating filter chain: Ant [pattern='/configuration/ui'], [] 
2023-08-09 14:16:07,256 [main] INFO  [DefaultSecurityFilterChain] [RRN="] - [STAN="] - Creating filter chain: Ant [pattern='/swagger-resources/**'], [] 
2023-08-09 14:16:07,256 [main] INFO  [DefaultSecurityFilterChain] [RRN="] - [STAN="] - Creating filter chain: Ant [pattern='/configuration/**'], [] 
2023-08-09 14:16:07,258 [main] INFO  [DefaultSecurityFilterChain] [RRN="] - [STAN="] - Creating filter chain: Ant [pattern='/swagger-ui.html'], [] 
2023-08-09 14:16:07,258 [main] INFO  [DefaultSecurityFilterChain] [RRN="] - [STAN="] - Creating filter chain: Ant [pattern='/webjars/**'], [] 
2023-08-09 14:16:07,323 [main] INFO  [PropertySourcedRequestMappingHandlerMapping] [RRN="] - [STAN="] - Mapped URL path [/v2/api-docs] onto method [springfox.documentation.swagger2.web.Swagger2Controller#getDocumentation(String, HttpServletRequest)] 
2023-08-09 14:16:07,361 [task-1] DEBUG [HikariConfig] [RRN="] - [STAN="] - HikariPool-1 - configuration: 
2023-08-09 14:16:07,366 [task-1] DEBUG [HikariConfig] [RRN="] - [STAN="] - allowPoolSuspension.............false 
2023-08-09 14:16:07,366 [task-1] DEBUG [HikariConfig] [RRN="] - [STAN="] - autoCommit......................true 
2023-08-09 14:16:07,369 [task-1] DEBUG [HikariConfig] [RRN="] - [STAN="] - catalog.........................none 
2023-08-09 14:16:07,370 [task-1] DEBUG [HikariConfig] [RRN="] - [STAN="] - connectionInitSql...............none 
2023-08-09 14:16:07,370 [task-1] DEBUG [HikariConfig] [RRN="] - [STAN="] - connectionTestQuery.............none 
2023-08-09 14:16:07,370 [task-1] DEBUG [HikariConfig] [RRN="] - [STAN="] - connectionTimeout...............30000 
2023-08-09 14:16:07,370 [task-1] DEBUG [HikariConfig] [RRN="] - [STAN="] - dataSource......................none 
2023-08-09 14:16:07,370 [task-1] DEBUG [HikariConfig] [RRN="] - [STAN="] - dataSourceClassName.............none 
2023-08-09 14:16:07,370 [task-1] DEBUG [HikariConfig] [RRN="] - [STAN="] - dataSourceJNDI..................none 
2023-08-09 14:16:07,371 [task-1] DEBUG [HikariConfig] [RRN="] - [STAN="] - dataSourceProperties............{password=<masked>} 
2023-08-09 14:16:07,372 [task-1] DEBUG [HikariConfig] [RRN="] - [STAN="] - driverClassName................."com.mysql.cj.jdbc.Driver" 
2023-08-09 14:16:07,372 [task-1] DEBUG [HikariConfig] [RRN="] - [STAN="] - exceptionOverrideClassName......none 
2023-08-09 14:16:07,372 [task-1] DEBUG [HikariConfig] [RRN="] - [STAN="] - healthCheckProperties...........{} 
2023-08-09 14:16:07,372 [task-1] DEBUG [HikariConfig] [RRN="] - [STAN="] - healthCheckRegistry.............none 
2023-08-09 14:16:07,372 [task-1] DEBUG [HikariConfig] [RRN="] - [STAN="] - idleTimeout.....................600000 
2023-08-09 14:16:07,372 [task-1] DEBUG [HikariConfig] [RRN="] - [STAN="] - initializationFailTimeout.......1 
2023-08-09 14:16:07,373 [task-1] DEBUG [HikariConfig] [RRN="] - [STAN="] - isolateInternalQueries..........false 
2023-08-09 14:16:07,373 [task-1] DEBUG [HikariConfig] [RRN="] - [STAN="] - jdbcUrl.........................jdbc:mysql://localhost:3306/test1 
2023-08-09 14:16:07,373 [task-1] DEBUG [HikariConfig] [RRN="] - [STAN="] - leakDetectionThreshold..........0 
2023-08-09 14:16:07,373 [task-1] DEBUG [HikariConfig] [RRN="] - [STAN="] - maxLifetime.....................1800000 
2023-08-09 14:16:07,390 [task-1] DEBUG [HikariConfig] [RRN="] - [STAN="] - maximumPoolSize.................10 
2023-08-09 14:16:07,391 [task-1] DEBUG [HikariConfig] [RRN="] - [STAN="] - metricRegistry..................none 
2023-08-09 14:16:07,391 [task-1] DEBUG [HikariConfig] [RRN="] - [STAN="] - metricsTrackerFactory...........none 
2023-08-09 14:16:07,392 [task-1] DEBUG [HikariConfig] [RRN="] - [STAN="] - minimumIdle.....................10 
2023-08-09 14:16:07,392 [task-1] DEBUG [HikariConfig] [RRN="] - [STAN="] - password........................<masked> 
2023-08-09 14:16:07,392 [task-1] DEBUG [HikariConfig] [RRN="] - [STAN="] - poolName........................"HikariPool-1" 
2023-08-09 14:16:07,392 [task-1] DEBUG [HikariConfig] [RRN="] - [STAN="] - readOnly........................false 
2023-08-09 14:16:07,393 [task-1] DEBUG [HikariConfig] [RRN="] - [STAN="] - registerMbeans..................false 
2023-08-09 14:16:07,396 [task-1] DEBUG [HikariConfig] [RRN="] - [STAN="] - scheduledExecutor...............none 
2023-08-09 14:16:07,397 [task-1] DEBUG [HikariConfig] [RRN="] - [STAN="] - schema..........................none 
2023-08-09 14:16:07,397 [task-1] DEBUG [HikariConfig] [RRN="] - [STAN="] - threadFactory...................internal 
2023-08-09 14:16:07,397 [task-1] DEBUG [HikariConfig] [RRN="] - [STAN="] - transactionIsolation............default 
2023-08-09 14:16:07,397 [task-1] DEBUG [HikariConfig] [RRN="] - [STAN="] - username........................"root" 
2023-08-09 14:16:07,397 [task-1] DEBUG [HikariConfig] [RRN="] - [STAN="] - validationTimeout...............5000 
2023-08-09 14:16:07,397 [task-1] INFO  [HikariDataSource] [RRN="] - [STAN="] - HikariPool-1 - Starting... 
2023-08-09 14:16:07,492 [main] INFO  [DefaultSecurityFilterChain] [RRN="] - [STAN="] - Creating filter chain: any request, [org.springframework.security.web.context.request.async.WebAsyncManagerIntegrationFilter@64bebd55, org.springframework.security.web.context.SecurityContextPersistenceFilter@6b9fdbc6, org.springframework.security.web.header.HeaderWriterFilter@5e26f1ed, org.springframework.web.filter.CorsFilter@7c1a8f0f, org.springframework.security.web.authentication.logout.LogoutFilter@2a02e34b, com.zeroinfinity.federatedclient.config.JwtRequestFilter@7f5b9db, org.springframework.security.web.savedrequest.RequestCacheAwareFilter@52ae997b, org.springframework.security.web.servletapi.SecurityContextHolderAwareRequestFilter@20c812c8, org.springframework.security.web.authentication.AnonymousAuthenticationFilter@3730f716, org.springframework.security.web.session.SessionManagementFilter@32f32623, org.springframework.security.web.access.ExceptionTranslationFilter@66bf40e5, org.springframework.security.web.access.intercept.FilterSecurityInterceptor@6579cdbb] 
2023-08-09 14:16:07,961 [main] INFO  [Http11NioProtocol] [RRN="] - [STAN="] - Starting ProtocolHandler ["http-nio-9091"] 
2023-08-09 14:16:08,002 [main] INFO  [TomcatWebServer] [RRN="] - [STAN="] - Tomcat started on port(s): 9091 (http) with context path '' 
2023-08-09 14:16:08,003 [main] INFO  [DocumentationPluginsBootstrapper] [RRN="] - [STAN="] - Context refreshed 
2023-08-09 14:16:08,044 [main] INFO  [DocumentationPluginsBootstrapper] [RRN="] - [STAN="] - Found 1 custom documentation plugin(s) 
2023-08-09 14:16:08,124 [main] INFO  [ApiListingReferenceScanner] [RRN="] - [STAN="] - Scanning for api listing references 
2023-08-09 14:16:08,327 [main] INFO  [CachingOperationNameGenerator] [RRN="] - [STAN="] - Generating unique operation named: syncModelUsingGET_1 
2023-08-09 14:16:08,341 [main] INFO  [DeferredRepositoryInitializationListener] [RRN="] - [STAN="] - Triggering deferred initialization of Spring Data repositories… 
2023-08-09 14:16:11,712 [task-1] DEBUG [PoolBase] [RRN="] - [STAN="] - HikariPool-1 - Failed to create/setup connection: Communications link failure

The last packet sent successfully to the server was 0 milliseconds ago. The driver has not received any packets from the server. 
2023-08-09 14:16:11,715 [task-1] DEBUG [HikariPool] [RRN="] - [STAN="] - HikariPool-1 - Cannot acquire connection from data source 
com.mysql.cj.jdbc.exceptions.CommunicationsException: Communications link failure

The last packet sent successfully to the server was 0 milliseconds ago. The driver has not received any packets from the server.
	at com.mysql.cj.jdbc.exceptions.SQLError.createCommunicationsException(SQLError.java:174)
	at com.mysql.cj.jdbc.exceptions.SQLExceptionsMapping.translateException(SQLExceptionsMapping.java:64)
	at com.mysql.cj.jdbc.ConnectionImpl.createNewIO(ConnectionImpl.java:836)
	at com.mysql.cj.jdbc.ConnectionImpl.<init>(ConnectionImpl.java:456)
	at com.mysql.cj.jdbc.ConnectionImpl.getInstance(ConnectionImpl.java:246)
	at com.mysql.cj.jdbc.NonRegisteringDriver.connect(NonRegisteringDriver.java:197)
	at com.zaxxer.hikari.util.DriverDataSource.getConnection(DriverDataSource.java:138)
	at com.zaxxer.hikari.pool.PoolBase.newConnection(PoolBase.java:358)
	at com.zaxxer.hikari.pool.PoolBase.newPoolEntry(PoolBase.java:206)
	at com.zaxxer.hikari.pool.HikariPool.createPoolEntry(HikariPool.java:477)
	at com.zaxxer.hikari.pool.HikariPool.checkFailFast(HikariPool.java:560)
	at com.zaxxer.hikari.pool.HikariPool.<init>(HikariPool.java:115)
	at com.zaxxer.hikari.HikariDataSource.getConnection(HikariDataSource.java:112)
	at org.hibernate.engine.jdbc.connections.internal.DatasourceConnectionProviderImpl.getConnection(DatasourceConnectionProviderImpl.java:122)
	at org.hibernate.engine.jdbc.env.internal.JdbcEnvironmentInitiator$ConnectionProviderJdbcConnectionAccess.obtainConnection(JdbcEnvironmentInitiator.java:180)
	at org.hibernate.engine.jdbc.env.internal.JdbcEnvironmentInitiator.initiateService(JdbcEnvironmentInitiator.java:68)
	at org.hibernate.engine.jdbc.env.internal.JdbcEnvironmentInitiator.initiateService(JdbcEnvironmentInitiator.java:35)
	at org.hibernate.boot.registry.internal.StandardServiceRegistryImpl.initiateService(StandardServiceRegistryImpl.java:101)
	at org.hibernate.service.internal.AbstractServiceRegistryImpl.createService(AbstractServiceRegistryImpl.java:263)
	at org.hibernate.service.internal.AbstractServiceRegistryImpl.initializeService(AbstractServiceRegistryImpl.java:237)
	at org.hibernate.service.internal.AbstractServiceRegistryImpl.getService(AbstractServiceRegistryImpl.java:214)
	at org.hibernate.id.factory.internal.DefaultIdentifierGeneratorFactory.injectServices(DefaultIdentifierGeneratorFactory.java:152)
	at org.hibernate.service.internal.AbstractServiceRegistryImpl.injectDependencies(AbstractServiceRegistryImpl.java:286)
	at org.hibernate.service.internal.AbstractServiceRegistryImpl.initializeService(AbstractServiceRegistryImpl.java:243)
	at org.hibernate.service.internal.AbstractServiceRegistryImpl.getService(AbstractServiceRegistryImpl.java:214)
	at org.hibernate.boot.internal.InFlightMetadataCollectorImpl.<init>(InFlightMetadataCollectorImpl.java:176)
	at org.hibernate.boot.model.process.spi.MetadataBuildingProcess.complete(MetadataBuildingProcess.java:118)
	at org.hibernate.jpa.boot.internal.EntityManagerFactoryBuilderImpl.metadata(EntityManagerFactoryBuilderImpl.java:1224)
	at org.hibernate.jpa.boot.internal.EntityManagerFactoryBuilderImpl.build(EntityManagerFactoryBuilderImpl.java:1255)
	at org.springframework.orm.jpa.vendor.SpringHibernateJpaPersistenceProvider.createContainerEntityManagerFactory(SpringHibernateJpaPersistenceProvider.java:58)
	at org.springframework.orm.jpa.LocalContainerEntityManagerFactoryBean.createNativeEntityManagerFactory(LocalContainerEntityManagerFactoryBean.java:365)
	at org.springframework.orm.jpa.AbstractEntityManagerFactoryBean.buildNativeEntityManagerFactory(AbstractEntityManagerFactoryBean.java:391)
	at java.util.concurrent.FutureTask.run(FutureTask.java:266)
	at java.util.concurrent.ThreadPoolExecutor.runWorker(ThreadPoolExecutor.java:1149)
	at java.util.concurrent.ThreadPoolExecutor$Worker.run(ThreadPoolExecutor.java:624)
	at java.lang.Thread.run(Thread.java:748)
Caused by: com.mysql.cj.exceptions.CJCommunicationsException: Communications link failure

The last packet sent successfully to the server was 0 milliseconds ago. The driver has not received any packets from the server.
	at sun.reflect.NativeConstructorAccessorImpl.newInstance0(Native Method)
	at sun.reflect.NativeConstructorAccessorImpl.newInstance(NativeConstructorAccessorImpl.java:62)
	at sun.reflect.DelegatingConstructorAccessorImpl.newInstance(DelegatingConstructorAccessorImpl.java:45)
	at java.lang.reflect.Constructor.newInstance(Constructor.java:423)
	at com.mysql.cj.exceptions.ExceptionFactory.createException(ExceptionFactory.java:61)
	at com.mysql.cj.exceptions.ExceptionFactory.createException(ExceptionFactory.java:105)
	at com.mysql.cj.exceptions.ExceptionFactory.createException(ExceptionFactory.java:151)
	at com.mysql.cj.exceptions.ExceptionFactory.createCommunicationsException(ExceptionFactory.java:167)
	at com.mysql.cj.protocol.a.NativeSocketConnection.connect(NativeSocketConnection.java:91)
	at com.mysql.cj.NativeSession.connect(NativeSession.java:144)
	at com.mysql.cj.jdbc.ConnectionImpl.connectOneTryOnly(ConnectionImpl.java:956)
	at com.mysql.cj.jdbc.ConnectionImpl.createNewIO(ConnectionImpl.java:826)
	... 33 common frames omitted
Caused by: java.net.ConnectException: Connection refused: connect
	at java.net.DualStackPlainSocketImpl.waitForConnect(Native Method)
	at java.net.DualStackPlainSocketImpl.socketConnect(DualStackPlainSocketImpl.java:85)
	at java.net.AbstractPlainSocketImpl.doConnect(AbstractPlainSocketImpl.java:350)
	at java.net.AbstractPlainSocketImpl.connectToAddress(AbstractPlainSocketImpl.java:206)
	at java.net.AbstractPlainSocketImpl.connect(AbstractPlainSocketImpl.java:188)
	at java.net.PlainSocketImpl.connect(PlainSocketImpl.java:172)
	at java.net.SocksSocketImpl.connect(SocksSocketImpl.java:392)
	at java.net.Socket.connect(Socket.java:606)
	at com.mysql.cj.protocol.StandardSocketFactory.connect(StandardSocketFactory.java:155)
	at com.mysql.cj.protocol.a.NativeSocketConnection.connect(NativeSocketConnection.java:65)
	... 36 common frames omitted
2023-08-09 14:16:12,726 [task-1] ERROR [HikariPool] [RRN="] - [STAN="] - HikariPool-1 - Exception during pool initialization. 
com.mysql.cj.jdbc.exceptions.CommunicationsException: Communications link failure

The last packet sent successfully to the server was 0 milliseconds ago. The driver has not received any packets from the server.
	at com.mysql.cj.jdbc.exceptions.SQLError.createCommunicationsException(SQLError.java:174)
	at com.mysql.cj.jdbc.exceptions.SQLExceptionsMapping.translateException(SQLExceptionsMapping.java:64)
	at com.mysql.cj.jdbc.ConnectionImpl.createNewIO(ConnectionImpl.java:836)
	at com.mysql.cj.jdbc.ConnectionImpl.<init>(ConnectionImpl.java:456)
	at com.mysql.cj.jdbc.ConnectionImpl.getInstance(ConnectionImpl.java:246)
	at com.mysql.cj.jdbc.NonRegisteringDriver.connect(NonRegisteringDriver.java:197)
	at com.zaxxer.hikari.util.DriverDataSource.getConnection(DriverDataSource.java:138)
	at com.zaxxer.hikari.pool.PoolBase.newConnection(PoolBase.java:358)
	at com.zaxxer.hikari.pool.PoolBase.newPoolEntry(PoolBase.java:206)
	at com.zaxxer.hikari.pool.HikariPool.createPoolEntry(HikariPool.java:477)
	at com.zaxxer.hikari.pool.HikariPool.checkFailFast(HikariPool.java:560)
	at com.zaxxer.hikari.pool.HikariPool.<init>(HikariPool.java:115)
	at com.zaxxer.hikari.HikariDataSource.getConnection(HikariDataSource.java:112)
	at org.hibernate.engine.jdbc.connections.internal.DatasourceConnectionProviderImpl.getConnection(DatasourceConnectionProviderImpl.java:122)
	at org.hibernate.engine.jdbc.env.internal.JdbcEnvironmentInitiator$ConnectionProviderJdbcConnectionAccess.obtainConnection(JdbcEnvironmentInitiator.java:180)
	at org.hibernate.engine.jdbc.env.internal.JdbcEnvironmentInitiator.initiateService(JdbcEnvironmentInitiator.java:68)
	at org.hibernate.engine.jdbc.env.internal.JdbcEnvironmentInitiator.initiateService(JdbcEnvironmentInitiator.java:35)
	at org.hibernate.boot.registry.internal.StandardServiceRegistryImpl.initiateService(StandardServiceRegistryImpl.java:101)
	at org.hibernate.service.internal.AbstractServiceRegistryImpl.createService(AbstractServiceRegistryImpl.java:263)
	at org.hibernate.service.internal.AbstractServiceRegistryImpl.initializeService(AbstractServiceRegistryImpl.java:237)
	at org.hibernate.service.internal.AbstractServiceRegistryImpl.getService(AbstractServiceRegistryImpl.java:214)
	at org.hibernate.id.factory.internal.DefaultIdentifierGeneratorFactory.injectServices(DefaultIdentifierGeneratorFactory.java:152)
	at org.hibernate.service.internal.AbstractServiceRegistryImpl.injectDependencies(AbstractServiceRegistryImpl.java:286)
	at org.hibernate.service.internal.AbstractServiceRegistryImpl.initializeService(AbstractServiceRegistryImpl.java:243)
	at org.hibernate.service.internal.AbstractServiceRegistryImpl.getService(AbstractServiceRegistryImpl.java:214)
	at org.hibernate.boot.internal.InFlightMetadataCollectorImpl.<init>(InFlightMetadataCollectorImpl.java:176)
	at org.hibernate.boot.model.process.spi.MetadataBuildingProcess.complete(MetadataBuildingProcess.java:118)
	at org.hibernate.jpa.boot.internal.EntityManagerFactoryBuilderImpl.metadata(EntityManagerFactoryBuilderImpl.java:1224)
	at org.hibernate.jpa.boot.internal.EntityManagerFactoryBuilderImpl.build(EntityManagerFactoryBuilderImpl.java:1255)
	at org.springframework.orm.jpa.vendor.SpringHibernateJpaPersistenceProvider.createContainerEntityManagerFactory(SpringHibernateJpaPersistenceProvider.java:58)
	at org.springframework.orm.jpa.LocalContainerEntityManagerFactoryBean.createNativeEntityManagerFactory(LocalContainerEntityManagerFactoryBean.java:365)
	at org.springframework.orm.jpa.AbstractEntityManagerFactoryBean.buildNativeEntityManagerFactory(AbstractEntityManagerFactoryBean.java:391)
	at java.util.concurrent.FutureTask.run(FutureTask.java:266)
	at java.util.concurrent.ThreadPoolExecutor.runWorker(ThreadPoolExecutor.java:1149)
	at java.util.concurrent.ThreadPoolExecutor$Worker.run(ThreadPoolExecutor.java:624)
	at java.lang.Thread.run(Thread.java:748)
Caused by: com.mysql.cj.exceptions.CJCommunicationsException: Communications link failure

The last packet sent successfully to the server was 0 milliseconds ago. The driver has not received any packets from the server.
	at sun.reflect.NativeConstructorAccessorImpl.newInstance0(Native Method)
	at sun.reflect.NativeConstructorAccessorImpl.newInstance(NativeConstructorAccessorImpl.java:62)
	at sun.reflect.DelegatingConstructorAccessorImpl.newInstance(DelegatingConstructorAccessorImpl.java:45)
	at java.lang.reflect.Constructor.newInstance(Constructor.java:423)
	at com.mysql.cj.exceptions.ExceptionFactory.createException(ExceptionFactory.java:61)
	at com.mysql.cj.exceptions.ExceptionFactory.createException(ExceptionFactory.java:105)
	at com.mysql.cj.exceptions.ExceptionFactory.createException(ExceptionFactory.java:151)
	at com.mysql.cj.exceptions.ExceptionFactory.createCommunicationsException(ExceptionFactory.java:167)
	at com.mysql.cj.protocol.a.NativeSocketConnection.connect(NativeSocketConnection.java:91)
	at com.mysql.cj.NativeSession.connect(NativeSession.java:144)
	at com.mysql.cj.jdbc.ConnectionImpl.connectOneTryOnly(ConnectionImpl.java:956)
	at com.mysql.cj.jdbc.ConnectionImpl.createNewIO(ConnectionImpl.java:826)
	... 33 common frames omitted
Caused by: java.net.ConnectException: Connection refused: connect
	at java.net.DualStackPlainSocketImpl.waitForConnect(Native Method)
	at java.net.DualStackPlainSocketImpl.socketConnect(DualStackPlainSocketImpl.java:85)
	at java.net.AbstractPlainSocketImpl.doConnect(AbstractPlainSocketImpl.java:350)
	at java.net.AbstractPlainSocketImpl.connectToAddress(AbstractPlainSocketImpl.java:206)
	at java.net.AbstractPlainSocketImpl.connect(AbstractPlainSocketImpl.java:188)
	at java.net.PlainSocketImpl.connect(PlainSocketImpl.java:172)
	at java.net.SocksSocketImpl.connect(SocksSocketImpl.java:392)
	at java.net.Socket.connect(Socket.java:606)
	at com.mysql.cj.protocol.StandardSocketFactory.connect(StandardSocketFactory.java:155)
	at com.mysql.cj.protocol.a.NativeSocketConnection.connect(NativeSocketConnection.java:65)
	... 36 common frames omitted
2023-08-09 14:16:12,729 [task-1] WARN  [JdbcEnvironmentInitiator] [RRN="] - [STAN="] - HHH000342: Could not obtain connection to query metadata : Communications link failure

The last packet sent successfully to the server was 0 milliseconds ago. The driver has not received any packets from the server. 
2023-08-09 14:16:12,763 [task-1] INFO  [Dialect] [RRN="] - [STAN="] - HHH000400: Using dialect: org.hibernate.dialect.MySQL8Dialect 
2023-08-09 14:16:13,553 [task-1] INFO  [JtaPlatformInitiator] [RRN="] - [STAN="] - HHH000490: Using JtaPlatform implementation: [org.hibernate.engine.transaction.jta.platform.internal.NoJtaPlatform] 
2023-08-09 14:16:13,561 [task-1] INFO  [LocalContainerEntityManagerFactoryBean] [RRN="] - [STAN="] - Initialized JPA EntityManagerFactory for persistence unit 'default' 
2023-08-09 14:16:13,941 [main] INFO  [DeferredRepositoryInitializationListener] [RRN="] - [STAN="] - Spring Data repositories initialized! 
2023-08-09 14:16:13,949 [main] INFO  [FederatedClientApplication] [RRN="] - [STAN="] - Started FederatedClientApplication in 11.957 seconds (JVM running for 12.371) 
2023-08-09 14:16:19,911 [main] INFO  [FederatedClientApplication] [RRN="] - [STAN="] - Starting FederatedClientApplication on Hasnain-Rabbani with PID 12708 (E:\Workspace\Eclipse\zeroinfinity\thesis\federated-client\federated-client\target\classes started by hp in E:\Workspace\Eclipse\zeroinfinity\thesis\federated-client\federated-client) 
2023-08-09 14:16:19,913 [main] INFO  [FederatedClientApplication] [RRN="] - [STAN="] - The following profiles are active: client2 
2023-08-09 14:16:20,841 [main] INFO  [RepositoryConfigurationDelegate] [RRN="] - [STAN="] - Bootstrapping Spring Data JPA repositories in DEFERRED mode. 
2023-08-09 14:16:20,919 [main] INFO  [RepositoryConfigurationDelegate] [RRN="] - [STAN="] - Finished Spring Data repository scanning in 68ms. Found 3 JPA repository interfaces. 
2023-08-09 14:16:21,151 [main] INFO  [EnableEncryptablePropertiesBeanFactoryPostProcessor] [RRN="] - [STAN="] - Post-processing PropertySource instances 
2023-08-09 14:16:21,245 [main] INFO  [EncryptablePropertySourceConverter] [RRN="] - [STAN="] - Converting PropertySource configurationProperties [org.springframework.boot.context.properties.source.ConfigurationPropertySourcesPropertySource] to AOP Proxy 
2023-08-09 14:16:21,246 [main] INFO  [EncryptablePropertySourceConverter] [RRN="] - [STAN="] - Converting PropertySource commandLineArgs [org.springframework.core.env.SimpleCommandLinePropertySource] to EncryptableEnumerablePropertySourceWrapper 
2023-08-09 14:16:21,246 [main] INFO  [EncryptablePropertySourceConverter] [RRN="] - [STAN="] - Converting PropertySource servletConfigInitParams [org.springframework.core.env.PropertySource$StubPropertySource] to EncryptablePropertySourceWrapper 
2023-08-09 14:16:21,246 [main] INFO  [EncryptablePropertySourceConverter] [RRN="] - [STAN="] - Converting PropertySource servletContextInitParams [org.springframework.core.env.PropertySource$StubPropertySource] to EncryptablePropertySourceWrapper 
2023-08-09 14:16:21,246 [main] INFO  [EncryptablePropertySourceConverter] [RRN="] - [STAN="] - Converting PropertySource systemProperties [org.springframework.core.env.PropertiesPropertySource] to EncryptableMapPropertySourceWrapper 
2023-08-09 14:16:21,246 [main] INFO  [EncryptablePropertySourceConverter] [RRN="] - [STAN="] - Converting PropertySource systemEnvironment [org.springframework.boot.env.SystemEnvironmentPropertySourceEnvironmentPostProcessor$OriginAwareSystemEnvironmentPropertySource] to EncryptableSystemEnvironmentPropertySourceWrapper 
2023-08-09 14:16:21,246 [main] INFO  [EncryptablePropertySourceConverter] [RRN="] - [STAN="] - Converting PropertySource random [org.springframework.boot.env.RandomValuePropertySource] to EncryptablePropertySourceWrapper 
2023-08-09 14:16:21,246 [main] INFO  [EncryptablePropertySourceConverter] [RRN="] - [STAN="] - Converting PropertySource applicationConfig: [file:./application-client2.yml] [org.springframework.boot.env.OriginTrackedMapPropertySource] to EncryptableMapPropertySourceWrapper 
2023-08-09 14:16:21,454 [main] INFO  [DefaultLazyPropertyFilter] [RRN="] - [STAN="] - Property Filter custom Bean not found with name 'encryptablePropertyFilter'. Initializing Default Property Filter 
2023-08-09 14:16:22,185 [main] INFO  [TomcatWebServer] [RRN="] - [STAN="] - Tomcat initialized with port(s): 9092 (http) 
2023-08-09 14:16:22,195 [main] INFO  [Http11NioProtocol] [RRN="] - [STAN="] - Initializing ProtocolHandler ["http-nio-9092"] 
2023-08-09 14:16:22,195 [main] INFO  [StandardService] [RRN="] - [STAN="] - Starting service [Tomcat] 
2023-08-09 14:16:22,196 [main] INFO  [StandardEngine] [RRN="] - [STAN="] - Starting Servlet engine: [Apache Tomcat/9.0.36] 
2023-08-09 14:16:22,285 [main] INFO  [[/]] [RRN="] - [STAN="] - Initializing Spring embedded WebApplicationContext 
2023-08-09 14:16:22,286 [main] INFO  [ServletWebServerApplicationContext] [RRN="] - [STAN="] - Root WebApplicationContext: initialization completed in 2295 ms 
2023-08-09 14:16:22,293 [main] INFO  [DefaultLazyPropertyResolver] [RRN="] - [STAN="] - Property Resolver custom Bean not found with name 'encryptablePropertyResolver'. Initializing Default Property Resolver 
2023-08-09 14:16:22,298 [main] INFO  [DefaultLazyPropertyDetector] [RRN="] - [STAN="] - Property Detector custom Bean not found with name 'encryptablePropertyDetector'. Initializing Default Property Detector 
2023-08-09 14:16:22,423 [main] DEBUG [HikariConfig] [RRN="] - [STAN="] - Driver class com.mysql.cj.jdbc.Driver found in Thread context class loader sun.misc.Launcher$AppClassLoader@73d16e93 
2023-08-09 14:16:22,509 [main] INFO  [ThreadPoolTaskExecutor] [RRN="] - [STAN="] - Initializing ExecutorService 'applicationTaskExecutor' 
2023-08-09 14:16:22,559 [task-1] INFO  [LogHelper] [RRN="] - [STAN="] - HHH000204: Processing PersistenceUnitInfo [name: default] 
2023-08-09 14:16:22,602 [main] WARN  [JpaBaseConfiguration$JpaWebConfiguration] [RRN="] - [STAN="] - spring.jpa.open-in-view is enabled by default. Therefore, database queries may be performed during view rendering. Explicitly configure spring.jpa.open-in-view to disable this warning 
2023-08-09 14:16:22,635 [task-1] INFO  [Version] [RRN="] - [STAN="] - HHH000412: Hibernate ORM core version 5.4.17.Final 
2023-08-09 14:16:22,874 [task-1] INFO  [Version] [RRN="] - [STAN="] - HCANN000001: Hibernate Commons Annotations {5.1.0.Final} 
2023-08-09 14:16:23,027 [task-1] DEBUG [HikariConfig] [RRN="] - [STAN="] - HikariPool-1 - configuration: 
2023-08-09 14:16:23,029 [task-1] DEBUG [HikariConfig] [RRN="] - [STAN="] - allowPoolSuspension.............false 
2023-08-09 14:16:23,030 [task-1] DEBUG [HikariConfig] [RRN="] - [STAN="] - autoCommit......................true 
2023-08-09 14:16:23,030 [task-1] DEBUG [HikariConfig] [RRN="] - [STAN="] - catalog.........................none 
2023-08-09 14:16:23,030 [task-1] DEBUG [HikariConfig] [RRN="] - [STAN="] - connectionInitSql...............none 
2023-08-09 14:16:23,030 [task-1] DEBUG [HikariConfig] [RRN="] - [STAN="] - connectionTestQuery.............none 
2023-08-09 14:16:23,030 [task-1] DEBUG [HikariConfig] [RRN="] - [STAN="] - connectionTimeout...............30000 
2023-08-09 14:16:23,030 [task-1] DEBUG [HikariConfig] [RRN="] - [STAN="] - dataSource......................none 
2023-08-09 14:16:23,030 [task-1] DEBUG [HikariConfig] [RRN="] - [STAN="] - dataSourceClassName.............none 
2023-08-09 14:16:23,030 [task-1] DEBUG [HikariConfig] [RRN="] - [STAN="] - dataSourceJNDI..................none 
2023-08-09 14:16:23,031 [task-1] DEBUG [HikariConfig] [RRN="] - [STAN="] - dataSourceProperties............{password=<masked>} 
2023-08-09 14:16:23,031 [task-1] DEBUG [HikariConfig] [RRN="] - [STAN="] - driverClassName................."com.mysql.cj.jdbc.Driver" 
2023-08-09 14:16:23,031 [task-1] DEBUG [HikariConfig] [RRN="] - [STAN="] - exceptionOverrideClassName......none 
2023-08-09 14:16:23,032 [task-1] DEBUG [HikariConfig] [RRN="] - [STAN="] - healthCheckProperties...........{} 
2023-08-09 14:16:23,032 [task-1] DEBUG [HikariConfig] [RRN="] - [STAN="] - healthCheckRegistry.............none 
2023-08-09 14:16:23,032 [task-1] DEBUG [HikariConfig] [RRN="] - [STAN="] - idleTimeout.....................600000 
2023-08-09 14:16:23,032 [task-1] DEBUG [HikariConfig] [RRN="] - [STAN="] - initializationFailTimeout.......1 
2023-08-09 14:16:23,032 [task-1] DEBUG [HikariConfig] [RRN="] - [STAN="] - isolateInternalQueries..........false 
2023-08-09 14:16:23,032 [task-1] DEBUG [HikariConfig] [RRN="] - [STAN="] - jdbcUrl.........................jdbc:mysql://localhost:3306/test2 
2023-08-09 14:16:23,033 [task-1] DEBUG [HikariConfig] [RRN="] - [STAN="] - leakDetectionThreshold..........0 
2023-08-09 14:16:23,033 [task-1] DEBUG [HikariConfig] [RRN="] - [STAN="] - maxLifetime.....................1800000 
2023-08-09 14:16:23,033 [task-1] DEBUG [HikariConfig] [RRN="] - [STAN="] - maximumPoolSize.................10 
2023-08-09 14:16:23,033 [task-1] DEBUG [HikariConfig] [RRN="] - [STAN="] - metricRegistry..................none 
2023-08-09 14:16:23,033 [task-1] DEBUG [HikariConfig] [RRN="] - [STAN="] - metricsTrackerFactory...........none 
2023-08-09 14:16:23,033 [task-1] DEBUG [HikariConfig] [RRN="] - [STAN="] - minimumIdle.....................10 
2023-08-09 14:16:23,034 [task-1] DEBUG [HikariConfig] [RRN="] - [STAN="] - password........................<masked> 
2023-08-09 14:16:23,034 [task-1] DEBUG [HikariConfig] [RRN="] - [STAN="] - poolName........................"HikariPool-1" 
2023-08-09 14:16:23,034 [task-1] DEBUG [HikariConfig] [RRN="] - [STAN="] - readOnly........................false 
2023-08-09 14:16:23,034 [task-1] DEBUG [HikariConfig] [RRN="] - [STAN="] - registerMbeans..................false 
2023-08-09 14:16:23,034 [task-1] DEBUG [HikariConfig] [RRN="] - [STAN="] - scheduledExecutor...............none 
2023-08-09 14:16:23,034 [task-1] DEBUG [HikariConfig] [RRN="] - [STAN="] - schema..........................none 
2023-08-09 14:16:23,034 [task-1] DEBUG [HikariConfig] [RRN="] - [STAN="] - threadFactory...................internal 
2023-08-09 14:16:23,035 [task-1] DEBUG [HikariConfig] [RRN="] - [STAN="] - transactionIsolation............default 
2023-08-09 14:16:23,035 [task-1] DEBUG [HikariConfig] [RRN="] - [STAN="] - username........................"root" 
2023-08-09 14:16:23,035 [task-1] DEBUG [HikariConfig] [RRN="] - [STAN="] - validationTimeout...............5000 
2023-08-09 14:16:23,035 [task-1] INFO  [HikariDataSource] [RRN="] - [STAN="] - HikariPool-1 - Starting... 
2023-08-09 14:16:23,211 [main] INFO  [DefaultSecurityFilterChain] [RRN="] - [STAN="] - Creating filter chain: Ant [pattern='/v2/api-docs'], [] 
2023-08-09 14:16:23,211 [main] INFO  [DefaultSecurityFilterChain] [RRN="] - [STAN="] - Creating filter chain: Ant [pattern='/configuration/ui'], [] 
2023-08-09 14:16:23,211 [main] INFO  [DefaultSecurityFilterChain] [RRN="] - [STAN="] - Creating filter chain: Ant [pattern='/swagger-resources/**'], [] 
2023-08-09 14:16:23,211 [main] INFO  [DefaultSecurityFilterChain] [RRN="] - [STAN="] - Creating filter chain: Ant [pattern='/configuration/**'], [] 
2023-08-09 14:16:23,211 [main] INFO  [DefaultSecurityFilterChain] [RRN="] - [STAN="] - Creating filter chain: Ant [pattern='/swagger-ui.html'], [] 
2023-08-09 14:16:23,211 [main] INFO  [DefaultSecurityFilterChain] [RRN="] - [STAN="] - Creating filter chain: Ant [pattern='/webjars/**'], [] 
2023-08-09 14:16:23,276 [main] INFO  [PropertySourcedRequestMappingHandlerMapping] [RRN="] - [STAN="] - Mapped URL path [/v2/api-docs] onto method [springfox.documentation.swagger2.web.Swagger2Controller#getDocumentation(String, HttpServletRequest)] 
2023-08-09 14:16:23,387 [main] INFO  [DefaultSecurityFilterChain] [RRN="] - [STAN="] - Creating filter chain: any request, [org.springframework.security.web.context.request.async.WebAsyncManagerIntegrationFilter@7f79edee, org.springframework.security.web.context.SecurityContextPersistenceFilter@1450131a, org.springframework.security.web.header.HeaderWriterFilter@7e3d7dd, org.springframework.web.filter.CorsFilter@1ca610a0, org.springframework.security.web.authentication.logout.LogoutFilter@60f21960, com.zeroinfinity.federatedclient.config.JwtRequestFilter@737d100a, org.springframework.security.web.savedrequest.RequestCacheAwareFilter@3a36cd5, org.springframework.security.web.servletapi.SecurityContextHolderAwareRequestFilter@180b3819, org.springframework.security.web.authentication.AnonymousAuthenticationFilter@49433c98, org.springframework.security.web.session.SessionManagementFilter@7944b8b4, org.springframework.security.web.access.ExceptionTranslationFilter@36790bec, org.springframework.security.web.access.intercept.FilterSecurityInterceptor@4c3de38e] 
2023-08-09 14:16:23,612 [main] INFO  [Http11NioProtocol] [RRN="] - [STAN="] - Starting ProtocolHandler ["http-nio-9092"] 
2023-08-09 14:16:23,637 [main] INFO  [TomcatWebServer] [RRN="] - [STAN="] - Tomcat started on port(s): 9092 (http) with context path '' 
2023-08-09 14:16:23,638 [main] INFO  [DocumentationPluginsBootstrapper] [RRN="] - [STAN="] - Context refreshed 
2023-08-09 14:16:23,660 [main] INFO  [DocumentationPluginsBootstrapper] [RRN="] - [STAN="] - Found 1 custom documentation plugin(s) 
2023-08-09 14:16:23,691 [main] INFO  [ApiListingReferenceScanner] [RRN="] - [STAN="] - Scanning for api listing references 
2023-08-09 14:16:23,839 [main] INFO  [CachingOperationNameGenerator] [RRN="] - [STAN="] - Generating unique operation named: syncModelUsingGET_1 
2023-08-09 14:16:23,857 [main] INFO  [DeferredRepositoryInitializationListener] [RRN="] - [STAN="] - Triggering deferred initialization of Spring Data repositories… 
2023-08-09 14:16:27,258 [task-1] DEBUG [PoolBase] [RRN="] - [STAN="] - HikariPool-1 - Failed to create/setup connection: Communications link failure

The last packet sent successfully to the server was 0 milliseconds ago. The driver has not received any packets from the server. 
2023-08-09 14:16:27,260 [task-1] DEBUG [HikariPool] [RRN="] - [STAN="] - HikariPool-1 - Cannot acquire connection from data source 
com.mysql.cj.jdbc.exceptions.CommunicationsException: Communications link failure

The last packet sent successfully to the server was 0 milliseconds ago. The driver has not received any packets from the server.
	at com.mysql.cj.jdbc.exceptions.SQLError.createCommunicationsException(SQLError.java:174)
	at com.mysql.cj.jdbc.exceptions.SQLExceptionsMapping.translateException(SQLExceptionsMapping.java:64)
	at com.mysql.cj.jdbc.ConnectionImpl.createNewIO(ConnectionImpl.java:836)
	at com.mysql.cj.jdbc.ConnectionImpl.<init>(ConnectionImpl.java:456)
	at com.mysql.cj.jdbc.ConnectionImpl.getInstance(ConnectionImpl.java:246)
	at com.mysql.cj.jdbc.NonRegisteringDriver.connect(NonRegisteringDriver.java:197)
	at com.zaxxer.hikari.util.DriverDataSource.getConnection(DriverDataSource.java:138)
	at com.zaxxer.hikari.pool.PoolBase.newConnection(PoolBase.java:358)
	at com.zaxxer.hikari.pool.PoolBase.newPoolEntry(PoolBase.java:206)
	at com.zaxxer.hikari.pool.HikariPool.createPoolEntry(HikariPool.java:477)
	at com.zaxxer.hikari.pool.HikariPool.checkFailFast(HikariPool.java:560)
	at com.zaxxer.hikari.pool.HikariPool.<init>(HikariPool.java:115)
	at com.zaxxer.hikari.HikariDataSource.getConnection(HikariDataSource.java:112)
	at org.hibernate.engine.jdbc.connections.internal.DatasourceConnectionProviderImpl.getConnection(DatasourceConnectionProviderImpl.java:122)
	at org.hibernate.engine.jdbc.env.internal.JdbcEnvironmentInitiator$ConnectionProviderJdbcConnectionAccess.obtainConnection(JdbcEnvironmentInitiator.java:180)
	at org.hibernate.engine.jdbc.env.internal.JdbcEnvironmentInitiator.initiateService(JdbcEnvironmentInitiator.java:68)
	at org.hibernate.engine.jdbc.env.internal.JdbcEnvironmentInitiator.initiateService(JdbcEnvironmentInitiator.java:35)
	at org.hibernate.boot.registry.internal.StandardServiceRegistryImpl.initiateService(StandardServiceRegistryImpl.java:101)
	at org.hibernate.service.internal.AbstractServiceRegistryImpl.createService(AbstractServiceRegistryImpl.java:263)
	at org.hibernate.service.internal.AbstractServiceRegistryImpl.initializeService(AbstractServiceRegistryImpl.java:237)
	at org.hibernate.service.internal.AbstractServiceRegistryImpl.getService(AbstractServiceRegistryImpl.java:214)
	at org.hibernate.id.factory.internal.DefaultIdentifierGeneratorFactory.injectServices(DefaultIdentifierGeneratorFactory.java:152)
	at org.hibernate.service.internal.AbstractServiceRegistryImpl.injectDependencies(AbstractServiceRegistryImpl.java:286)
	at org.hibernate.service.internal.AbstractServiceRegistryImpl.initializeService(AbstractServiceRegistryImpl.java:243)
	at org.hibernate.service.internal.AbstractServiceRegistryImpl.getService(AbstractServiceRegistryImpl.java:214)
	at org.hibernate.boot.internal.InFlightMetadataCollectorImpl.<init>(InFlightMetadataCollectorImpl.java:176)
	at org.hibernate.boot.model.process.spi.MetadataBuildingProcess.complete(MetadataBuildingProcess.java:118)
	at org.hibernate.jpa.boot.internal.EntityManagerFactoryBuilderImpl.metadata(EntityManagerFactoryBuilderImpl.java:1224)
	at org.hibernate.jpa.boot.internal.EntityManagerFactoryBuilderImpl.build(EntityManagerFactoryBuilderImpl.java:1255)
	at org.springframework.orm.jpa.vendor.SpringHibernateJpaPersistenceProvider.createContainerEntityManagerFactory(SpringHibernateJpaPersistenceProvider.java:58)
	at org.springframework.orm.jpa.LocalContainerEntityManagerFactoryBean.createNativeEntityManagerFactory(LocalContainerEntityManagerFactoryBean.java:365)
	at org.springframework.orm.jpa.AbstractEntityManagerFactoryBean.buildNativeEntityManagerFactory(AbstractEntityManagerFactoryBean.java:391)
	at java.util.concurrent.FutureTask.run(FutureTask.java:266)
	at java.util.concurrent.ThreadPoolExecutor.runWorker(ThreadPoolExecutor.java:1149)
	at java.util.concurrent.ThreadPoolExecutor$Worker.run(ThreadPoolExecutor.java:624)
	at java.lang.Thread.run(Thread.java:748)
Caused by: com.mysql.cj.exceptions.CJCommunicationsException: Communications link failure

The last packet sent successfully to the server was 0 milliseconds ago. The driver has not received any packets from the server.
	at sun.reflect.NativeConstructorAccessorImpl.newInstance0(Native Method)
	at sun.reflect.NativeConstructorAccessorImpl.newInstance(NativeConstructorAccessorImpl.java:62)
	at sun.reflect.DelegatingConstructorAccessorImpl.newInstance(DelegatingConstructorAccessorImpl.java:45)
	at java.lang.reflect.Constructor.newInstance(Constructor.java:423)
	at com.mysql.cj.exceptions.ExceptionFactory.createException(ExceptionFactory.java:61)
	at com.mysql.cj.exceptions.ExceptionFactory.createException(ExceptionFactory.java:105)
	at com.mysql.cj.exceptions.ExceptionFactory.createException(ExceptionFactory.java:151)
	at com.mysql.cj.exceptions.ExceptionFactory.createCommunicationsException(ExceptionFactory.java:167)
	at com.mysql.cj.protocol.a.NativeSocketConnection.connect(NativeSocketConnection.java:91)
	at com.mysql.cj.NativeSession.connect(NativeSession.java:144)
	at com.mysql.cj.jdbc.ConnectionImpl.connectOneTryOnly(ConnectionImpl.java:956)
	at com.mysql.cj.jdbc.ConnectionImpl.createNewIO(ConnectionImpl.java:826)
	... 33 common frames omitted
Caused by: java.net.ConnectException: Connection refused: connect
	at java.net.DualStackPlainSocketImpl.waitForConnect(Native Method)
	at java.net.DualStackPlainSocketImpl.socketConnect(DualStackPlainSocketImpl.java:85)
	at java.net.AbstractPlainSocketImpl.doConnect(AbstractPlainSocketImpl.java:350)
	at java.net.AbstractPlainSocketImpl.connectToAddress(AbstractPlainSocketImpl.java:206)
	at java.net.AbstractPlainSocketImpl.connect(AbstractPlainSocketImpl.java:188)
	at java.net.PlainSocketImpl.connect(PlainSocketImpl.java:172)
	at java.net.SocksSocketImpl.connect(SocksSocketImpl.java:392)
	at java.net.Socket.connect(Socket.java:606)
	at com.mysql.cj.protocol.StandardSocketFactory.connect(StandardSocketFactory.java:155)
	at com.mysql.cj.protocol.a.NativeSocketConnection.connect(NativeSocketConnection.java:65)
	... 36 common frames omitted
2023-08-09 14:16:28,276 [task-1] ERROR [HikariPool] [RRN="] - [STAN="] - HikariPool-1 - Exception during pool initialization. 
com.mysql.cj.jdbc.exceptions.CommunicationsException: Communications link failure

The last packet sent successfully to the server was 0 milliseconds ago. The driver has not received any packets from the server.
	at com.mysql.cj.jdbc.exceptions.SQLError.createCommunicationsException(SQLError.java:174)
	at com.mysql.cj.jdbc.exceptions.SQLExceptionsMapping.translateException(SQLExceptionsMapping.java:64)
	at com.mysql.cj.jdbc.ConnectionImpl.createNewIO(ConnectionImpl.java:836)
	at com.mysql.cj.jdbc.ConnectionImpl.<init>(ConnectionImpl.java:456)
	at com.mysql.cj.jdbc.ConnectionImpl.getInstance(ConnectionImpl.java:246)
	at com.mysql.cj.jdbc.NonRegisteringDriver.connect(NonRegisteringDriver.java:197)
	at com.zaxxer.hikari.util.DriverDataSource.getConnection(DriverDataSource.java:138)
	at com.zaxxer.hikari.pool.PoolBase.newConnection(PoolBase.java:358)
	at com.zaxxer.hikari.pool.PoolBase.newPoolEntry(PoolBase.java:206)
	at com.zaxxer.hikari.pool.HikariPool.createPoolEntry(HikariPool.java:477)
	at com.zaxxer.hikari.pool.HikariPool.checkFailFast(HikariPool.java:560)
	at com.zaxxer.hikari.pool.HikariPool.<init>(HikariPool.java:115)
	at com.zaxxer.hikari.HikariDataSource.getConnection(HikariDataSource.java:112)
	at org.hibernate.engine.jdbc.connections.internal.DatasourceConnectionProviderImpl.getConnection(DatasourceConnectionProviderImpl.java:122)
	at org.hibernate.engine.jdbc.env.internal.JdbcEnvironmentInitiator$ConnectionProviderJdbcConnectionAccess.obtainConnection(JdbcEnvironmentInitiator.java:180)
	at org.hibernate.engine.jdbc.env.internal.JdbcEnvironmentInitiator.initiateService(JdbcEnvironmentInitiator.java:68)
	at org.hibernate.engine.jdbc.env.internal.JdbcEnvironmentInitiator.initiateService(JdbcEnvironmentInitiator.java:35)
	at org.hibernate.boot.registry.internal.StandardServiceRegistryImpl.initiateService(StandardServiceRegistryImpl.java:101)
	at org.hibernate.service.internal.AbstractServiceRegistryImpl.createService(AbstractServiceRegistryImpl.java:263)
	at org.hibernate.service.internal.AbstractServiceRegistryImpl.initializeService(AbstractServiceRegistryImpl.java:237)
	at org.hibernate.service.internal.AbstractServiceRegistryImpl.getService(AbstractServiceRegistryImpl.java:214)
	at org.hibernate.id.factory.internal.DefaultIdentifierGeneratorFactory.injectServices(DefaultIdentifierGeneratorFactory.java:152)
	at org.hibernate.service.internal.AbstractServiceRegistryImpl.injectDependencies(AbstractServiceRegistryImpl.java:286)
	at org.hibernate.service.internal.AbstractServiceRegistryImpl.initializeService(AbstractServiceRegistryImpl.java:243)
	at org.hibernate.service.internal.AbstractServiceRegistryImpl.getService(AbstractServiceRegistryImpl.java:214)
	at org.hibernate.boot.internal.InFlightMetadataCollectorImpl.<init>(InFlightMetadataCollectorImpl.java:176)
	at org.hibernate.boot.model.process.spi.MetadataBuildingProcess.complete(MetadataBuildingProcess.java:118)
	at org.hibernate.jpa.boot.internal.EntityManagerFactoryBuilderImpl.metadata(EntityManagerFactoryBuilderImpl.java:1224)
	at org.hibernate.jpa.boot.internal.EntityManagerFactoryBuilderImpl.build(EntityManagerFactoryBuilderImpl.java:1255)
	at org.springframework.orm.jpa.vendor.SpringHibernateJpaPersistenceProvider.createContainerEntityManagerFactory(SpringHibernateJpaPersistenceProvider.java:58)
	at org.springframework.orm.jpa.LocalContainerEntityManagerFactoryBean.createNativeEntityManagerFactory(LocalContainerEntityManagerFactoryBean.java:365)
	at org.springframework.orm.jpa.AbstractEntityManagerFactoryBean.buildNativeEntityManagerFactory(AbstractEntityManagerFactoryBean.java:391)
	at java.util.concurrent.FutureTask.run(FutureTask.java:266)
	at java.util.concurrent.ThreadPoolExecutor.runWorker(ThreadPoolExecutor.java:1149)
	at java.util.concurrent.ThreadPoolExecutor$Worker.run(ThreadPoolExecutor.java:624)
	at java.lang.Thread.run(Thread.java:748)
Caused by: com.mysql.cj.exceptions.CJCommunicationsException: Communications link failure

The last packet sent successfully to the server was 0 milliseconds ago. The driver has not received any packets from the server.
	at sun.reflect.NativeConstructorAccessorImpl.newInstance0(Native Method)
	at sun.reflect.NativeConstructorAccessorImpl.newInstance(NativeConstructorAccessorImpl.java:62)
	at sun.reflect.DelegatingConstructorAccessorImpl.newInstance(DelegatingConstructorAccessorImpl.java:45)
	at java.lang.reflect.Constructor.newInstance(Constructor.java:423)
	at com.mysql.cj.exceptions.ExceptionFactory.createException(ExceptionFactory.java:61)
	at com.mysql.cj.exceptions.ExceptionFactory.createException(ExceptionFactory.java:105)
	at com.mysql.cj.exceptions.ExceptionFactory.createException(ExceptionFactory.java:151)
	at com.mysql.cj.exceptions.ExceptionFactory.createCommunicationsException(ExceptionFactory.java:167)
	at com.mysql.cj.protocol.a.NativeSocketConnection.connect(NativeSocketConnection.java:91)
	at com.mysql.cj.NativeSession.connect(NativeSession.java:144)
	at com.mysql.cj.jdbc.ConnectionImpl.connectOneTryOnly(ConnectionImpl.java:956)
	at com.mysql.cj.jdbc.ConnectionImpl.createNewIO(ConnectionImpl.java:826)
	... 33 common frames omitted
Caused by: java.net.ConnectException: Connection refused: connect
	at java.net.DualStackPlainSocketImpl.waitForConnect(Native Method)
	at java.net.DualStackPlainSocketImpl.socketConnect(DualStackPlainSocketImpl.java:85)
	at java.net.AbstractPlainSocketImpl.doConnect(AbstractPlainSocketImpl.java:350)
	at java.net.AbstractPlainSocketImpl.connectToAddress(AbstractPlainSocketImpl.java:206)
	at java.net.AbstractPlainSocketImpl.connect(AbstractPlainSocketImpl.java:188)
	at java.net.PlainSocketImpl.connect(PlainSocketImpl.java:172)
	at java.net.SocksSocketImpl.connect(SocksSocketImpl.java:392)
	at java.net.Socket.connect(Socket.java:606)
	at com.mysql.cj.protocol.StandardSocketFactory.connect(StandardSocketFactory.java:155)
	at com.mysql.cj.protocol.a.NativeSocketConnection.connect(NativeSocketConnection.java:65)
	... 36 common frames omitted
2023-08-09 14:16:28,277 [task-1] WARN  [JdbcEnvironmentInitiator] [RRN="] - [STAN="] - HHH000342: Could not obtain connection to query metadata : Communications link failure

The last packet sent successfully to the server was 0 milliseconds ago. The driver has not received any packets from the server. 
2023-08-09 14:16:28,314 [task-1] INFO  [Dialect] [RRN="] - [STAN="] - HHH000400: Using dialect: org.hibernate.dialect.MySQL8Dialect 
2023-08-09 14:16:29,124 [task-1] INFO  [JtaPlatformInitiator] [RRN="] - [STAN="] - HHH000490: Using JtaPlatform implementation: [org.hibernate.engine.transaction.jta.platform.internal.NoJtaPlatform] 
2023-08-09 14:16:29,134 [task-1] INFO  [LocalContainerEntityManagerFactoryBean] [RRN="] - [STAN="] - Initialized JPA EntityManagerFactory for persistence unit 'default' 
2023-08-09 14:16:29,555 [main] INFO  [DeferredRepositoryInitializationListener] [RRN="] - [STAN="] - Spring Data repositories initialized! 
2023-08-09 14:16:29,569 [main] INFO  [FederatedClientApplication] [RRN="] - [STAN="] - Started FederatedClientApplication in 10.168 seconds (JVM running for 10.546) 
2023-08-09 14:17:25,423 [main] INFO  [FederatedClientApplication] [RRN="] - [STAN="] - Starting FederatedClientApplication on Hasnain-Rabbani with PID 15812 (E:\Workspace\Eclipse\zeroinfinity\thesis\federated-client\federated-client\target\classes started by hp in E:\Workspace\Eclipse\zeroinfinity\thesis\federated-client\federated-client) 
2023-08-09 14:17:25,425 [main] INFO  [FederatedClientApplication] [RRN="] - [STAN="] - The following profiles are active: client1 
2023-08-09 14:17:26,430 [main] INFO  [RepositoryConfigurationDelegate] [RRN="] - [STAN="] - Bootstrapping Spring Data JPA repositories in DEFERRED mode. 
2023-08-09 14:17:26,493 [main] INFO  [RepositoryConfigurationDelegate] [RRN="] - [STAN="] - Finished Spring Data repository scanning in 54ms. Found 3 JPA repository interfaces. 
2023-08-09 14:17:26,728 [main] INFO  [EnableEncryptablePropertiesBeanFactoryPostProcessor] [RRN="] - [STAN="] - Post-processing PropertySource instances 
2023-08-09 14:17:26,822 [main] INFO  [EncryptablePropertySourceConverter] [RRN="] - [STAN="] - Converting PropertySource configurationProperties [org.springframework.boot.context.properties.source.ConfigurationPropertySourcesPropertySource] to AOP Proxy 
2023-08-09 14:17:26,823 [main] INFO  [EncryptablePropertySourceConverter] [RRN="] - [STAN="] - Converting PropertySource commandLineArgs [org.springframework.core.env.SimpleCommandLinePropertySource] to EncryptableEnumerablePropertySourceWrapper 
2023-08-09 14:17:26,823 [main] INFO  [EncryptablePropertySourceConverter] [RRN="] - [STAN="] - Converting PropertySource servletConfigInitParams [org.springframework.core.env.PropertySource$StubPropertySource] to EncryptablePropertySourceWrapper 
2023-08-09 14:17:26,823 [main] INFO  [EncryptablePropertySourceConverter] [RRN="] - [STAN="] - Converting PropertySource servletContextInitParams [org.springframework.core.env.PropertySource$StubPropertySource] to EncryptablePropertySourceWrapper 
2023-08-09 14:17:26,823 [main] INFO  [EncryptablePropertySourceConverter] [RRN="] - [STAN="] - Converting PropertySource systemProperties [org.springframework.core.env.PropertiesPropertySource] to EncryptableMapPropertySourceWrapper 
2023-08-09 14:17:26,823 [main] INFO  [EncryptablePropertySourceConverter] [RRN="] - [STAN="] - Converting PropertySource systemEnvironment [org.springframework.boot.env.SystemEnvironmentPropertySourceEnvironmentPostProcessor$OriginAwareSystemEnvironmentPropertySource] to EncryptableSystemEnvironmentPropertySourceWrapper 
2023-08-09 14:17:26,823 [main] INFO  [EncryptablePropertySourceConverter] [RRN="] - [STAN="] - Converting PropertySource random [org.springframework.boot.env.RandomValuePropertySource] to EncryptablePropertySourceWrapper 
2023-08-09 14:17:26,823 [main] INFO  [EncryptablePropertySourceConverter] [RRN="] - [STAN="] - Converting PropertySource applicationConfig: [file:./application-client1.yml] [org.springframework.boot.env.OriginTrackedMapPropertySource] to EncryptableMapPropertySourceWrapper 
2023-08-09 14:17:26,995 [main] INFO  [DefaultLazyPropertyFilter] [RRN="] - [STAN="] - Property Filter custom Bean not found with name 'encryptablePropertyFilter'. Initializing Default Property Filter 
2023-08-09 14:17:27,633 [main] INFO  [TomcatWebServer] [RRN="] - [STAN="] - Tomcat initialized with port(s): 9091 (http) 
2023-08-09 14:17:27,641 [main] INFO  [Http11NioProtocol] [RRN="] - [STAN="] - Initializing ProtocolHandler ["http-nio-9091"] 
2023-08-09 14:17:27,642 [main] INFO  [StandardService] [RRN="] - [STAN="] - Starting service [Tomcat] 
2023-08-09 14:17:27,642 [main] INFO  [StandardEngine] [RRN="] - [STAN="] - Starting Servlet engine: [Apache Tomcat/9.0.36] 
2023-08-09 14:17:27,737 [main] INFO  [[/]] [RRN="] - [STAN="] - Initializing Spring embedded WebApplicationContext 
2023-08-09 14:17:27,737 [main] INFO  [ServletWebServerApplicationContext] [RRN="] - [STAN="] - Root WebApplicationContext: initialization completed in 2233 ms 
2023-08-09 14:17:27,745 [main] INFO  [DefaultLazyPropertyResolver] [RRN="] - [STAN="] - Property Resolver custom Bean not found with name 'encryptablePropertyResolver'. Initializing Default Property Resolver 
2023-08-09 14:17:27,750 [main] INFO  [DefaultLazyPropertyDetector] [RRN="] - [STAN="] - Property Detector custom Bean not found with name 'encryptablePropertyDetector'. Initializing Default Property Detector 
2023-08-09 14:17:27,855 [main] DEBUG [HikariConfig] [RRN="] - [STAN="] - Driver class com.mysql.cj.jdbc.Driver found in Thread context class loader sun.misc.Launcher$AppClassLoader@73d16e93 
2023-08-09 14:17:27,932 [main] INFO  [ThreadPoolTaskExecutor] [RRN="] - [STAN="] - Initializing ExecutorService 'applicationTaskExecutor' 
2023-08-09 14:17:27,976 [task-1] INFO  [LogHelper] [RRN="] - [STAN="] - HHH000204: Processing PersistenceUnitInfo [name: default] 
2023-08-09 14:17:28,018 [main] WARN  [JpaBaseConfiguration$JpaWebConfiguration] [RRN="] - [STAN="] - spring.jpa.open-in-view is enabled by default. Therefore, database queries may be performed during view rendering. Explicitly configure spring.jpa.open-in-view to disable this warning 
2023-08-09 14:17:28,047 [task-1] INFO  [Version] [RRN="] - [STAN="] - HHH000412: Hibernate ORM core version 5.4.17.Final 
2023-08-09 14:17:28,230 [task-1] INFO  [Version] [RRN="] - [STAN="] - HCANN000001: Hibernate Commons Annotations {5.1.0.Final} 
2023-08-09 14:17:28,373 [task-1] DEBUG [HikariConfig] [RRN="] - [STAN="] - HikariPool-1 - configuration: 
2023-08-09 14:17:28,375 [task-1] DEBUG [HikariConfig] [RRN="] - [STAN="] - allowPoolSuspension.............false 
2023-08-09 14:17:28,377 [task-1] DEBUG [HikariConfig] [RRN="] - [STAN="] - autoCommit......................true 
2023-08-09 14:17:28,377 [task-1] DEBUG [HikariConfig] [RRN="] - [STAN="] - catalog.........................none 
2023-08-09 14:17:28,377 [task-1] DEBUG [HikariConfig] [RRN="] - [STAN="] - connectionInitSql...............none 
2023-08-09 14:17:28,377 [task-1] DEBUG [HikariConfig] [RRN="] - [STAN="] - connectionTestQuery.............none 
2023-08-09 14:17:28,377 [task-1] DEBUG [HikariConfig] [RRN="] - [STAN="] - connectionTimeout...............30000 
2023-08-09 14:17:28,377 [task-1] DEBUG [HikariConfig] [RRN="] - [STAN="] - dataSource......................none 
2023-08-09 14:17:28,377 [task-1] DEBUG [HikariConfig] [RRN="] - [STAN="] - dataSourceClassName.............none 
2023-08-09 14:17:28,377 [task-1] DEBUG [HikariConfig] [RRN="] - [STAN="] - dataSourceJNDI..................none 
2023-08-09 14:17:28,378 [task-1] DEBUG [HikariConfig] [RRN="] - [STAN="] - dataSourceProperties............{password=<masked>} 
2023-08-09 14:17:28,378 [task-1] DEBUG [HikariConfig] [RRN="] - [STAN="] - driverClassName................."com.mysql.cj.jdbc.Driver" 
2023-08-09 14:17:28,378 [task-1] DEBUG [HikariConfig] [RRN="] - [STAN="] - exceptionOverrideClassName......none 
2023-08-09 14:17:28,378 [task-1] DEBUG [HikariConfig] [RRN="] - [STAN="] - healthCheckProperties...........{} 
2023-08-09 14:17:28,379 [task-1] DEBUG [HikariConfig] [RRN="] - [STAN="] - healthCheckRegistry.............none 
2023-08-09 14:17:28,379 [task-1] DEBUG [HikariConfig] [RRN="] - [STAN="] - idleTimeout.....................600000 
2023-08-09 14:17:28,379 [task-1] DEBUG [HikariConfig] [RRN="] - [STAN="] - initializationFailTimeout.......1 
2023-08-09 14:17:28,380 [task-1] DEBUG [HikariConfig] [RRN="] - [STAN="] - isolateInternalQueries..........false 
2023-08-09 14:17:28,380 [task-1] DEBUG [HikariConfig] [RRN="] - [STAN="] - jdbcUrl.........................jdbc:mysql://localhost:3306/test1 
2023-08-09 14:17:28,380 [task-1] DEBUG [HikariConfig] [RRN="] - [STAN="] - leakDetectionThreshold..........0 
2023-08-09 14:17:28,380 [task-1] DEBUG [HikariConfig] [RRN="] - [STAN="] - maxLifetime.....................1800000 
2023-08-09 14:17:28,380 [task-1] DEBUG [HikariConfig] [RRN="] - [STAN="] - maximumPoolSize.................10 
2023-08-09 14:17:28,380 [task-1] DEBUG [HikariConfig] [RRN="] - [STAN="] - metricRegistry..................none 
2023-08-09 14:17:28,380 [task-1] DEBUG [HikariConfig] [RRN="] - [STAN="] - metricsTrackerFactory...........none 
2023-08-09 14:17:28,380 [task-1] DEBUG [HikariConfig] [RRN="] - [STAN="] - minimumIdle.....................10 
2023-08-09 14:17:28,380 [task-1] DEBUG [HikariConfig] [RRN="] - [STAN="] - password........................<masked> 
2023-08-09 14:17:28,380 [task-1] DEBUG [HikariConfig] [RRN="] - [STAN="] - poolName........................"HikariPool-1" 
2023-08-09 14:17:28,381 [task-1] DEBUG [HikariConfig] [RRN="] - [STAN="] - readOnly........................false 
2023-08-09 14:17:28,381 [task-1] DEBUG [HikariConfig] [RRN="] - [STAN="] - registerMbeans..................false 
2023-08-09 14:17:28,381 [task-1] DEBUG [HikariConfig] [RRN="] - [STAN="] - scheduledExecutor...............none 
2023-08-09 14:17:28,381 [task-1] DEBUG [HikariConfig] [RRN="] - [STAN="] - schema..........................none 
2023-08-09 14:17:28,381 [task-1] DEBUG [HikariConfig] [RRN="] - [STAN="] - threadFactory...................internal 
2023-08-09 14:17:28,381 [task-1] DEBUG [HikariConfig] [RRN="] - [STAN="] - transactionIsolation............default 
2023-08-09 14:17:28,381 [task-1] DEBUG [HikariConfig] [RRN="] - [STAN="] - username........................"root" 
2023-08-09 14:17:28,381 [task-1] DEBUG [HikariConfig] [RRN="] - [STAN="] - validationTimeout...............5000 
2023-08-09 14:17:28,381 [task-1] INFO  [HikariDataSource] [RRN="] - [STAN="] - HikariPool-1 - Starting... 
2023-08-09 14:17:28,521 [main] INFO  [DefaultSecurityFilterChain] [RRN="] - [STAN="] - Creating filter chain: Ant [pattern='/v2/api-docs'], [] 
2023-08-09 14:17:28,521 [main] INFO  [DefaultSecurityFilterChain] [RRN="] - [STAN="] - Creating filter chain: Ant [pattern='/configuration/ui'], [] 
2023-08-09 14:17:28,521 [main] INFO  [DefaultSecurityFilterChain] [RRN="] - [STAN="] - Creating filter chain: Ant [pattern='/swagger-resources/**'], [] 
2023-08-09 14:17:28,521 [main] INFO  [DefaultSecurityFilterChain] [RRN="] - [STAN="] - Creating filter chain: Ant [pattern='/configuration/**'], [] 
2023-08-09 14:17:28,521 [main] INFO  [DefaultSecurityFilterChain] [RRN="] - [STAN="] - Creating filter chain: Ant [pattern='/swagger-ui.html'], [] 
2023-08-09 14:17:28,521 [main] INFO  [DefaultSecurityFilterChain] [RRN="] - [STAN="] - Creating filter chain: Ant [pattern='/webjars/**'], [] 
2023-08-09 14:17:28,564 [main] INFO  [PropertySourcedRequestMappingHandlerMapping] [RRN="] - [STAN="] - Mapped URL path [/v2/api-docs] onto method [springfox.documentation.swagger2.web.Swagger2Controller#getDocumentation(String, HttpServletRequest)] 
2023-08-09 14:17:28,618 [task-1] DEBUG [HikariPool] [RRN="] - [STAN="] - HikariPool-1 - Added connection com.mysql.cj.jdbc.ConnectionImpl@73efce57 
2023-08-09 14:17:28,620 [task-1] INFO  [HikariDataSource] [RRN="] - [STAN="] - HikariPool-1 - Start completed. 
2023-08-09 14:17:28,649 [task-1] INFO  [Dialect] [RRN="] - [STAN="] - HHH000400: Using dialect: org.hibernate.dialect.MySQL8Dialect 
2023-08-09 14:17:28,700 [main] INFO  [DefaultSecurityFilterChain] [RRN="] - [STAN="] - Creating filter chain: any request, [org.springframework.security.web.context.request.async.WebAsyncManagerIntegrationFilter@7c1a8f0f, org.springframework.security.web.context.SecurityContextPersistenceFilter@79476a4e, org.springframework.security.web.header.HeaderWriterFilter@39666e42, org.springframework.web.filter.CorsFilter@3730f716, org.springframework.security.web.authentication.logout.LogoutFilter@5eabff6b, com.zeroinfinity.federatedclient.config.JwtRequestFilter@507d64aa, org.springframework.security.web.savedrequest.RequestCacheAwareFilter@f557c37, org.springframework.security.web.servletapi.SecurityContextHolderAwareRequestFilter@71aaf151, org.springframework.security.web.authentication.AnonymousAuthenticationFilter@7730ef88, org.springframework.security.web.session.SessionManagementFilter@3becc950, org.springframework.security.web.access.ExceptionTranslationFilter@2291d9a0, org.springframework.security.web.access.intercept.FilterSecurityInterceptor@fd413fb] 
2023-08-09 14:17:28,724 [HikariPool-1 housekeeper] DEBUG [HikariPool] [RRN="] - [STAN="] - HikariPool-1 - Pool stats (total=1, active=0, idle=1, waiting=0) 
2023-08-09 14:17:28,729 [HikariPool-1 connection adder] DEBUG [HikariPool] [RRN="] - [STAN="] - HikariPool-1 - Added connection com.mysql.cj.jdbc.ConnectionImpl@479a89da 
2023-08-09 14:17:28,733 [HikariPool-1 connection adder] DEBUG [HikariPool] [RRN="] - [STAN="] - HikariPool-1 - Added connection com.mysql.cj.jdbc.ConnectionImpl@6a783e1 
2023-08-09 14:17:28,736 [HikariPool-1 connection adder] DEBUG [HikariPool] [RRN="] - [STAN="] - HikariPool-1 - Added connection com.mysql.cj.jdbc.ConnectionImpl@37eb45c4 
2023-08-09 14:17:28,740 [HikariPool-1 connection adder] DEBUG [HikariPool] [RRN="] - [STAN="] - HikariPool-1 - Added connection com.mysql.cj.jdbc.ConnectionImpl@66887cae 
2023-08-09 14:17:28,743 [HikariPool-1 connection adder] DEBUG [HikariPool] [RRN="] - [STAN="] - HikariPool-1 - Added connection com.mysql.cj.jdbc.ConnectionImpl@492842d0 
2023-08-09 14:17:28,748 [HikariPool-1 connection adder] DEBUG [HikariPool] [RRN="] - [STAN="] - HikariPool-1 - Added connection com.mysql.cj.jdbc.ConnectionImpl@62c6e68f 
2023-08-09 14:17:28,751 [HikariPool-1 connection adder] DEBUG [HikariPool] [RRN="] - [STAN="] - HikariPool-1 - Added connection com.mysql.cj.jdbc.ConnectionImpl@79a4d11f 
2023-08-09 14:17:28,755 [HikariPool-1 connection adder] DEBUG [HikariPool] [RRN="] - [STAN="] - HikariPool-1 - Added connection com.mysql.cj.jdbc.ConnectionImpl@7c9b9c01 
2023-08-09 14:17:28,758 [HikariPool-1 connection adder] DEBUG [HikariPool] [RRN="] - [STAN="] - HikariPool-1 - Added connection com.mysql.cj.jdbc.ConnectionImpl@57c01c85 
2023-08-09 14:17:28,758 [HikariPool-1 connection adder] DEBUG [HikariPool] [RRN="] - [STAN="] - HikariPool-1 - After adding stats (total=10, active=0, idle=10, waiting=0) 
2023-08-09 14:17:28,961 [main] INFO  [Http11NioProtocol] [RRN="] - [STAN="] - Starting ProtocolHandler ["http-nio-9091"] 
2023-08-09 14:17:28,985 [main] INFO  [TomcatWebServer] [RRN="] - [STAN="] - Tomcat started on port(s): 9091 (http) with context path '' 
2023-08-09 14:17:28,986 [main] INFO  [DocumentationPluginsBootstrapper] [RRN="] - [STAN="] - Context refreshed 
2023-08-09 14:17:29,014 [main] INFO  [DocumentationPluginsBootstrapper] [RRN="] - [STAN="] - Found 1 custom documentation plugin(s) 
2023-08-09 14:17:29,045 [main] INFO  [ApiListingReferenceScanner] [RRN="] - [STAN="] - Scanning for api listing references 
2023-08-09 14:17:29,338 [main] INFO  [CachingOperationNameGenerator] [RRN="] - [STAN="] - Generating unique operation named: syncModelUsingGET_1 
2023-08-09 14:17:29,355 [main] INFO  [DeferredRepositoryInitializationListener] [RRN="] - [STAN="] - Triggering deferred initialization of Spring Data repositories… 
2023-08-09 14:17:29,670 [task-1] INFO  [JtaPlatformInitiator] [RRN="] - [STAN="] - HHH000490: Using JtaPlatform implementation: [org.hibernate.engine.transaction.jta.platform.internal.NoJtaPlatform] 
2023-08-09 14:17:29,681 [task-1] INFO  [LocalContainerEntityManagerFactoryBean] [RRN="] - [STAN="] - Initialized JPA EntityManagerFactory for persistence unit 'default' 
2023-08-09 14:17:30,065 [main] INFO  [DeferredRepositoryInitializationListener] [RRN="] - [STAN="] - Spring Data repositories initialized! 
2023-08-09 14:17:30,073 [main] INFO  [FederatedClientApplication] [RRN="] - [STAN="] - Started FederatedClientApplication in 5.137 seconds (JVM running for 5.514) 
2023-08-09 14:17:37,458 [main] INFO  [FederatedClientApplication] [RRN="] - [STAN="] - Starting FederatedClientApplication on Hasnain-Rabbani with PID 13992 (E:\Workspace\Eclipse\zeroinfinity\thesis\federated-client\federated-client\target\classes started by hp in E:\Workspace\Eclipse\zeroinfinity\thesis\federated-client\federated-client) 
2023-08-09 14:17:37,460 [main] INFO  [FederatedClientApplication] [RRN="] - [STAN="] - The following profiles are active: client2 
2023-08-09 14:17:38,359 [main] INFO  [RepositoryConfigurationDelegate] [RRN="] - [STAN="] - Bootstrapping Spring Data JPA repositories in DEFERRED mode. 
2023-08-09 14:17:38,432 [main] INFO  [RepositoryConfigurationDelegate] [RRN="] - [STAN="] - Finished Spring Data repository scanning in 63ms. Found 3 JPA repository interfaces. 
2023-08-09 14:17:38,674 [main] INFO  [EnableEncryptablePropertiesBeanFactoryPostProcessor] [RRN="] - [STAN="] - Post-processing PropertySource instances 
2023-08-09 14:17:38,767 [main] INFO  [EncryptablePropertySourceConverter] [RRN="] - [STAN="] - Converting PropertySource configurationProperties [org.springframework.boot.context.properties.source.ConfigurationPropertySourcesPropertySource] to AOP Proxy 
2023-08-09 14:17:38,767 [main] INFO  [EncryptablePropertySourceConverter] [RRN="] - [STAN="] - Converting PropertySource commandLineArgs [org.springframework.core.env.SimpleCommandLinePropertySource] to EncryptableEnumerablePropertySourceWrapper 
2023-08-09 14:17:38,767 [main] INFO  [EncryptablePropertySourceConverter] [RRN="] - [STAN="] - Converting PropertySource servletConfigInitParams [org.springframework.core.env.PropertySource$StubPropertySource] to EncryptablePropertySourceWrapper 
2023-08-09 14:17:38,768 [main] INFO  [EncryptablePropertySourceConverter] [RRN="] - [STAN="] - Converting PropertySource servletContextInitParams [org.springframework.core.env.PropertySource$StubPropertySource] to EncryptablePropertySourceWrapper 
2023-08-09 14:17:38,768 [main] INFO  [EncryptablePropertySourceConverter] [RRN="] - [STAN="] - Converting PropertySource systemProperties [org.springframework.core.env.PropertiesPropertySource] to EncryptableMapPropertySourceWrapper 
2023-08-09 14:17:38,768 [main] INFO  [EncryptablePropertySourceConverter] [RRN="] - [STAN="] - Converting PropertySource systemEnvironment [org.springframework.boot.env.SystemEnvironmentPropertySourceEnvironmentPostProcessor$OriginAwareSystemEnvironmentPropertySource] to EncryptableSystemEnvironmentPropertySourceWrapper 
2023-08-09 14:17:38,768 [main] INFO  [EncryptablePropertySourceConverter] [RRN="] - [STAN="] - Converting PropertySource random [org.springframework.boot.env.RandomValuePropertySource] to EncryptablePropertySourceWrapper 
2023-08-09 14:17:38,768 [main] INFO  [EncryptablePropertySourceConverter] [RRN="] - [STAN="] - Converting PropertySource applicationConfig: [file:./application-client2.yml] [org.springframework.boot.env.OriginTrackedMapPropertySource] to EncryptableMapPropertySourceWrapper 
2023-08-09 14:17:38,945 [main] INFO  [DefaultLazyPropertyFilter] [RRN="] - [STAN="] - Property Filter custom Bean not found with name 'encryptablePropertyFilter'. Initializing Default Property Filter 
2023-08-09 14:17:39,558 [main] INFO  [TomcatWebServer] [RRN="] - [STAN="] - Tomcat initialized with port(s): 9092 (http) 
2023-08-09 14:17:39,567 [main] INFO  [Http11NioProtocol] [RRN="] - [STAN="] - Initializing ProtocolHandler ["http-nio-9092"] 
2023-08-09 14:17:39,568 [main] INFO  [StandardService] [RRN="] - [STAN="] - Starting service [Tomcat] 
2023-08-09 14:17:39,568 [main] INFO  [StandardEngine] [RRN="] - [STAN="] - Starting Servlet engine: [Apache Tomcat/9.0.36] 
2023-08-09 14:17:39,650 [main] INFO  [[/]] [RRN="] - [STAN="] - Initializing Spring embedded WebApplicationContext 
2023-08-09 14:17:39,651 [main] INFO  [ServletWebServerApplicationContext] [RRN="] - [STAN="] - Root WebApplicationContext: initialization completed in 2115 ms 
2023-08-09 14:17:39,659 [main] INFO  [DefaultLazyPropertyResolver] [RRN="] - [STAN="] - Property Resolver custom Bean not found with name 'encryptablePropertyResolver'. Initializing Default Property Resolver 
2023-08-09 14:17:39,663 [main] INFO  [DefaultLazyPropertyDetector] [RRN="] - [STAN="] - Property Detector custom Bean not found with name 'encryptablePropertyDetector'. Initializing Default Property Detector 
2023-08-09 14:17:39,765 [main] DEBUG [HikariConfig] [RRN="] - [STAN="] - Driver class com.mysql.cj.jdbc.Driver found in Thread context class loader sun.misc.Launcher$AppClassLoader@73d16e93 
2023-08-09 14:17:39,849 [main] INFO  [ThreadPoolTaskExecutor] [RRN="] - [STAN="] - Initializing ExecutorService 'applicationTaskExecutor' 
2023-08-09 14:17:39,899 [task-1] INFO  [LogHelper] [RRN="] - [STAN="] - HHH000204: Processing PersistenceUnitInfo [name: default] 
2023-08-09 14:17:39,941 [main] WARN  [JpaBaseConfiguration$JpaWebConfiguration] [RRN="] - [STAN="] - spring.jpa.open-in-view is enabled by default. Therefore, database queries may be performed during view rendering. Explicitly configure spring.jpa.open-in-view to disable this warning 
2023-08-09 14:17:39,966 [task-1] INFO  [Version] [RRN="] - [STAN="] - HHH000412: Hibernate ORM core version 5.4.17.Final 
2023-08-09 14:17:40,150 [task-1] INFO  [Version] [RRN="] - [STAN="] - HCANN000001: Hibernate Commons Annotations {5.1.0.Final} 
2023-08-09 14:17:40,295 [task-1] DEBUG [HikariConfig] [RRN="] - [STAN="] - HikariPool-1 - configuration: 
2023-08-09 14:17:40,298 [task-1] DEBUG [HikariConfig] [RRN="] - [STAN="] - allowPoolSuspension.............false 
2023-08-09 14:17:40,298 [task-1] DEBUG [HikariConfig] [RRN="] - [STAN="] - autoCommit......................true 
2023-08-09 14:17:40,298 [task-1] DEBUG [HikariConfig] [RRN="] - [STAN="] - catalog.........................none 
2023-08-09 14:17:40,298 [task-1] DEBUG [HikariConfig] [RRN="] - [STAN="] - connectionInitSql...............none 
2023-08-09 14:17:40,298 [task-1] DEBUG [HikariConfig] [RRN="] - [STAN="] - connectionTestQuery.............none 
2023-08-09 14:17:40,299 [task-1] DEBUG [HikariConfig] [RRN="] - [STAN="] - connectionTimeout...............30000 
2023-08-09 14:17:40,299 [task-1] DEBUG [HikariConfig] [RRN="] - [STAN="] - dataSource......................none 
2023-08-09 14:17:40,299 [task-1] DEBUG [HikariConfig] [RRN="] - [STAN="] - dataSourceClassName.............none 
2023-08-09 14:17:40,299 [task-1] DEBUG [HikariConfig] [RRN="] - [STAN="] - dataSourceJNDI..................none 
2023-08-09 14:17:40,299 [task-1] DEBUG [HikariConfig] [RRN="] - [STAN="] - dataSourceProperties............{password=<masked>} 
2023-08-09 14:17:40,299 [task-1] DEBUG [HikariConfig] [RRN="] - [STAN="] - driverClassName................."com.mysql.cj.jdbc.Driver" 
2023-08-09 14:17:40,300 [task-1] DEBUG [HikariConfig] [RRN="] - [STAN="] - exceptionOverrideClassName......none 
2023-08-09 14:17:40,300 [task-1] DEBUG [HikariConfig] [RRN="] - [STAN="] - healthCheckProperties...........{} 
2023-08-09 14:17:40,300 [task-1] DEBUG [HikariConfig] [RRN="] - [STAN="] - healthCheckRegistry.............none 
2023-08-09 14:17:40,300 [task-1] DEBUG [HikariConfig] [RRN="] - [STAN="] - idleTimeout.....................600000 
2023-08-09 14:17:40,300 [task-1] DEBUG [HikariConfig] [RRN="] - [STAN="] - initializationFailTimeout.......1 
2023-08-09 14:17:40,300 [task-1] DEBUG [HikariConfig] [RRN="] - [STAN="] - isolateInternalQueries..........false 
2023-08-09 14:17:40,300 [task-1] DEBUG [HikariConfig] [RRN="] - [STAN="] - jdbcUrl.........................jdbc:mysql://localhost:3306/test2 
2023-08-09 14:17:40,300 [task-1] DEBUG [HikariConfig] [RRN="] - [STAN="] - leakDetectionThreshold..........0 
2023-08-09 14:17:40,300 [task-1] DEBUG [HikariConfig] [RRN="] - [STAN="] - maxLifetime.....................1800000 
2023-08-09 14:17:40,300 [task-1] DEBUG [HikariConfig] [RRN="] - [STAN="] - maximumPoolSize.................10 
2023-08-09 14:17:40,300 [task-1] DEBUG [HikariConfig] [RRN="] - [STAN="] - metricRegistry..................none 
2023-08-09 14:17:40,301 [task-1] DEBUG [HikariConfig] [RRN="] - [STAN="] - metricsTrackerFactory...........none 
2023-08-09 14:17:40,301 [task-1] DEBUG [HikariConfig] [RRN="] - [STAN="] - minimumIdle.....................10 
2023-08-09 14:17:40,301 [task-1] DEBUG [HikariConfig] [RRN="] - [STAN="] - password........................<masked> 
2023-08-09 14:17:40,301 [task-1] DEBUG [HikariConfig] [RRN="] - [STAN="] - poolName........................"HikariPool-1" 
2023-08-09 14:17:40,301 [task-1] DEBUG [HikariConfig] [RRN="] - [STAN="] - readOnly........................false 
2023-08-09 14:17:40,301 [task-1] DEBUG [HikariConfig] [RRN="] - [STAN="] - registerMbeans..................false 
2023-08-09 14:17:40,301 [task-1] DEBUG [HikariConfig] [RRN="] - [STAN="] - scheduledExecutor...............none 
2023-08-09 14:17:40,301 [task-1] DEBUG [HikariConfig] [RRN="] - [STAN="] - schema..........................none 
2023-08-09 14:17:40,301 [task-1] DEBUG [HikariConfig] [RRN="] - [STAN="] - threadFactory...................internal 
2023-08-09 14:17:40,301 [task-1] DEBUG [HikariConfig] [RRN="] - [STAN="] - transactionIsolation............default 
2023-08-09 14:17:40,301 [task-1] DEBUG [HikariConfig] [RRN="] - [STAN="] - username........................"root" 
2023-08-09 14:17:40,301 [task-1] DEBUG [HikariConfig] [RRN="] - [STAN="] - validationTimeout...............5000 
2023-08-09 14:17:40,302 [task-1] INFO  [HikariDataSource] [RRN="] - [STAN="] - HikariPool-1 - Starting... 
2023-08-09 14:17:40,477 [main] INFO  [DefaultSecurityFilterChain] [RRN="] - [STAN="] - Creating filter chain: Ant [pattern='/v2/api-docs'], [] 
2023-08-09 14:17:40,477 [main] INFO  [DefaultSecurityFilterChain] [RRN="] - [STAN="] - Creating filter chain: Ant [pattern='/configuration/ui'], [] 
2023-08-09 14:17:40,477 [main] INFO  [DefaultSecurityFilterChain] [RRN="] - [STAN="] - Creating filter chain: Ant [pattern='/swagger-resources/**'], [] 
2023-08-09 14:17:40,478 [main] INFO  [DefaultSecurityFilterChain] [RRN="] - [STAN="] - Creating filter chain: Ant [pattern='/configuration/**'], [] 
2023-08-09 14:17:40,478 [main] INFO  [DefaultSecurityFilterChain] [RRN="] - [STAN="] - Creating filter chain: Ant [pattern='/swagger-ui.html'], [] 
2023-08-09 14:17:40,478 [main] INFO  [DefaultSecurityFilterChain] [RRN="] - [STAN="] - Creating filter chain: Ant [pattern='/webjars/**'], [] 
2023-08-09 14:17:40,549 [main] INFO  [PropertySourcedRequestMappingHandlerMapping] [RRN="] - [STAN="] - Mapped URL path [/v2/api-docs] onto method [springfox.documentation.swagger2.web.Swagger2Controller#getDocumentation(String, HttpServletRequest)] 
2023-08-09 14:17:40,569 [task-1] DEBUG [HikariPool] [RRN="] - [STAN="] - HikariPool-1 - Added connection com.mysql.cj.jdbc.ConnectionImpl@3149657c 
2023-08-09 14:17:40,571 [task-1] INFO  [HikariDataSource] [RRN="] - [STAN="] - HikariPool-1 - Start completed. 
2023-08-09 14:17:40,604 [task-1] INFO  [Dialect] [RRN="] - [STAN="] - HHH000400: Using dialect: org.hibernate.dialect.MySQL8Dialect 
2023-08-09 14:17:40,674 [HikariPool-1 housekeeper] DEBUG [HikariPool] [RRN="] - [STAN="] - HikariPool-1 - Pool stats (total=1, active=1, idle=0, waiting=0) 
2023-08-09 14:17:40,679 [main] INFO  [DefaultSecurityFilterChain] [RRN="] - [STAN="] - Creating filter chain: any request, [org.springframework.security.web.context.request.async.WebAsyncManagerIntegrationFilter@3d40a3b4, org.springframework.security.web.context.SecurityContextPersistenceFilter@47272cd3, org.springframework.security.web.header.HeaderWriterFilter@5f7eee96, org.springframework.web.filter.CorsFilter@7f13811b, org.springframework.security.web.authentication.logout.LogoutFilter@5856dbe4, com.zeroinfinity.federatedclient.config.JwtRequestFilter@446626a7, org.springframework.security.web.savedrequest.RequestCacheAwareFilter@32f1fafe, org.springframework.security.web.servletapi.SecurityContextHolderAwareRequestFilter@5974b7e8, org.springframework.security.web.authentication.AnonymousAuthenticationFilter@59fc6d05, org.springframework.security.web.session.SessionManagementFilter@180b3819, org.springframework.security.web.access.ExceptionTranslationFilter@d7bbf12, org.springframework.security.web.access.intercept.FilterSecurityInterceptor@1775c4e7] 
2023-08-09 14:17:40,693 [HikariPool-1 connection adder] DEBUG [HikariPool] [RRN="] - [STAN="] - HikariPool-1 - Added connection com.mysql.cj.jdbc.ConnectionImpl@4506d72f 
2023-08-09 14:17:40,698 [HikariPool-1 connection adder] DEBUG [HikariPool] [RRN="] - [STAN="] - HikariPool-1 - Added connection com.mysql.cj.jdbc.ConnectionImpl@43bdd14 
2023-08-09 14:17:40,704 [HikariPool-1 connection adder] DEBUG [HikariPool] [RRN="] - [STAN="] - HikariPool-1 - Added connection com.mysql.cj.jdbc.ConnectionImpl@35f51dfb 
2023-08-09 14:17:40,709 [HikariPool-1 connection adder] DEBUG [HikariPool] [RRN="] - [STAN="] - HikariPool-1 - Added connection com.mysql.cj.jdbc.ConnectionImpl@6414225b 
2023-08-09 14:17:40,713 [HikariPool-1 connection adder] DEBUG [HikariPool] [RRN="] - [STAN="] - HikariPool-1 - Added connection com.mysql.cj.jdbc.ConnectionImpl@77899d7f 
2023-08-09 14:17:40,717 [HikariPool-1 connection adder] DEBUG [HikariPool] [RRN="] - [STAN="] - HikariPool-1 - Added connection com.mysql.cj.jdbc.ConnectionImpl@605a3afe 
2023-08-09 14:17:40,723 [HikariPool-1 connection adder] DEBUG [HikariPool] [RRN="] - [STAN="] - HikariPool-1 - Added connection com.mysql.cj.jdbc.ConnectionImpl@28882395 
2023-08-09 14:17:40,727 [HikariPool-1 connection adder] DEBUG [HikariPool] [RRN="] - [STAN="] - HikariPool-1 - Added connection com.mysql.cj.jdbc.ConnectionImpl@41a564e3 
2023-08-09 14:17:40,732 [HikariPool-1 connection adder] DEBUG [HikariPool] [RRN="] - [STAN="] - HikariPool-1 - Added connection com.mysql.cj.jdbc.ConnectionImpl@3239913 
2023-08-09 14:17:40,732 [HikariPool-1 connection adder] DEBUG [HikariPool] [RRN="] - [STAN="] - HikariPool-1 - After adding stats (total=10, active=0, idle=10, waiting=0) 
2023-08-09 14:17:40,988 [main] INFO  [Http11NioProtocol] [RRN="] - [STAN="] - Starting ProtocolHandler ["http-nio-9092"] 
2023-08-09 14:17:41,015 [main] INFO  [TomcatWebServer] [RRN="] - [STAN="] - Tomcat started on port(s): 9092 (http) with context path '' 
2023-08-09 14:17:41,017 [main] INFO  [DocumentationPluginsBootstrapper] [RRN="] - [STAN="] - Context refreshed 
2023-08-09 14:17:41,053 [main] INFO  [DocumentationPluginsBootstrapper] [RRN="] - [STAN="] - Found 1 custom documentation plugin(s) 
2023-08-09 14:17:41,094 [main] INFO  [ApiListingReferenceScanner] [RRN="] - [STAN="] - Scanning for api listing references 
2023-08-09 14:17:41,424 [main] INFO  [CachingOperationNameGenerator] [RRN="] - [STAN="] - Generating unique operation named: syncModelUsingGET_1 
2023-08-09 14:17:41,437 [main] INFO  [DeferredRepositoryInitializationListener] [RRN="] - [STAN="] - Triggering deferred initialization of Spring Data repositories… 
2023-08-09 14:17:41,712 [task-1] INFO  [JtaPlatformInitiator] [RRN="] - [STAN="] - HHH000490: Using JtaPlatform implementation: [org.hibernate.engine.transaction.jta.platform.internal.NoJtaPlatform] 
2023-08-09 14:17:41,720 [task-1] INFO  [LocalContainerEntityManagerFactoryBean] [RRN="] - [STAN="] - Initialized JPA EntityManagerFactory for persistence unit 'default' 
2023-08-09 14:17:42,120 [main] INFO  [DeferredRepositoryInitializationListener] [RRN="] - [STAN="] - Spring Data repositories initialized! 
2023-08-09 14:17:42,128 [main] INFO  [FederatedClientApplication] [RRN="] - [STAN="] - Started FederatedClientApplication in 5.166 seconds (JVM running for 5.543) 
2023-08-09 14:17:58,728 [HikariPool-1 housekeeper] DEBUG [HikariPool] [RRN="] - [STAN="] - HikariPool-1 - Pool stats (total=10, active=0, idle=10, waiting=0) 
2023-08-09 14:17:58,728 [HikariPool-1 housekeeper] DEBUG [HikariPool] [RRN="] - [STAN="] - HikariPool-1 - Fill pool skipped, pool is at sufficient level. 
2023-08-09 14:18:10,682 [HikariPool-1 housekeeper] DEBUG [HikariPool] [RRN="] - [STAN="] - HikariPool-1 - Pool stats (total=10, active=0, idle=10, waiting=0) 
2023-08-09 14:18:10,683 [HikariPool-1 housekeeper] DEBUG [HikariPool] [RRN="] - [STAN="] - HikariPool-1 - Fill pool skipped, pool is at sufficient level. 
2023-08-09 14:18:28,737 [HikariPool-1 housekeeper] DEBUG [HikariPool] [RRN="] - [STAN="] - HikariPool-1 - Pool stats (total=10, active=0, idle=10, waiting=0) 
2023-08-09 14:18:28,738 [HikariPool-1 housekeeper] DEBUG [HikariPool] [RRN="] - [STAN="] - HikariPool-1 - Fill pool skipped, pool is at sufficient level. 
2023-08-09 14:18:40,691 [HikariPool-1 housekeeper] DEBUG [HikariPool] [RRN="] - [STAN="] - HikariPool-1 - Pool stats (total=10, active=0, idle=10, waiting=0) 
2023-08-09 14:18:40,692 [HikariPool-1 housekeeper] DEBUG [HikariPool] [RRN="] - [STAN="] - HikariPool-1 - Fill pool skipped, pool is at sufficient level. 
2023-08-09 14:18:58,752 [HikariPool-1 housekeeper] DEBUG [HikariPool] [RRN="] - [STAN="] - HikariPool-1 - Pool stats (total=10, active=0, idle=10, waiting=0) 
2023-08-09 14:18:58,753 [HikariPool-1 housekeeper] DEBUG [HikariPool] [RRN="] - [STAN="] - HikariPool-1 - Fill pool skipped, pool is at sufficient level. 
2023-08-09 14:19:10,696 [HikariPool-1 housekeeper] DEBUG [HikariPool] [RRN="] - [STAN="] - HikariPool-1 - Pool stats (total=10, active=0, idle=10, waiting=0) 
2023-08-09 14:19:10,696 [HikariPool-1 housekeeper] DEBUG [HikariPool] [RRN="] - [STAN="] - HikariPool-1 - Fill pool skipped, pool is at sufficient level. 
2023-08-09 14:19:28,764 [HikariPool-1 housekeeper] DEBUG [HikariPool] [RRN="] - [STAN="] - HikariPool-1 - Pool stats (total=10, active=0, idle=10, waiting=0) 
2023-08-09 14:19:28,764 [HikariPool-1 housekeeper] DEBUG [HikariPool] [RRN="] - [STAN="] - HikariPool-1 - Fill pool skipped, pool is at sufficient level. 
2023-08-09 14:19:40,712 [HikariPool-1 housekeeper] DEBUG [HikariPool] [RRN="] - [STAN="] - HikariPool-1 - Pool stats (total=10, active=0, idle=10, waiting=0) 
2023-08-09 14:19:40,712 [HikariPool-1 housekeeper] DEBUG [HikariPool] [RRN="] - [STAN="] - HikariPool-1 - Fill pool skipped, pool is at sufficient level. 
2023-08-09 14:19:58,768 [HikariPool-1 housekeeper] DEBUG [HikariPool] [RRN="] - [STAN="] - HikariPool-1 - Pool stats (total=10, active=0, idle=10, waiting=0) 
2023-08-09 14:19:58,768 [HikariPool-1 housekeeper] DEBUG [HikariPool] [RRN="] - [STAN="] - HikariPool-1 - Fill pool skipped, pool is at sufficient level. 
2023-08-09 14:20:10,714 [HikariPool-1 housekeeper] DEBUG [HikariPool] [RRN="] - [STAN="] - HikariPool-1 - Pool stats (total=10, active=0, idle=10, waiting=0) 
2023-08-09 14:20:10,714 [HikariPool-1 housekeeper] DEBUG [HikariPool] [RRN="] - [STAN="] - HikariPool-1 - Fill pool skipped, pool is at sufficient level. 
2023-08-09 14:20:28,782 [HikariPool-1 housekeeper] DEBUG [HikariPool] [RRN="] - [STAN="] - HikariPool-1 - Pool stats (total=10, active=0, idle=10, waiting=0) 
2023-08-09 14:20:28,783 [HikariPool-1 housekeeper] DEBUG [HikariPool] [RRN="] - [STAN="] - HikariPool-1 - Fill pool skipped, pool is at sufficient level. 
2023-08-09 14:20:40,726 [HikariPool-1 housekeeper] DEBUG [HikariPool] [RRN="] - [STAN="] - HikariPool-1 - Pool stats (total=10, active=0, idle=10, waiting=0) 
2023-08-09 14:20:40,727 [HikariPool-1 housekeeper] DEBUG [HikariPool] [RRN="] - [STAN="] - HikariPool-1 - Fill pool skipped, pool is at sufficient level. 
2023-08-09 14:20:58,795 [HikariPool-1 housekeeper] DEBUG [HikariPool] [RRN="] - [STAN="] - HikariPool-1 - Pool stats (total=10, active=0, idle=10, waiting=0) 
2023-08-09 14:20:58,795 [HikariPool-1 housekeeper] DEBUG [HikariPool] [RRN="] - [STAN="] - HikariPool-1 - Fill pool skipped, pool is at sufficient level. 
2023-08-09 14:21:10,738 [HikariPool-1 housekeeper] DEBUG [HikariPool] [RRN="] - [STAN="] - HikariPool-1 - Pool stats (total=10, active=0, idle=10, waiting=0) 
2023-08-09 14:21:10,738 [HikariPool-1 housekeeper] DEBUG [HikariPool] [RRN="] - [STAN="] - HikariPool-1 - Fill pool skipped, pool is at sufficient level. 
2023-08-09 14:21:26,073 [http-nio-9091-exec-1] INFO  [[/]] [RRN="] - [STAN="] - Initializing Spring DispatcherServlet 'dispatcherServlet' 
2023-08-09 14:21:26,073 [http-nio-9091-exec-1] INFO  [DispatcherServlet] [RRN="] - [STAN="] - Initializing Servlet 'dispatcherServlet' 
2023-08-09 14:21:26,085 [http-nio-9091-exec-1] INFO  [DispatcherServlet] [RRN="] - [STAN="] - Completed initialization in 12 ms 
2023-08-09 14:21:28,810 [HikariPool-1 housekeeper] DEBUG [HikariPool] [RRN="] - [STAN="] - HikariPool-1 - Pool stats (total=10, active=0, idle=10, waiting=0) 
2023-08-09 14:21:28,810 [HikariPool-1 housekeeper] DEBUG [HikariPool] [RRN="] - [STAN="] - HikariPool-1 - Fill pool skipped, pool is at sufficient level. 
2023-08-09 14:21:32,184 [http-nio-9092-exec-1] INFO  [[/]] [RRN="] - [STAN="] - Initializing Spring DispatcherServlet 'dispatcherServlet' 
2023-08-09 14:21:32,184 [http-nio-9092-exec-1] INFO  [DispatcherServlet] [RRN="] - [STAN="] - Initializing Servlet 'dispatcherServlet' 
2023-08-09 14:21:32,195 [http-nio-9092-exec-1] INFO  [DispatcherServlet] [RRN="] - [STAN="] - Completed initialization in 11 ms 
2023-08-09 14:21:40,744 [HikariPool-1 housekeeper] DEBUG [HikariPool] [RRN="] - [STAN="] - HikariPool-1 - Pool stats (total=10, active=0, idle=10, waiting=0) 
2023-08-09 14:21:40,744 [HikariPool-1 housekeeper] DEBUG [HikariPool] [RRN="] - [STAN="] - HikariPool-1 - Fill pool skipped, pool is at sufficient level. 
2023-08-09 14:21:58,824 [HikariPool-1 housekeeper] DEBUG [HikariPool] [RRN="] - [STAN="] - HikariPool-1 - Pool stats (total=10, active=0, idle=10, waiting=0) 
2023-08-09 14:21:58,824 [HikariPool-1 housekeeper] DEBUG [HikariPool] [RRN="] - [STAN="] - HikariPool-1 - Fill pool skipped, pool is at sufficient level. 
2023-08-09 14:22:10,752 [HikariPool-1 housekeeper] DEBUG [HikariPool] [RRN="] - [STAN="] - HikariPool-1 - Pool stats (total=10, active=0, idle=10, waiting=0) 
2023-08-09 14:22:10,752 [HikariPool-1 housekeeper] DEBUG [HikariPool] [RRN="] - [STAN="] - HikariPool-1 - Fill pool skipped, pool is at sufficient level. 
2023-08-09 14:22:28,838 [HikariPool-1 housekeeper] DEBUG [HikariPool] [RRN="] - [STAN="] - HikariPool-1 - Pool stats (total=10, active=0, idle=10, waiting=0) 
2023-08-09 14:22:28,838 [HikariPool-1 housekeeper] DEBUG [HikariPool] [RRN="] - [STAN="] - HikariPool-1 - Fill pool skipped, pool is at sufficient level. 
2023-08-09 14:22:40,760 [HikariPool-1 housekeeper] DEBUG [HikariPool] [RRN="] - [STAN="] - HikariPool-1 - Pool stats (total=10, active=0, idle=10, waiting=0) 
2023-08-09 14:22:40,760 [HikariPool-1 housekeeper] DEBUG [HikariPool] [RRN="] - [STAN="] - HikariPool-1 - Fill pool skipped, pool is at sufficient level. 
2023-08-09 14:22:58,842 [HikariPool-1 housekeeper] DEBUG [HikariPool] [RRN="] - [STAN="] - HikariPool-1 - Pool stats (total=10, active=0, idle=10, waiting=0) 
2023-08-09 14:22:58,842 [HikariPool-1 housekeeper] DEBUG [HikariPool] [RRN="] - [STAN="] - HikariPool-1 - Fill pool skipped, pool is at sufficient level. 
2023-08-09 14:23:10,762 [HikariPool-1 housekeeper] DEBUG [HikariPool] [RRN="] - [STAN="] - HikariPool-1 - Pool stats (total=10, active=0, idle=10, waiting=0) 
2023-08-09 14:23:10,762 [HikariPool-1 housekeeper] DEBUG [HikariPool] [RRN="] - [STAN="] - HikariPool-1 - Fill pool skipped, pool is at sufficient level. 
2023-08-09 14:23:28,850 [HikariPool-1 housekeeper] DEBUG [HikariPool] [RRN="] - [STAN="] - HikariPool-1 - Pool stats (total=10, active=0, idle=10, waiting=0) 
2023-08-09 14:23:28,850 [HikariPool-1 housekeeper] DEBUG [HikariPool] [RRN="] - [STAN="] - HikariPool-1 - Fill pool skipped, pool is at sufficient level. 
2023-08-09 14:23:40,769 [HikariPool-1 housekeeper] DEBUG [HikariPool] [RRN="] - [STAN="] - HikariPool-1 - Pool stats (total=10, active=0, idle=10, waiting=0) 
2023-08-09 14:23:40,769 [HikariPool-1 housekeeper] DEBUG [HikariPool] [RRN="] - [STAN="] - HikariPool-1 - Fill pool skipped, pool is at sufficient level. 
2023-08-09 14:23:58,852 [HikariPool-1 housekeeper] DEBUG [HikariPool] [RRN="] - [STAN="] - HikariPool-1 - Pool stats (total=10, active=0, idle=10, waiting=0) 
2023-08-09 14:23:58,852 [HikariPool-1 housekeeper] DEBUG [HikariPool] [RRN="] - [STAN="] - HikariPool-1 - Fill pool skipped, pool is at sufficient level. 
2023-08-09 14:23:59,000 [http-nio-9091-exec-3] INFO  [JwtAuthenticationController] [RRN="] - [STAN="] - Authenticating : User : client1 
2023-08-09 14:24:10,778 [HikariPool-1 housekeeper] DEBUG [HikariPool] [RRN="] - [STAN="] - HikariPool-1 - Pool stats (total=10, active=0, idle=10, waiting=0) 
2023-08-09 14:24:10,778 [HikariPool-1 housekeeper] DEBUG [HikariPool] [RRN="] - [STAN="] - HikariPool-1 - Fill pool skipped, pool is at sufficient level. 
2023-08-09 14:24:17,721 [http-nio-9091-exec-1] INFO  [ServiceController] [RRN="] - [STAN="] - Request received to check model version @ V1 
2023-08-09 14:24:17,721 [http-nio-9091-exec-1] INFO  [RestServerServiceImpl] [RRN="] - [STAN="] - Incoming request to check the model version. 
2023-08-09 14:24:18,097 [http-nio-9091-exec-1] INFO  [RestServerServiceImpl] [RRN="] - [STAN="] - Active version found: version15 
2023-08-09 14:24:24,479 [http-nio-9091-exec-5] INFO  [ServiceController] [RRN="] - [STAN="] - Request received to get all the machine learning models @ V1 
2023-08-09 14:24:24,479 [http-nio-9091-exec-5] INFO  [RestServerServiceImpl] [RRN="] - [STAN="] - Incoming request to pull all the model parameters. 
2023-08-09 14:24:28,854 [HikariPool-1 housekeeper] DEBUG [HikariPool] [RRN="] - [STAN="] - HikariPool-1 - Pool stats (total=10, active=0, idle=10, waiting=0) 
2023-08-09 14:24:28,854 [HikariPool-1 housekeeper] DEBUG [HikariPool] [RRN="] - [STAN="] - HikariPool-1 - Fill pool skipped, pool is at sufficient level. 
2023-08-09 14:24:40,781 [HikariPool-1 housekeeper] DEBUG [HikariPool] [RRN="] - [STAN="] - HikariPool-1 - Pool stats (total=10, active=0, idle=10, waiting=0) 
2023-08-09 14:24:40,782 [HikariPool-1 housekeeper] DEBUG [HikariPool] [RRN="] - [STAN="] - HikariPool-1 - Fill pool skipped, pool is at sufficient level. 
2023-08-09 14:24:58,857 [HikariPool-1 housekeeper] DEBUG [HikariPool] [RRN="] - [STAN="] - HikariPool-1 - Pool stats (total=10, active=0, idle=10, waiting=0) 
2023-08-09 14:24:58,858 [HikariPool-1 housekeeper] DEBUG [HikariPool] [RRN="] - [STAN="] - HikariPool-1 - Fill pool skipped, pool is at sufficient level. 
2023-08-09 14:25:10,786 [HikariPool-1 housekeeper] DEBUG [HikariPool] [RRN="] - [STAN="] - HikariPool-1 - Pool stats (total=10, active=0, idle=10, waiting=0) 
2023-08-09 14:25:10,786 [HikariPool-1 housekeeper] DEBUG [HikariPool] [RRN="] - [STAN="] - HikariPool-1 - Fill pool skipped, pool is at sufficient level. 
2023-08-09 14:25:26,557 [http-nio-9091-exec-4] INFO  [JwtAuthenticationController] [RRN="] - [STAN="] - Authenticating : User : client1 
2023-08-09 14:25:26,591 [http-nio-9092-exec-7] INFO  [JwtAuthenticationController] [RRN="] - [STAN="] - Authenticating : User : client2 
2023-08-09 14:25:28,604 [http-nio-9091-exec-9] INFO  [ServiceController] [RRN="] - [STAN="] - Request received to pull and sync machine learning model for server @ V1 
2023-08-09 14:25:28,604 [http-nio-9091-exec-9] INFO  [RestServerServiceImpl] [RRN="] - [STAN="] - Incoming request to pull models for server. model version: version15 
2023-08-09 14:25:28,617 [http-nio-9092-exec-1] INFO  [ServiceController] [RRN="] - [STAN="] - Request received to pull and sync machine learning model for server @ V1 
2023-08-09 14:25:28,618 [http-nio-9092-exec-1] INFO  [RestServerServiceImpl] [RRN="] - [STAN="] - Incoming request to pull models for server. model version: version15 
2023-08-09 14:25:28,874 [HikariPool-1 housekeeper] DEBUG [HikariPool] [RRN="] - [STAN="] - HikariPool-1 - Pool stats (total=10, active=0, idle=10, waiting=0) 
2023-08-09 14:25:28,874 [HikariPool-1 housekeeper] DEBUG [HikariPool] [RRN="] - [STAN="] - HikariPool-1 - Fill pool skipped, pool is at sufficient level. 
2023-08-09 14:25:35,249 [http-nio-9091-exec-10] INFO  [JwtAuthenticationController] [RRN="] - [STAN="] - Authenticating : User : client1 
2023-08-09 14:25:35,250 [http-nio-9092-exec-10] INFO  [JwtAuthenticationController] [RRN="] - [STAN="] - Authenticating : User : client2 
2023-08-09 14:25:37,294 [http-nio-9092-exec-5] INFO  [ServiceController] [RRN="] - [STAN="] - Request received to pull and sync machine learning model for server @ V1 
2023-08-09 14:25:37,295 [http-nio-9092-exec-5] INFO  [RestServerServiceImpl] [RRN="] - [STAN="] - Incoming request to pull models for server. model version: version15 
2023-08-09 14:25:37,295 [http-nio-9091-exec-8] INFO  [ServiceController] [RRN="] - [STAN="] - Request received to pull and sync machine learning model for server @ V1 
2023-08-09 14:25:37,296 [http-nio-9091-exec-8] INFO  [RestServerServiceImpl] [RRN="] - [STAN="] - Incoming request to pull models for server. model version: version15 
2023-08-09 14:25:40,790 [HikariPool-1 housekeeper] DEBUG [HikariPool] [RRN="] - [STAN="] - HikariPool-1 - Pool stats (total=10, active=0, idle=10, waiting=0) 
2023-08-09 14:25:40,790 [HikariPool-1 housekeeper] DEBUG [HikariPool] [RRN="] - [STAN="] - HikariPool-1 - Fill pool skipped, pool is at sufficient level. 
2023-08-09 14:25:43,880 [http-nio-9091-exec-7] INFO  [JwtAuthenticationController] [RRN="] - [STAN="] - Authenticating : User : client1 
2023-08-09 14:25:43,881 [http-nio-9092-exec-6] INFO  [JwtAuthenticationController] [RRN="] - [STAN="] - Authenticating : User : client2 
2023-08-09 14:25:45,931 [http-nio-9091-exec-3] INFO  [ServiceController] [RRN="] - [STAN="] - Request received to pull and sync machine learning model for server @ V1 
2023-08-09 14:25:45,931 [http-nio-9091-exec-3] INFO  [RestServerServiceImpl] [RRN="] - [STAN="] - Incoming request to pull models for server. model version: version15 
2023-08-09 14:25:45,934 [http-nio-9092-exec-4] INFO  [ServiceController] [RRN="] - [STAN="] - Request received to pull and sync machine learning model for server @ V1 
2023-08-09 14:25:45,934 [http-nio-9092-exec-4] INFO  [RestServerServiceImpl] [RRN="] - [STAN="] - Incoming request to pull models for server. model version: version15 
2023-08-09 14:25:58,877 [HikariPool-1 housekeeper] DEBUG [HikariPool] [RRN="] - [STAN="] - HikariPool-1 - Pool stats (total=10, active=0, idle=10, waiting=0) 
2023-08-09 14:25:58,877 [HikariPool-1 housekeeper] DEBUG [HikariPool] [RRN="] - [STAN="] - HikariPool-1 - Fill pool skipped, pool is at sufficient level. 
2023-08-09 14:26:06,656 [main] INFO  [FederatedClientApplication] [RRN="] - [STAN="] - Starting FederatedClientApplication on Hasnain-Rabbani with PID 17620 (E:\Workspace\Eclipse\zeroinfinity\thesis\federated-client\federated-client\target\classes started by hp in E:\Workspace\Eclipse\zeroinfinity\thesis\federated-client\federated-client) 
2023-08-09 14:26:06,660 [main] INFO  [FederatedClientApplication] [RRN="] - [STAN="] - The following profiles are active: client3 
2023-08-09 14:26:07,717 [main] INFO  [RepositoryConfigurationDelegate] [RRN="] - [STAN="] - Bootstrapping Spring Data JPA repositories in DEFERRED mode. 
2023-08-09 14:26:07,788 [main] INFO  [RepositoryConfigurationDelegate] [RRN="] - [STAN="] - Finished Spring Data repository scanning in 61ms. Found 3 JPA repository interfaces. 
2023-08-09 14:26:08,054 [main] INFO  [EnableEncryptablePropertiesBeanFactoryPostProcessor] [RRN="] - [STAN="] - Post-processing PropertySource instances 
2023-08-09 14:26:08,159 [main] INFO  [EncryptablePropertySourceConverter] [RRN="] - [STAN="] - Converting PropertySource configurationProperties [org.springframework.boot.context.properties.source.ConfigurationPropertySourcesPropertySource] to AOP Proxy 
2023-08-09 14:26:08,160 [main] INFO  [EncryptablePropertySourceConverter] [RRN="] - [STAN="] - Converting PropertySource commandLineArgs [org.springframework.core.env.SimpleCommandLinePropertySource] to EncryptableEnumerablePropertySourceWrapper 
2023-08-09 14:26:08,160 [main] INFO  [EncryptablePropertySourceConverter] [RRN="] - [STAN="] - Converting PropertySource servletConfigInitParams [org.springframework.core.env.PropertySource$StubPropertySource] to EncryptablePropertySourceWrapper 
2023-08-09 14:26:08,160 [main] INFO  [EncryptablePropertySourceConverter] [RRN="] - [STAN="] - Converting PropertySource servletContextInitParams [org.springframework.core.env.PropertySource$StubPropertySource] to EncryptablePropertySourceWrapper 
2023-08-09 14:26:08,160 [main] INFO  [EncryptablePropertySourceConverter] [RRN="] - [STAN="] - Converting PropertySource systemProperties [org.springframework.core.env.PropertiesPropertySource] to EncryptableMapPropertySourceWrapper 
2023-08-09 14:26:08,160 [main] INFO  [EncryptablePropertySourceConverter] [RRN="] - [STAN="] - Converting PropertySource systemEnvironment [org.springframework.boot.env.SystemEnvironmentPropertySourceEnvironmentPostProcessor$OriginAwareSystemEnvironmentPropertySource] to EncryptableSystemEnvironmentPropertySourceWrapper 
2023-08-09 14:26:08,160 [main] INFO  [EncryptablePropertySourceConverter] [RRN="] - [STAN="] - Converting PropertySource random [org.springframework.boot.env.RandomValuePropertySource] to EncryptablePropertySourceWrapper 
2023-08-09 14:26:08,160 [main] INFO  [EncryptablePropertySourceConverter] [RRN="] - [STAN="] - Converting PropertySource applicationConfig: [file:./application-client3.yml] [org.springframework.boot.env.OriginTrackedMapPropertySource] to EncryptableMapPropertySourceWrapper 
2023-08-09 14:26:08,370 [main] INFO  [DefaultLazyPropertyFilter] [RRN="] - [STAN="] - Property Filter custom Bean not found with name 'encryptablePropertyFilter'. Initializing Default Property Filter 
2023-08-09 14:26:09,192 [main] INFO  [TomcatWebServer] [RRN="] - [STAN="] - Tomcat initialized with port(s): 9093 (http) 
2023-08-09 14:26:09,202 [main] INFO  [Http11NioProtocol] [RRN="] - [STAN="] - Initializing ProtocolHandler ["http-nio-9093"] 
2023-08-09 14:26:09,203 [main] INFO  [StandardService] [RRN="] - [STAN="] - Starting service [Tomcat] 
2023-08-09 14:26:09,203 [main] INFO  [StandardEngine] [RRN="] - [STAN="] - Starting Servlet engine: [Apache Tomcat/9.0.36] 
2023-08-09 14:26:09,287 [main] INFO  [[/]] [RRN="] - [STAN="] - Initializing Spring embedded WebApplicationContext 
2023-08-09 14:26:09,287 [main] INFO  [ServletWebServerApplicationContext] [RRN="] - [STAN="] - Root WebApplicationContext: initialization completed in 2573 ms 
2023-08-09 14:26:09,293 [main] INFO  [DefaultLazyPropertyResolver] [RRN="] - [STAN="] - Property Resolver custom Bean not found with name 'encryptablePropertyResolver'. Initializing Default Property Resolver 
2023-08-09 14:26:09,297 [main] INFO  [DefaultLazyPropertyDetector] [RRN="] - [STAN="] - Property Detector custom Bean not found with name 'encryptablePropertyDetector'. Initializing Default Property Detector 
2023-08-09 14:26:09,403 [main] DEBUG [HikariConfig] [RRN="] - [STAN="] - Driver class com.mysql.cj.jdbc.Driver found in Thread context class loader sun.misc.Launcher$AppClassLoader@73d16e93 
2023-08-09 14:26:09,483 [main] INFO  [ThreadPoolTaskExecutor] [RRN="] - [STAN="] - Initializing ExecutorService 'applicationTaskExecutor' 
2023-08-09 14:26:09,534 [task-1] INFO  [LogHelper] [RRN="] - [STAN="] - HHH000204: Processing PersistenceUnitInfo [name: default] 
2023-08-09 14:26:09,573 [main] WARN  [JpaBaseConfiguration$JpaWebConfiguration] [RRN="] - [STAN="] - spring.jpa.open-in-view is enabled by default. Therefore, database queries may be performed during view rendering. Explicitly configure spring.jpa.open-in-view to disable this warning 
2023-08-09 14:26:09,612 [task-1] INFO  [Version] [RRN="] - [STAN="] - HHH000412: Hibernate ORM core version 5.4.17.Final 
2023-08-09 14:26:09,829 [task-1] INFO  [Version] [RRN="] - [STAN="] - HCANN000001: Hibernate Commons Annotations {5.1.0.Final} 
2023-08-09 14:26:10,090 [task-1] DEBUG [HikariConfig] [RRN="] - [STAN="] - HikariPool-1 - configuration: 
2023-08-09 14:26:10,092 [task-1] DEBUG [HikariConfig] [RRN="] - [STAN="] - allowPoolSuspension.............false 
2023-08-09 14:26:10,093 [task-1] DEBUG [HikariConfig] [RRN="] - [STAN="] - autoCommit......................true 
2023-08-09 14:26:10,093 [task-1] DEBUG [HikariConfig] [RRN="] - [STAN="] - catalog.........................none 
2023-08-09 14:26:10,093 [task-1] DEBUG [HikariConfig] [RRN="] - [STAN="] - connectionInitSql...............none 
2023-08-09 14:26:10,093 [task-1] DEBUG [HikariConfig] [RRN="] - [STAN="] - connectionTestQuery.............none 
2023-08-09 14:26:10,093 [task-1] DEBUG [HikariConfig] [RRN="] - [STAN="] - connectionTimeout...............30000 
2023-08-09 14:26:10,093 [task-1] DEBUG [HikariConfig] [RRN="] - [STAN="] - dataSource......................none 
2023-08-09 14:26:10,093 [task-1] DEBUG [HikariConfig] [RRN="] - [STAN="] - dataSourceClassName.............none 
2023-08-09 14:26:10,094 [task-1] DEBUG [HikariConfig] [RRN="] - [STAN="] - dataSourceJNDI..................none 
2023-08-09 14:26:10,094 [task-1] DEBUG [HikariConfig] [RRN="] - [STAN="] - dataSourceProperties............{password=<masked>} 
2023-08-09 14:26:10,094 [task-1] DEBUG [HikariConfig] [RRN="] - [STAN="] - driverClassName................."com.mysql.cj.jdbc.Driver" 
2023-08-09 14:26:10,095 [task-1] DEBUG [HikariConfig] [RRN="] - [STAN="] - exceptionOverrideClassName......none 
2023-08-09 14:26:10,095 [task-1] DEBUG [HikariConfig] [RRN="] - [STAN="] - healthCheckProperties...........{} 
2023-08-09 14:26:10,095 [task-1] DEBUG [HikariConfig] [RRN="] - [STAN="] - healthCheckRegistry.............none 
2023-08-09 14:26:10,095 [task-1] DEBUG [HikariConfig] [RRN="] - [STAN="] - idleTimeout.....................600000 
2023-08-09 14:26:10,095 [task-1] DEBUG [HikariConfig] [RRN="] - [STAN="] - initializationFailTimeout.......1 
2023-08-09 14:26:10,095 [task-1] DEBUG [HikariConfig] [RRN="] - [STAN="] - isolateInternalQueries..........false 
2023-08-09 14:26:10,095 [task-1] DEBUG [HikariConfig] [RRN="] - [STAN="] - jdbcUrl.........................jdbc:mysql://localhost:3306/test3 
2023-08-09 14:26:10,095 [task-1] DEBUG [HikariConfig] [RRN="] - [STAN="] - leakDetectionThreshold..........0 
2023-08-09 14:26:10,095 [task-1] DEBUG [HikariConfig] [RRN="] - [STAN="] - maxLifetime.....................1800000 
2023-08-09 14:26:10,095 [task-1] DEBUG [HikariConfig] [RRN="] - [STAN="] - maximumPoolSize.................10 
2023-08-09 14:26:10,096 [task-1] DEBUG [HikariConfig] [RRN="] - [STAN="] - metricRegistry..................none 
2023-08-09 14:26:10,096 [task-1] DEBUG [HikariConfig] [RRN="] - [STAN="] - metricsTrackerFactory...........none 
2023-08-09 14:26:10,096 [task-1] DEBUG [HikariConfig] [RRN="] - [STAN="] - minimumIdle.....................10 
2023-08-09 14:26:10,096 [task-1] DEBUG [HikariConfig] [RRN="] - [STAN="] - password........................<masked> 
2023-08-09 14:26:10,096 [task-1] DEBUG [HikariConfig] [RRN="] - [STAN="] - poolName........................"HikariPool-1" 
2023-08-09 14:26:10,096 [task-1] DEBUG [HikariConfig] [RRN="] - [STAN="] - readOnly........................false 
2023-08-09 14:26:10,096 [task-1] DEBUG [HikariConfig] [RRN="] - [STAN="] - registerMbeans..................false 
2023-08-09 14:26:10,096 [task-1] DEBUG [HikariConfig] [RRN="] - [STAN="] - scheduledExecutor...............none 
2023-08-09 14:26:10,096 [task-1] DEBUG [HikariConfig] [RRN="] - [STAN="] - schema..........................none 
2023-08-09 14:26:10,096 [task-1] DEBUG [HikariConfig] [RRN="] - [STAN="] - threadFactory...................internal 
2023-08-09 14:26:10,096 [task-1] DEBUG [HikariConfig] [RRN="] - [STAN="] - transactionIsolation............default 
2023-08-09 14:26:10,096 [task-1] DEBUG [HikariConfig] [RRN="] - [STAN="] - username........................"root" 
2023-08-09 14:26:10,096 [task-1] DEBUG [HikariConfig] [RRN="] - [STAN="] - validationTimeout...............5000 
2023-08-09 14:26:10,097 [task-1] INFO  [HikariDataSource] [RRN="] - [STAN="] - HikariPool-1 - Starting... 
2023-08-09 14:26:10,241 [main] INFO  [DefaultSecurityFilterChain] [RRN="] - [STAN="] - Creating filter chain: Ant [pattern='/v2/api-docs'], [] 
2023-08-09 14:26:10,241 [main] INFO  [DefaultSecurityFilterChain] [RRN="] - [STAN="] - Creating filter chain: Ant [pattern='/configuration/ui'], [] 
2023-08-09 14:26:10,242 [main] INFO  [DefaultSecurityFilterChain] [RRN="] - [STAN="] - Creating filter chain: Ant [pattern='/swagger-resources/**'], [] 
2023-08-09 14:26:10,242 [main] INFO  [DefaultSecurityFilterChain] [RRN="] - [STAN="] - Creating filter chain: Ant [pattern='/configuration/**'], [] 
2023-08-09 14:26:10,242 [main] INFO  [DefaultSecurityFilterChain] [RRN="] - [STAN="] - Creating filter chain: Ant [pattern='/swagger-ui.html'], [] 
2023-08-09 14:26:10,242 [main] INFO  [DefaultSecurityFilterChain] [RRN="] - [STAN="] - Creating filter chain: Ant [pattern='/webjars/**'], [] 
2023-08-09 14:26:10,299 [main] INFO  [PropertySourcedRequestMappingHandlerMapping] [RRN="] - [STAN="] - Mapped URL path [/v2/api-docs] onto method [springfox.documentation.swagger2.web.Swagger2Controller#getDocumentation(String, HttpServletRequest)] 
2023-08-09 14:26:10,357 [task-1] DEBUG [HikariPool] [RRN="] - [STAN="] - HikariPool-1 - Added connection com.mysql.cj.jdbc.ConnectionImpl@c69a13c 
2023-08-09 14:26:10,359 [task-1] INFO  [HikariDataSource] [RRN="] - [STAN="] - HikariPool-1 - Start completed. 
2023-08-09 14:26:10,382 [task-1] INFO  [Dialect] [RRN="] - [STAN="] - HHH000400: Using dialect: org.hibernate.dialect.MySQL8Dialect 
2023-08-09 14:26:10,424 [main] INFO  [DefaultSecurityFilterChain] [RRN="] - [STAN="] - Creating filter chain: any request, [org.springframework.security.web.context.request.async.WebAsyncManagerIntegrationFilter@52c9d3d0, org.springframework.security.web.context.SecurityContextPersistenceFilter@52ea0269, org.springframework.security.web.header.HeaderWriterFilter@f557c37, org.springframework.web.filter.CorsFilter@17207f5b, org.springframework.security.web.authentication.logout.LogoutFilter@4b515eab, com.zeroinfinity.federatedclient.config.JwtRequestFilter@7132a9dc, org.springframework.security.web.savedrequest.RequestCacheAwareFilter@43ecfeb5, org.springframework.security.web.servletapi.SecurityContextHolderAwareRequestFilter@4dadd690, org.springframework.security.web.authentication.AnonymousAuthenticationFilter@373052b5, org.springframework.security.web.session.SessionManagementFilter@7061622, org.springframework.security.web.access.ExceptionTranslationFilter@79476a4e, org.springframework.security.web.access.intercept.FilterSecurityInterceptor@e3b0369] 
2023-08-09 14:26:10,462 [HikariPool-1 housekeeper] DEBUG [HikariPool] [RRN="] - [STAN="] - HikariPool-1 - Pool stats (total=1, active=0, idle=1, waiting=0) 
2023-08-09 14:26:10,468 [HikariPool-1 connection adder] DEBUG [HikariPool] [RRN="] - [STAN="] - HikariPool-1 - Added connection com.mysql.cj.jdbc.ConnectionImpl@9651f04 
2023-08-09 14:26:10,472 [HikariPool-1 connection adder] DEBUG [HikariPool] [RRN="] - [STAN="] - HikariPool-1 - Added connection com.mysql.cj.jdbc.ConnectionImpl@4858153f 
2023-08-09 14:26:10,475 [HikariPool-1 connection adder] DEBUG [HikariPool] [RRN="] - [STAN="] - HikariPool-1 - Added connection com.mysql.cj.jdbc.ConnectionImpl@795a7a62 
2023-08-09 14:26:10,478 [HikariPool-1 connection adder] DEBUG [HikariPool] [RRN="] - [STAN="] - HikariPool-1 - Added connection com.mysql.cj.jdbc.ConnectionImpl@2877ea70 
2023-08-09 14:26:10,482 [HikariPool-1 connection adder] DEBUG [HikariPool] [RRN="] - [STAN="] - HikariPool-1 - Added connection com.mysql.cj.jdbc.ConnectionImpl@6cc60314 
2023-08-09 14:26:10,486 [HikariPool-1 connection adder] DEBUG [HikariPool] [RRN="] - [STAN="] - HikariPool-1 - Added connection com.mysql.cj.jdbc.ConnectionImpl@2c3936be 
2023-08-09 14:26:10,490 [HikariPool-1 connection adder] DEBUG [HikariPool] [RRN="] - [STAN="] - HikariPool-1 - Added connection com.mysql.cj.jdbc.ConnectionImpl@716dad34 
2023-08-09 14:26:10,493 [HikariPool-1 connection adder] DEBUG [HikariPool] [RRN="] - [STAN="] - HikariPool-1 - Added connection com.mysql.cj.jdbc.ConnectionImpl@4a6d3c10 
2023-08-09 14:26:10,497 [HikariPool-1 connection adder] DEBUG [HikariPool] [RRN="] - [STAN="] - HikariPool-1 - Added connection com.mysql.cj.jdbc.ConnectionImpl@4779775d 
2023-08-09 14:26:10,497 [HikariPool-1 connection adder] DEBUG [HikariPool] [RRN="] - [STAN="] - HikariPool-1 - After adding stats (total=10, active=0, idle=10, waiting=0) 
2023-08-09 14:26:10,702 [main] INFO  [Http11NioProtocol] [RRN="] - [STAN="] - Starting ProtocolHandler ["http-nio-9093"] 
2023-08-09 14:26:10,726 [main] INFO  [TomcatWebServer] [RRN="] - [STAN="] - Tomcat started on port(s): 9093 (http) with context path '' 
2023-08-09 14:26:10,728 [main] INFO  [DocumentationPluginsBootstrapper] [RRN="] - [STAN="] - Context refreshed 
2023-08-09 14:26:10,754 [main] INFO  [DocumentationPluginsBootstrapper] [RRN="] - [STAN="] - Found 1 custom documentation plugin(s) 
2023-08-09 14:26:10,794 [HikariPool-1 housekeeper] DEBUG [HikariPool] [RRN="] - [STAN="] - HikariPool-1 - Pool stats (total=10, active=0, idle=10, waiting=0) 
2023-08-09 14:26:10,794 [HikariPool-1 housekeeper] DEBUG [HikariPool] [RRN="] - [STAN="] - HikariPool-1 - Fill pool skipped, pool is at sufficient level. 
2023-08-09 14:26:10,794 [main] INFO  [ApiListingReferenceScanner] [RRN="] - [STAN="] - Scanning for api listing references 
2023-08-09 14:26:10,975 [main] INFO  [CachingOperationNameGenerator] [RRN="] - [STAN="] - Generating unique operation named: syncModelUsingGET_1 
2023-08-09 14:26:11,198 [main] INFO  [DeferredRepositoryInitializationListener] [RRN="] - [STAN="] - Triggering deferred initialization of Spring Data repositories… 
2023-08-09 14:26:11,554 [task-1] INFO  [JtaPlatformInitiator] [RRN="] - [STAN="] - HHH000490: Using JtaPlatform implementation: [org.hibernate.engine.transaction.jta.platform.internal.NoJtaPlatform] 
2023-08-09 14:26:11,568 [task-1] INFO  [LocalContainerEntityManagerFactoryBean] [RRN="] - [STAN="] - Initialized JPA EntityManagerFactory for persistence unit 'default' 
2023-08-09 14:26:11,925 [main] INFO  [DeferredRepositoryInitializationListener] [RRN="] - [STAN="] - Spring Data repositories initialized! 
2023-08-09 14:26:11,935 [main] INFO  [FederatedClientApplication] [RRN="] - [STAN="] - Started FederatedClientApplication in 6.024 seconds (JVM running for 6.472) 
2023-08-09 14:26:15,472 [http-nio-9092-exec-8] INFO  [JwtAuthenticationController] [RRN="] - [STAN="] - Authenticating : User : client2 
2023-08-09 14:26:15,472 [http-nio-9091-exec-2] INFO  [JwtAuthenticationController] [RRN="] - [STAN="] - Authenticating : User : client1 
2023-08-09 14:26:15,533 [http-nio-9093-exec-1] INFO  [[/]] [RRN="] - [STAN="] - Initializing Spring DispatcherServlet 'dispatcherServlet' 
2023-08-09 14:26:15,533 [http-nio-9093-exec-1] INFO  [DispatcherServlet] [RRN="] - [STAN="] - Initializing Servlet 'dispatcherServlet' 
2023-08-09 14:26:15,542 [http-nio-9093-exec-1] INFO  [DispatcherServlet] [RRN="] - [STAN="] - Completed initialization in 9 ms 
2023-08-09 14:26:15,647 [http-nio-9093-exec-1] INFO  [JwtAuthenticationController] [RRN="] - [STAN="] - Authenticating : User : client3 
2023-08-09 14:26:16,365 [http-nio-9092-exec-9] INFO  [ServiceController] [RRN="] - [STAN="] - Request received to pull and sync machine learning model for server @ V1 
2023-08-09 14:26:16,366 [http-nio-9092-exec-9] INFO  [RestServerServiceImpl] [RRN="] - [STAN="] - Incoming request to pull models for server. model version: version15 
2023-08-09 14:26:16,368 [http-nio-9091-exec-1] INFO  [ServiceController] [RRN="] - [STAN="] - Request received to pull and sync machine learning model for server @ V1 
2023-08-09 14:26:16,368 [http-nio-9091-exec-1] INFO  [RestServerServiceImpl] [RRN="] - [STAN="] - Incoming request to pull models for server. model version: version15 
2023-08-09 14:26:16,382 [http-nio-9093-exec-2] INFO  [ServiceController] [RRN="] - [STAN="] - Request received to pull and sync machine learning model for server @ V1 
2023-08-09 14:26:16,382 [http-nio-9093-exec-2] INFO  [RestServerServiceImpl] [RRN="] - [STAN="] - Incoming request to pull models for server. model version: version15 
2023-08-09 14:26:28,887 [HikariPool-1 housekeeper] DEBUG [HikariPool] [RRN="] - [STAN="] - HikariPool-1 - Pool stats (total=10, active=0, idle=10, waiting=0) 
2023-08-09 14:26:28,887 [HikariPool-1 housekeeper] DEBUG [HikariPool] [RRN="] - [STAN="] - HikariPool-1 - Fill pool skipped, pool is at sufficient level. 
2023-08-09 14:26:39,419 [http-nio-9092-exec-8] INFO  [JwtAuthenticationController] [RRN="] - [STAN="] - Authenticating : User : client3 
2023-08-09 14:26:39,519 [http-nio-9092-exec-8] ERROR [RestExceptionHandler] [RRN="] - [STAN="] - invalid user exception Handler envoked 
2023-08-09 14:26:40,476 [HikariPool-1 housekeeper] DEBUG [HikariPool] [RRN="] - [STAN="] - HikariPool-1 - Pool stats (total=10, active=0, idle=10, waiting=0) 
2023-08-09 14:26:40,476 [HikariPool-1 housekeeper] DEBUG [HikariPool] [RRN="] - [STAN="] - HikariPool-1 - Fill pool skipped, pool is at sufficient level. 
2023-08-09 14:26:40,803 [HikariPool-1 housekeeper] DEBUG [HikariPool] [RRN="] - [STAN="] - HikariPool-1 - Pool stats (total=10, active=0, idle=10, waiting=0) 
2023-08-09 14:26:40,803 [HikariPool-1 housekeeper] DEBUG [HikariPool] [RRN="] - [STAN="] - HikariPool-1 - Fill pool skipped, pool is at sufficient level. 
2023-08-09 14:26:58,889 [HikariPool-1 housekeeper] DEBUG [HikariPool] [RRN="] - [STAN="] - HikariPool-1 - Pool stats (total=10, active=0, idle=10, waiting=0) 
2023-08-09 14:26:58,890 [HikariPool-1 housekeeper] DEBUG [HikariPool] [RRN="] - [STAN="] - HikariPool-1 - Fill pool skipped, pool is at sufficient level. 
2023-08-09 14:27:06,188 [http-nio-9092-exec-2] INFO  [JwtAuthenticationController] [RRN="] - [STAN="] - Authenticating : User : client3 
2023-08-09 14:27:06,261 [http-nio-9092-exec-2] ERROR [RestExceptionHandler] [RRN="] - [STAN="] - invalid user exception Handler envoked 
2023-08-09 14:27:10,484 [HikariPool-1 housekeeper] DEBUG [HikariPool] [RRN="] - [STAN="] - HikariPool-1 - Pool stats (total=10, active=0, idle=10, waiting=0) 
2023-08-09 14:27:10,485 [HikariPool-1 housekeeper] DEBUG [HikariPool] [RRN="] - [STAN="] - HikariPool-1 - Fill pool skipped, pool is at sufficient level. 
2023-08-09 14:27:10,814 [HikariPool-1 housekeeper] DEBUG [HikariPool] [RRN="] - [STAN="] - HikariPool-1 - Pool stats (total=10, active=0, idle=10, waiting=0) 
2023-08-09 14:27:10,814 [HikariPool-1 housekeeper] DEBUG [HikariPool] [RRN="] - [STAN="] - HikariPool-1 - Fill pool skipped, pool is at sufficient level. 
2023-08-09 14:27:28,901 [HikariPool-1 housekeeper] DEBUG [HikariPool] [RRN="] - [STAN="] - HikariPool-1 - Pool stats (total=10, active=0, idle=10, waiting=0) 
2023-08-09 14:27:28,901 [HikariPool-1 housekeeper] DEBUG [HikariPool] [RRN="] - [STAN="] - HikariPool-1 - Fill pool skipped, pool is at sufficient level. 
2023-08-09 14:27:32,116 [http-nio-9093-exec-3] INFO  [JwtAuthenticationController] [RRN="] - [STAN="] - Authenticating : User : client3 
2023-08-09 14:27:40,494 [HikariPool-1 housekeeper] DEBUG [HikariPool] [RRN="] - [STAN="] - HikariPool-1 - Pool stats (total=10, active=0, idle=10, waiting=0) 
2023-08-09 14:27:40,494 [HikariPool-1 housekeeper] DEBUG [HikariPool] [RRN="] - [STAN="] - HikariPool-1 - Fill pool skipped, pool is at sufficient level. 
2023-08-09 14:27:40,820 [HikariPool-1 housekeeper] DEBUG [HikariPool] [RRN="] - [STAN="] - HikariPool-1 - Pool stats (total=10, active=0, idle=10, waiting=0) 
2023-08-09 14:27:40,820 [HikariPool-1 housekeeper] DEBUG [HikariPool] [RRN="] - [STAN="] - HikariPool-1 - Fill pool skipped, pool is at sufficient level. 
2023-08-09 14:27:56,005 [http-nio-9093-exec-5] INFO  [ServiceController] [RRN="] - [STAN="] - Request received to check model version @ V1 
2023-08-09 14:27:56,005 [http-nio-9093-exec-5] INFO  [RestServerServiceImpl] [RRN="] - [STAN="] - Incoming request to check the model version. 
2023-08-09 14:27:56,013 [http-nio-9093-exec-5] INFO  [RestServerServiceImpl] [RRN="] - [STAN="] - Active version found: version15 
2023-08-09 14:27:58,905 [HikariPool-1 housekeeper] DEBUG [HikariPool] [RRN="] - [STAN="] - HikariPool-1 - Pool stats (total=10, active=0, idle=10, waiting=0) 
2023-08-09 14:27:58,905 [HikariPool-1 housekeeper] DEBUG [HikariPool] [RRN="] - [STAN="] - HikariPool-1 - Fill pool skipped, pool is at sufficient level. 
2023-08-09 14:28:10,499 [HikariPool-1 housekeeper] DEBUG [HikariPool] [RRN="] - [STAN="] - HikariPool-1 - Pool stats (total=10, active=0, idle=10, waiting=0) 
2023-08-09 14:28:10,499 [HikariPool-1 housekeeper] DEBUG [HikariPool] [RRN="] - [STAN="] - HikariPool-1 - Fill pool skipped, pool is at sufficient level. 
2023-08-09 14:28:10,831 [HikariPool-1 housekeeper] DEBUG [HikariPool] [RRN="] - [STAN="] - HikariPool-1 - Pool stats (total=10, active=0, idle=10, waiting=0) 
2023-08-09 14:28:10,831 [HikariPool-1 housekeeper] DEBUG [HikariPool] [RRN="] - [STAN="] - HikariPool-1 - Fill pool skipped, pool is at sufficient level. 
2023-08-09 14:28:25,574 [http-nio-9093-exec-9] INFO  [ServiceController] [RRN="] - [STAN="] - Request received to pull and sync machine learning model from server @ V1 
2023-08-09 14:28:25,574 [http-nio-9093-exec-9] INFO  [RestServerServiceImpl] [RRN="] - [STAN="] - Incoming request to pull models from server. 
2023-08-09 14:28:25,577 [http-nio-9093-exec-9] INFO  [UnirestUtil] [RRN="] - [STAN="] - POST: params: [admin@123] 
2023-08-09 14:28:25,925 [http-nio-9093-exec-9] INFO  [RestServerServiceImpl] [RRN="] - [STAN="] - client1 - token: eyJhbGciOiJIUzUxMiJ9.eyJzdWIiOiJhZG1pbnx6ZXJvaW5maW5pdHkiLCJleHAiOjE2OTE2NTk3MDUsImlhdCI6MTY5MTU3MzMwNX0.H82-TugD9LVVLYAZJik0GhxqoChvR9654DTQyE5xb4giOs2Hxqgi0CIaeacgOakRkM3BxZTTgm_eJR2RPl1DhA - expiry: 1691659705 
2023-08-09 14:28:25,925 [http-nio-9093-exec-9] INFO  [UnirestUtil] [RRN="] - [STAN="] - GET: params: [eyJhbGciOiJIUzUxMiJ9.eyJzdWIiOiJhZG1pbnx6ZXJvaW5maW5pdHkiLCJleHAiOjE2OTE2NTk3MDUsImlhdCI6MTY5MTU3MzMwNX0.H82-TugD9LVVLYAZJik0GhxqoChvR9654DTQyE5xb4giOs2Hxqgi0CIaeacgOakRkM3BxZTTgm_eJR2RPl1DhA] 
2023-08-09 14:28:28,916 [HikariPool-1 housekeeper] DEBUG [HikariPool] [RRN="] - [STAN="] - HikariPool-1 - Pool stats (total=10, active=0, idle=10, waiting=0) 
2023-08-09 14:28:28,916 [HikariPool-1 housekeeper] DEBUG [HikariPool] [RRN="] - [STAN="] - HikariPool-1 - Fill pool skipped, pool is at sufficient level. 
2023-08-09 14:28:36,204 [http-nio-9093-exec-1] INFO  [ServiceController] [RRN="] - [STAN="] - Request received to pull and sync machine learning model for server @ V1 
2023-08-09 14:28:36,204 [http-nio-9093-exec-1] INFO  [RestServerServiceImpl] [RRN="] - [STAN="] - Incoming request to pull models for server. model version: svm 
2023-08-09 14:28:40,509 [HikariPool-1 housekeeper] DEBUG [HikariPool] [RRN="] - [STAN="] - HikariPool-1 - Pool stats (total=10, active=0, idle=10, waiting=0) 
2023-08-09 14:28:40,509 [HikariPool-1 housekeeper] DEBUG [HikariPool] [RRN="] - [STAN="] - HikariPool-1 - Fill pool skipped, pool is at sufficient level. 
2023-08-09 14:28:40,836 [HikariPool-1 housekeeper] DEBUG [HikariPool] [RRN="] - [STAN="] - HikariPool-1 - Pool stats (total=10, active=0, idle=10, waiting=0) 
2023-08-09 14:28:40,836 [HikariPool-1 housekeeper] DEBUG [HikariPool] [RRN="] - [STAN="] - HikariPool-1 - Fill pool skipped, pool is at sufficient level. 
2023-08-09 14:28:42,961 [http-nio-9093-exec-2] INFO  [ServiceController] [RRN="] - [STAN="] - Request received to pull and sync machine learning model for server @ V1 
2023-08-09 14:28:42,961 [http-nio-9093-exec-2] INFO  [RestServerServiceImpl] [RRN="] - [STAN="] - Incoming request to pull models for server. model version: knn 
2023-08-09 14:28:52,178 [http-nio-9093-exec-3] INFO  [ServiceController] [RRN="] - [STAN="] - Request received to pull and sync machine learning model for server @ V1 
2023-08-09 14:28:52,179 [http-nio-9093-exec-3] INFO  [RestServerServiceImpl] [RRN="] - [STAN="] - Incoming request to pull models for server. model version: knn 
2023-08-09 14:28:58,917 [HikariPool-1 housekeeper] DEBUG [HikariPool] [RRN="] - [STAN="] - HikariPool-1 - Pool stats (total=10, active=0, idle=10, waiting=0) 
2023-08-09 14:28:58,918 [HikariPool-1 housekeeper] DEBUG [HikariPool] [RRN="] - [STAN="] - HikariPool-1 - Fill pool skipped, pool is at sufficient level. 
2023-08-09 14:29:10,517 [HikariPool-1 housekeeper] DEBUG [HikariPool] [RRN="] - [STAN="] - HikariPool-1 - Pool stats (total=10, active=0, idle=10, waiting=0) 
2023-08-09 14:29:10,517 [HikariPool-1 housekeeper] DEBUG [HikariPool] [RRN="] - [STAN="] - HikariPool-1 - Fill pool skipped, pool is at sufficient level. 
2023-08-09 14:29:10,843 [HikariPool-1 housekeeper] DEBUG [HikariPool] [RRN="] - [STAN="] - HikariPool-1 - Pool stats (total=10, active=0, idle=10, waiting=0) 
2023-08-09 14:29:10,845 [HikariPool-1 housekeeper] DEBUG [HikariPool] [RRN="] - [STAN="] - HikariPool-1 - Fill pool skipped, pool is at sufficient level. 
2023-08-09 14:29:28,926 [HikariPool-1 housekeeper] DEBUG [HikariPool] [RRN="] - [STAN="] - HikariPool-1 - Pool stats (total=10, active=0, idle=10, waiting=0) 
2023-08-09 14:29:28,926 [HikariPool-1 housekeeper] DEBUG [HikariPool] [RRN="] - [STAN="] - HikariPool-1 - Fill pool skipped, pool is at sufficient level. 
2023-08-09 14:29:40,525 [HikariPool-1 housekeeper] DEBUG [HikariPool] [RRN="] - [STAN="] - HikariPool-1 - Pool stats (total=10, active=0, idle=10, waiting=0) 
2023-08-09 14:29:40,525 [HikariPool-1 housekeeper] DEBUG [HikariPool] [RRN="] - [STAN="] - HikariPool-1 - Fill pool skipped, pool is at sufficient level. 
2023-08-09 14:29:40,852 [HikariPool-1 housekeeper] DEBUG [HikariPool] [RRN="] - [STAN="] - HikariPool-1 - Pool stats (total=10, active=0, idle=10, waiting=0) 
2023-08-09 14:29:40,852 [HikariPool-1 housekeeper] DEBUG [HikariPool] [RRN="] - [STAN="] - HikariPool-1 - Fill pool skipped, pool is at sufficient level. 
2023-08-09 14:29:58,938 [HikariPool-1 housekeeper] DEBUG [HikariPool] [RRN="] - [STAN="] - HikariPool-1 - Pool stats (total=10, active=0, idle=10, waiting=0) 
2023-08-09 14:29:58,938 [HikariPool-1 housekeeper] DEBUG [HikariPool] [RRN="] - [STAN="] - HikariPool-1 - Fill pool skipped, pool is at sufficient level. 
2023-08-09 14:30:10,531 [HikariPool-1 housekeeper] DEBUG [HikariPool] [RRN="] - [STAN="] - HikariPool-1 - Pool stats (total=10, active=0, idle=10, waiting=0) 
2023-08-09 14:30:10,531 [HikariPool-1 housekeeper] DEBUG [HikariPool] [RRN="] - [STAN="] - HikariPool-1 - Fill pool skipped, pool is at sufficient level. 
2023-08-09 14:30:10,858 [HikariPool-1 housekeeper] DEBUG [HikariPool] [RRN="] - [STAN="] - HikariPool-1 - Pool stats (total=10, active=0, idle=10, waiting=0) 
2023-08-09 14:30:10,860 [HikariPool-1 housekeeper] DEBUG [HikariPool] [RRN="] - [STAN="] - HikariPool-1 - Fill pool skipped, pool is at sufficient level. 
2023-08-09 14:30:28,947 [HikariPool-1 housekeeper] DEBUG [HikariPool] [RRN="] - [STAN="] - HikariPool-1 - Pool stats (total=10, active=0, idle=10, waiting=0) 
2023-08-09 14:30:28,947 [HikariPool-1 housekeeper] DEBUG [HikariPool] [RRN="] - [STAN="] - HikariPool-1 - Fill pool skipped, pool is at sufficient level. 
2023-08-09 14:30:40,536 [HikariPool-1 housekeeper] DEBUG [HikariPool] [RRN="] - [STAN="] - HikariPool-1 - Pool stats (total=10, active=0, idle=10, waiting=0) 
2023-08-09 14:30:40,537 [HikariPool-1 housekeeper] DEBUG [HikariPool] [RRN="] - [STAN="] - HikariPool-1 - Fill pool skipped, pool is at sufficient level. 
2023-08-09 14:30:40,867 [HikariPool-1 housekeeper] DEBUG [HikariPool] [RRN="] - [STAN="] - HikariPool-1 - Pool stats (total=10, active=0, idle=10, waiting=0) 
2023-08-09 14:30:40,868 [HikariPool-1 housekeeper] DEBUG [HikariPool] [RRN="] - [STAN="] - HikariPool-1 - Fill pool skipped, pool is at sufficient level. 
2023-08-09 14:30:58,962 [HikariPool-1 housekeeper] DEBUG [HikariPool] [RRN="] - [STAN="] - HikariPool-1 - Pool stats (total=10, active=0, idle=10, waiting=0) 
2023-08-09 14:30:58,962 [HikariPool-1 housekeeper] DEBUG [HikariPool] [RRN="] - [STAN="] - HikariPool-1 - Fill pool skipped, pool is at sufficient level. 
2023-08-09 14:31:08,403 [http-nio-9091-exec-6] INFO  [ServiceController] [RRN="] - [STAN="] - Request received to get the specific machine learning model @ V1 
2023-08-09 14:31:08,403 [http-nio-9091-exec-6] INFO  [RestServerServiceImpl] [RRN="] - [STAN="] - Incoming request to pull the specific model parameters. 
2023-08-09 14:31:10,542 [HikariPool-1 housekeeper] DEBUG [HikariPool] [RRN="] - [STAN="] - HikariPool-1 - Pool stats (total=10, active=0, idle=10, waiting=0) 
2023-08-09 14:31:10,543 [HikariPool-1 housekeeper] DEBUG [HikariPool] [RRN="] - [STAN="] - HikariPool-1 - Fill pool skipped, pool is at sufficient level. 
2023-08-09 14:31:10,881 [HikariPool-1 housekeeper] DEBUG [HikariPool] [RRN="] - [STAN="] - HikariPool-1 - Pool stats (total=10, active=0, idle=10, waiting=0) 
2023-08-09 14:31:10,881 [HikariPool-1 housekeeper] DEBUG [HikariPool] [RRN="] - [STAN="] - HikariPool-1 - Fill pool skipped, pool is at sufficient level. 
2023-08-09 14:31:28,969 [HikariPool-1 housekeeper] DEBUG [HikariPool] [RRN="] - [STAN="] - HikariPool-1 - Pool stats (total=10, active=0, idle=10, waiting=0) 
2023-08-09 14:31:28,969 [HikariPool-1 housekeeper] DEBUG [HikariPool] [RRN="] - [STAN="] - HikariPool-1 - Fill pool skipped, pool is at sufficient level. 
2023-08-09 14:31:35,803 [http-nio-9091-exec-4] INFO  [ServiceController] [RRN="] - [STAN="] - Request received to get the specific machine learning model @ V1 
2023-08-09 14:31:35,803 [http-nio-9091-exec-4] INFO  [RestServerServiceImpl] [RRN="] - [STAN="] - Incoming request to pull the specific model parameters. 
2023-08-09 14:31:40,546 [HikariPool-1 housekeeper] DEBUG [HikariPool] [RRN="] - [STAN="] - HikariPool-1 - Pool stats (total=10, active=0, idle=10, waiting=0) 
2023-08-09 14:31:40,547 [HikariPool-1 housekeeper] DEBUG [HikariPool] [RRN="] - [STAN="] - HikariPool-1 - Fill pool skipped, pool is at sufficient level. 
2023-08-09 14:31:40,891 [HikariPool-1 housekeeper] DEBUG [HikariPool] [RRN="] - [STAN="] - HikariPool-1 - Pool stats (total=10, active=0, idle=10, waiting=0) 
2023-08-09 14:31:40,891 [HikariPool-1 housekeeper] DEBUG [HikariPool] [RRN="] - [STAN="] - HikariPool-1 - Fill pool skipped, pool is at sufficient level. 
2023-08-09 14:31:51,486 [http-nio-9091-exec-9] INFO  [ServiceController] [RRN="] - [STAN="] - Request received to check model version @ V1 
2023-08-09 14:31:51,486 [http-nio-9091-exec-9] INFO  [RestServerServiceImpl] [RRN="] - [STAN="] - Incoming request to check the model version. 
2023-08-09 14:31:51,488 [http-nio-9091-exec-9] INFO  [RestServerServiceImpl] [RRN="] - [STAN="] - Active version found: version15 
2023-08-09 14:31:58,980 [HikariPool-1 housekeeper] DEBUG [HikariPool] [RRN="] - [STAN="] - HikariPool-1 - Pool stats (total=10, active=0, idle=10, waiting=0) 
2023-08-09 14:31:58,980 [HikariPool-1 housekeeper] DEBUG [HikariPool] [RRN="] - [STAN="] - HikariPool-1 - Fill pool skipped, pool is at sufficient level. 
2023-08-09 14:32:10,551 [HikariPool-1 housekeeper] DEBUG [HikariPool] [RRN="] - [STAN="] - HikariPool-1 - Pool stats (total=10, active=0, idle=10, waiting=0) 
2023-08-09 14:32:10,552 [HikariPool-1 housekeeper] DEBUG [HikariPool] [RRN="] - [STAN="] - HikariPool-1 - Fill pool skipped, pool is at sufficient level. 
2023-08-09 14:32:10,898 [HikariPool-1 housekeeper] DEBUG [HikariPool] [RRN="] - [STAN="] - HikariPool-1 - Pool stats (total=10, active=0, idle=10, waiting=0) 
2023-08-09 14:32:10,899 [HikariPool-1 housekeeper] DEBUG [HikariPool] [RRN="] - [STAN="] - HikariPool-1 - Fill pool skipped, pool is at sufficient level. 
2023-08-09 14:32:28,982 [HikariPool-1 housekeeper] DEBUG [HikariPool] [RRN="] - [STAN="] - HikariPool-1 - Pool stats (total=10, active=0, idle=10, waiting=0) 
2023-08-09 14:32:28,983 [HikariPool-1 housekeeper] DEBUG [HikariPool] [RRN="] - [STAN="] - HikariPool-1 - Fill pool skipped, pool is at sufficient level. 
2023-08-09 14:32:40,562 [HikariPool-1 housekeeper] DEBUG [HikariPool] [RRN="] - [STAN="] - HikariPool-1 - Pool stats (total=10, active=0, idle=10, waiting=0) 
2023-08-09 14:32:40,563 [HikariPool-1 housekeeper] DEBUG [HikariPool] [RRN="] - [STAN="] - HikariPool-1 - Fill pool skipped, pool is at sufficient level. 
2023-08-09 14:32:40,905 [HikariPool-1 housekeeper] DEBUG [HikariPool] [RRN="] - [STAN="] - HikariPool-1 - Pool stats (total=10, active=0, idle=10, waiting=0) 
2023-08-09 14:32:40,906 [HikariPool-1 housekeeper] DEBUG [HikariPool] [RRN="] - [STAN="] - HikariPool-1 - Fill pool skipped, pool is at sufficient level. 
2023-08-09 14:32:58,986 [HikariPool-1 housekeeper] DEBUG [HikariPool] [RRN="] - [STAN="] - HikariPool-1 - Pool stats (total=10, active=0, idle=10, waiting=0) 
2023-08-09 14:32:58,986 [HikariPool-1 housekeeper] DEBUG [HikariPool] [RRN="] - [STAN="] - HikariPool-1 - Fill pool skipped, pool is at sufficient level. 
2023-08-09 14:33:10,566 [HikariPool-1 housekeeper] DEBUG [HikariPool] [RRN="] - [STAN="] - HikariPool-1 - Pool stats (total=10, active=0, idle=10, waiting=0) 
2023-08-09 14:33:10,566 [HikariPool-1 housekeeper] DEBUG [HikariPool] [RRN="] - [STAN="] - HikariPool-1 - Fill pool skipped, pool is at sufficient level. 
2023-08-09 14:33:10,910 [HikariPool-1 housekeeper] DEBUG [HikariPool] [RRN="] - [STAN="] - HikariPool-1 - Pool stats (total=10, active=0, idle=10, waiting=0) 
2023-08-09 14:33:10,910 [HikariPool-1 housekeeper] DEBUG [HikariPool] [RRN="] - [STAN="] - HikariPool-1 - Fill pool skipped, pool is at sufficient level. 
2023-08-09 14:33:28,998 [HikariPool-1 housekeeper] DEBUG [HikariPool] [RRN="] - [STAN="] - HikariPool-1 - Pool stats (total=10, active=0, idle=10, waiting=0) 
2023-08-09 14:33:28,998 [HikariPool-1 housekeeper] DEBUG [HikariPool] [RRN="] - [STAN="] - HikariPool-1 - Fill pool skipped, pool is at sufficient level. 
2023-08-09 14:33:40,570 [HikariPool-1 housekeeper] DEBUG [HikariPool] [RRN="] - [STAN="] - HikariPool-1 - Pool stats (total=10, active=0, idle=10, waiting=0) 
2023-08-09 14:33:40,570 [HikariPool-1 housekeeper] DEBUG [HikariPool] [RRN="] - [STAN="] - HikariPool-1 - Fill pool skipped, pool is at sufficient level. 
2023-08-09 14:33:40,917 [HikariPool-1 housekeeper] DEBUG [HikariPool] [RRN="] - [STAN="] - HikariPool-1 - Pool stats (total=10, active=0, idle=10, waiting=0) 
2023-08-09 14:33:40,917 [HikariPool-1 housekeeper] DEBUG [HikariPool] [RRN="] - [STAN="] - HikariPool-1 - Fill pool skipped, pool is at sufficient level. 
2023-08-09 14:33:59,002 [HikariPool-1 housekeeper] DEBUG [HikariPool] [RRN="] - [STAN="] - HikariPool-1 - Pool stats (total=10, active=0, idle=10, waiting=0) 
2023-08-09 14:33:59,002 [HikariPool-1 housekeeper] DEBUG [HikariPool] [RRN="] - [STAN="] - HikariPool-1 - Fill pool skipped, pool is at sufficient level. 
2023-08-09 14:34:10,588 [HikariPool-1 housekeeper] DEBUG [HikariPool] [RRN="] - [STAN="] - HikariPool-1 - Pool stats (total=10, active=0, idle=10, waiting=0) 
2023-08-09 14:34:10,588 [HikariPool-1 housekeeper] DEBUG [HikariPool] [RRN="] - [STAN="] - HikariPool-1 - Fill pool skipped, pool is at sufficient level. 
2023-08-09 14:34:10,921 [HikariPool-1 housekeeper] DEBUG [HikariPool] [RRN="] - [STAN="] - HikariPool-1 - Pool stats (total=10, active=0, idle=10, waiting=0) 
2023-08-09 14:34:10,921 [HikariPool-1 housekeeper] DEBUG [HikariPool] [RRN="] - [STAN="] - HikariPool-1 - Fill pool skipped, pool is at sufficient level. 
2023-08-09 14:34:29,010 [HikariPool-1 housekeeper] DEBUG [HikariPool] [RRN="] - [STAN="] - HikariPool-1 - Pool stats (total=10, active=0, idle=10, waiting=0) 
2023-08-09 14:34:29,010 [HikariPool-1 housekeeper] DEBUG [HikariPool] [RRN="] - [STAN="] - HikariPool-1 - Fill pool skipped, pool is at sufficient level. 
2023-08-09 14:34:40,601 [HikariPool-1 housekeeper] DEBUG [HikariPool] [RRN="] - [STAN="] - HikariPool-1 - Pool stats (total=10, active=0, idle=10, waiting=0) 
2023-08-09 14:34:40,601 [HikariPool-1 housekeeper] DEBUG [HikariPool] [RRN="] - [STAN="] - HikariPool-1 - Fill pool skipped, pool is at sufficient level. 
2023-08-09 14:34:40,933 [HikariPool-1 housekeeper] DEBUG [HikariPool] [RRN="] - [STAN="] - HikariPool-1 - Pool stats (total=10, active=0, idle=10, waiting=0) 
2023-08-09 14:34:40,933 [HikariPool-1 housekeeper] DEBUG [HikariPool] [RRN="] - [STAN="] - HikariPool-1 - Fill pool skipped, pool is at sufficient level. 
2023-08-09 14:34:59,027 [HikariPool-1 housekeeper] DEBUG [HikariPool] [RRN="] - [STAN="] - HikariPool-1 - Pool stats (total=10, active=0, idle=10, waiting=0) 
2023-08-09 14:34:59,028 [HikariPool-1 housekeeper] DEBUG [HikariPool] [RRN="] - [STAN="] - HikariPool-1 - Fill pool skipped, pool is at sufficient level. 
2023-08-09 14:35:10,614 [HikariPool-1 housekeeper] DEBUG [HikariPool] [RRN="] - [STAN="] - HikariPool-1 - Pool stats (total=10, active=0, idle=10, waiting=0) 
2023-08-09 14:35:10,614 [HikariPool-1 housekeeper] DEBUG [HikariPool] [RRN="] - [STAN="] - HikariPool-1 - Fill pool skipped, pool is at sufficient level. 
2023-08-09 14:35:10,948 [HikariPool-1 housekeeper] DEBUG [HikariPool] [RRN="] - [STAN="] - HikariPool-1 - Pool stats (total=10, active=0, idle=10, waiting=0) 
2023-08-09 14:35:10,948 [HikariPool-1 housekeeper] DEBUG [HikariPool] [RRN="] - [STAN="] - HikariPool-1 - Fill pool skipped, pool is at sufficient level. 
2023-08-09 14:35:29,031 [HikariPool-1 housekeeper] DEBUG [HikariPool] [RRN="] - [STAN="] - HikariPool-1 - Pool stats (total=10, active=0, idle=10, waiting=0) 
2023-08-09 14:35:29,031 [HikariPool-1 housekeeper] DEBUG [HikariPool] [RRN="] - [STAN="] - HikariPool-1 - Fill pool skipped, pool is at sufficient level. 
2023-08-09 14:35:40,616 [HikariPool-1 housekeeper] DEBUG [HikariPool] [RRN="] - [STAN="] - HikariPool-1 - Pool stats (total=10, active=0, idle=10, waiting=0) 
2023-08-09 14:35:40,616 [HikariPool-1 housekeeper] DEBUG [HikariPool] [RRN="] - [STAN="] - HikariPool-1 - Fill pool skipped, pool is at sufficient level. 
2023-08-09 14:35:40,952 [HikariPool-1 housekeeper] DEBUG [HikariPool] [RRN="] - [STAN="] - HikariPool-1 - Pool stats (total=10, active=0, idle=10, waiting=0) 
2023-08-09 14:35:40,952 [HikariPool-1 housekeeper] DEBUG [HikariPool] [RRN="] - [STAN="] - HikariPool-1 - Fill pool skipped, pool is at sufficient level. 
2023-08-09 14:35:59,035 [HikariPool-1 housekeeper] DEBUG [HikariPool] [RRN="] - [STAN="] - HikariPool-1 - Pool stats (total=10, active=0, idle=10, waiting=0) 
2023-08-09 14:35:59,035 [HikariPool-1 housekeeper] DEBUG [HikariPool] [RRN="] - [STAN="] - HikariPool-1 - Fill pool skipped, pool is at sufficient level. 
2023-08-09 14:36:10,619 [HikariPool-1 housekeeper] DEBUG [HikariPool] [RRN="] - [STAN="] - HikariPool-1 - Pool stats (total=10, active=0, idle=10, waiting=0) 
2023-08-09 14:36:10,619 [HikariPool-1 housekeeper] DEBUG [HikariPool] [RRN="] - [STAN="] - HikariPool-1 - Fill pool skipped, pool is at sufficient level. 
2023-08-09 14:36:10,960 [HikariPool-1 housekeeper] DEBUG [HikariPool] [RRN="] - [STAN="] - HikariPool-1 - Pool stats (total=10, active=0, idle=10, waiting=0) 
2023-08-09 14:36:10,960 [HikariPool-1 housekeeper] DEBUG [HikariPool] [RRN="] - [STAN="] - HikariPool-1 - Fill pool skipped, pool is at sufficient level. 
2023-08-09 14:36:29,050 [HikariPool-1 housekeeper] DEBUG [HikariPool] [RRN="] - [STAN="] - HikariPool-1 - Pool stats (total=10, active=0, idle=10, waiting=0) 
2023-08-09 14:36:29,051 [HikariPool-1 housekeeper] DEBUG [HikariPool] [RRN="] - [STAN="] - HikariPool-1 - Fill pool skipped, pool is at sufficient level. 
2023-08-09 14:36:40,619 [HikariPool-1 housekeeper] DEBUG [HikariPool] [RRN="] - [STAN="] - HikariPool-1 - Pool stats (total=10, active=0, idle=10, waiting=0) 
2023-08-09 14:36:40,619 [HikariPool-1 housekeeper] DEBUG [HikariPool] [RRN="] - [STAN="] - HikariPool-1 - Fill pool skipped, pool is at sufficient level. 
2023-08-09 14:36:40,968 [HikariPool-1 housekeeper] DEBUG [HikariPool] [RRN="] - [STAN="] - HikariPool-1 - Pool stats (total=10, active=0, idle=10, waiting=0) 
2023-08-09 14:36:40,969 [HikariPool-1 housekeeper] DEBUG [HikariPool] [RRN="] - [STAN="] - HikariPool-1 - Fill pool skipped, pool is at sufficient level. 
2023-08-09 14:36:59,054 [HikariPool-1 housekeeper] DEBUG [HikariPool] [RRN="] - [STAN="] - HikariPool-1 - Pool stats (total=10, active=0, idle=10, waiting=0) 
2023-08-09 14:36:59,054 [HikariPool-1 housekeeper] DEBUG [HikariPool] [RRN="] - [STAN="] - HikariPool-1 - Fill pool skipped, pool is at sufficient level. 
2023-08-09 14:37:10,621 [HikariPool-1 housekeeper] DEBUG [HikariPool] [RRN="] - [STAN="] - HikariPool-1 - Pool stats (total=10, active=0, idle=10, waiting=0) 
2023-08-09 14:37:10,621 [HikariPool-1 housekeeper] DEBUG [HikariPool] [RRN="] - [STAN="] - HikariPool-1 - Fill pool skipped, pool is at sufficient level. 
2023-08-09 14:37:10,970 [HikariPool-1 housekeeper] DEBUG [HikariPool] [RRN="] - [STAN="] - HikariPool-1 - Pool stats (total=10, active=0, idle=10, waiting=0) 
2023-08-09 14:37:10,970 [HikariPool-1 housekeeper] DEBUG [HikariPool] [RRN="] - [STAN="] - HikariPool-1 - Fill pool skipped, pool is at sufficient level. 
2023-08-09 14:37:29,066 [HikariPool-1 housekeeper] DEBUG [HikariPool] [RRN="] - [STAN="] - HikariPool-1 - Pool stats (total=10, active=0, idle=10, waiting=0) 
2023-08-09 14:37:29,066 [HikariPool-1 housekeeper] DEBUG [HikariPool] [RRN="] - [STAN="] - HikariPool-1 - Fill pool skipped, pool is at sufficient level. 
2023-08-09 14:37:40,633 [HikariPool-1 housekeeper] DEBUG [HikariPool] [RRN="] - [STAN="] - HikariPool-1 - Pool stats (total=10, active=0, idle=10, waiting=0) 
2023-08-09 14:37:40,633 [HikariPool-1 housekeeper] DEBUG [HikariPool] [RRN="] - [STAN="] - HikariPool-1 - Fill pool skipped, pool is at sufficient level. 
2023-08-09 14:37:40,982 [HikariPool-1 housekeeper] DEBUG [HikariPool] [RRN="] - [STAN="] - HikariPool-1 - Pool stats (total=10, active=0, idle=10, waiting=0) 
2023-08-09 14:37:40,982 [HikariPool-1 housekeeper] DEBUG [HikariPool] [RRN="] - [STAN="] - HikariPool-1 - Fill pool skipped, pool is at sufficient level. 
2023-08-09 14:37:59,078 [HikariPool-1 housekeeper] DEBUG [HikariPool] [RRN="] - [STAN="] - HikariPool-1 - Pool stats (total=10, active=0, idle=10, waiting=0) 
2023-08-09 14:37:59,078 [HikariPool-1 housekeeper] DEBUG [HikariPool] [RRN="] - [STAN="] - HikariPool-1 - Fill pool skipped, pool is at sufficient level. 
2023-08-09 14:38:10,645 [HikariPool-1 housekeeper] DEBUG [HikariPool] [RRN="] - [STAN="] - HikariPool-1 - Pool stats (total=10, active=0, idle=10, waiting=0) 
2023-08-09 14:38:10,645 [HikariPool-1 housekeeper] DEBUG [HikariPool] [RRN="] - [STAN="] - HikariPool-1 - Fill pool skipped, pool is at sufficient level. 
2023-08-09 14:38:10,992 [HikariPool-1 housekeeper] DEBUG [HikariPool] [RRN="] - [STAN="] - HikariPool-1 - Pool stats (total=10, active=0, idle=10, waiting=0) 
2023-08-09 14:38:10,992 [HikariPool-1 housekeeper] DEBUG [HikariPool] [RRN="] - [STAN="] - HikariPool-1 - Fill pool skipped, pool is at sufficient level. 
2023-08-09 14:38:29,087 [HikariPool-1 housekeeper] DEBUG [HikariPool] [RRN="] - [STAN="] - HikariPool-1 - Pool stats (total=10, active=0, idle=10, waiting=0) 
2023-08-09 14:38:29,087 [HikariPool-1 housekeeper] DEBUG [HikariPool] [RRN="] - [STAN="] - HikariPool-1 - Fill pool skipped, pool is at sufficient level. 
2023-08-09 14:38:40,662 [HikariPool-1 housekeeper] DEBUG [HikariPool] [RRN="] - [STAN="] - HikariPool-1 - Pool stats (total=10, active=0, idle=10, waiting=0) 
2023-08-09 14:38:40,662 [HikariPool-1 housekeeper] DEBUG [HikariPool] [RRN="] - [STAN="] - HikariPool-1 - Fill pool skipped, pool is at sufficient level. 
2023-08-09 14:38:40,995 [HikariPool-1 housekeeper] DEBUG [HikariPool] [RRN="] - [STAN="] - HikariPool-1 - Pool stats (total=10, active=0, idle=10, waiting=0) 
2023-08-09 14:38:40,995 [HikariPool-1 housekeeper] DEBUG [HikariPool] [RRN="] - [STAN="] - HikariPool-1 - Fill pool skipped, pool is at sufficient level. 
2023-08-09 14:38:59,097 [HikariPool-1 housekeeper] DEBUG [HikariPool] [RRN="] - [STAN="] - HikariPool-1 - Pool stats (total=10, active=0, idle=10, waiting=0) 
2023-08-09 14:38:59,098 [HikariPool-1 housekeeper] DEBUG [HikariPool] [RRN="] - [STAN="] - HikariPool-1 - Fill pool skipped, pool is at sufficient level. 
2023-08-09 14:39:10,673 [HikariPool-1 housekeeper] DEBUG [HikariPool] [RRN="] - [STAN="] - HikariPool-1 - Pool stats (total=10, active=0, idle=10, waiting=0) 
2023-08-09 14:39:10,673 [HikariPool-1 housekeeper] DEBUG [HikariPool] [RRN="] - [STAN="] - HikariPool-1 - Fill pool skipped, pool is at sufficient level. 
2023-08-09 14:39:11,004 [HikariPool-1 housekeeper] DEBUG [HikariPool] [RRN="] - [STAN="] - HikariPool-1 - Pool stats (total=10, active=0, idle=10, waiting=0) 
2023-08-09 14:39:11,004 [HikariPool-1 housekeeper] DEBUG [HikariPool] [RRN="] - [STAN="] - HikariPool-1 - Fill pool skipped, pool is at sufficient level. 
2023-08-09 14:39:29,107 [HikariPool-1 housekeeper] DEBUG [HikariPool] [RRN="] - [STAN="] - HikariPool-1 - Pool stats (total=10, active=0, idle=10, waiting=0) 
2023-08-09 14:39:29,107 [HikariPool-1 housekeeper] DEBUG [HikariPool] [RRN="] - [STAN="] - HikariPool-1 - Fill pool skipped, pool is at sufficient level. 
2023-08-09 14:39:40,687 [HikariPool-1 housekeeper] DEBUG [HikariPool] [RRN="] - [STAN="] - HikariPool-1 - Pool stats (total=10, active=0, idle=10, waiting=0) 
2023-08-09 14:39:40,687 [HikariPool-1 housekeeper] DEBUG [HikariPool] [RRN="] - [STAN="] - HikariPool-1 - Fill pool skipped, pool is at sufficient level. 
2023-08-09 14:39:41,019 [HikariPool-1 housekeeper] DEBUG [HikariPool] [RRN="] - [STAN="] - HikariPool-1 - Pool stats (total=10, active=0, idle=10, waiting=0) 
2023-08-09 14:39:41,019 [HikariPool-1 housekeeper] DEBUG [HikariPool] [RRN="] - [STAN="] - HikariPool-1 - Fill pool skipped, pool is at sufficient level. 
2023-08-09 14:39:59,119 [HikariPool-1 housekeeper] DEBUG [HikariPool] [RRN="] - [STAN="] - HikariPool-1 - Pool stats (total=10, active=0, idle=10, waiting=0) 
2023-08-09 14:39:59,119 [HikariPool-1 housekeeper] DEBUG [HikariPool] [RRN="] - [STAN="] - HikariPool-1 - Fill pool skipped, pool is at sufficient level. 
2023-08-09 14:40:10,689 [HikariPool-1 housekeeper] DEBUG [HikariPool] [RRN="] - [STAN="] - HikariPool-1 - Pool stats (total=10, active=0, idle=10, waiting=0) 
2023-08-09 14:40:10,689 [HikariPool-1 housekeeper] DEBUG [HikariPool] [RRN="] - [STAN="] - HikariPool-1 - Fill pool skipped, pool is at sufficient level. 
2023-08-09 14:40:11,033 [HikariPool-1 housekeeper] DEBUG [HikariPool] [RRN="] - [STAN="] - HikariPool-1 - Pool stats (total=10, active=0, idle=10, waiting=0) 
2023-08-09 14:40:11,033 [HikariPool-1 housekeeper] DEBUG [HikariPool] [RRN="] - [STAN="] - HikariPool-1 - Fill pool skipped, pool is at sufficient level. 
2023-08-09 14:40:29,126 [HikariPool-1 housekeeper] DEBUG [HikariPool] [RRN="] - [STAN="] - HikariPool-1 - Pool stats (total=10, active=0, idle=10, waiting=0) 
2023-08-09 14:40:29,127 [HikariPool-1 housekeeper] DEBUG [HikariPool] [RRN="] - [STAN="] - HikariPool-1 - Fill pool skipped, pool is at sufficient level. 
2023-08-09 14:40:40,690 [HikariPool-1 housekeeper] DEBUG [HikariPool] [RRN="] - [STAN="] - HikariPool-1 - Pool stats (total=10, active=0, idle=10, waiting=0) 
2023-08-09 14:40:40,691 [HikariPool-1 housekeeper] DEBUG [HikariPool] [RRN="] - [STAN="] - HikariPool-1 - Fill pool skipped, pool is at sufficient level. 
2023-08-09 14:40:41,037 [HikariPool-1 housekeeper] DEBUG [HikariPool] [RRN="] - [STAN="] - HikariPool-1 - Pool stats (total=10, active=0, idle=10, waiting=0) 
2023-08-09 14:40:41,038 [HikariPool-1 housekeeper] DEBUG [HikariPool] [RRN="] - [STAN="] - HikariPool-1 - Fill pool skipped, pool is at sufficient level. 
2023-08-09 14:40:59,135 [HikariPool-1 housekeeper] DEBUG [HikariPool] [RRN="] - [STAN="] - HikariPool-1 - Pool stats (total=10, active=0, idle=10, waiting=0) 
2023-08-09 14:40:59,135 [HikariPool-1 housekeeper] DEBUG [HikariPool] [RRN="] - [STAN="] - HikariPool-1 - Fill pool skipped, pool is at sufficient level. 
2023-08-09 14:41:10,703 [HikariPool-1 housekeeper] DEBUG [HikariPool] [RRN="] - [STAN="] - HikariPool-1 - Pool stats (total=10, active=0, idle=10, waiting=0) 
2023-08-09 14:41:10,704 [HikariPool-1 housekeeper] DEBUG [HikariPool] [RRN="] - [STAN="] - HikariPool-1 - Fill pool skipped, pool is at sufficient level. 
2023-08-09 14:41:11,048 [HikariPool-1 housekeeper] DEBUG [HikariPool] [RRN="] - [STAN="] - HikariPool-1 - Pool stats (total=10, active=0, idle=10, waiting=0) 
2023-08-09 14:41:11,048 [HikariPool-1 housekeeper] DEBUG [HikariPool] [RRN="] - [STAN="] - HikariPool-1 - Fill pool skipped, pool is at sufficient level. 
2023-08-09 14:41:29,144 [HikariPool-1 housekeeper] DEBUG [HikariPool] [RRN="] - [STAN="] - HikariPool-1 - Pool stats (total=10, active=0, idle=10, waiting=0) 
2023-08-09 14:41:29,144 [HikariPool-1 housekeeper] DEBUG [HikariPool] [RRN="] - [STAN="] - HikariPool-1 - Fill pool skipped, pool is at sufficient level. 
2023-08-09 14:41:40,718 [HikariPool-1 housekeeper] DEBUG [HikariPool] [RRN="] - [STAN="] - HikariPool-1 - Pool stats (total=10, active=0, idle=10, waiting=0) 
2023-08-09 14:41:40,718 [HikariPool-1 housekeeper] DEBUG [HikariPool] [RRN="] - [STAN="] - HikariPool-1 - Fill pool skipped, pool is at sufficient level. 
2023-08-09 14:41:41,062 [HikariPool-1 housekeeper] DEBUG [HikariPool] [RRN="] - [STAN="] - HikariPool-1 - Pool stats (total=10, active=0, idle=10, waiting=0) 
2023-08-09 14:41:41,063 [HikariPool-1 housekeeper] DEBUG [HikariPool] [RRN="] - [STAN="] - HikariPool-1 - Fill pool skipped, pool is at sufficient level. 
2023-08-09 14:41:59,153 [HikariPool-1 housekeeper] DEBUG [HikariPool] [RRN="] - [STAN="] - HikariPool-1 - Pool stats (total=10, active=0, idle=10, waiting=0) 
2023-08-09 14:41:59,153 [HikariPool-1 housekeeper] DEBUG [HikariPool] [RRN="] - [STAN="] - HikariPool-1 - Fill pool skipped, pool is at sufficient level. 
2023-08-09 14:42:10,734 [HikariPool-1 housekeeper] DEBUG [HikariPool] [RRN="] - [STAN="] - HikariPool-1 - Pool stats (total=10, active=0, idle=10, waiting=0) 
2023-08-09 14:42:10,734 [HikariPool-1 housekeeper] DEBUG [HikariPool] [RRN="] - [STAN="] - HikariPool-1 - Fill pool skipped, pool is at sufficient level. 
2023-08-09 14:42:11,066 [HikariPool-1 housekeeper] DEBUG [HikariPool] [RRN="] - [STAN="] - HikariPool-1 - Pool stats (total=10, active=0, idle=10, waiting=0) 
2023-08-09 14:42:11,067 [HikariPool-1 housekeeper] DEBUG [HikariPool] [RRN="] - [STAN="] - HikariPool-1 - Fill pool skipped, pool is at sufficient level. 
2023-08-09 14:42:29,160 [HikariPool-1 housekeeper] DEBUG [HikariPool] [RRN="] - [STAN="] - HikariPool-1 - Pool stats (total=10, active=0, idle=10, waiting=0) 
2023-08-09 14:42:29,161 [HikariPool-1 housekeeper] DEBUG [HikariPool] [RRN="] - [STAN="] - HikariPool-1 - Fill pool skipped, pool is at sufficient level. 
2023-08-09 14:42:40,743 [HikariPool-1 housekeeper] DEBUG [HikariPool] [RRN="] - [STAN="] - HikariPool-1 - Pool stats (total=10, active=0, idle=10, waiting=0) 
2023-08-09 14:42:40,743 [HikariPool-1 housekeeper] DEBUG [HikariPool] [RRN="] - [STAN="] - HikariPool-1 - Fill pool skipped, pool is at sufficient level. 
2023-08-09 14:42:41,073 [HikariPool-1 housekeeper] DEBUG [HikariPool] [RRN="] - [STAN="] - HikariPool-1 - Pool stats (total=10, active=0, idle=10, waiting=0) 
2023-08-09 14:42:41,073 [HikariPool-1 housekeeper] DEBUG [HikariPool] [RRN="] - [STAN="] - HikariPool-1 - Fill pool skipped, pool is at sufficient level. 
2023-08-09 14:42:59,172 [HikariPool-1 housekeeper] DEBUG [HikariPool] [RRN="] - [STAN="] - HikariPool-1 - Pool stats (total=10, active=0, idle=10, waiting=0) 
2023-08-09 14:42:59,172 [HikariPool-1 housekeeper] DEBUG [HikariPool] [RRN="] - [STAN="] - HikariPool-1 - Fill pool skipped, pool is at sufficient level. 
2023-08-09 14:43:10,751 [HikariPool-1 housekeeper] DEBUG [HikariPool] [RRN="] - [STAN="] - HikariPool-1 - Pool stats (total=10, active=0, idle=10, waiting=0) 
2023-08-09 14:43:10,751 [HikariPool-1 housekeeper] DEBUG [HikariPool] [RRN="] - [STAN="] - HikariPool-1 - Fill pool skipped, pool is at sufficient level. 
2023-08-09 14:43:11,078 [HikariPool-1 housekeeper] DEBUG [HikariPool] [RRN="] - [STAN="] - HikariPool-1 - Pool stats (total=10, active=0, idle=10, waiting=0) 
2023-08-09 14:43:11,078 [HikariPool-1 housekeeper] DEBUG [HikariPool] [RRN="] - [STAN="] - HikariPool-1 - Fill pool skipped, pool is at sufficient level. 
2023-08-09 14:43:29,178 [HikariPool-1 housekeeper] DEBUG [HikariPool] [RRN="] - [STAN="] - HikariPool-1 - Pool stats (total=10, active=0, idle=10, waiting=0) 
2023-08-09 14:43:29,178 [HikariPool-1 housekeeper] DEBUG [HikariPool] [RRN="] - [STAN="] - HikariPool-1 - Fill pool skipped, pool is at sufficient level. 
2023-08-09 14:43:40,762 [HikariPool-1 housekeeper] DEBUG [HikariPool] [RRN="] - [STAN="] - HikariPool-1 - Pool stats (total=10, active=0, idle=10, waiting=0) 
2023-08-09 14:43:40,762 [HikariPool-1 housekeeper] DEBUG [HikariPool] [RRN="] - [STAN="] - HikariPool-1 - Fill pool skipped, pool is at sufficient level. 
2023-08-09 14:43:41,092 [HikariPool-1 housekeeper] DEBUG [HikariPool] [RRN="] - [STAN="] - HikariPool-1 - Pool stats (total=10, active=0, idle=10, waiting=0) 
2023-08-09 14:43:41,092 [HikariPool-1 housekeeper] DEBUG [HikariPool] [RRN="] - [STAN="] - HikariPool-1 - Fill pool skipped, pool is at sufficient level. 
2023-08-09 14:43:59,192 [HikariPool-1 housekeeper] DEBUG [HikariPool] [RRN="] - [STAN="] - HikariPool-1 - Pool stats (total=10, active=0, idle=10, waiting=0) 
2023-08-09 14:43:59,192 [HikariPool-1 housekeeper] DEBUG [HikariPool] [RRN="] - [STAN="] - HikariPool-1 - Fill pool skipped, pool is at sufficient level. 
2023-08-09 14:44:10,764 [HikariPool-1 housekeeper] DEBUG [HikariPool] [RRN="] - [STAN="] - HikariPool-1 - Pool stats (total=10, active=0, idle=10, waiting=0) 
2023-08-09 14:44:10,764 [HikariPool-1 housekeeper] DEBUG [HikariPool] [RRN="] - [STAN="] - HikariPool-1 - Fill pool skipped, pool is at sufficient level. 
2023-08-09 14:44:11,106 [HikariPool-1 housekeeper] DEBUG [HikariPool] [RRN="] - [STAN="] - HikariPool-1 - Pool stats (total=10, active=0, idle=10, waiting=0) 
2023-08-09 14:44:11,106 [HikariPool-1 housekeeper] DEBUG [HikariPool] [RRN="] - [STAN="] - HikariPool-1 - Fill pool skipped, pool is at sufficient level. 
2023-08-09 14:44:29,206 [HikariPool-1 housekeeper] DEBUG [HikariPool] [RRN="] - [STAN="] - HikariPool-1 - Pool stats (total=10, active=0, idle=10, waiting=0) 
2023-08-09 14:44:29,206 [HikariPool-1 housekeeper] DEBUG [HikariPool] [RRN="] - [STAN="] - HikariPool-1 - Fill pool skipped, pool is at sufficient level. 
2023-08-09 14:44:40,765 [HikariPool-1 housekeeper] DEBUG [HikariPool] [RRN="] - [STAN="] - HikariPool-1 - Pool stats (total=10, active=0, idle=10, waiting=0) 
2023-08-09 14:44:40,767 [HikariPool-1 housekeeper] DEBUG [HikariPool] [RRN="] - [STAN="] - HikariPool-1 - Fill pool skipped, pool is at sufficient level. 
2023-08-09 14:44:41,108 [HikariPool-1 housekeeper] DEBUG [HikariPool] [RRN="] - [STAN="] - HikariPool-1 - Pool stats (total=10, active=0, idle=10, waiting=0) 
2023-08-09 14:44:41,108 [HikariPool-1 housekeeper] DEBUG [HikariPool] [RRN="] - [STAN="] - HikariPool-1 - Fill pool skipped, pool is at sufficient level. 
2023-08-09 14:44:59,207 [HikariPool-1 housekeeper] DEBUG [HikariPool] [RRN="] - [STAN="] - HikariPool-1 - Pool stats (total=10, active=0, idle=10, waiting=0) 
2023-08-09 14:44:59,207 [HikariPool-1 housekeeper] DEBUG [HikariPool] [RRN="] - [STAN="] - HikariPool-1 - Fill pool skipped, pool is at sufficient level. 
2023-08-09 14:45:10,782 [HikariPool-1 housekeeper] DEBUG [HikariPool] [RRN="] - [STAN="] - HikariPool-1 - Pool stats (total=10, active=0, idle=10, waiting=0) 
2023-08-09 14:45:10,782 [HikariPool-1 housekeeper] DEBUG [HikariPool] [RRN="] - [STAN="] - HikariPool-1 - Fill pool skipped, pool is at sufficient level. 
2023-08-09 14:45:11,113 [HikariPool-1 housekeeper] DEBUG [HikariPool] [RRN="] - [STAN="] - HikariPool-1 - Pool stats (total=10, active=0, idle=10, waiting=0) 
2023-08-09 14:45:11,113 [HikariPool-1 housekeeper] DEBUG [HikariPool] [RRN="] - [STAN="] - HikariPool-1 - Fill pool skipped, pool is at sufficient level. 
2023-08-09 14:45:29,217 [HikariPool-1 housekeeper] DEBUG [HikariPool] [RRN="] - [STAN="] - HikariPool-1 - Pool stats (total=10, active=0, idle=10, waiting=0) 
2023-08-09 14:45:29,217 [HikariPool-1 housekeeper] DEBUG [HikariPool] [RRN="] - [STAN="] - HikariPool-1 - Fill pool skipped, pool is at sufficient level. 
2023-08-09 14:45:40,787 [HikariPool-1 housekeeper] DEBUG [HikariPool] [RRN="] - [STAN="] - HikariPool-1 - Pool stats (total=10, active=0, idle=10, waiting=0) 
2023-08-09 14:45:40,787 [HikariPool-1 housekeeper] DEBUG [HikariPool] [RRN="] - [STAN="] - HikariPool-1 - Fill pool skipped, pool is at sufficient level. 
2023-08-09 14:45:41,115 [HikariPool-1 housekeeper] DEBUG [HikariPool] [RRN="] - [STAN="] - HikariPool-1 - Pool stats (total=10, active=0, idle=10, waiting=0) 
2023-08-09 14:45:41,116 [HikariPool-1 housekeeper] DEBUG [HikariPool] [RRN="] - [STAN="] - HikariPool-1 - Fill pool skipped, pool is at sufficient level. 
2023-08-09 14:45:59,232 [HikariPool-1 housekeeper] DEBUG [HikariPool] [RRN="] - [STAN="] - HikariPool-1 - Pool stats (total=10, active=0, idle=10, waiting=0) 
2023-08-09 14:45:59,232 [HikariPool-1 housekeeper] DEBUG [HikariPool] [RRN="] - [STAN="] - HikariPool-1 - Fill pool skipped, pool is at sufficient level. 
2023-08-09 14:46:10,793 [HikariPool-1 housekeeper] DEBUG [HikariPool] [RRN="] - [STAN="] - HikariPool-1 - Pool stats (total=10, active=0, idle=10, waiting=0) 
2023-08-09 14:46:10,793 [HikariPool-1 housekeeper] DEBUG [HikariPool] [RRN="] - [STAN="] - HikariPool-1 - Fill pool skipped, pool is at sufficient level. 
2023-08-09 14:46:11,123 [HikariPool-1 housekeeper] DEBUG [HikariPool] [RRN="] - [STAN="] - HikariPool-1 - Pool stats (total=10, active=0, idle=10, waiting=0) 
2023-08-09 14:46:11,123 [HikariPool-1 housekeeper] DEBUG [HikariPool] [RRN="] - [STAN="] - HikariPool-1 - Fill pool skipped, pool is at sufficient level. 
2023-08-09 14:46:29,244 [HikariPool-1 housekeeper] DEBUG [HikariPool] [RRN="] - [STAN="] - HikariPool-1 - Pool stats (total=10, active=0, idle=10, waiting=0) 
2023-08-09 14:46:29,245 [HikariPool-1 housekeeper] DEBUG [HikariPool] [RRN="] - [STAN="] - HikariPool-1 - Fill pool skipped, pool is at sufficient level. 
2023-08-09 14:46:40,805 [HikariPool-1 housekeeper] DEBUG [HikariPool] [RRN="] - [STAN="] - HikariPool-1 - Pool stats (total=10, active=0, idle=10, waiting=0) 
2023-08-09 14:46:40,805 [HikariPool-1 housekeeper] DEBUG [HikariPool] [RRN="] - [STAN="] - HikariPool-1 - Fill pool skipped, pool is at sufficient level. 
2023-08-09 14:46:41,134 [HikariPool-1 housekeeper] DEBUG [HikariPool] [RRN="] - [STAN="] - HikariPool-1 - Pool stats (total=10, active=0, idle=10, waiting=0) 
2023-08-09 14:46:41,134 [HikariPool-1 housekeeper] DEBUG [HikariPool] [RRN="] - [STAN="] - HikariPool-1 - Fill pool skipped, pool is at sufficient level. 
2023-08-09 14:46:55,570 [HikariPool-1 connection closer] DEBUG [PoolBase] [RRN="] - [STAN="] - HikariPool-1 - Closing connection com.mysql.cj.jdbc.ConnectionImpl@479a89da: (connection has passed maxLifetime) 
2023-08-09 14:46:55,587 [HikariPool-1 connection adder] DEBUG [HikariPool] [RRN="] - [STAN="] - HikariPool-1 - Added connection com.mysql.cj.jdbc.ConnectionImpl@a1adf5b 
2023-08-09 14:46:55,602 [HikariPool-1 connection closer] DEBUG [HikariPool] [RRN="] - [STAN="] - HikariPool-1 - Fill pool skipped, pool is at sufficient level. 
2023-08-09 14:46:56,225 [HikariPool-1 connection closer] DEBUG [PoolBase] [RRN="] - [STAN="] - HikariPool-1 - Closing connection com.mysql.cj.jdbc.ConnectionImpl@6414225b: (connection has passed maxLifetime) 
2023-08-09 14:46:56,225 [HikariPool-1 connection adder] DEBUG [HikariPool] [RRN="] - [STAN="] - HikariPool-1 - Added connection com.mysql.cj.jdbc.ConnectionImpl@32a7bca3 
2023-08-09 14:46:56,242 [HikariPool-1 connection closer] DEBUG [HikariPool] [RRN="] - [STAN="] - HikariPool-1 - Fill pool skipped, pool is at sufficient level. 
2023-08-09 14:46:59,253 [HikariPool-1 housekeeper] DEBUG [HikariPool] [RRN="] - [STAN="] - HikariPool-1 - Pool stats (total=10, active=0, idle=10, waiting=0) 
2023-08-09 14:46:59,254 [HikariPool-1 housekeeper] DEBUG [HikariPool] [RRN="] - [STAN="] - HikariPool-1 - Fill pool skipped, pool is at sufficient level. 
2023-08-09 14:47:00,327 [HikariPool-1 connection closer] DEBUG [PoolBase] [RRN="] - [STAN="] - HikariPool-1 - Closing connection com.mysql.cj.jdbc.ConnectionImpl@7c9b9c01: (connection has passed maxLifetime) 
2023-08-09 14:47:00,330 [HikariPool-1 connection adder] DEBUG [HikariPool] [RRN="] - [STAN="] - HikariPool-1 - Added connection com.mysql.cj.jdbc.ConnectionImpl@4b27d560 
2023-08-09 14:47:00,987 [HikariPool-1 connection closer] DEBUG [PoolBase] [RRN="] - [STAN="] - HikariPool-1 - Closing connection com.mysql.cj.jdbc.ConnectionImpl@4506d72f: (connection has passed maxLifetime) 
2023-08-09 14:47:00,995 [HikariPool-1 connection adder] DEBUG [HikariPool] [RRN="] - [STAN="] - HikariPool-1 - Added connection com.mysql.cj.jdbc.ConnectionImpl@739ab698 
2023-08-09 14:47:02,135 [HikariPool-1 connection closer] DEBUG [PoolBase] [RRN="] - [STAN="] - HikariPool-1 - Closing connection com.mysql.cj.jdbc.ConnectionImpl@3149657c: (connection has passed maxLifetime) 
2023-08-09 14:47:02,147 [HikariPool-1 connection adder] DEBUG [HikariPool] [RRN="] - [STAN="] - HikariPool-1 - Added connection com.mysql.cj.jdbc.ConnectionImpl@4223a0b3 
2023-08-09 14:47:03,138 [HikariPool-1 connection closer] DEBUG [PoolBase] [RRN="] - [STAN="] - HikariPool-1 - Closing connection com.mysql.cj.jdbc.ConnectionImpl@6a783e1: (connection has passed maxLifetime) 
2023-08-09 14:47:03,145 [HikariPool-1 connection adder] DEBUG [HikariPool] [RRN="] - [STAN="] - HikariPool-1 - Added connection com.mysql.cj.jdbc.ConnectionImpl@7aa65e8a 
2023-08-09 15:12:35,914 [main] INFO  [FederatedClientApplication] [RRN="] - [STAN="] - Starting FederatedClientApplication on Hasnain-Rabbani with PID 21448 (E:\Workspace\Eclipse\zeroinfinity\thesis\federated-client\federated-client\target\classes started by hp in E:\Workspace\Eclipse\zeroinfinity\thesis\federated-client\federated-client) 
2023-08-09 15:12:35,923 [main] INFO  [FederatedClientApplication] [RRN="] - [STAN="] - The following profiles are active: client1 
2023-08-09 15:12:40,263 [main] INFO  [FederatedClientApplication] [RRN="] - [STAN="] - Starting FederatedClientApplication on Hasnain-Rabbani with PID 9748 (E:\Workspace\Eclipse\zeroinfinity\thesis\federated-client\federated-client\target\classes started by hp in E:\Workspace\Eclipse\zeroinfinity\thesis\federated-client\federated-client) 
2023-08-09 15:12:40,291 [main] INFO  [FederatedClientApplication] [RRN="] - [STAN="] - The following profiles are active: client3 
2023-08-09 15:12:41,718 [main] INFO  [RepositoryConfigurationDelegate] [RRN="] - [STAN="] - Bootstrapping Spring Data JPA repositories in DEFERRED mode. 
2023-08-09 15:12:42,357 [main] INFO  [RepositoryConfigurationDelegate] [RRN="] - [STAN="] - Finished Spring Data repository scanning in 503ms. Found 3 JPA repository interfaces. 
2023-08-09 15:12:43,513 [main] INFO  [EnableEncryptablePropertiesBeanFactoryPostProcessor] [RRN="] - [STAN="] - Post-processing PropertySource instances 
2023-08-09 15:12:43,773 [main] INFO  [EncryptablePropertySourceConverter] [RRN="] - [STAN="] - Converting PropertySource configurationProperties [org.springframework.boot.context.properties.source.ConfigurationPropertySourcesPropertySource] to AOP Proxy 
2023-08-09 15:12:43,774 [main] INFO  [EncryptablePropertySourceConverter] [RRN="] - [STAN="] - Converting PropertySource commandLineArgs [org.springframework.core.env.SimpleCommandLinePropertySource] to EncryptableEnumerablePropertySourceWrapper 
2023-08-09 15:12:43,774 [main] INFO  [EncryptablePropertySourceConverter] [RRN="] - [STAN="] - Converting PropertySource servletConfigInitParams [org.springframework.core.env.PropertySource$StubPropertySource] to EncryptablePropertySourceWrapper 
2023-08-09 15:12:43,775 [main] INFO  [EncryptablePropertySourceConverter] [RRN="] - [STAN="] - Converting PropertySource servletContextInitParams [org.springframework.core.env.PropertySource$StubPropertySource] to EncryptablePropertySourceWrapper 
2023-08-09 15:12:43,775 [main] INFO  [EncryptablePropertySourceConverter] [RRN="] - [STAN="] - Converting PropertySource systemProperties [org.springframework.core.env.PropertiesPropertySource] to EncryptableMapPropertySourceWrapper 
2023-08-09 15:12:43,776 [main] INFO  [EncryptablePropertySourceConverter] [RRN="] - [STAN="] - Converting PropertySource systemEnvironment [org.springframework.boot.env.SystemEnvironmentPropertySourceEnvironmentPostProcessor$OriginAwareSystemEnvironmentPropertySource] to EncryptableSystemEnvironmentPropertySourceWrapper 
2023-08-09 15:12:43,776 [main] INFO  [EncryptablePropertySourceConverter] [RRN="] - [STAN="] - Converting PropertySource random [org.springframework.boot.env.RandomValuePropertySource] to EncryptablePropertySourceWrapper 
2023-08-09 15:12:43,777 [main] INFO  [EncryptablePropertySourceConverter] [RRN="] - [STAN="] - Converting PropertySource applicationConfig: [file:./application-client1.yml] [org.springframework.boot.env.OriginTrackedMapPropertySource] to EncryptableMapPropertySourceWrapper 
2023-08-09 15:12:44,367 [main] INFO  [DefaultLazyPropertyFilter] [RRN="] - [STAN="] - Property Filter custom Bean not found with name 'encryptablePropertyFilter'. Initializing Default Property Filter 
2023-08-09 15:12:44,927 [main] INFO  [RepositoryConfigurationDelegate] [RRN="] - [STAN="] - Bootstrapping Spring Data JPA repositories in DEFERRED mode. 
2023-08-09 15:12:45,319 [main] INFO  [RepositoryConfigurationDelegate] [RRN="] - [STAN="] - Finished Spring Data repository scanning in 349ms. Found 3 JPA repository interfaces. 
2023-08-09 15:12:47,794 [main] INFO  [TomcatWebServer] [RRN="] - [STAN="] - Tomcat initialized with port(s): 9091 (http) 
2023-08-09 15:12:47,823 [main] INFO  [Http11NioProtocol] [RRN="] - [STAN="] - Initializing ProtocolHandler ["http-nio-9091"] 
2023-08-09 15:12:47,827 [main] INFO  [StandardService] [RRN="] - [STAN="] - Starting service [Tomcat] 
2023-08-09 15:12:47,827 [main] INFO  [StandardEngine] [RRN="] - [STAN="] - Starting Servlet engine: [Apache Tomcat/9.0.36] 
2023-08-09 15:12:48,118 [main] INFO  [[/]] [RRN="] - [STAN="] - Initializing Spring embedded WebApplicationContext 
2023-08-09 15:12:48,118 [main] INFO  [ServletWebServerApplicationContext] [RRN="] - [STAN="] - Root WebApplicationContext: initialization completed in 11987 ms 
2023-08-09 15:12:48,201 [main] INFO  [DefaultLazyPropertyResolver] [RRN="] - [STAN="] - Property Resolver custom Bean not found with name 'encryptablePropertyResolver'. Initializing Default Property Resolver 
2023-08-09 15:12:48,213 [main] INFO  [DefaultLazyPropertyDetector] [RRN="] - [STAN="] - Property Detector custom Bean not found with name 'encryptablePropertyDetector'. Initializing Default Property Detector 
2023-08-09 15:12:48,837 [main] DEBUG [HikariConfig] [RRN="] - [STAN="] - Driver class com.mysql.cj.jdbc.Driver found in Thread context class loader sun.misc.Launcher$AppClassLoader@73d16e93 
2023-08-09 15:12:49,755 [main] INFO  [ThreadPoolTaskExecutor] [RRN="] - [STAN="] - Initializing ExecutorService 'applicationTaskExecutor' 
2023-08-09 15:12:50,547 [task-1] INFO  [LogHelper] [RRN="] - [STAN="] - HHH000204: Processing PersistenceUnitInfo [name: default] 
2023-08-09 15:12:50,741 [task-1] INFO  [Version] [RRN="] - [STAN="] - HHH000412: Hibernate ORM core version 5.4.17.Final 
2023-08-09 15:12:51,247 [main] WARN  [JpaBaseConfiguration$JpaWebConfiguration] [RRN="] - [STAN="] - spring.jpa.open-in-view is enabled by default. Therefore, database queries may be performed during view rendering. Explicitly configure spring.jpa.open-in-view to disable this warning 
2023-08-09 15:12:51,948 [task-1] INFO  [Version] [RRN="] - [STAN="] - HCANN000001: Hibernate Commons Annotations {5.1.0.Final} 
2023-08-09 15:12:52,650 [task-1] DEBUG [HikariConfig] [RRN="] - [STAN="] - HikariPool-1 - configuration: 
2023-08-09 15:12:52,656 [task-1] DEBUG [HikariConfig] [RRN="] - [STAN="] - allowPoolSuspension.............false 
2023-08-09 15:12:52,656 [task-1] DEBUG [HikariConfig] [RRN="] - [STAN="] - autoCommit......................true 
2023-08-09 15:12:52,656 [task-1] DEBUG [HikariConfig] [RRN="] - [STAN="] - catalog.........................none 
2023-08-09 15:12:52,657 [task-1] DEBUG [HikariConfig] [RRN="] - [STAN="] - connectionInitSql...............none 
2023-08-09 15:12:52,657 [task-1] DEBUG [HikariConfig] [RRN="] - [STAN="] - connectionTestQuery.............none 
2023-08-09 15:12:52,657 [task-1] DEBUG [HikariConfig] [RRN="] - [STAN="] - connectionTimeout...............30000 
2023-08-09 15:12:52,657 [task-1] DEBUG [HikariConfig] [RRN="] - [STAN="] - dataSource......................none 
2023-08-09 15:12:52,657 [task-1] DEBUG [HikariConfig] [RRN="] - [STAN="] - dataSourceClassName.............none 
2023-08-09 15:12:52,657 [task-1] DEBUG [HikariConfig] [RRN="] - [STAN="] - dataSourceJNDI..................none 
2023-08-09 15:12:52,658 [task-1] DEBUG [HikariConfig] [RRN="] - [STAN="] - dataSourceProperties............{password=<masked>} 
2023-08-09 15:12:52,659 [task-1] DEBUG [HikariConfig] [RRN="] - [STAN="] - driverClassName................."com.mysql.cj.jdbc.Driver" 
2023-08-09 15:12:52,659 [task-1] DEBUG [HikariConfig] [RRN="] - [STAN="] - exceptionOverrideClassName......none 
2023-08-09 15:12:52,660 [task-1] DEBUG [HikariConfig] [RRN="] - [STAN="] - healthCheckProperties...........{} 
2023-08-09 15:12:52,660 [task-1] DEBUG [HikariConfig] [RRN="] - [STAN="] - healthCheckRegistry.............none 
2023-08-09 15:12:52,660 [task-1] DEBUG [HikariConfig] [RRN="] - [STAN="] - idleTimeout.....................600000 
2023-08-09 15:12:52,661 [task-1] DEBUG [HikariConfig] [RRN="] - [STAN="] - initializationFailTimeout.......1 
2023-08-09 15:12:52,661 [task-1] DEBUG [HikariConfig] [RRN="] - [STAN="] - isolateInternalQueries..........false 
2023-08-09 15:12:52,661 [task-1] DEBUG [HikariConfig] [RRN="] - [STAN="] - jdbcUrl.........................jdbc:mysql://localhost:3306/test1 
2023-08-09 15:12:52,662 [task-1] DEBUG [HikariConfig] [RRN="] - [STAN="] - leakDetectionThreshold..........0 
2023-08-09 15:12:52,662 [task-1] DEBUG [HikariConfig] [RRN="] - [STAN="] - maxLifetime.....................1800000 
2023-08-09 15:12:52,662 [task-1] DEBUG [HikariConfig] [RRN="] - [STAN="] - maximumPoolSize.................10 
2023-08-09 15:12:52,662 [task-1] DEBUG [HikariConfig] [RRN="] - [STAN="] - metricRegistry..................none 
2023-08-09 15:12:52,663 [task-1] DEBUG [HikariConfig] [RRN="] - [STAN="] - metricsTrackerFactory...........none 
2023-08-09 15:12:52,663 [task-1] DEBUG [HikariConfig] [RRN="] - [STAN="] - minimumIdle.....................10 
2023-08-09 15:12:52,663 [task-1] DEBUG [HikariConfig] [RRN="] - [STAN="] - password........................<masked> 
2023-08-09 15:12:52,664 [task-1] DEBUG [HikariConfig] [RRN="] - [STAN="] - poolName........................"HikariPool-1" 
2023-08-09 15:12:52,664 [task-1] DEBUG [HikariConfig] [RRN="] - [STAN="] - readOnly........................false 
2023-08-09 15:12:52,665 [task-1] DEBUG [HikariConfig] [RRN="] - [STAN="] - registerMbeans..................false 
2023-08-09 15:12:52,665 [task-1] DEBUG [HikariConfig] [RRN="] - [STAN="] - scheduledExecutor...............none 
2023-08-09 15:12:52,666 [task-1] DEBUG [HikariConfig] [RRN="] - [STAN="] - schema..........................none 
2023-08-09 15:12:52,666 [task-1] DEBUG [HikariConfig] [RRN="] - [STAN="] - threadFactory...................internal 
2023-08-09 15:12:52,666 [task-1] DEBUG [HikariConfig] [RRN="] - [STAN="] - transactionIsolation............default 
2023-08-09 15:12:52,666 [task-1] DEBUG [HikariConfig] [RRN="] - [STAN="] - username........................"root" 
2023-08-09 15:12:52,667 [task-1] DEBUG [HikariConfig] [RRN="] - [STAN="] - validationTimeout...............5000 
2023-08-09 15:12:52,667 [task-1] INFO  [HikariDataSource] [RRN="] - [STAN="] - HikariPool-1 - Starting... 
2023-08-09 15:12:53,773 [task-1] DEBUG [HikariPool] [RRN="] - [STAN="] - HikariPool-1 - Added connection com.mysql.cj.jdbc.ConnectionImpl@1a2e1ea4 
2023-08-09 15:12:53,776 [task-1] INFO  [HikariDataSource] [RRN="] - [STAN="] - HikariPool-1 - Start completed. 
2023-08-09 15:12:53,889 [HikariPool-1 housekeeper] DEBUG [HikariPool] [RRN="] - [STAN="] - HikariPool-1 - Pool stats (total=1, active=1, idle=0, waiting=0) 
2023-08-09 15:12:53,903 [task-1] INFO  [Dialect] [RRN="] - [STAN="] - HHH000400: Using dialect: org.hibernate.dialect.MySQL8Dialect 
2023-08-09 15:12:53,931 [HikariPool-1 connection adder] DEBUG [HikariPool] [RRN="] - [STAN="] - HikariPool-1 - Added connection com.mysql.cj.jdbc.ConnectionImpl@3f444221 
2023-08-09 15:12:53,940 [HikariPool-1 connection adder] DEBUG [HikariPool] [RRN="] - [STAN="] - HikariPool-1 - Added connection com.mysql.cj.jdbc.ConnectionImpl@7e79481a 
2023-08-09 15:12:53,955 [HikariPool-1 connection adder] DEBUG [HikariPool] [RRN="] - [STAN="] - HikariPool-1 - Added connection com.mysql.cj.jdbc.ConnectionImpl@4fcdb02d 
2023-08-09 15:12:53,964 [HikariPool-1 connection adder] DEBUG [HikariPool] [RRN="] - [STAN="] - HikariPool-1 - Added connection com.mysql.cj.jdbc.ConnectionImpl@1e56b755 
2023-08-09 15:12:53,973 [HikariPool-1 connection adder] DEBUG [HikariPool] [RRN="] - [STAN="] - HikariPool-1 - Added connection com.mysql.cj.jdbc.ConnectionImpl@436a14c9 
2023-08-09 15:12:53,982 [HikariPool-1 connection adder] DEBUG [HikariPool] [RRN="] - [STAN="] - HikariPool-1 - Added connection com.mysql.cj.jdbc.ConnectionImpl@1a18cdaa 
2023-08-09 15:12:54,027 [HikariPool-1 connection adder] DEBUG [HikariPool] [RRN="] - [STAN="] - HikariPool-1 - Added connection com.mysql.cj.jdbc.ConnectionImpl@4373ddc 
2023-08-09 15:12:54,051 [HikariPool-1 connection adder] DEBUG [HikariPool] [RRN="] - [STAN="] - HikariPool-1 - Added connection com.mysql.cj.jdbc.ConnectionImpl@4d86dde9 
2023-08-09 15:12:54,060 [HikariPool-1 connection adder] DEBUG [HikariPool] [RRN="] - [STAN="] - HikariPool-1 - Added connection com.mysql.cj.jdbc.ConnectionImpl@a914a58 
2023-08-09 15:12:54,061 [HikariPool-1 connection adder] DEBUG [HikariPool] [RRN="] - [STAN="] - HikariPool-1 - After adding stats (total=10, active=1, idle=9, waiting=0) 
2023-08-09 15:12:54,349 [main] INFO  [DefaultSecurityFilterChain] [RRN="] - [STAN="] - Creating filter chain: Ant [pattern='/v2/api-docs'], [] 
2023-08-09 15:12:54,350 [main] INFO  [DefaultSecurityFilterChain] [RRN="] - [STAN="] - Creating filter chain: Ant [pattern='/configuration/ui'], [] 
2023-08-09 15:12:54,384 [main] INFO  [DefaultSecurityFilterChain] [RRN="] - [STAN="] - Creating filter chain: Ant [pattern='/swagger-resources/**'], [] 
2023-08-09 15:12:54,386 [main] INFO  [DefaultSecurityFilterChain] [RRN="] - [STAN="] - Creating filter chain: Ant [pattern='/configuration/**'], [] 
2023-08-09 15:12:54,389 [main] INFO  [DefaultSecurityFilterChain] [RRN="] - [STAN="] - Creating filter chain: Ant [pattern='/swagger-ui.html'], [] 
2023-08-09 15:12:54,391 [main] INFO  [DefaultSecurityFilterChain] [RRN="] - [STAN="] - Creating filter chain: Ant [pattern='/webjars/**'], [] 
2023-08-09 15:12:54,626 [main] INFO  [PropertySourcedRequestMappingHandlerMapping] [RRN="] - [STAN="] - Mapped URL path [/v2/api-docs] onto method [springfox.documentation.swagger2.web.Swagger2Controller#getDocumentation(String, HttpServletRequest)] 
2023-08-09 15:12:54,895 [main] INFO  [DefaultSecurityFilterChain] [RRN="] - [STAN="] - Creating filter chain: any request, [org.springframework.security.web.context.request.async.WebAsyncManagerIntegrationFilter@fd413fb, org.springframework.security.web.context.SecurityContextPersistenceFilter@6a6c7f42, org.springframework.security.web.header.HeaderWriterFilter@4c51077d, org.springframework.web.filter.CorsFilter@1e1232cf, org.springframework.security.web.authentication.logout.LogoutFilter@707e4fe4, com.zeroinfinity.federatedclient.config.JwtRequestFilter@2c8c16c0, org.springframework.security.web.savedrequest.RequestCacheAwareFilter@423a0e1d, org.springframework.security.web.servletapi.SecurityContextHolderAwareRequestFilter@1a01d7f0, org.springframework.security.web.authentication.AnonymousAuthenticationFilter@6f6efa4f, org.springframework.security.web.session.SessionManagementFilter@9b23822, org.springframework.security.web.access.ExceptionTranslationFilter@4de79b7d, org.springframework.security.web.access.intercept.FilterSecurityInterceptor@32091c14] 
2023-08-09 15:12:56,289 [main] INFO  [Http11NioProtocol] [RRN="] - [STAN="] - Starting ProtocolHandler ["http-nio-9091"] 
2023-08-09 15:12:56,432 [main] INFO  [TomcatWebServer] [RRN="] - [STAN="] - Tomcat started on port(s): 9091 (http) with context path '' 
2023-08-09 15:12:56,434 [main] INFO  [DocumentationPluginsBootstrapper] [RRN="] - [STAN="] - Context refreshed 
2023-08-09 15:12:56,557 [main] INFO  [DocumentationPluginsBootstrapper] [RRN="] - [STAN="] - Found 1 custom documentation plugin(s) 
2023-08-09 15:12:56,734 [main] INFO  [ApiListingReferenceScanner] [RRN="] - [STAN="] - Scanning for api listing references 
2023-08-09 15:12:57,670 [main] INFO  [CachingOperationNameGenerator] [RRN="] - [STAN="] - Generating unique operation named: syncModelUsingGET_1 
2023-08-09 15:12:57,709 [main] INFO  [DeferredRepositoryInitializationListener] [RRN="] - [STAN="] - Triggering deferred initialization of Spring Data repositories… 
2023-08-09 15:12:57,845 [task-1] INFO  [JtaPlatformInitiator] [RRN="] - [STAN="] - HHH000490: Using JtaPlatform implementation: [org.hibernate.engine.transaction.jta.platform.internal.NoJtaPlatform] 
2023-08-09 15:12:57,872 [task-1] INFO  [LocalContainerEntityManagerFactoryBean] [RRN="] - [STAN="] - Initialized JPA EntityManagerFactory for persistence unit 'default' 
2023-08-09 15:12:59,160 [main] INFO  [DeferredRepositoryInitializationListener] [RRN="] - [STAN="] - Spring Data repositories initialized! 
2023-08-09 15:12:59,191 [main] INFO  [FederatedClientApplication] [RRN="] - [STAN="] - Started FederatedClientApplication in 24.885 seconds (JVM running for 26.13) 
2023-08-09 15:12:59,248 [main] INFO  [FederatedClientApplication] [RRN="] - [STAN="] - Starting FederatedClientApplication on Hasnain-Rabbani with PID 20108 (E:\Workspace\Eclipse\zeroinfinity\thesis\federated-client\federated-client\target\classes started by hp in E:\Workspace\Eclipse\zeroinfinity\thesis\federated-client\federated-client) 
2023-08-09 15:12:59,254 [main] INFO  [FederatedClientApplication] [RRN="] - [STAN="] - The following profiles are active: client2 
2023-08-09 15:13:02,027 [main] INFO  [FederatedClientApplication] [RRN="] - [STAN="] - Starting FederatedClientApplication on Hasnain-Rabbani with PID 20896 (E:\Workspace\Eclipse\zeroinfinity\thesis\federated-client\federated-client\target\classes started by hp in E:\Workspace\Eclipse\zeroinfinity\thesis\federated-client\federated-client) 
2023-08-09 15:13:02,034 [main] INFO  [FederatedClientApplication] [RRN="] - [STAN="] - The following profiles are active: client3 
2023-08-09 15:13:02,065 [main] INFO  [RepositoryConfigurationDelegate] [RRN="] - [STAN="] - Bootstrapping Spring Data JPA repositories in DEFERRED mode. 
2023-08-09 15:13:02,268 [main] INFO  [RepositoryConfigurationDelegate] [RRN="] - [STAN="] - Finished Spring Data repository scanning in 174ms. Found 3 JPA repository interfaces. 
2023-08-09 15:13:02,831 [main] INFO  [EnableEncryptablePropertiesBeanFactoryPostProcessor] [RRN="] - [STAN="] - Post-processing PropertySource instances 
2023-08-09 15:13:03,050 [main] INFO  [EncryptablePropertySourceConverter] [RRN="] - [STAN="] - Converting PropertySource configurationProperties [org.springframework.boot.context.properties.source.ConfigurationPropertySourcesPropertySource] to AOP Proxy 
2023-08-09 15:13:03,054 [main] INFO  [EncryptablePropertySourceConverter] [RRN="] - [STAN="] - Converting PropertySource commandLineArgs [org.springframework.core.env.SimpleCommandLinePropertySource] to EncryptableEnumerablePropertySourceWrapper 
2023-08-09 15:13:03,055 [main] INFO  [EncryptablePropertySourceConverter] [RRN="] - [STAN="] - Converting PropertySource servletConfigInitParams [org.springframework.core.env.PropertySource$StubPropertySource] to EncryptablePropertySourceWrapper 
2023-08-09 15:13:03,055 [main] INFO  [EncryptablePropertySourceConverter] [RRN="] - [STAN="] - Converting PropertySource servletContextInitParams [org.springframework.core.env.PropertySource$StubPropertySource] to EncryptablePropertySourceWrapper 
2023-08-09 15:13:03,056 [main] INFO  [EncryptablePropertySourceConverter] [RRN="] - [STAN="] - Converting PropertySource systemProperties [org.springframework.core.env.PropertiesPropertySource] to EncryptableMapPropertySourceWrapper 
2023-08-09 15:13:03,057 [main] INFO  [EncryptablePropertySourceConverter] [RRN="] - [STAN="] - Converting PropertySource systemEnvironment [org.springframework.boot.env.SystemEnvironmentPropertySourceEnvironmentPostProcessor$OriginAwareSystemEnvironmentPropertySource] to EncryptableSystemEnvironmentPropertySourceWrapper 
2023-08-09 15:13:03,057 [main] INFO  [EncryptablePropertySourceConverter] [RRN="] - [STAN="] - Converting PropertySource random [org.springframework.boot.env.RandomValuePropertySource] to EncryptablePropertySourceWrapper 
2023-08-09 15:13:03,057 [main] INFO  [EncryptablePropertySourceConverter] [RRN="] - [STAN="] - Converting PropertySource applicationConfig: [file:./application-client2.yml] [org.springframework.boot.env.OriginTrackedMapPropertySource] to EncryptableMapPropertySourceWrapper 
2023-08-09 15:13:03,564 [main] INFO  [DefaultLazyPropertyFilter] [RRN="] - [STAN="] - Property Filter custom Bean not found with name 'encryptablePropertyFilter'. Initializing Default Property Filter 
2023-08-09 15:13:04,928 [main] INFO  [RepositoryConfigurationDelegate] [RRN="] - [STAN="] - Bootstrapping Spring Data JPA repositories in DEFERRED mode. 
2023-08-09 15:13:05,128 [main] INFO  [RepositoryConfigurationDelegate] [RRN="] - [STAN="] - Finished Spring Data repository scanning in 170ms. Found 3 JPA repository interfaces. 
2023-08-09 15:13:05,568 [main] INFO  [TomcatWebServer] [RRN="] - [STAN="] - Tomcat initialized with port(s): 9092 (http) 
2023-08-09 15:13:05,592 [main] INFO  [Http11NioProtocol] [RRN="] - [STAN="] - Initializing ProtocolHandler ["http-nio-9092"] 
2023-08-09 15:13:05,593 [main] INFO  [StandardService] [RRN="] - [STAN="] - Starting service [Tomcat] 
2023-08-09 15:13:05,593 [main] INFO  [StandardEngine] [RRN="] - [STAN="] - Starting Servlet engine: [Apache Tomcat/9.0.36] 
2023-08-09 15:13:05,699 [main] INFO  [EnableEncryptablePropertiesBeanFactoryPostProcessor] [RRN="] - [STAN="] - Post-processing PropertySource instances 
2023-08-09 15:13:05,852 [main] INFO  [[/]] [RRN="] - [STAN="] - Initializing Spring embedded WebApplicationContext 
2023-08-09 15:13:05,857 [main] INFO  [ServletWebServerApplicationContext] [RRN="] - [STAN="] - Root WebApplicationContext: initialization completed in 6330 ms 
2023-08-09 15:13:05,885 [main] INFO  [DefaultLazyPropertyResolver] [RRN="] - [STAN="] - Property Resolver custom Bean not found with name 'encryptablePropertyResolver'. Initializing Default Property Resolver 
2023-08-09 15:13:05,899 [main] INFO  [DefaultLazyPropertyDetector] [RRN="] - [STAN="] - Property Detector custom Bean not found with name 'encryptablePropertyDetector'. Initializing Default Property Detector 
2023-08-09 15:13:06,016 [main] INFO  [EncryptablePropertySourceConverter] [RRN="] - [STAN="] - Converting PropertySource configurationProperties [org.springframework.boot.context.properties.source.ConfigurationPropertySourcesPropertySource] to AOP Proxy 
2023-08-09 15:13:06,020 [main] INFO  [EncryptablePropertySourceConverter] [RRN="] - [STAN="] - Converting PropertySource commandLineArgs [org.springframework.core.env.SimpleCommandLinePropertySource] to EncryptableEnumerablePropertySourceWrapper 
2023-08-09 15:13:06,023 [main] INFO  [EncryptablePropertySourceConverter] [RRN="] - [STAN="] - Converting PropertySource servletConfigInitParams [org.springframework.core.env.PropertySource$StubPropertySource] to EncryptablePropertySourceWrapper 
2023-08-09 15:13:06,026 [main] INFO  [EncryptablePropertySourceConverter] [RRN="] - [STAN="] - Converting PropertySource servletContextInitParams [org.springframework.core.env.PropertySource$StubPropertySource] to EncryptablePropertySourceWrapper 
2023-08-09 15:13:06,029 [main] INFO  [EncryptablePropertySourceConverter] [RRN="] - [STAN="] - Converting PropertySource systemProperties [org.springframework.core.env.PropertiesPropertySource] to EncryptableMapPropertySourceWrapper 
2023-08-09 15:13:06,032 [main] INFO  [EncryptablePropertySourceConverter] [RRN="] - [STAN="] - Converting PropertySource systemEnvironment [org.springframework.boot.env.SystemEnvironmentPropertySourceEnvironmentPostProcessor$OriginAwareSystemEnvironmentPropertySource] to EncryptableSystemEnvironmentPropertySourceWrapper 
2023-08-09 15:13:06,035 [main] INFO  [EncryptablePropertySourceConverter] [RRN="] - [STAN="] - Converting PropertySource random [org.springframework.boot.env.RandomValuePropertySource] to EncryptablePropertySourceWrapper 
2023-08-09 15:13:06,038 [main] INFO  [EncryptablePropertySourceConverter] [RRN="] - [STAN="] - Converting PropertySource applicationConfig: [file:./application-client3.yml] [org.springframework.boot.env.OriginTrackedMapPropertySource] to EncryptableMapPropertySourceWrapper 
2023-08-09 15:13:06,294 [main] DEBUG [HikariConfig] [RRN="] - [STAN="] - Driver class com.mysql.cj.jdbc.Driver found in Thread context class loader sun.misc.Launcher$AppClassLoader@73d16e93 
2023-08-09 15:13:06,540 [main] INFO  [ThreadPoolTaskExecutor] [RRN="] - [STAN="] - Initializing ExecutorService 'applicationTaskExecutor' 
2023-08-09 15:13:06,718 [task-1] INFO  [LogHelper] [RRN="] - [STAN="] - HHH000204: Processing PersistenceUnitInfo [name: default] 
2023-08-09 15:13:06,720 [main] INFO  [DefaultLazyPropertyFilter] [RRN="] - [STAN="] - Property Filter custom Bean not found with name 'encryptablePropertyFilter'. Initializing Default Property Filter 
2023-08-09 15:13:06,799 [main] WARN  [JpaBaseConfiguration$JpaWebConfiguration] [RRN="] - [STAN="] - spring.jpa.open-in-view is enabled by default. Therefore, database queries may be performed during view rendering. Explicitly configure spring.jpa.open-in-view to disable this warning 
2023-08-09 15:13:06,925 [task-1] INFO  [Version] [RRN="] - [STAN="] - HHH000412: Hibernate ORM core version 5.4.17.Final 
2023-08-09 15:13:07,853 [task-1] INFO  [Version] [RRN="] - [STAN="] - HCANN000001: Hibernate Commons Annotations {5.1.0.Final} 
2023-08-09 15:13:08,384 [task-1] DEBUG [HikariConfig] [RRN="] - [STAN="] - HikariPool-1 - configuration: 
2023-08-09 15:13:08,388 [task-1] DEBUG [HikariConfig] [RRN="] - [STAN="] - allowPoolSuspension.............false 
2023-08-09 15:13:08,389 [task-1] DEBUG [HikariConfig] [RRN="] - [STAN="] - autoCommit......................true 
2023-08-09 15:13:08,389 [task-1] DEBUG [HikariConfig] [RRN="] - [STAN="] - catalog.........................none 
2023-08-09 15:13:08,389 [task-1] DEBUG [HikariConfig] [RRN="] - [STAN="] - connectionInitSql...............none 
2023-08-09 15:13:08,389 [task-1] DEBUG [HikariConfig] [RRN="] - [STAN="] - connectionTestQuery.............none 
2023-08-09 15:13:08,389 [task-1] DEBUG [HikariConfig] [RRN="] - [STAN="] - connectionTimeout...............30000 
2023-08-09 15:13:08,390 [task-1] DEBUG [HikariConfig] [RRN="] - [STAN="] - dataSource......................none 
2023-08-09 15:13:08,390 [task-1] DEBUG [HikariConfig] [RRN="] - [STAN="] - dataSourceClassName.............none 
2023-08-09 15:13:08,390 [task-1] DEBUG [HikariConfig] [RRN="] - [STAN="] - dataSourceJNDI..................none 
2023-08-09 15:13:08,391 [task-1] DEBUG [HikariConfig] [RRN="] - [STAN="] - dataSourceProperties............{password=<masked>} 
2023-08-09 15:13:08,391 [task-1] DEBUG [HikariConfig] [RRN="] - [STAN="] - driverClassName................."com.mysql.cj.jdbc.Driver" 
2023-08-09 15:13:08,391 [task-1] DEBUG [HikariConfig] [RRN="] - [STAN="] - exceptionOverrideClassName......none 
2023-08-09 15:13:08,391 [task-1] DEBUG [HikariConfig] [RRN="] - [STAN="] - healthCheckProperties...........{} 
2023-08-09 15:13:08,391 [task-1] DEBUG [HikariConfig] [RRN="] - [STAN="] - healthCheckRegistry.............none 
2023-08-09 15:13:08,392 [task-1] DEBUG [HikariConfig] [RRN="] - [STAN="] - idleTimeout.....................600000 
2023-08-09 15:13:08,392 [task-1] DEBUG [HikariConfig] [RRN="] - [STAN="] - initializationFailTimeout.......1 
2023-08-09 15:13:08,392 [task-1] DEBUG [HikariConfig] [RRN="] - [STAN="] - isolateInternalQueries..........false 
2023-08-09 15:13:08,393 [task-1] DEBUG [HikariConfig] [RRN="] - [STAN="] - jdbcUrl.........................jdbc:mysql://localhost:3306/test2 
2023-08-09 15:13:08,393 [task-1] DEBUG [HikariConfig] [RRN="] - [STAN="] - leakDetectionThreshold..........0 
2023-08-09 15:13:08,393 [task-1] DEBUG [HikariConfig] [RRN="] - [STAN="] - maxLifetime.....................1800000 
2023-08-09 15:13:08,393 [task-1] DEBUG [HikariConfig] [RRN="] - [STAN="] - maximumPoolSize.................10 
2023-08-09 15:13:08,393 [task-1] DEBUG [HikariConfig] [RRN="] - [STAN="] - metricRegistry..................none 
2023-08-09 15:13:08,394 [task-1] DEBUG [HikariConfig] [RRN="] - [STAN="] - metricsTrackerFactory...........none 
2023-08-09 15:13:08,394 [task-1] DEBUG [HikariConfig] [RRN="] - [STAN="] - minimumIdle.....................10 
2023-08-09 15:13:08,394 [task-1] DEBUG [HikariConfig] [RRN="] - [STAN="] - password........................<masked> 
2023-08-09 15:13:08,394 [task-1] DEBUG [HikariConfig] [RRN="] - [STAN="] - poolName........................"HikariPool-1" 
2023-08-09 15:13:08,394 [task-1] DEBUG [HikariConfig] [RRN="] - [STAN="] - readOnly........................false 
2023-08-09 15:13:08,394 [task-1] DEBUG [HikariConfig] [RRN="] - [STAN="] - registerMbeans..................false 
2023-08-09 15:13:08,394 [task-1] DEBUG [HikariConfig] [RRN="] - [STAN="] - scheduledExecutor...............none 
2023-08-09 15:13:08,395 [task-1] DEBUG [HikariConfig] [RRN="] - [STAN="] - schema..........................none 
2023-08-09 15:13:08,395 [task-1] DEBUG [HikariConfig] [RRN="] - [STAN="] - threadFactory...................internal 
2023-08-09 15:13:08,395 [task-1] DEBUG [HikariConfig] [RRN="] - [STAN="] - transactionIsolation............default 
2023-08-09 15:13:08,395 [task-1] DEBUG [HikariConfig] [RRN="] - [STAN="] - username........................"root" 
2023-08-09 15:13:08,395 [task-1] DEBUG [HikariConfig] [RRN="] - [STAN="] - validationTimeout...............5000 
2023-08-09 15:13:08,395 [task-1] INFO  [HikariDataSource] [RRN="] - [STAN="] - HikariPool-1 - Starting... 
2023-08-09 15:13:08,916 [task-1] DEBUG [HikariPool] [RRN="] - [STAN="] - HikariPool-1 - Added connection com.mysql.cj.jdbc.ConnectionImpl@18fbdfd 
2023-08-09 15:13:08,917 [main] INFO  [DefaultSecurityFilterChain] [RRN="] - [STAN="] - Creating filter chain: Ant [pattern='/v2/api-docs'], [] 
2023-08-09 15:13:08,921 [main] INFO  [DefaultSecurityFilterChain] [RRN="] - [STAN="] - Creating filter chain: Ant [pattern='/configuration/ui'], [] 
2023-08-09 15:13:08,921 [main] INFO  [DefaultSecurityFilterChain] [RRN="] - [STAN="] - Creating filter chain: Ant [pattern='/swagger-resources/**'], [] 
2023-08-09 15:13:08,921 [main] INFO  [DefaultSecurityFilterChain] [RRN="] - [STAN="] - Creating filter chain: Ant [pattern='/configuration/**'], [] 
2023-08-09 15:13:08,921 [main] INFO  [DefaultSecurityFilterChain] [RRN="] - [STAN="] - Creating filter chain: Ant [pattern='/swagger-ui.html'], [] 
2023-08-09 15:13:08,922 [main] INFO  [DefaultSecurityFilterChain] [RRN="] - [STAN="] - Creating filter chain: Ant [pattern='/webjars/**'], [] 
2023-08-09 15:13:08,921 [task-1] INFO  [HikariDataSource] [RRN="] - [STAN="] - HikariPool-1 - Start completed. 
2023-08-09 15:13:09,013 [task-1] INFO  [Dialect] [RRN="] - [STAN="] - HHH000400: Using dialect: org.hibernate.dialect.MySQL8Dialect 
2023-08-09 15:13:09,031 [HikariPool-1 housekeeper] DEBUG [HikariPool] [RRN="] - [STAN="] - HikariPool-1 - Pool stats (total=1, active=1, idle=0, waiting=0) 
2023-08-09 15:13:09,042 [HikariPool-1 connection adder] DEBUG [HikariPool] [RRN="] - [STAN="] - HikariPool-1 - Added connection com.mysql.cj.jdbc.ConnectionImpl@1915fb36 
2023-08-09 15:13:09,048 [HikariPool-1 connection adder] DEBUG [HikariPool] [RRN="] - [STAN="] - HikariPool-1 - Added connection com.mysql.cj.jdbc.ConnectionImpl@5828f10d 
2023-08-09 15:13:09,054 [HikariPool-1 connection adder] DEBUG [HikariPool] [RRN="] - [STAN="] - HikariPool-1 - Added connection com.mysql.cj.jdbc.ConnectionImpl@69ba6ec6 
2023-08-09 15:13:09,061 [HikariPool-1 connection adder] DEBUG [HikariPool] [RRN="] - [STAN="] - HikariPool-1 - Added connection com.mysql.cj.jdbc.ConnectionImpl@38070e42 
2023-08-09 15:13:09,065 [main] INFO  [PropertySourcedRequestMappingHandlerMapping] [RRN="] - [STAN="] - Mapped URL path [/v2/api-docs] onto method [springfox.documentation.swagger2.web.Swagger2Controller#getDocumentation(String, HttpServletRequest)] 
2023-08-09 15:13:09,073 [HikariPool-1 connection adder] DEBUG [HikariPool] [RRN="] - [STAN="] - HikariPool-1 - Added connection com.mysql.cj.jdbc.ConnectionImpl@5a7bbff2 
2023-08-09 15:13:09,078 [HikariPool-1 connection adder] DEBUG [HikariPool] [RRN="] - [STAN="] - HikariPool-1 - Added connection com.mysql.cj.jdbc.ConnectionImpl@3c4952fc 
2023-08-09 15:13:09,088 [HikariPool-1 connection adder] DEBUG [HikariPool] [RRN="] - [STAN="] - HikariPool-1 - Added connection com.mysql.cj.jdbc.ConnectionImpl@6fd5ca7b 
2023-08-09 15:13:09,093 [HikariPool-1 connection adder] DEBUG [HikariPool] [RRN="] - [STAN="] - HikariPool-1 - Added connection com.mysql.cj.jdbc.ConnectionImpl@1dec2f95 
2023-08-09 15:13:09,099 [HikariPool-1 connection adder] DEBUG [HikariPool] [RRN="] - [STAN="] - HikariPool-1 - Added connection com.mysql.cj.jdbc.ConnectionImpl@42484235 
2023-08-09 15:13:09,099 [HikariPool-1 connection adder] DEBUG [HikariPool] [RRN="] - [STAN="] - HikariPool-1 - After adding stats (total=10, active=1, idle=9, waiting=0) 
2023-08-09 15:13:09,356 [main] INFO  [DefaultSecurityFilterChain] [RRN="] - [STAN="] - Creating filter chain: any request, [org.springframework.security.web.context.request.async.WebAsyncManagerIntegrationFilter@60cb1ed6, org.springframework.security.web.context.SecurityContextPersistenceFilter@3f63a513, org.springframework.security.web.header.HeaderWriterFilter@25f61c2c, org.springframework.web.filter.CorsFilter@1e5eb20a, org.springframework.security.web.authentication.logout.LogoutFilter@4c51077d, com.zeroinfinity.federatedclient.config.JwtRequestFilter@5578be42, org.springframework.security.web.savedrequest.RequestCacheAwareFilter@66383c29, org.springframework.security.web.servletapi.SecurityContextHolderAwareRequestFilter@1450131a, org.springframework.security.web.authentication.AnonymousAuthenticationFilter@4538856f, org.springframework.security.web.session.SessionManagementFilter@461c3709, org.springframework.security.web.access.ExceptionTranslationFilter@5d1b1c2a, org.springframework.security.web.access.intercept.FilterSecurityInterceptor@789c3057] 
2023-08-09 15:13:09,380 [main] INFO  [TomcatWebServer] [RRN="] - [STAN="] - Tomcat initialized with port(s): 9093 (http) 
2023-08-09 15:13:09,409 [main] INFO  [Http11NioProtocol] [RRN="] - [STAN="] - Initializing ProtocolHandler ["http-nio-9093"] 
2023-08-09 15:13:09,414 [main] INFO  [StandardService] [RRN="] - [STAN="] - Starting service [Tomcat] 
2023-08-09 15:13:09,417 [main] INFO  [StandardEngine] [RRN="] - [STAN="] - Starting Servlet engine: [Apache Tomcat/9.0.36] 
2023-08-09 15:13:09,742 [main] INFO  [[/]] [RRN="] - [STAN="] - Initializing Spring embedded WebApplicationContext 
2023-08-09 15:13:09,743 [main] INFO  [ServletWebServerApplicationContext] [RRN="] - [STAN="] - Root WebApplicationContext: initialization completed in 7600 ms 
2023-08-09 15:13:09,765 [main] INFO  [DefaultLazyPropertyResolver] [RRN="] - [STAN="] - Property Resolver custom Bean not found with name 'encryptablePropertyResolver'. Initializing Default Property Resolver 
2023-08-09 15:13:09,776 [main] INFO  [DefaultLazyPropertyDetector] [RRN="] - [STAN="] - Property Detector custom Bean not found with name 'encryptablePropertyDetector'. Initializing Default Property Detector 
2023-08-09 15:13:10,210 [main] INFO  [Http11NioProtocol] [RRN="] - [STAN="] - Starting ProtocolHandler ["http-nio-9092"] 
2023-08-09 15:13:10,333 [main] INFO  [TomcatWebServer] [RRN="] - [STAN="] - Tomcat started on port(s): 9092 (http) with context path '' 
2023-08-09 15:13:10,340 [main] INFO  [DocumentationPluginsBootstrapper] [RRN="] - [STAN="] - Context refreshed 
2023-08-09 15:13:10,430 [main] INFO  [DocumentationPluginsBootstrapper] [RRN="] - [STAN="] - Found 1 custom documentation plugin(s) 
2023-08-09 15:13:10,589 [main] INFO  [ApiListingReferenceScanner] [RRN="] - [STAN="] - Scanning for api listing references 
2023-08-09 15:13:10,408 [main] DEBUG [HikariConfig] [RRN="] - [STAN="] - Driver class com.mysql.cj.jdbc.Driver found in Thread context class loader sun.misc.Launcher$AppClassLoader@73d16e93 
2023-08-09 15:13:10,693 [main] INFO  [ThreadPoolTaskExecutor] [RRN="] - [STAN="] - Initializing ExecutorService 'applicationTaskExecutor' 
2023-08-09 15:13:11,092 [task-1] INFO  [LogHelper] [RRN="] - [STAN="] - HHH000204: Processing PersistenceUnitInfo [name: default] 
2023-08-09 15:13:11,375 [main] WARN  [JpaBaseConfiguration$JpaWebConfiguration] [RRN="] - [STAN="] - spring.jpa.open-in-view is enabled by default. Therefore, database queries may be performed during view rendering. Explicitly configure spring.jpa.open-in-view to disable this warning 
2023-08-09 15:13:11,445 [task-1] INFO  [Version] [RRN="] - [STAN="] - HHH000412: Hibernate ORM core version 5.4.17.Final 
2023-08-09 15:13:12,122 [task-1] INFO  [Version] [RRN="] - [STAN="] - HCANN000001: Hibernate Commons Annotations {5.1.0.Final} 
2023-08-09 15:13:12,211 [main] INFO  [CachingOperationNameGenerator] [RRN="] - [STAN="] - Generating unique operation named: syncModelUsingGET_1 
2023-08-09 15:13:12,301 [main] INFO  [DeferredRepositoryInitializationListener] [RRN="] - [STAN="] - Triggering deferred initialization of Spring Data repositories… 
2023-08-09 15:13:12,826 [task-1] DEBUG [HikariConfig] [RRN="] - [STAN="] - HikariPool-1 - configuration: 
2023-08-09 15:13:12,831 [task-1] DEBUG [HikariConfig] [RRN="] - [STAN="] - allowPoolSuspension.............false 
2023-08-09 15:13:12,831 [task-1] DEBUG [HikariConfig] [RRN="] - [STAN="] - autoCommit......................true 
2023-08-09 15:13:12,832 [task-1] DEBUG [HikariConfig] [RRN="] - [STAN="] - catalog.........................none 
2023-08-09 15:13:12,832 [task-1] DEBUG [HikariConfig] [RRN="] - [STAN="] - connectionInitSql...............none 
2023-08-09 15:13:12,832 [task-1] DEBUG [HikariConfig] [RRN="] - [STAN="] - connectionTestQuery.............none 
2023-08-09 15:13:12,832 [task-1] DEBUG [HikariConfig] [RRN="] - [STAN="] - connectionTimeout...............30000 
2023-08-09 15:13:12,832 [task-1] DEBUG [HikariConfig] [RRN="] - [STAN="] - dataSource......................none 
2023-08-09 15:13:12,832 [task-1] DEBUG [HikariConfig] [RRN="] - [STAN="] - dataSourceClassName.............none 
2023-08-09 15:13:12,832 [task-1] DEBUG [HikariConfig] [RRN="] - [STAN="] - dataSourceJNDI..................none 
2023-08-09 15:13:12,833 [task-1] DEBUG [HikariConfig] [RRN="] - [STAN="] - dataSourceProperties............{password=<masked>} 
2023-08-09 15:13:12,834 [task-1] DEBUG [HikariConfig] [RRN="] - [STAN="] - driverClassName................."com.mysql.cj.jdbc.Driver" 
2023-08-09 15:13:12,834 [task-1] DEBUG [HikariConfig] [RRN="] - [STAN="] - exceptionOverrideClassName......none 
2023-08-09 15:13:12,834 [task-1] DEBUG [HikariConfig] [RRN="] - [STAN="] - healthCheckProperties...........{} 
2023-08-09 15:13:12,834 [task-1] DEBUG [HikariConfig] [RRN="] - [STAN="] - healthCheckRegistry.............none 
2023-08-09 15:13:12,834 [task-1] DEBUG [HikariConfig] [RRN="] - [STAN="] - idleTimeout.....................600000 
2023-08-09 15:13:12,835 [task-1] DEBUG [HikariConfig] [RRN="] - [STAN="] - initializationFailTimeout.......1 
2023-08-09 15:13:12,835 [task-1] DEBUG [HikariConfig] [RRN="] - [STAN="] - isolateInternalQueries..........false 
2023-08-09 15:13:12,836 [task-1] DEBUG [HikariConfig] [RRN="] - [STAN="] - jdbcUrl.........................jdbc:mysql://localhost:3306/test3 
2023-08-09 15:13:12,837 [task-1] DEBUG [HikariConfig] [RRN="] - [STAN="] - leakDetectionThreshold..........0 
2023-08-09 15:13:12,837 [task-1] DEBUG [HikariConfig] [RRN="] - [STAN="] - maxLifetime.....................1800000 
2023-08-09 15:13:12,837 [task-1] DEBUG [HikariConfig] [RRN="] - [STAN="] - maximumPoolSize.................10 
2023-08-09 15:13:12,837 [task-1] DEBUG [HikariConfig] [RRN="] - [STAN="] - metricRegistry..................none 
2023-08-09 15:13:12,837 [task-1] DEBUG [HikariConfig] [RRN="] - [STAN="] - metricsTrackerFactory...........none 
2023-08-09 15:13:12,837 [task-1] DEBUG [HikariConfig] [RRN="] - [STAN="] - minimumIdle.....................10 
2023-08-09 15:13:12,837 [task-1] DEBUG [HikariConfig] [RRN="] - [STAN="] - password........................<masked> 
2023-08-09 15:13:12,837 [task-1] DEBUG [HikariConfig] [RRN="] - [STAN="] - poolName........................"HikariPool-1" 
2023-08-09 15:13:12,838 [task-1] DEBUG [HikariConfig] [RRN="] - [STAN="] - readOnly........................false 
2023-08-09 15:13:12,838 [task-1] DEBUG [HikariConfig] [RRN="] - [STAN="] - registerMbeans..................false 
2023-08-09 15:13:12,839 [task-1] DEBUG [HikariConfig] [RRN="] - [STAN="] - scheduledExecutor...............none 
2023-08-09 15:13:12,839 [task-1] DEBUG [HikariConfig] [RRN="] - [STAN="] - schema..........................none 
2023-08-09 15:13:12,839 [task-1] DEBUG [HikariConfig] [RRN="] - [STAN="] - threadFactory...................internal 
2023-08-09 15:13:12,839 [task-1] DEBUG [HikariConfig] [RRN="] - [STAN="] - transactionIsolation............default 
2023-08-09 15:13:12,839 [task-1] DEBUG [HikariConfig] [RRN="] - [STAN="] - username........................"root" 
2023-08-09 15:13:12,839 [task-1] DEBUG [HikariConfig] [RRN="] - [STAN="] - validationTimeout...............5000 
2023-08-09 15:13:12,840 [task-1] INFO  [HikariDataSource] [RRN="] - [STAN="] - HikariPool-1 - Starting... 
2023-08-09 15:13:13,689 [task-1] DEBUG [HikariPool] [RRN="] - [STAN="] - HikariPool-1 - Added connection com.mysql.cj.jdbc.ConnectionImpl@6ce00620 
2023-08-09 15:13:13,697 [task-1] INFO  [HikariDataSource] [RRN="] - [STAN="] - HikariPool-1 - Start completed. 
2023-08-09 15:13:13,766 [task-1] INFO  [JtaPlatformInitiator] [RRN="] - [STAN="] - HHH000490: Using JtaPlatform implementation: [org.hibernate.engine.transaction.jta.platform.internal.NoJtaPlatform] 
2023-08-09 15:13:13,775 [task-1] INFO  [Dialect] [RRN="] - [STAN="] - HHH000400: Using dialect: org.hibernate.dialect.MySQL8Dialect 
2023-08-09 15:13:13,803 [task-1] INFO  [LocalContainerEntityManagerFactoryBean] [RRN="] - [STAN="] - Initialized JPA EntityManagerFactory for persistence unit 'default' 
2023-08-09 15:13:13,803 [HikariPool-1 housekeeper] DEBUG [HikariPool] [RRN="] - [STAN="] - HikariPool-1 - Pool stats (total=1, active=1, idle=0, waiting=0) 
2023-08-09 15:13:13,876 [HikariPool-1 connection adder] DEBUG [HikariPool] [RRN="] - [STAN="] - HikariPool-1 - Added connection com.mysql.cj.jdbc.ConnectionImpl@64b5223d 
2023-08-09 15:13:13,886 [HikariPool-1 connection adder] DEBUG [HikariPool] [RRN="] - [STAN="] - HikariPool-1 - Added connection com.mysql.cj.jdbc.ConnectionImpl@25882806 
2023-08-09 15:13:13,904 [main] INFO  [DefaultSecurityFilterChain] [RRN="] - [STAN="] - Creating filter chain: Ant [pattern='/v2/api-docs'], [] 
2023-08-09 15:13:13,907 [main] INFO  [DefaultSecurityFilterChain] [RRN="] - [STAN="] - Creating filter chain: Ant [pattern='/configuration/ui'], [] 
2023-08-09 15:13:13,910 [main] INFO  [DefaultSecurityFilterChain] [RRN="] - [STAN="] - Creating filter chain: Ant [pattern='/swagger-resources/**'], [] 
2023-08-09 15:13:13,912 [main] INFO  [DefaultSecurityFilterChain] [RRN="] - [STAN="] - Creating filter chain: Ant [pattern='/configuration/**'], [] 
2023-08-09 15:13:13,915 [main] INFO  [DefaultSecurityFilterChain] [RRN="] - [STAN="] - Creating filter chain: Ant [pattern='/swagger-ui.html'], [] 
2023-08-09 15:13:13,915 [main] INFO  [DefaultSecurityFilterChain] [RRN="] - [STAN="] - Creating filter chain: Ant [pattern='/webjars/**'], [] 
2023-08-09 15:13:13,943 [HikariPool-1 connection adder] DEBUG [HikariPool] [RRN="] - [STAN="] - HikariPool-1 - Added connection com.mysql.cj.jdbc.ConnectionImpl@14676abb 
2023-08-09 15:13:13,961 [HikariPool-1 connection adder] DEBUG [HikariPool] [RRN="] - [STAN="] - HikariPool-1 - Added connection com.mysql.cj.jdbc.ConnectionImpl@45a7d749 
2023-08-09 15:13:13,969 [HikariPool-1 connection adder] DEBUG [HikariPool] [RRN="] - [STAN="] - HikariPool-1 - Added connection com.mysql.cj.jdbc.ConnectionImpl@436640e1 
2023-08-09 15:13:13,979 [HikariPool-1 connection adder] DEBUG [HikariPool] [RRN="] - [STAN="] - HikariPool-1 - Added connection com.mysql.cj.jdbc.ConnectionImpl@41e9ee4f 
2023-08-09 15:13:14,049 [HikariPool-1 connection adder] DEBUG [HikariPool] [RRN="] - [STAN="] - HikariPool-1 - Added connection com.mysql.cj.jdbc.ConnectionImpl@43cb5e98 
2023-08-09 15:13:14,070 [HikariPool-1 connection adder] DEBUG [HikariPool] [RRN="] - [STAN="] - HikariPool-1 - Added connection com.mysql.cj.jdbc.ConnectionImpl@66218570 
2023-08-09 15:13:14,079 [HikariPool-1 connection adder] DEBUG [HikariPool] [RRN="] - [STAN="] - HikariPool-1 - Added connection com.mysql.cj.jdbc.ConnectionImpl@24a6f106 
2023-08-09 15:13:14,079 [HikariPool-1 connection adder] DEBUG [HikariPool] [RRN="] - [STAN="] - HikariPool-1 - After adding stats (total=10, active=1, idle=9, waiting=0) 
2023-08-09 15:13:14,138 [main] INFO  [PropertySourcedRequestMappingHandlerMapping] [RRN="] - [STAN="] - Mapped URL path [/v2/api-docs] onto method [springfox.documentation.swagger2.web.Swagger2Controller#getDocumentation(String, HttpServletRequest)] 
2023-08-09 15:13:14,709 [main] INFO  [DefaultSecurityFilterChain] [RRN="] - [STAN="] - Creating filter chain: any request, [org.springframework.security.web.context.request.async.WebAsyncManagerIntegrationFilter@7e87ef9e, org.springframework.security.web.context.SecurityContextPersistenceFilter@7e15f4d4, org.springframework.security.web.header.HeaderWriterFilter@5a515e5d, org.springframework.web.filter.CorsFilter@e3b0369, org.springframework.security.web.authentication.logout.LogoutFilter@2001e48c, com.zeroinfinity.federatedclient.config.JwtRequestFilter@1e0a864d, org.springframework.security.web.savedrequest.RequestCacheAwareFilter@4eaf7902, org.springframework.security.web.servletapi.SecurityContextHolderAwareRequestFilter@43ecfeb5, org.springframework.security.web.authentication.AnonymousAuthenticationFilter@45843650, org.springframework.security.web.session.SessionManagementFilter@1a01d7f0, org.springframework.security.web.access.ExceptionTranslationFilter@60f21960, org.springframework.security.web.access.intercept.FilterSecurityInterceptor@64bebd55] 
2023-08-09 15:13:15,693 [main] INFO  [DeferredRepositoryInitializationListener] [RRN="] - [STAN="] - Spring Data repositories initialized! 
2023-08-09 15:13:15,722 [main] INFO  [FederatedClientApplication] [RRN="] - [STAN="] - Started FederatedClientApplication in 18.007 seconds (JVM running for 19.329) 
2023-08-09 15:13:15,805 [main] INFO  [Http11NioProtocol] [RRN="] - [STAN="] - Starting ProtocolHandler ["http-nio-9093"] 
2023-08-09 15:13:15,871 [main] INFO  [TomcatWebServer] [RRN="] - [STAN="] - Tomcat started on port(s): 9093 (http) with context path '' 
2023-08-09 15:13:15,875 [main] INFO  [DocumentationPluginsBootstrapper] [RRN="] - [STAN="] - Context refreshed 
2023-08-09 15:13:15,937 [main] INFO  [DocumentationPluginsBootstrapper] [RRN="] - [STAN="] - Found 1 custom documentation plugin(s) 
2023-08-09 15:13:16,081 [main] INFO  [ApiListingReferenceScanner] [RRN="] - [STAN="] - Scanning for api listing references 
2023-08-09 15:13:17,122 [main] INFO  [CachingOperationNameGenerator] [RRN="] - [STAN="] - Generating unique operation named: syncModelUsingGET_1 
2023-08-09 15:13:17,154 [main] INFO  [DeferredRepositoryInitializationListener] [RRN="] - [STAN="] - Triggering deferred initialization of Spring Data repositories… 
2023-08-09 15:13:17,701 [task-1] INFO  [JtaPlatformInitiator] [RRN="] - [STAN="] - HHH000490: Using JtaPlatform implementation: [org.hibernate.engine.transaction.jta.platform.internal.NoJtaPlatform] 
2023-08-09 15:13:17,719 [task-1] INFO  [LocalContainerEntityManagerFactoryBean] [RRN="] - [STAN="] - Initialized JPA EntityManagerFactory for persistence unit 'default' 
2023-08-09 15:13:18,381 [main] INFO  [DeferredRepositoryInitializationListener] [RRN="] - [STAN="] - Spring Data repositories initialized! 
2023-08-09 15:13:18,394 [main] INFO  [FederatedClientApplication] [RRN="] - [STAN="] - Started FederatedClientApplication in 17.803 seconds (JVM running for 19.087) 
2023-08-09 15:13:23,903 [HikariPool-1 housekeeper] DEBUG [HikariPool] [RRN="] - [STAN="] - HikariPool-1 - Pool stats (total=10, active=0, idle=10, waiting=0) 
2023-08-09 15:13:23,904 [HikariPool-1 housekeeper] DEBUG [HikariPool] [RRN="] - [STAN="] - HikariPool-1 - Fill pool skipped, pool is at sufficient level. 
2023-08-09 15:13:39,034 [HikariPool-1 housekeeper] DEBUG [HikariPool] [RRN="] - [STAN="] - HikariPool-1 - Pool stats (total=10, active=0, idle=10, waiting=0) 
2023-08-09 15:13:39,034 [HikariPool-1 housekeeper] DEBUG [HikariPool] [RRN="] - [STAN="] - HikariPool-1 - Fill pool skipped, pool is at sufficient level. 
2023-08-09 15:13:43,820 [HikariPool-1 housekeeper] DEBUG [HikariPool] [RRN="] - [STAN="] - HikariPool-1 - Pool stats (total=10, active=0, idle=10, waiting=0) 
2023-08-09 15:13:43,820 [HikariPool-1 housekeeper] DEBUG [HikariPool] [RRN="] - [STAN="] - HikariPool-1 - Fill pool skipped, pool is at sufficient level. 
2023-08-09 15:13:45,482 [http-nio-9091-exec-2] INFO  [[/]] [RRN="] - [STAN="] - Initializing Spring DispatcherServlet 'dispatcherServlet' 
2023-08-09 15:13:45,482 [http-nio-9091-exec-2] INFO  [DispatcherServlet] [RRN="] - [STAN="] - Initializing Servlet 'dispatcherServlet' 
2023-08-09 15:13:45,504 [http-nio-9091-exec-2] INFO  [DispatcherServlet] [RRN="] - [STAN="] - Completed initialization in 22 ms 
2023-08-09 15:13:46,171 [http-nio-9092-exec-1] INFO  [[/]] [RRN="] - [STAN="] - Initializing Spring DispatcherServlet 'dispatcherServlet' 
2023-08-09 15:13:46,171 [http-nio-9092-exec-1] INFO  [DispatcherServlet] [RRN="] - [STAN="] - Initializing Servlet 'dispatcherServlet' 
2023-08-09 15:13:46,188 [http-nio-9092-exec-1] INFO  [DispatcherServlet] [RRN="] - [STAN="] - Completed initialization in 17 ms 
2023-08-09 15:13:47,004 [http-nio-9093-exec-2] INFO  [[/]] [RRN="] - [STAN="] - Initializing Spring DispatcherServlet 'dispatcherServlet' 
2023-08-09 15:13:47,004 [http-nio-9093-exec-2] INFO  [DispatcherServlet] [RRN="] - [STAN="] - Initializing Servlet 'dispatcherServlet' 
2023-08-09 15:13:47,028 [http-nio-9093-exec-2] INFO  [DispatcherServlet] [RRN="] - [STAN="] - Completed initialization in 24 ms 
2023-08-09 15:13:53,918 [HikariPool-1 housekeeper] DEBUG [HikariPool] [RRN="] - [STAN="] - HikariPool-1 - Pool stats (total=10, active=0, idle=10, waiting=0) 
2023-08-09 15:13:53,918 [HikariPool-1 housekeeper] DEBUG [HikariPool] [RRN="] - [STAN="] - HikariPool-1 - Fill pool skipped, pool is at sufficient level. 
2023-08-09 15:14:09,041 [HikariPool-1 housekeeper] DEBUG [HikariPool] [RRN="] - [STAN="] - HikariPool-1 - Pool stats (total=10, active=0, idle=10, waiting=0) 
2023-08-09 15:14:09,041 [HikariPool-1 housekeeper] DEBUG [HikariPool] [RRN="] - [STAN="] - HikariPool-1 - Fill pool skipped, pool is at sufficient level. 
2023-08-09 15:14:13,822 [HikariPool-1 housekeeper] DEBUG [HikariPool] [RRN="] - [STAN="] - HikariPool-1 - Pool stats (total=10, active=0, idle=10, waiting=0) 
2023-08-09 15:14:13,822 [HikariPool-1 housekeeper] DEBUG [HikariPool] [RRN="] - [STAN="] - HikariPool-1 - Fill pool skipped, pool is at sufficient level. 
2023-08-09 15:14:23,929 [HikariPool-1 housekeeper] DEBUG [HikariPool] [RRN="] - [STAN="] - HikariPool-1 - Pool stats (total=10, active=0, idle=10, waiting=0) 
2023-08-09 15:14:23,929 [HikariPool-1 housekeeper] DEBUG [HikariPool] [RRN="] - [STAN="] - HikariPool-1 - Fill pool skipped, pool is at sufficient level. 
2023-08-09 15:14:33,786 [http-nio-9091-exec-5] INFO  [JwtAuthenticationController] [RRN="] - [STAN="] - Authenticating : User : client1 
2023-08-09 15:14:39,043 [HikariPool-1 housekeeper] DEBUG [HikariPool] [RRN="] - [STAN="] - HikariPool-1 - Pool stats (total=10, active=0, idle=10, waiting=0) 
2023-08-09 15:14:39,043 [HikariPool-1 housekeeper] DEBUG [HikariPool] [RRN="] - [STAN="] - HikariPool-1 - Fill pool skipped, pool is at sufficient level. 
2023-08-09 15:14:43,838 [HikariPool-1 housekeeper] DEBUG [HikariPool] [RRN="] - [STAN="] - HikariPool-1 - Pool stats (total=10, active=0, idle=10, waiting=0) 
2023-08-09 15:14:43,838 [HikariPool-1 housekeeper] DEBUG [HikariPool] [RRN="] - [STAN="] - HikariPool-1 - Fill pool skipped, pool is at sufficient level. 
2023-08-09 15:14:53,943 [HikariPool-1 housekeeper] DEBUG [HikariPool] [RRN="] - [STAN="] - HikariPool-1 - Pool stats (total=10, active=0, idle=10, waiting=0) 
2023-08-09 15:14:53,944 [HikariPool-1 housekeeper] DEBUG [HikariPool] [RRN="] - [STAN="] - HikariPool-1 - Fill pool skipped, pool is at sufficient level. 
2023-08-09 15:15:03,582 [http-nio-9092-exec-8] INFO  [JwtAuthenticationController] [RRN="] - [STAN="] - Authenticating : User : client2 
2023-08-09 15:15:09,045 [HikariPool-1 housekeeper] DEBUG [HikariPool] [RRN="] - [STAN="] - HikariPool-1 - Pool stats (total=10, active=0, idle=10, waiting=0) 
2023-08-09 15:15:09,045 [HikariPool-1 housekeeper] DEBUG [HikariPool] [RRN="] - [STAN="] - HikariPool-1 - Fill pool skipped, pool is at sufficient level. 
2023-08-09 15:15:13,851 [HikariPool-1 housekeeper] DEBUG [HikariPool] [RRN="] - [STAN="] - HikariPool-1 - Pool stats (total=10, active=0, idle=10, waiting=0) 
2023-08-09 15:15:13,851 [HikariPool-1 housekeeper] DEBUG [HikariPool] [RRN="] - [STAN="] - HikariPool-1 - Fill pool skipped, pool is at sufficient level. 
2023-08-09 15:15:23,945 [HikariPool-1 housekeeper] DEBUG [HikariPool] [RRN="] - [STAN="] - HikariPool-1 - Pool stats (total=10, active=0, idle=10, waiting=0) 
2023-08-09 15:15:23,945 [HikariPool-1 housekeeper] DEBUG [HikariPool] [RRN="] - [STAN="] - HikariPool-1 - Fill pool skipped, pool is at sufficient level. 
2023-08-09 15:15:30,942 [http-nio-9093-exec-1] INFO  [JwtAuthenticationController] [RRN="] - [STAN="] - Authenticating : User : client3 
2023-08-09 15:15:39,058 [HikariPool-1 housekeeper] DEBUG [HikariPool] [RRN="] - [STAN="] - HikariPool-1 - Pool stats (total=10, active=0, idle=10, waiting=0) 
2023-08-09 15:15:39,058 [HikariPool-1 housekeeper] DEBUG [HikariPool] [RRN="] - [STAN="] - HikariPool-1 - Fill pool skipped, pool is at sufficient level. 
2023-08-09 15:15:43,852 [HikariPool-1 housekeeper] DEBUG [HikariPool] [RRN="] - [STAN="] - HikariPool-1 - Pool stats (total=10, active=0, idle=10, waiting=0) 
2023-08-09 15:15:43,852 [HikariPool-1 housekeeper] DEBUG [HikariPool] [RRN="] - [STAN="] - HikariPool-1 - Fill pool skipped, pool is at sufficient level. 
2023-08-09 15:15:53,958 [HikariPool-1 housekeeper] DEBUG [HikariPool] [RRN="] - [STAN="] - HikariPool-1 - Pool stats (total=10, active=0, idle=10, waiting=0) 
2023-08-09 15:15:53,958 [HikariPool-1 housekeeper] DEBUG [HikariPool] [RRN="] - [STAN="] - HikariPool-1 - Fill pool skipped, pool is at sufficient level. 
2023-08-09 15:16:09,064 [HikariPool-1 housekeeper] DEBUG [HikariPool] [RRN="] - [STAN="] - HikariPool-1 - Pool stats (total=10, active=0, idle=10, waiting=0) 
2023-08-09 15:16:09,064 [HikariPool-1 housekeeper] DEBUG [HikariPool] [RRN="] - [STAN="] - HikariPool-1 - Fill pool skipped, pool is at sufficient level. 
2023-08-09 15:16:13,856 [HikariPool-1 housekeeper] DEBUG [HikariPool] [RRN="] - [STAN="] - HikariPool-1 - Pool stats (total=10, active=0, idle=10, waiting=0) 
2023-08-09 15:16:13,856 [HikariPool-1 housekeeper] DEBUG [HikariPool] [RRN="] - [STAN="] - HikariPool-1 - Fill pool skipped, pool is at sufficient level. 
2023-08-09 15:16:23,970 [HikariPool-1 housekeeper] DEBUG [HikariPool] [RRN="] - [STAN="] - HikariPool-1 - Pool stats (total=10, active=0, idle=10, waiting=0) 
2023-08-09 15:16:23,970 [HikariPool-1 housekeeper] DEBUG [HikariPool] [RRN="] - [STAN="] - HikariPool-1 - Fill pool skipped, pool is at sufficient level. 
2023-08-09 15:16:39,067 [HikariPool-1 housekeeper] DEBUG [HikariPool] [RRN="] - [STAN="] - HikariPool-1 - Pool stats (total=10, active=0, idle=10, waiting=0) 
2023-08-09 15:16:39,067 [HikariPool-1 housekeeper] DEBUG [HikariPool] [RRN="] - [STAN="] - HikariPool-1 - Fill pool skipped, pool is at sufficient level. 
2023-08-09 15:16:43,863 [HikariPool-1 housekeeper] DEBUG [HikariPool] [RRN="] - [STAN="] - HikariPool-1 - Pool stats (total=10, active=0, idle=10, waiting=0) 
2023-08-09 15:16:43,863 [HikariPool-1 housekeeper] DEBUG [HikariPool] [RRN="] - [STAN="] - HikariPool-1 - Fill pool skipped, pool is at sufficient level. 
2023-08-09 15:16:53,986 [HikariPool-1 housekeeper] DEBUG [HikariPool] [RRN="] - [STAN="] - HikariPool-1 - Pool stats (total=10, active=0, idle=10, waiting=0) 
2023-08-09 15:16:53,986 [HikariPool-1 housekeeper] DEBUG [HikariPool] [RRN="] - [STAN="] - HikariPool-1 - Fill pool skipped, pool is at sufficient level. 
2023-08-09 15:17:09,078 [HikariPool-1 housekeeper] DEBUG [HikariPool] [RRN="] - [STAN="] - HikariPool-1 - Pool stats (total=10, active=0, idle=10, waiting=0) 
2023-08-09 15:17:09,078 [HikariPool-1 housekeeper] DEBUG [HikariPool] [RRN="] - [STAN="] - HikariPool-1 - Fill pool skipped, pool is at sufficient level. 
2023-08-09 15:17:13,876 [HikariPool-1 housekeeper] DEBUG [HikariPool] [RRN="] - [STAN="] - HikariPool-1 - Pool stats (total=10, active=0, idle=10, waiting=0) 
2023-08-09 15:17:13,876 [HikariPool-1 housekeeper] DEBUG [HikariPool] [RRN="] - [STAN="] - HikariPool-1 - Fill pool skipped, pool is at sufficient level. 
2023-08-09 15:17:23,998 [HikariPool-1 housekeeper] DEBUG [HikariPool] [RRN="] - [STAN="] - HikariPool-1 - Pool stats (total=10, active=0, idle=10, waiting=0) 
2023-08-09 15:17:23,998 [HikariPool-1 housekeeper] DEBUG [HikariPool] [RRN="] - [STAN="] - HikariPool-1 - Fill pool skipped, pool is at sufficient level. 
2023-08-09 15:17:39,091 [HikariPool-1 housekeeper] DEBUG [HikariPool] [RRN="] - [STAN="] - HikariPool-1 - Pool stats (total=10, active=0, idle=10, waiting=0) 
2023-08-09 15:17:39,091 [HikariPool-1 housekeeper] DEBUG [HikariPool] [RRN="] - [STAN="] - HikariPool-1 - Fill pool skipped, pool is at sufficient level. 
2023-08-09 15:17:43,883 [HikariPool-1 housekeeper] DEBUG [HikariPool] [RRN="] - [STAN="] - HikariPool-1 - Pool stats (total=10, active=0, idle=10, waiting=0) 
2023-08-09 15:17:43,883 [HikariPool-1 housekeeper] DEBUG [HikariPool] [RRN="] - [STAN="] - HikariPool-1 - Fill pool skipped, pool is at sufficient level. 
2023-08-09 15:17:54,001 [HikariPool-1 housekeeper] DEBUG [HikariPool] [RRN="] - [STAN="] - HikariPool-1 - Pool stats (total=10, active=0, idle=10, waiting=0) 
2023-08-09 15:17:54,001 [HikariPool-1 housekeeper] DEBUG [HikariPool] [RRN="] - [STAN="] - HikariPool-1 - Fill pool skipped, pool is at sufficient level. 
2023-08-09 15:18:09,095 [HikariPool-1 housekeeper] DEBUG [HikariPool] [RRN="] - [STAN="] - HikariPool-1 - Pool stats (total=10, active=0, idle=10, waiting=0) 
2023-08-09 15:18:09,095 [HikariPool-1 housekeeper] DEBUG [HikariPool] [RRN="] - [STAN="] - HikariPool-1 - Fill pool skipped, pool is at sufficient level. 
2023-08-09 15:18:13,893 [HikariPool-1 housekeeper] DEBUG [HikariPool] [RRN="] - [STAN="] - HikariPool-1 - Pool stats (total=10, active=0, idle=10, waiting=0) 
2023-08-09 15:18:13,893 [HikariPool-1 housekeeper] DEBUG [HikariPool] [RRN="] - [STAN="] - HikariPool-1 - Fill pool skipped, pool is at sufficient level. 
2023-08-09 15:18:24,003 [HikariPool-1 housekeeper] DEBUG [HikariPool] [RRN="] - [STAN="] - HikariPool-1 - Pool stats (total=10, active=0, idle=10, waiting=0) 
2023-08-09 15:18:24,003 [HikariPool-1 housekeeper] DEBUG [HikariPool] [RRN="] - [STAN="] - HikariPool-1 - Fill pool skipped, pool is at sufficient level. 
2023-08-09 15:18:39,101 [HikariPool-1 housekeeper] DEBUG [HikariPool] [RRN="] - [STAN="] - HikariPool-1 - Pool stats (total=10, active=0, idle=10, waiting=0) 
2023-08-09 15:18:39,101 [HikariPool-1 housekeeper] DEBUG [HikariPool] [RRN="] - [STAN="] - HikariPool-1 - Fill pool skipped, pool is at sufficient level. 
2023-08-09 15:18:43,909 [HikariPool-1 housekeeper] DEBUG [HikariPool] [RRN="] - [STAN="] - HikariPool-1 - Pool stats (total=10, active=0, idle=10, waiting=0) 
2023-08-09 15:18:43,909 [HikariPool-1 housekeeper] DEBUG [HikariPool] [RRN="] - [STAN="] - HikariPool-1 - Fill pool skipped, pool is at sufficient level. 
2023-08-09 15:18:54,019 [HikariPool-1 housekeeper] DEBUG [HikariPool] [RRN="] - [STAN="] - HikariPool-1 - Pool stats (total=10, active=0, idle=10, waiting=0) 
2023-08-09 15:18:54,019 [HikariPool-1 housekeeper] DEBUG [HikariPool] [RRN="] - [STAN="] - HikariPool-1 - Fill pool skipped, pool is at sufficient level. 
2023-08-09 15:19:09,116 [HikariPool-1 housekeeper] DEBUG [HikariPool] [RRN="] - [STAN="] - HikariPool-1 - Pool stats (total=10, active=0, idle=10, waiting=0) 
2023-08-09 15:19:09,116 [HikariPool-1 housekeeper] DEBUG [HikariPool] [RRN="] - [STAN="] - HikariPool-1 - Fill pool skipped, pool is at sufficient level. 
2023-08-09 15:19:13,918 [HikariPool-1 housekeeper] DEBUG [HikariPool] [RRN="] - [STAN="] - HikariPool-1 - Pool stats (total=10, active=0, idle=10, waiting=0) 
2023-08-09 15:19:13,918 [HikariPool-1 housekeeper] DEBUG [HikariPool] [RRN="] - [STAN="] - HikariPool-1 - Fill pool skipped, pool is at sufficient level. 
2023-08-09 15:19:24,023 [HikariPool-1 housekeeper] DEBUG [HikariPool] [RRN="] - [STAN="] - HikariPool-1 - Pool stats (total=10, active=0, idle=10, waiting=0) 
2023-08-09 15:19:24,023 [HikariPool-1 housekeeper] DEBUG [HikariPool] [RRN="] - [STAN="] - HikariPool-1 - Fill pool skipped, pool is at sufficient level. 
2023-08-09 15:19:39,123 [HikariPool-1 housekeeper] DEBUG [HikariPool] [RRN="] - [STAN="] - HikariPool-1 - Pool stats (total=10, active=0, idle=10, waiting=0) 
2023-08-09 15:19:39,123 [HikariPool-1 housekeeper] DEBUG [HikariPool] [RRN="] - [STAN="] - HikariPool-1 - Fill pool skipped, pool is at sufficient level. 
2023-08-09 15:19:43,932 [HikariPool-1 housekeeper] DEBUG [HikariPool] [RRN="] - [STAN="] - HikariPool-1 - Pool stats (total=10, active=0, idle=10, waiting=0) 
2023-08-09 15:19:43,932 [HikariPool-1 housekeeper] DEBUG [HikariPool] [RRN="] - [STAN="] - HikariPool-1 - Fill pool skipped, pool is at sufficient level. 
2023-08-09 15:19:54,035 [HikariPool-1 housekeeper] DEBUG [HikariPool] [RRN="] - [STAN="] - HikariPool-1 - Pool stats (total=10, active=0, idle=10, waiting=0) 
2023-08-09 15:19:54,035 [HikariPool-1 housekeeper] DEBUG [HikariPool] [RRN="] - [STAN="] - HikariPool-1 - Fill pool skipped, pool is at sufficient level. 
2023-08-09 15:20:09,131 [HikariPool-1 housekeeper] DEBUG [HikariPool] [RRN="] - [STAN="] - HikariPool-1 - Pool stats (total=10, active=0, idle=10, waiting=0) 
2023-08-09 15:20:09,131 [HikariPool-1 housekeeper] DEBUG [HikariPool] [RRN="] - [STAN="] - HikariPool-1 - Fill pool skipped, pool is at sufficient level. 
2023-08-09 15:20:13,946 [HikariPool-1 housekeeper] DEBUG [HikariPool] [RRN="] - [STAN="] - HikariPool-1 - Pool stats (total=10, active=0, idle=10, waiting=0) 
2023-08-09 15:20:13,946 [HikariPool-1 housekeeper] DEBUG [HikariPool] [RRN="] - [STAN="] - HikariPool-1 - Fill pool skipped, pool is at sufficient level. 
2023-08-09 15:20:24,048 [HikariPool-1 housekeeper] DEBUG [HikariPool] [RRN="] - [STAN="] - HikariPool-1 - Pool stats (total=10, active=0, idle=10, waiting=0) 
2023-08-09 15:20:24,048 [HikariPool-1 housekeeper] DEBUG [HikariPool] [RRN="] - [STAN="] - HikariPool-1 - Fill pool skipped, pool is at sufficient level. 
2023-08-09 15:20:39,139 [HikariPool-1 housekeeper] DEBUG [HikariPool] [RRN="] - [STAN="] - HikariPool-1 - Pool stats (total=10, active=0, idle=10, waiting=0) 
2023-08-09 15:20:39,139 [HikariPool-1 housekeeper] DEBUG [HikariPool] [RRN="] - [STAN="] - HikariPool-1 - Fill pool skipped, pool is at sufficient level. 
2023-08-09 15:20:43,952 [HikariPool-1 housekeeper] DEBUG [HikariPool] [RRN="] - [STAN="] - HikariPool-1 - Pool stats (total=10, active=0, idle=10, waiting=0) 
2023-08-09 15:20:43,952 [HikariPool-1 housekeeper] DEBUG [HikariPool] [RRN="] - [STAN="] - HikariPool-1 - Fill pool skipped, pool is at sufficient level. 
2023-08-09 15:20:54,062 [HikariPool-1 housekeeper] DEBUG [HikariPool] [RRN="] - [STAN="] - HikariPool-1 - Pool stats (total=10, active=0, idle=10, waiting=0) 
2023-08-09 15:20:54,062 [HikariPool-1 housekeeper] DEBUG [HikariPool] [RRN="] - [STAN="] - HikariPool-1 - Fill pool skipped, pool is at sufficient level. 
2023-08-09 15:21:09,155 [HikariPool-1 housekeeper] DEBUG [HikariPool] [RRN="] - [STAN="] - HikariPool-1 - Pool stats (total=10, active=0, idle=10, waiting=0) 
2023-08-09 15:21:09,155 [HikariPool-1 housekeeper] DEBUG [HikariPool] [RRN="] - [STAN="] - HikariPool-1 - Fill pool skipped, pool is at sufficient level. 
2023-08-09 15:21:13,953 [HikariPool-1 housekeeper] DEBUG [HikariPool] [RRN="] - [STAN="] - HikariPool-1 - Pool stats (total=10, active=0, idle=10, waiting=0) 
2023-08-09 15:21:13,953 [HikariPool-1 housekeeper] DEBUG [HikariPool] [RRN="] - [STAN="] - HikariPool-1 - Fill pool skipped, pool is at sufficient level. 
2023-08-09 15:21:24,069 [HikariPool-1 housekeeper] DEBUG [HikariPool] [RRN="] - [STAN="] - HikariPool-1 - Pool stats (total=10, active=0, idle=10, waiting=0) 
2023-08-09 15:21:24,069 [HikariPool-1 housekeeper] DEBUG [HikariPool] [RRN="] - [STAN="] - HikariPool-1 - Fill pool skipped, pool is at sufficient level. 
2023-08-09 15:21:39,165 [HikariPool-1 housekeeper] DEBUG [HikariPool] [RRN="] - [STAN="] - HikariPool-1 - Pool stats (total=10, active=0, idle=10, waiting=0) 
2023-08-09 15:21:39,165 [HikariPool-1 housekeeper] DEBUG [HikariPool] [RRN="] - [STAN="] - HikariPool-1 - Fill pool skipped, pool is at sufficient level. 
2023-08-09 15:21:43,963 [HikariPool-1 housekeeper] DEBUG [HikariPool] [RRN="] - [STAN="] - HikariPool-1 - Pool stats (total=10, active=0, idle=10, waiting=0) 
2023-08-09 15:21:43,963 [HikariPool-1 housekeeper] DEBUG [HikariPool] [RRN="] - [STAN="] - HikariPool-1 - Fill pool skipped, pool is at sufficient level. 
2023-08-09 15:21:54,081 [HikariPool-1 housekeeper] DEBUG [HikariPool] [RRN="] - [STAN="] - HikariPool-1 - Pool stats (total=10, active=0, idle=10, waiting=0) 
2023-08-09 15:21:54,081 [HikariPool-1 housekeeper] DEBUG [HikariPool] [RRN="] - [STAN="] - HikariPool-1 - Fill pool skipped, pool is at sufficient level. 
2023-08-09 15:22:09,176 [HikariPool-1 housekeeper] DEBUG [HikariPool] [RRN="] - [STAN="] - HikariPool-1 - Pool stats (total=10, active=0, idle=10, waiting=0) 
2023-08-09 15:22:09,176 [HikariPool-1 housekeeper] DEBUG [HikariPool] [RRN="] - [STAN="] - HikariPool-1 - Fill pool skipped, pool is at sufficient level. 
2023-08-09 15:22:13,977 [HikariPool-1 housekeeper] DEBUG [HikariPool] [RRN="] - [STAN="] - HikariPool-1 - Pool stats (total=10, active=0, idle=10, waiting=0) 
2023-08-09 15:22:13,977 [HikariPool-1 housekeeper] DEBUG [HikariPool] [RRN="] - [STAN="] - HikariPool-1 - Fill pool skipped, pool is at sufficient level. 
2023-08-09 15:22:24,082 [HikariPool-1 housekeeper] DEBUG [HikariPool] [RRN="] - [STAN="] - HikariPool-1 - Pool stats (total=10, active=0, idle=10, waiting=0) 
2023-08-09 15:22:24,082 [HikariPool-1 housekeeper] DEBUG [HikariPool] [RRN="] - [STAN="] - HikariPool-1 - Fill pool skipped, pool is at sufficient level. 
2023-08-09 15:22:39,193 [HikariPool-1 housekeeper] DEBUG [HikariPool] [RRN="] - [STAN="] - HikariPool-1 - Pool stats (total=10, active=0, idle=10, waiting=0) 
2023-08-09 15:22:39,193 [HikariPool-1 housekeeper] DEBUG [HikariPool] [RRN="] - [STAN="] - HikariPool-1 - Fill pool skipped, pool is at sufficient level. 
2023-08-09 15:22:43,989 [HikariPool-1 housekeeper] DEBUG [HikariPool] [RRN="] - [STAN="] - HikariPool-1 - Pool stats (total=10, active=0, idle=10, waiting=0) 
2023-08-09 15:22:43,989 [HikariPool-1 housekeeper] DEBUG [HikariPool] [RRN="] - [STAN="] - HikariPool-1 - Fill pool skipped, pool is at sufficient level. 
2023-08-09 15:22:54,086 [HikariPool-1 housekeeper] DEBUG [HikariPool] [RRN="] - [STAN="] - HikariPool-1 - Pool stats (total=10, active=0, idle=10, waiting=0) 
2023-08-09 15:22:54,086 [HikariPool-1 housekeeper] DEBUG [HikariPool] [RRN="] - [STAN="] - HikariPool-1 - Fill pool skipped, pool is at sufficient level. 
2023-08-09 15:23:09,199 [HikariPool-1 housekeeper] DEBUG [HikariPool] [RRN="] - [STAN="] - HikariPool-1 - Pool stats (total=10, active=0, idle=10, waiting=0) 
2023-08-09 15:23:09,199 [HikariPool-1 housekeeper] DEBUG [HikariPool] [RRN="] - [STAN="] - HikariPool-1 - Fill pool skipped, pool is at sufficient level. 
2023-08-09 15:23:14,000 [HikariPool-1 housekeeper] DEBUG [HikariPool] [RRN="] - [STAN="] - HikariPool-1 - Pool stats (total=10, active=0, idle=10, waiting=0) 
2023-08-09 15:23:14,000 [HikariPool-1 housekeeper] DEBUG [HikariPool] [RRN="] - [STAN="] - HikariPool-1 - Fill pool skipped, pool is at sufficient level. 
2023-08-09 15:23:24,099 [HikariPool-1 housekeeper] DEBUG [HikariPool] [RRN="] - [STAN="] - HikariPool-1 - Pool stats (total=10, active=0, idle=10, waiting=0) 
2023-08-09 15:23:24,099 [HikariPool-1 housekeeper] DEBUG [HikariPool] [RRN="] - [STAN="] - HikariPool-1 - Fill pool skipped, pool is at sufficient level. 
2023-08-09 15:23:39,203 [HikariPool-1 housekeeper] DEBUG [HikariPool] [RRN="] - [STAN="] - HikariPool-1 - Pool stats (total=10, active=0, idle=10, waiting=0) 
2023-08-09 15:23:39,203 [HikariPool-1 housekeeper] DEBUG [HikariPool] [RRN="] - [STAN="] - HikariPool-1 - Fill pool skipped, pool is at sufficient level. 
2023-08-09 15:23:44,002 [HikariPool-1 housekeeper] DEBUG [HikariPool] [RRN="] - [STAN="] - HikariPool-1 - Pool stats (total=10, active=0, idle=10, waiting=0) 
2023-08-09 15:23:44,002 [HikariPool-1 housekeeper] DEBUG [HikariPool] [RRN="] - [STAN="] - HikariPool-1 - Fill pool skipped, pool is at sufficient level. 
2023-08-09 15:23:54,100 [HikariPool-1 housekeeper] DEBUG [HikariPool] [RRN="] - [STAN="] - HikariPool-1 - Pool stats (total=10, active=0, idle=10, waiting=0) 
2023-08-09 15:23:54,100 [HikariPool-1 housekeeper] DEBUG [HikariPool] [RRN="] - [STAN="] - HikariPool-1 - Fill pool skipped, pool is at sufficient level. 
2023-08-09 15:24:09,211 [HikariPool-1 housekeeper] DEBUG [HikariPool] [RRN="] - [STAN="] - HikariPool-1 - Pool stats (total=10, active=0, idle=10, waiting=0) 
2023-08-09 15:24:09,211 [HikariPool-1 housekeeper] DEBUG [HikariPool] [RRN="] - [STAN="] - HikariPool-1 - Fill pool skipped, pool is at sufficient level. 
2023-08-09 15:24:14,016 [HikariPool-1 housekeeper] DEBUG [HikariPool] [RRN="] - [STAN="] - HikariPool-1 - Pool stats (total=10, active=0, idle=10, waiting=0) 
2023-08-09 15:24:14,016 [HikariPool-1 housekeeper] DEBUG [HikariPool] [RRN="] - [STAN="] - HikariPool-1 - Fill pool skipped, pool is at sufficient level. 
2023-08-09 15:24:24,109 [HikariPool-1 housekeeper] DEBUG [HikariPool] [RRN="] - [STAN="] - HikariPool-1 - Pool stats (total=10, active=0, idle=10, waiting=0) 
2023-08-09 15:24:24,109 [HikariPool-1 housekeeper] DEBUG [HikariPool] [RRN="] - [STAN="] - HikariPool-1 - Fill pool skipped, pool is at sufficient level. 
2023-08-09 15:24:39,224 [HikariPool-1 housekeeper] DEBUG [HikariPool] [RRN="] - [STAN="] - HikariPool-1 - Pool stats (total=10, active=0, idle=10, waiting=0) 
2023-08-09 15:24:39,224 [HikariPool-1 housekeeper] DEBUG [HikariPool] [RRN="] - [STAN="] - HikariPool-1 - Fill pool skipped, pool is at sufficient level. 
2023-08-09 15:24:44,027 [HikariPool-1 housekeeper] DEBUG [HikariPool] [RRN="] - [STAN="] - HikariPool-1 - Pool stats (total=10, active=0, idle=10, waiting=0) 
2023-08-09 15:24:44,027 [HikariPool-1 housekeeper] DEBUG [HikariPool] [RRN="] - [STAN="] - HikariPool-1 - Fill pool skipped, pool is at sufficient level. 
2023-08-09 15:24:54,112 [HikariPool-1 housekeeper] DEBUG [HikariPool] [RRN="] - [STAN="] - HikariPool-1 - Pool stats (total=10, active=0, idle=10, waiting=0) 
2023-08-09 15:24:54,112 [HikariPool-1 housekeeper] DEBUG [HikariPool] [RRN="] - [STAN="] - HikariPool-1 - Fill pool skipped, pool is at sufficient level. 
2023-08-09 15:25:09,230 [HikariPool-1 housekeeper] DEBUG [HikariPool] [RRN="] - [STAN="] - HikariPool-1 - Pool stats (total=10, active=0, idle=10, waiting=0) 
2023-08-09 15:25:09,230 [HikariPool-1 housekeeper] DEBUG [HikariPool] [RRN="] - [STAN="] - HikariPool-1 - Fill pool skipped, pool is at sufficient level. 
2023-08-09 15:25:14,039 [HikariPool-1 housekeeper] DEBUG [HikariPool] [RRN="] - [STAN="] - HikariPool-1 - Pool stats (total=10, active=0, idle=10, waiting=0) 
2023-08-09 15:25:14,039 [HikariPool-1 housekeeper] DEBUG [HikariPool] [RRN="] - [STAN="] - HikariPool-1 - Fill pool skipped, pool is at sufficient level. 
2023-08-09 15:25:24,116 [HikariPool-1 housekeeper] DEBUG [HikariPool] [RRN="] - [STAN="] - HikariPool-1 - Pool stats (total=10, active=0, idle=10, waiting=0) 
2023-08-09 15:25:24,116 [HikariPool-1 housekeeper] DEBUG [HikariPool] [RRN="] - [STAN="] - HikariPool-1 - Fill pool skipped, pool is at sufficient level. 
2023-08-09 15:25:39,243 [HikariPool-1 housekeeper] DEBUG [HikariPool] [RRN="] - [STAN="] - HikariPool-1 - Pool stats (total=10, active=0, idle=10, waiting=0) 
2023-08-09 15:25:39,243 [HikariPool-1 housekeeper] DEBUG [HikariPool] [RRN="] - [STAN="] - HikariPool-1 - Fill pool skipped, pool is at sufficient level. 
2023-08-09 15:25:44,046 [HikariPool-1 housekeeper] DEBUG [HikariPool] [RRN="] - [STAN="] - HikariPool-1 - Pool stats (total=10, active=0, idle=10, waiting=0) 
2023-08-09 15:25:44,046 [HikariPool-1 housekeeper] DEBUG [HikariPool] [RRN="] - [STAN="] - HikariPool-1 - Fill pool skipped, pool is at sufficient level. 
2023-08-09 15:25:54,127 [HikariPool-1 housekeeper] DEBUG [HikariPool] [RRN="] - [STAN="] - HikariPool-1 - Pool stats (total=10, active=0, idle=10, waiting=0) 
2023-08-09 15:25:54,127 [HikariPool-1 housekeeper] DEBUG [HikariPool] [RRN="] - [STAN="] - HikariPool-1 - Fill pool skipped, pool is at sufficient level. 
2023-08-09 15:26:09,254 [HikariPool-1 housekeeper] DEBUG [HikariPool] [RRN="] - [STAN="] - HikariPool-1 - Pool stats (total=10, active=0, idle=10, waiting=0) 
2023-08-09 15:26:09,254 [HikariPool-1 housekeeper] DEBUG [HikariPool] [RRN="] - [STAN="] - HikariPool-1 - Fill pool skipped, pool is at sufficient level. 
2023-08-09 15:26:14,063 [HikariPool-1 housekeeper] DEBUG [HikariPool] [RRN="] - [STAN="] - HikariPool-1 - Pool stats (total=10, active=0, idle=10, waiting=0) 
2023-08-09 15:26:14,064 [HikariPool-1 housekeeper] DEBUG [HikariPool] [RRN="] - [STAN="] - HikariPool-1 - Fill pool skipped, pool is at sufficient level. 
2023-08-09 15:26:24,141 [HikariPool-1 housekeeper] DEBUG [HikariPool] [RRN="] - [STAN="] - HikariPool-1 - Pool stats (total=10, active=0, idle=10, waiting=0) 
2023-08-09 15:26:24,141 [HikariPool-1 housekeeper] DEBUG [HikariPool] [RRN="] - [STAN="] - HikariPool-1 - Fill pool skipped, pool is at sufficient level. 
2023-08-09 15:26:39,259 [HikariPool-1 housekeeper] DEBUG [HikariPool] [RRN="] - [STAN="] - HikariPool-1 - Pool stats (total=10, active=0, idle=10, waiting=0) 
2023-08-09 15:26:39,259 [HikariPool-1 housekeeper] DEBUG [HikariPool] [RRN="] - [STAN="] - HikariPool-1 - Fill pool skipped, pool is at sufficient level. 
2023-08-09 15:26:44,071 [HikariPool-1 housekeeper] DEBUG [HikariPool] [RRN="] - [STAN="] - HikariPool-1 - Pool stats (total=10, active=0, idle=10, waiting=0) 
2023-08-09 15:26:44,071 [HikariPool-1 housekeeper] DEBUG [HikariPool] [RRN="] - [STAN="] - HikariPool-1 - Fill pool skipped, pool is at sufficient level. 
2023-08-09 15:26:54,148 [HikariPool-1 housekeeper] DEBUG [HikariPool] [RRN="] - [STAN="] - HikariPool-1 - Pool stats (total=10, active=0, idle=10, waiting=0) 
2023-08-09 15:26:54,148 [HikariPool-1 housekeeper] DEBUG [HikariPool] [RRN="] - [STAN="] - HikariPool-1 - Fill pool skipped, pool is at sufficient level. 
2023-08-09 15:27:09,268 [HikariPool-1 housekeeper] DEBUG [HikariPool] [RRN="] - [STAN="] - HikariPool-1 - Pool stats (total=10, active=0, idle=10, waiting=0) 
2023-08-09 15:27:09,268 [HikariPool-1 housekeeper] DEBUG [HikariPool] [RRN="] - [STAN="] - HikariPool-1 - Fill pool skipped, pool is at sufficient level. 
2023-08-09 15:27:14,078 [HikariPool-1 housekeeper] DEBUG [HikariPool] [RRN="] - [STAN="] - HikariPool-1 - Pool stats (total=10, active=0, idle=10, waiting=0) 
2023-08-09 15:27:14,078 [HikariPool-1 housekeeper] DEBUG [HikariPool] [RRN="] - [STAN="] - HikariPool-1 - Fill pool skipped, pool is at sufficient level. 
2023-08-09 15:27:24,154 [HikariPool-1 housekeeper] DEBUG [HikariPool] [RRN="] - [STAN="] - HikariPool-1 - Pool stats (total=10, active=0, idle=10, waiting=0) 
2023-08-09 15:27:24,154 [HikariPool-1 housekeeper] DEBUG [HikariPool] [RRN="] - [STAN="] - HikariPool-1 - Fill pool skipped, pool is at sufficient level. 
2023-08-09 15:27:39,275 [HikariPool-1 housekeeper] DEBUG [HikariPool] [RRN="] - [STAN="] - HikariPool-1 - Pool stats (total=10, active=0, idle=10, waiting=0) 
2023-08-09 15:27:39,275 [HikariPool-1 housekeeper] DEBUG [HikariPool] [RRN="] - [STAN="] - HikariPool-1 - Fill pool skipped, pool is at sufficient level. 
2023-08-09 15:27:44,087 [HikariPool-1 housekeeper] DEBUG [HikariPool] [RRN="] - [STAN="] - HikariPool-1 - Pool stats (total=10, active=0, idle=10, waiting=0) 
2023-08-09 15:27:44,087 [HikariPool-1 housekeeper] DEBUG [HikariPool] [RRN="] - [STAN="] - HikariPool-1 - Fill pool skipped, pool is at sufficient level. 
2023-08-09 15:27:54,167 [HikariPool-1 housekeeper] DEBUG [HikariPool] [RRN="] - [STAN="] - HikariPool-1 - Pool stats (total=10, active=0, idle=10, waiting=0) 
2023-08-09 15:27:54,167 [HikariPool-1 housekeeper] DEBUG [HikariPool] [RRN="] - [STAN="] - HikariPool-1 - Fill pool skipped, pool is at sufficient level. 
2023-08-09 15:28:09,283 [HikariPool-1 housekeeper] DEBUG [HikariPool] [RRN="] - [STAN="] - HikariPool-1 - Pool stats (total=10, active=0, idle=10, waiting=0) 
2023-08-09 15:28:09,283 [HikariPool-1 housekeeper] DEBUG [HikariPool] [RRN="] - [STAN="] - HikariPool-1 - Fill pool skipped, pool is at sufficient level. 
2023-08-09 15:28:14,097 [HikariPool-1 housekeeper] DEBUG [HikariPool] [RRN="] - [STAN="] - HikariPool-1 - Pool stats (total=10, active=0, idle=10, waiting=0) 
2023-08-09 15:28:14,097 [HikariPool-1 housekeeper] DEBUG [HikariPool] [RRN="] - [STAN="] - HikariPool-1 - Fill pool skipped, pool is at sufficient level. 
2023-08-09 15:28:24,177 [HikariPool-1 housekeeper] DEBUG [HikariPool] [RRN="] - [STAN="] - HikariPool-1 - Pool stats (total=10, active=0, idle=10, waiting=0) 
2023-08-09 15:28:24,177 [HikariPool-1 housekeeper] DEBUG [HikariPool] [RRN="] - [STAN="] - HikariPool-1 - Fill pool skipped, pool is at sufficient level. 
2023-08-09 15:28:39,296 [HikariPool-1 housekeeper] DEBUG [HikariPool] [RRN="] - [STAN="] - HikariPool-1 - Pool stats (total=10, active=0, idle=10, waiting=0) 
2023-08-09 15:28:39,297 [HikariPool-1 housekeeper] DEBUG [HikariPool] [RRN="] - [STAN="] - HikariPool-1 - Fill pool skipped, pool is at sufficient level. 
2023-08-09 15:28:44,115 [HikariPool-1 housekeeper] DEBUG [HikariPool] [RRN="] - [STAN="] - HikariPool-1 - Pool stats (total=10, active=0, idle=10, waiting=0) 
2023-08-09 15:28:44,115 [HikariPool-1 housekeeper] DEBUG [HikariPool] [RRN="] - [STAN="] - HikariPool-1 - Fill pool skipped, pool is at sufficient level. 
2023-08-09 15:28:54,190 [HikariPool-1 housekeeper] DEBUG [HikariPool] [RRN="] - [STAN="] - HikariPool-1 - Pool stats (total=10, active=0, idle=10, waiting=0) 
2023-08-09 15:28:54,190 [HikariPool-1 housekeeper] DEBUG [HikariPool] [RRN="] - [STAN="] - HikariPool-1 - Fill pool skipped, pool is at sufficient level. 
2023-08-09 15:29:09,305 [HikariPool-1 housekeeper] DEBUG [HikariPool] [RRN="] - [STAN="] - HikariPool-1 - Pool stats (total=10, active=0, idle=10, waiting=0) 
2023-08-09 15:29:09,305 [HikariPool-1 housekeeper] DEBUG [HikariPool] [RRN="] - [STAN="] - HikariPool-1 - Fill pool skipped, pool is at sufficient level. 
2023-08-09 15:29:14,131 [HikariPool-1 housekeeper] DEBUG [HikariPool] [RRN="] - [STAN="] - HikariPool-1 - Pool stats (total=10, active=0, idle=10, waiting=0) 
2023-08-09 15:29:14,131 [HikariPool-1 housekeeper] DEBUG [HikariPool] [RRN="] - [STAN="] - HikariPool-1 - Fill pool skipped, pool is at sufficient level. 
2023-08-09 15:29:24,192 [HikariPool-1 housekeeper] DEBUG [HikariPool] [RRN="] - [STAN="] - HikariPool-1 - Pool stats (total=10, active=0, idle=10, waiting=0) 
2023-08-09 15:29:24,192 [HikariPool-1 housekeeper] DEBUG [HikariPool] [RRN="] - [STAN="] - HikariPool-1 - Fill pool skipped, pool is at sufficient level. 
2023-08-09 15:29:39,313 [HikariPool-1 housekeeper] DEBUG [HikariPool] [RRN="] - [STAN="] - HikariPool-1 - Pool stats (total=10, active=0, idle=10, waiting=0) 
2023-08-09 15:29:39,313 [HikariPool-1 housekeeper] DEBUG [HikariPool] [RRN="] - [STAN="] - HikariPool-1 - Fill pool skipped, pool is at sufficient level. 
2023-08-09 15:29:44,146 [HikariPool-1 housekeeper] DEBUG [HikariPool] [RRN="] - [STAN="] - HikariPool-1 - Pool stats (total=10, active=0, idle=10, waiting=0) 
2023-08-09 15:29:44,146 [HikariPool-1 housekeeper] DEBUG [HikariPool] [RRN="] - [STAN="] - HikariPool-1 - Fill pool skipped, pool is at sufficient level. 
2023-08-09 15:29:54,206 [HikariPool-1 housekeeper] DEBUG [HikariPool] [RRN="] - [STAN="] - HikariPool-1 - Pool stats (total=10, active=0, idle=10, waiting=0) 
2023-08-09 15:29:54,207 [HikariPool-1 housekeeper] DEBUG [HikariPool] [RRN="] - [STAN="] - HikariPool-1 - Fill pool skipped, pool is at sufficient level. 
2023-08-09 15:30:09,318 [HikariPool-1 housekeeper] DEBUG [HikariPool] [RRN="] - [STAN="] - HikariPool-1 - Pool stats (total=10, active=0, idle=10, waiting=0) 
2023-08-09 15:30:09,318 [HikariPool-1 housekeeper] DEBUG [HikariPool] [RRN="] - [STAN="] - HikariPool-1 - Fill pool skipped, pool is at sufficient level. 
2023-08-09 15:30:14,157 [HikariPool-1 housekeeper] DEBUG [HikariPool] [RRN="] - [STAN="] - HikariPool-1 - Pool stats (total=10, active=0, idle=10, waiting=0) 
2023-08-09 15:30:14,157 [HikariPool-1 housekeeper] DEBUG [HikariPool] [RRN="] - [STAN="] - HikariPool-1 - Fill pool skipped, pool is at sufficient level. 
2023-08-09 15:30:24,215 [HikariPool-1 housekeeper] DEBUG [HikariPool] [RRN="] - [STAN="] - HikariPool-1 - Pool stats (total=10, active=0, idle=10, waiting=0) 
2023-08-09 15:30:24,215 [HikariPool-1 housekeeper] DEBUG [HikariPool] [RRN="] - [STAN="] - HikariPool-1 - Fill pool skipped, pool is at sufficient level. 
2023-08-09 15:30:39,334 [HikariPool-1 housekeeper] DEBUG [HikariPool] [RRN="] - [STAN="] - HikariPool-1 - Pool stats (total=10, active=0, idle=10, waiting=0) 
2023-08-09 15:30:39,334 [HikariPool-1 housekeeper] DEBUG [HikariPool] [RRN="] - [STAN="] - HikariPool-1 - Fill pool skipped, pool is at sufficient level. 
2023-08-09 15:30:44,169 [HikariPool-1 housekeeper] DEBUG [HikariPool] [RRN="] - [STAN="] - HikariPool-1 - Pool stats (total=10, active=0, idle=10, waiting=0) 
2023-08-09 15:30:44,169 [HikariPool-1 housekeeper] DEBUG [HikariPool] [RRN="] - [STAN="] - HikariPool-1 - Fill pool skipped, pool is at sufficient level. 
2023-08-09 15:30:54,228 [HikariPool-1 housekeeper] DEBUG [HikariPool] [RRN="] - [STAN="] - HikariPool-1 - Pool stats (total=10, active=0, idle=10, waiting=0) 
2023-08-09 15:30:54,228 [HikariPool-1 housekeeper] DEBUG [HikariPool] [RRN="] - [STAN="] - HikariPool-1 - Fill pool skipped, pool is at sufficient level. 
2023-08-09 15:31:09,348 [HikariPool-1 housekeeper] DEBUG [HikariPool] [RRN="] - [STAN="] - HikariPool-1 - Pool stats (total=10, active=0, idle=10, waiting=0) 
2023-08-09 15:31:09,348 [HikariPool-1 housekeeper] DEBUG [HikariPool] [RRN="] - [STAN="] - HikariPool-1 - Fill pool skipped, pool is at sufficient level. 
2023-08-09 15:31:14,182 [HikariPool-1 housekeeper] DEBUG [HikariPool] [RRN="] - [STAN="] - HikariPool-1 - Pool stats (total=10, active=0, idle=10, waiting=0) 
2023-08-09 15:31:14,182 [HikariPool-1 housekeeper] DEBUG [HikariPool] [RRN="] - [STAN="] - HikariPool-1 - Fill pool skipped, pool is at sufficient level. 
2023-08-09 15:31:24,245 [HikariPool-1 housekeeper] DEBUG [HikariPool] [RRN="] - [STAN="] - HikariPool-1 - Pool stats (total=10, active=0, idle=10, waiting=0) 
2023-08-09 15:31:24,245 [HikariPool-1 housekeeper] DEBUG [HikariPool] [RRN="] - [STAN="] - HikariPool-1 - Fill pool skipped, pool is at sufficient level. 
2023-08-09 15:31:39,360 [HikariPool-1 housekeeper] DEBUG [HikariPool] [RRN="] - [STAN="] - HikariPool-1 - Pool stats (total=10, active=0, idle=10, waiting=0) 
2023-08-09 15:31:39,360 [HikariPool-1 housekeeper] DEBUG [HikariPool] [RRN="] - [STAN="] - HikariPool-1 - Fill pool skipped, pool is at sufficient level. 
2023-08-09 15:31:44,191 [HikariPool-1 housekeeper] DEBUG [HikariPool] [RRN="] - [STAN="] - HikariPool-1 - Pool stats (total=10, active=0, idle=10, waiting=0) 
2023-08-09 15:31:44,191 [HikariPool-1 housekeeper] DEBUG [HikariPool] [RRN="] - [STAN="] - HikariPool-1 - Fill pool skipped, pool is at sufficient level. 
2023-08-09 15:31:54,259 [HikariPool-1 housekeeper] DEBUG [HikariPool] [RRN="] - [STAN="] - HikariPool-1 - Pool stats (total=10, active=0, idle=10, waiting=0) 
2023-08-09 15:31:54,259 [HikariPool-1 housekeeper] DEBUG [HikariPool] [RRN="] - [STAN="] - HikariPool-1 - Fill pool skipped, pool is at sufficient level. 
2023-08-09 15:32:09,373 [HikariPool-1 housekeeper] DEBUG [HikariPool] [RRN="] - [STAN="] - HikariPool-1 - Pool stats (total=10, active=0, idle=10, waiting=0) 
2023-08-09 15:32:09,374 [HikariPool-1 housekeeper] DEBUG [HikariPool] [RRN="] - [STAN="] - HikariPool-1 - Fill pool skipped, pool is at sufficient level. 
2023-08-09 15:32:14,198 [HikariPool-1 housekeeper] DEBUG [HikariPool] [RRN="] - [STAN="] - HikariPool-1 - Pool stats (total=10, active=0, idle=10, waiting=0) 
2023-08-09 15:32:14,198 [HikariPool-1 housekeeper] DEBUG [HikariPool] [RRN="] - [STAN="] - HikariPool-1 - Fill pool skipped, pool is at sufficient level. 
2023-08-09 15:32:24,268 [HikariPool-1 housekeeper] DEBUG [HikariPool] [RRN="] - [STAN="] - HikariPool-1 - Pool stats (total=10, active=0, idle=10, waiting=0) 
2023-08-09 15:32:24,268 [HikariPool-1 housekeeper] DEBUG [HikariPool] [RRN="] - [STAN="] - HikariPool-1 - Fill pool skipped, pool is at sufficient level. 
2023-08-09 15:32:39,380 [HikariPool-1 housekeeper] DEBUG [HikariPool] [RRN="] - [STAN="] - HikariPool-1 - Pool stats (total=10, active=0, idle=10, waiting=0) 
2023-08-09 15:32:39,380 [HikariPool-1 housekeeper] DEBUG [HikariPool] [RRN="] - [STAN="] - HikariPool-1 - Fill pool skipped, pool is at sufficient level. 
2023-08-09 15:32:44,207 [HikariPool-1 housekeeper] DEBUG [HikariPool] [RRN="] - [STAN="] - HikariPool-1 - Pool stats (total=10, active=0, idle=10, waiting=0) 
2023-08-09 15:32:44,207 [HikariPool-1 housekeeper] DEBUG [HikariPool] [RRN="] - [STAN="] - HikariPool-1 - Fill pool skipped, pool is at sufficient level. 
2023-08-09 15:32:54,275 [HikariPool-1 housekeeper] DEBUG [HikariPool] [RRN="] - [STAN="] - HikariPool-1 - Pool stats (total=10, active=0, idle=10, waiting=0) 
2023-08-09 15:32:54,275 [HikariPool-1 housekeeper] DEBUG [HikariPool] [RRN="] - [STAN="] - HikariPool-1 - Fill pool skipped, pool is at sufficient level. 
2023-08-09 15:33:09,396 [HikariPool-1 housekeeper] DEBUG [HikariPool] [RRN="] - [STAN="] - HikariPool-1 - Pool stats (total=10, active=0, idle=10, waiting=0) 
2023-08-09 15:33:09,396 [HikariPool-1 housekeeper] DEBUG [HikariPool] [RRN="] - [STAN="] - HikariPool-1 - Fill pool skipped, pool is at sufficient level. 
2023-08-09 15:33:14,215 [HikariPool-1 housekeeper] DEBUG [HikariPool] [RRN="] - [STAN="] - HikariPool-1 - Pool stats (total=10, active=0, idle=10, waiting=0) 
2023-08-09 15:33:14,215 [HikariPool-1 housekeeper] DEBUG [HikariPool] [RRN="] - [STAN="] - HikariPool-1 - Fill pool skipped, pool is at sufficient level. 
2023-08-09 15:33:24,291 [HikariPool-1 housekeeper] DEBUG [HikariPool] [RRN="] - [STAN="] - HikariPool-1 - Pool stats (total=10, active=0, idle=10, waiting=0) 
2023-08-09 15:33:24,291 [HikariPool-1 housekeeper] DEBUG [HikariPool] [RRN="] - [STAN="] - HikariPool-1 - Fill pool skipped, pool is at sufficient level. 
2023-08-09 15:33:39,402 [HikariPool-1 housekeeper] DEBUG [HikariPool] [RRN="] - [STAN="] - HikariPool-1 - Pool stats (total=10, active=0, idle=10, waiting=0) 
2023-08-09 15:33:39,402 [HikariPool-1 housekeeper] DEBUG [HikariPool] [RRN="] - [STAN="] - HikariPool-1 - Fill pool skipped, pool is at sufficient level. 
2023-08-09 15:33:44,218 [HikariPool-1 housekeeper] DEBUG [HikariPool] [RRN="] - [STAN="] - HikariPool-1 - Pool stats (total=10, active=0, idle=10, waiting=0) 
2023-08-09 15:33:44,218 [HikariPool-1 housekeeper] DEBUG [HikariPool] [RRN="] - [STAN="] - HikariPool-1 - Fill pool skipped, pool is at sufficient level. 
2023-08-09 15:33:54,294 [HikariPool-1 housekeeper] DEBUG [HikariPool] [RRN="] - [STAN="] - HikariPool-1 - Pool stats (total=10, active=0, idle=10, waiting=0) 
2023-08-09 15:33:54,294 [HikariPool-1 housekeeper] DEBUG [HikariPool] [RRN="] - [STAN="] - HikariPool-1 - Fill pool skipped, pool is at sufficient level. 
2023-08-09 15:34:09,417 [HikariPool-1 housekeeper] DEBUG [HikariPool] [RRN="] - [STAN="] - HikariPool-1 - Pool stats (total=10, active=0, idle=10, waiting=0) 
2023-08-09 15:34:09,417 [HikariPool-1 housekeeper] DEBUG [HikariPool] [RRN="] - [STAN="] - HikariPool-1 - Fill pool skipped, pool is at sufficient level. 
2023-08-09 15:34:14,229 [HikariPool-1 housekeeper] DEBUG [HikariPool] [RRN="] - [STAN="] - HikariPool-1 - Pool stats (total=10, active=0, idle=10, waiting=0) 
2023-08-09 15:34:14,229 [HikariPool-1 housekeeper] DEBUG [HikariPool] [RRN="] - [STAN="] - HikariPool-1 - Fill pool skipped, pool is at sufficient level. 
2023-08-09 15:34:24,295 [HikariPool-1 housekeeper] DEBUG [HikariPool] [RRN="] - [STAN="] - HikariPool-1 - Pool stats (total=10, active=0, idle=10, waiting=0) 
2023-08-09 15:34:24,295 [HikariPool-1 housekeeper] DEBUG [HikariPool] [RRN="] - [STAN="] - HikariPool-1 - Fill pool skipped, pool is at sufficient level. 
2023-08-09 15:34:39,418 [HikariPool-1 housekeeper] DEBUG [HikariPool] [RRN="] - [STAN="] - HikariPool-1 - Pool stats (total=10, active=0, idle=10, waiting=0) 
2023-08-09 15:34:39,418 [HikariPool-1 housekeeper] DEBUG [HikariPool] [RRN="] - [STAN="] - HikariPool-1 - Fill pool skipped, pool is at sufficient level. 
2023-08-09 15:34:44,242 [HikariPool-1 housekeeper] DEBUG [HikariPool] [RRN="] - [STAN="] - HikariPool-1 - Pool stats (total=10, active=0, idle=10, waiting=0) 
2023-08-09 15:34:44,242 [HikariPool-1 housekeeper] DEBUG [HikariPool] [RRN="] - [STAN="] - HikariPool-1 - Fill pool skipped, pool is at sufficient level. 
2023-08-09 15:34:54,302 [HikariPool-1 housekeeper] DEBUG [HikariPool] [RRN="] - [STAN="] - HikariPool-1 - Pool stats (total=10, active=0, idle=10, waiting=0) 
2023-08-09 15:34:54,302 [HikariPool-1 housekeeper] DEBUG [HikariPool] [RRN="] - [STAN="] - HikariPool-1 - Fill pool skipped, pool is at sufficient level. 
2023-08-09 15:35:09,421 [HikariPool-1 housekeeper] DEBUG [HikariPool] [RRN="] - [STAN="] - HikariPool-1 - Pool stats (total=10, active=0, idle=10, waiting=0) 
2023-08-09 15:35:09,421 [HikariPool-1 housekeeper] DEBUG [HikariPool] [RRN="] - [STAN="] - HikariPool-1 - Fill pool skipped, pool is at sufficient level. 
2023-08-09 15:35:14,250 [HikariPool-1 housekeeper] DEBUG [HikariPool] [RRN="] - [STAN="] - HikariPool-1 - Pool stats (total=10, active=0, idle=10, waiting=0) 
2023-08-09 15:35:14,250 [HikariPool-1 housekeeper] DEBUG [HikariPool] [RRN="] - [STAN="] - HikariPool-1 - Fill pool skipped, pool is at sufficient level. 
2023-08-09 15:35:24,303 [HikariPool-1 housekeeper] DEBUG [HikariPool] [RRN="] - [STAN="] - HikariPool-1 - Pool stats (total=10, active=0, idle=10, waiting=0) 
2023-08-09 15:35:24,303 [HikariPool-1 housekeeper] DEBUG [HikariPool] [RRN="] - [STAN="] - HikariPool-1 - Fill pool skipped, pool is at sufficient level. 
2023-08-09 15:35:39,429 [HikariPool-1 housekeeper] DEBUG [HikariPool] [RRN="] - [STAN="] - HikariPool-1 - Pool stats (total=10, active=0, idle=10, waiting=0) 
2023-08-09 15:35:39,429 [HikariPool-1 housekeeper] DEBUG [HikariPool] [RRN="] - [STAN="] - HikariPool-1 - Fill pool skipped, pool is at sufficient level. 
2023-08-09 15:35:44,271 [HikariPool-1 housekeeper] DEBUG [HikariPool] [RRN="] - [STAN="] - HikariPool-1 - Pool stats (total=10, active=0, idle=10, waiting=0) 
2023-08-09 15:35:44,271 [HikariPool-1 housekeeper] DEBUG [HikariPool] [RRN="] - [STAN="] - HikariPool-1 - Fill pool skipped, pool is at sufficient level. 
2023-08-09 15:35:54,313 [HikariPool-1 housekeeper] DEBUG [HikariPool] [RRN="] - [STAN="] - HikariPool-1 - Pool stats (total=10, active=0, idle=10, waiting=0) 
2023-08-09 15:35:54,313 [HikariPool-1 housekeeper] DEBUG [HikariPool] [RRN="] - [STAN="] - HikariPool-1 - Fill pool skipped, pool is at sufficient level. 
2023-08-09 15:36:09,432 [HikariPool-1 housekeeper] DEBUG [HikariPool] [RRN="] - [STAN="] - HikariPool-1 - Pool stats (total=10, active=0, idle=10, waiting=0) 
2023-08-09 15:36:09,432 [HikariPool-1 housekeeper] DEBUG [HikariPool] [RRN="] - [STAN="] - HikariPool-1 - Fill pool skipped, pool is at sufficient level. 
2023-08-09 15:36:14,284 [HikariPool-1 housekeeper] DEBUG [HikariPool] [RRN="] - [STAN="] - HikariPool-1 - Pool stats (total=10, active=0, idle=10, waiting=0) 
2023-08-09 15:36:14,284 [HikariPool-1 housekeeper] DEBUG [HikariPool] [RRN="] - [STAN="] - HikariPool-1 - Fill pool skipped, pool is at sufficient level. 
2023-08-09 15:36:24,329 [HikariPool-1 housekeeper] DEBUG [HikariPool] [RRN="] - [STAN="] - HikariPool-1 - Pool stats (total=10, active=0, idle=10, waiting=0) 
2023-08-09 15:36:24,329 [HikariPool-1 housekeeper] DEBUG [HikariPool] [RRN="] - [STAN="] - HikariPool-1 - Fill pool skipped, pool is at sufficient level. 
2023-08-09 15:36:39,444 [HikariPool-1 housekeeper] DEBUG [HikariPool] [RRN="] - [STAN="] - HikariPool-1 - Pool stats (total=10, active=0, idle=10, waiting=0) 
2023-08-09 15:36:39,444 [HikariPool-1 housekeeper] DEBUG [HikariPool] [RRN="] - [STAN="] - HikariPool-1 - Fill pool skipped, pool is at sufficient level. 
2023-08-09 15:36:44,296 [HikariPool-1 housekeeper] DEBUG [HikariPool] [RRN="] - [STAN="] - HikariPool-1 - Pool stats (total=10, active=0, idle=10, waiting=0) 
2023-08-09 15:36:44,296 [HikariPool-1 housekeeper] DEBUG [HikariPool] [RRN="] - [STAN="] - HikariPool-1 - Fill pool skipped, pool is at sufficient level. 
2023-08-09 15:36:54,342 [HikariPool-1 housekeeper] DEBUG [HikariPool] [RRN="] - [STAN="] - HikariPool-1 - Pool stats (total=10, active=0, idle=10, waiting=0) 
2023-08-09 15:36:54,342 [HikariPool-1 housekeeper] DEBUG [HikariPool] [RRN="] - [STAN="] - HikariPool-1 - Fill pool skipped, pool is at sufficient level. 
2023-08-09 15:37:09,460 [HikariPool-1 housekeeper] DEBUG [HikariPool] [RRN="] - [STAN="] - HikariPool-1 - Pool stats (total=10, active=0, idle=10, waiting=0) 
2023-08-09 15:37:09,460 [HikariPool-1 housekeeper] DEBUG [HikariPool] [RRN="] - [STAN="] - HikariPool-1 - Fill pool skipped, pool is at sufficient level. 
2023-08-09 15:37:14,305 [HikariPool-1 housekeeper] DEBUG [HikariPool] [RRN="] - [STAN="] - HikariPool-1 - Pool stats (total=10, active=0, idle=10, waiting=0) 
2023-08-09 15:37:14,305 [HikariPool-1 housekeeper] DEBUG [HikariPool] [RRN="] - [STAN="] - HikariPool-1 - Fill pool skipped, pool is at sufficient level. 
2023-08-09 15:37:24,357 [HikariPool-1 housekeeper] DEBUG [HikariPool] [RRN="] - [STAN="] - HikariPool-1 - Pool stats (total=10, active=0, idle=10, waiting=0) 
2023-08-09 15:37:24,357 [HikariPool-1 housekeeper] DEBUG [HikariPool] [RRN="] - [STAN="] - HikariPool-1 - Fill pool skipped, pool is at sufficient level. 
2023-08-09 15:37:39,467 [HikariPool-1 housekeeper] DEBUG [HikariPool] [RRN="] - [STAN="] - HikariPool-1 - Pool stats (total=10, active=0, idle=10, waiting=0) 
2023-08-09 15:37:39,467 [HikariPool-1 housekeeper] DEBUG [HikariPool] [RRN="] - [STAN="] - HikariPool-1 - Fill pool skipped, pool is at sufficient level. 
2023-08-09 15:37:44,321 [HikariPool-1 housekeeper] DEBUG [HikariPool] [RRN="] - [STAN="] - HikariPool-1 - Pool stats (total=10, active=0, idle=10, waiting=0) 
2023-08-09 15:37:44,321 [HikariPool-1 housekeeper] DEBUG [HikariPool] [RRN="] - [STAN="] - HikariPool-1 - Fill pool skipped, pool is at sufficient level. 
2023-08-09 15:37:54,368 [HikariPool-1 housekeeper] DEBUG [HikariPool] [RRN="] - [STAN="] - HikariPool-1 - Pool stats (total=10, active=0, idle=10, waiting=0) 
2023-08-09 15:37:54,368 [HikariPool-1 housekeeper] DEBUG [HikariPool] [RRN="] - [STAN="] - HikariPool-1 - Fill pool skipped, pool is at sufficient level. 
2023-08-09 15:38:09,475 [HikariPool-1 housekeeper] DEBUG [HikariPool] [RRN="] - [STAN="] - HikariPool-1 - Pool stats (total=10, active=0, idle=10, waiting=0) 
2023-08-09 15:38:09,475 [HikariPool-1 housekeeper] DEBUG [HikariPool] [RRN="] - [STAN="] - HikariPool-1 - Fill pool skipped, pool is at sufficient level. 
2023-08-09 15:38:14,326 [HikariPool-1 housekeeper] DEBUG [HikariPool] [RRN="] - [STAN="] - HikariPool-1 - Pool stats (total=10, active=0, idle=10, waiting=0) 
2023-08-09 15:38:14,326 [HikariPool-1 housekeeper] DEBUG [HikariPool] [RRN="] - [STAN="] - HikariPool-1 - Fill pool skipped, pool is at sufficient level. 
2023-08-09 15:38:24,370 [HikariPool-1 housekeeper] DEBUG [HikariPool] [RRN="] - [STAN="] - HikariPool-1 - Pool stats (total=10, active=0, idle=10, waiting=0) 
2023-08-09 15:38:24,370 [HikariPool-1 housekeeper] DEBUG [HikariPool] [RRN="] - [STAN="] - HikariPool-1 - Fill pool skipped, pool is at sufficient level. 
2023-08-09 15:38:39,482 [HikariPool-1 housekeeper] DEBUG [HikariPool] [RRN="] - [STAN="] - HikariPool-1 - Pool stats (total=10, active=0, idle=10, waiting=0) 
2023-08-09 15:38:39,482 [HikariPool-1 housekeeper] DEBUG [HikariPool] [RRN="] - [STAN="] - HikariPool-1 - Fill pool skipped, pool is at sufficient level. 
2023-08-09 15:38:44,337 [HikariPool-1 housekeeper] DEBUG [HikariPool] [RRN="] - [STAN="] - HikariPool-1 - Pool stats (total=10, active=0, idle=10, waiting=0) 
2023-08-09 15:38:44,337 [HikariPool-1 housekeeper] DEBUG [HikariPool] [RRN="] - [STAN="] - HikariPool-1 - Fill pool skipped, pool is at sufficient level. 
2023-08-09 15:38:54,379 [HikariPool-1 housekeeper] DEBUG [HikariPool] [RRN="] - [STAN="] - HikariPool-1 - Pool stats (total=10, active=0, idle=10, waiting=0) 
2023-08-09 15:38:54,379 [HikariPool-1 housekeeper] DEBUG [HikariPool] [RRN="] - [STAN="] - HikariPool-1 - Fill pool skipped, pool is at sufficient level. 
2023-08-09 15:39:09,490 [HikariPool-1 housekeeper] DEBUG [HikariPool] [RRN="] - [STAN="] - HikariPool-1 - Pool stats (total=10, active=0, idle=10, waiting=0) 
2023-08-09 15:39:09,490 [HikariPool-1 housekeeper] DEBUG [HikariPool] [RRN="] - [STAN="] - HikariPool-1 - Fill pool skipped, pool is at sufficient level. 
2023-08-09 15:39:14,349 [HikariPool-1 housekeeper] DEBUG [HikariPool] [RRN="] - [STAN="] - HikariPool-1 - Pool stats (total=10, active=0, idle=10, waiting=0) 
2023-08-09 15:39:14,349 [HikariPool-1 housekeeper] DEBUG [HikariPool] [RRN="] - [STAN="] - HikariPool-1 - Fill pool skipped, pool is at sufficient level. 
2023-08-09 15:39:24,389 [HikariPool-1 housekeeper] DEBUG [HikariPool] [RRN="] - [STAN="] - HikariPool-1 - Pool stats (total=10, active=0, idle=10, waiting=0) 
2023-08-09 15:39:24,389 [HikariPool-1 housekeeper] DEBUG [HikariPool] [RRN="] - [STAN="] - HikariPool-1 - Fill pool skipped, pool is at sufficient level. 
2023-08-09 15:39:39,493 [HikariPool-1 housekeeper] DEBUG [HikariPool] [RRN="] - [STAN="] - HikariPool-1 - Pool stats (total=10, active=0, idle=10, waiting=0) 
2023-08-09 15:39:39,493 [HikariPool-1 housekeeper] DEBUG [HikariPool] [RRN="] - [STAN="] - HikariPool-1 - Fill pool skipped, pool is at sufficient level. 
2023-08-09 15:39:44,363 [HikariPool-1 housekeeper] DEBUG [HikariPool] [RRN="] - [STAN="] - HikariPool-1 - Pool stats (total=10, active=0, idle=10, waiting=0) 
2023-08-09 15:39:44,363 [HikariPool-1 housekeeper] DEBUG [HikariPool] [RRN="] - [STAN="] - HikariPool-1 - Fill pool skipped, pool is at sufficient level. 
2023-08-09 15:39:54,393 [HikariPool-1 housekeeper] DEBUG [HikariPool] [RRN="] - [STAN="] - HikariPool-1 - Pool stats (total=10, active=0, idle=10, waiting=0) 
2023-08-09 15:39:54,393 [HikariPool-1 housekeeper] DEBUG [HikariPool] [RRN="] - [STAN="] - HikariPool-1 - Fill pool skipped, pool is at sufficient level. 
2023-08-09 15:40:09,500 [HikariPool-1 housekeeper] DEBUG [HikariPool] [RRN="] - [STAN="] - HikariPool-1 - Pool stats (total=10, active=0, idle=10, waiting=0) 
2023-08-09 15:40:09,500 [HikariPool-1 housekeeper] DEBUG [HikariPool] [RRN="] - [STAN="] - HikariPool-1 - Fill pool skipped, pool is at sufficient level. 
2023-08-09 15:40:14,376 [HikariPool-1 housekeeper] DEBUG [HikariPool] [RRN="] - [STAN="] - HikariPool-1 - Pool stats (total=10, active=0, idle=10, waiting=0) 
2023-08-09 15:40:14,376 [HikariPool-1 housekeeper] DEBUG [HikariPool] [RRN="] - [STAN="] - HikariPool-1 - Fill pool skipped, pool is at sufficient level. 
2023-08-09 15:40:24,403 [HikariPool-1 housekeeper] DEBUG [HikariPool] [RRN="] - [STAN="] - HikariPool-1 - Pool stats (total=10, active=0, idle=10, waiting=0) 
2023-08-09 15:40:24,403 [HikariPool-1 housekeeper] DEBUG [HikariPool] [RRN="] - [STAN="] - HikariPool-1 - Fill pool skipped, pool is at sufficient level. 
2023-08-09 15:40:39,509 [HikariPool-1 housekeeper] DEBUG [HikariPool] [RRN="] - [STAN="] - HikariPool-1 - Pool stats (total=10, active=0, idle=10, waiting=0) 
2023-08-09 15:40:39,509 [HikariPool-1 housekeeper] DEBUG [HikariPool] [RRN="] - [STAN="] - HikariPool-1 - Fill pool skipped, pool is at sufficient level. 
2023-08-09 15:40:44,389 [HikariPool-1 housekeeper] DEBUG [HikariPool] [RRN="] - [STAN="] - HikariPool-1 - Pool stats (total=10, active=0, idle=10, waiting=0) 
2023-08-09 15:40:44,389 [HikariPool-1 housekeeper] DEBUG [HikariPool] [RRN="] - [STAN="] - HikariPool-1 - Fill pool skipped, pool is at sufficient level. 
2023-08-09 15:40:54,410 [HikariPool-1 housekeeper] DEBUG [HikariPool] [RRN="] - [STAN="] - HikariPool-1 - Pool stats (total=10, active=0, idle=10, waiting=0) 
2023-08-09 15:40:54,410 [HikariPool-1 housekeeper] DEBUG [HikariPool] [RRN="] - [STAN="] - HikariPool-1 - Fill pool skipped, pool is at sufficient level. 
2023-08-09 15:41:09,519 [HikariPool-1 housekeeper] DEBUG [HikariPool] [RRN="] - [STAN="] - HikariPool-1 - Pool stats (total=10, active=0, idle=10, waiting=0) 
2023-08-09 15:41:09,519 [HikariPool-1 housekeeper] DEBUG [HikariPool] [RRN="] - [STAN="] - HikariPool-1 - Fill pool skipped, pool is at sufficient level. 
2023-08-09 15:41:14,393 [HikariPool-1 housekeeper] DEBUG [HikariPool] [RRN="] - [STAN="] - HikariPool-1 - Pool stats (total=10, active=0, idle=10, waiting=0) 
2023-08-09 15:41:14,393 [HikariPool-1 housekeeper] DEBUG [HikariPool] [RRN="] - [STAN="] - HikariPool-1 - Fill pool skipped, pool is at sufficient level. 
2023-08-09 15:41:24,416 [HikariPool-1 housekeeper] DEBUG [HikariPool] [RRN="] - [STAN="] - HikariPool-1 - Pool stats (total=10, active=0, idle=10, waiting=0) 
2023-08-09 15:41:24,416 [HikariPool-1 housekeeper] DEBUG [HikariPool] [RRN="] - [STAN="] - HikariPool-1 - Fill pool skipped, pool is at sufficient level. 
2023-08-09 15:41:39,520 [HikariPool-1 housekeeper] DEBUG [HikariPool] [RRN="] - [STAN="] - HikariPool-1 - Pool stats (total=10, active=0, idle=10, waiting=0) 
2023-08-09 15:41:39,520 [HikariPool-1 housekeeper] DEBUG [HikariPool] [RRN="] - [STAN="] - HikariPool-1 - Fill pool skipped, pool is at sufficient level. 
2023-08-09 15:41:44,399 [HikariPool-1 housekeeper] DEBUG [HikariPool] [RRN="] - [STAN="] - HikariPool-1 - Pool stats (total=10, active=0, idle=10, waiting=0) 
2023-08-09 15:41:44,399 [HikariPool-1 housekeeper] DEBUG [HikariPool] [RRN="] - [STAN="] - HikariPool-1 - Fill pool skipped, pool is at sufficient level. 
2023-08-09 15:41:54,430 [HikariPool-1 housekeeper] DEBUG [HikariPool] [RRN="] - [STAN="] - HikariPool-1 - Pool stats (total=10, active=0, idle=10, waiting=0) 
2023-08-09 15:41:54,431 [HikariPool-1 housekeeper] DEBUG [HikariPool] [RRN="] - [STAN="] - HikariPool-1 - Fill pool skipped, pool is at sufficient level. 
2023-08-09 15:42:09,525 [HikariPool-1 housekeeper] DEBUG [HikariPool] [RRN="] - [STAN="] - HikariPool-1 - Pool stats (total=10, active=0, idle=10, waiting=0) 
2023-08-09 15:42:09,525 [HikariPool-1 housekeeper] DEBUG [HikariPool] [RRN="] - [STAN="] - HikariPool-1 - Fill pool skipped, pool is at sufficient level. 
2023-08-09 15:42:13,639 [HikariPool-1 connection closer] DEBUG [PoolBase] [RRN="] - [STAN="] - HikariPool-1 - Closing connection com.mysql.cj.jdbc.ConnectionImpl@1a2e1ea4: (connection has passed maxLifetime) 
2023-08-09 15:42:13,647 [HikariPool-1 connection adder] DEBUG [HikariPool] [RRN="] - [STAN="] - HikariPool-1 - Added connection com.mysql.cj.jdbc.ConnectionImpl@587e5856 
2023-08-09 15:42:13,647 [HikariPool-1 connection closer] DEBUG [HikariPool] [RRN="] - [STAN="] - HikariPool-1 - Fill pool skipped, pool is at sufficient level. 
2023-08-09 15:42:14,405 [HikariPool-1 housekeeper] DEBUG [HikariPool] [RRN="] - [STAN="] - HikariPool-1 - Pool stats (total=10, active=0, idle=10, waiting=0) 
2023-08-09 15:42:14,405 [HikariPool-1 housekeeper] DEBUG [HikariPool] [RRN="] - [STAN="] - HikariPool-1 - Fill pool skipped, pool is at sufficient level. 
2023-08-09 15:42:19,348 [HikariPool-1 connection closer] DEBUG [PoolBase] [RRN="] - [STAN="] - HikariPool-1 - Closing connection com.mysql.cj.jdbc.ConnectionImpl@436a14c9: (connection has passed maxLifetime) 
2023-08-09 15:42:19,356 [HikariPool-1 connection adder] DEBUG [HikariPool] [RRN="] - [STAN="] - HikariPool-1 - Added connection com.mysql.cj.jdbc.ConnectionImpl@6e459e2e 
2023-08-09 15:42:22,733 [HikariPool-1 connection closer] DEBUG [PoolBase] [RRN="] - [STAN="] - HikariPool-1 - Closing connection com.mysql.cj.jdbc.ConnectionImpl@4fcdb02d: (connection has passed maxLifetime) 
2023-08-09 15:42:22,742 [HikariPool-1 connection adder] DEBUG [HikariPool] [RRN="] - [STAN="] - HikariPool-1 - Added connection com.mysql.cj.jdbc.ConnectionImpl@2f789415 
2023-08-09 15:42:23,300 [HikariPool-1 connection closer] DEBUG [PoolBase] [RRN="] - [STAN="] - HikariPool-1 - Closing connection com.mysql.cj.jdbc.ConnectionImpl@7e79481a: (connection has passed maxLifetime) 
2023-08-09 15:42:23,307 [HikariPool-1 connection adder] DEBUG [HikariPool] [RRN="] - [STAN="] - HikariPool-1 - Added connection com.mysql.cj.jdbc.ConnectionImpl@1e9d3cf5 
2023-08-09 15:42:24,445 [HikariPool-1 housekeeper] DEBUG [HikariPool] [RRN="] - [STAN="] - HikariPool-1 - Pool stats (total=10, active=0, idle=10, waiting=0) 
2023-08-09 15:42:24,445 [HikariPool-1 housekeeper] DEBUG [HikariPool] [RRN="] - [STAN="] - HikariPool-1 - Fill pool skipped, pool is at sufficient level. 
2023-08-09 15:42:26,177 [HikariPool-1 connection closer] DEBUG [PoolBase] [RRN="] - [STAN="] - HikariPool-1 - Closing connection com.mysql.cj.jdbc.ConnectionImpl@a914a58: (connection has passed maxLifetime) 
2023-08-09 15:42:26,177 [HikariPool-1 connection adder] DEBUG [HikariPool] [RRN="] - [STAN="] - HikariPool-1 - Added connection com.mysql.cj.jdbc.ConnectionImpl@4f576b5a 
2023-08-09 15:42:26,970 [HikariPool-1 connection closer] DEBUG [PoolBase] [RRN="] - [STAN="] - HikariPool-1 - Closing connection com.mysql.cj.jdbc.ConnectionImpl@3f444221: (connection has passed maxLifetime) 
2023-08-09 15:42:26,986 [HikariPool-1 connection adder] DEBUG [HikariPool] [RRN="] - [STAN="] - HikariPool-1 - Added connection com.mysql.cj.jdbc.ConnectionImpl@3fe0e1a9 
2023-08-09 15:42:28,718 [HikariPool-1 connection closer] DEBUG [PoolBase] [RRN="] - [STAN="] - HikariPool-1 - Closing connection com.mysql.cj.jdbc.ConnectionImpl@1dec2f95: (connection has passed maxLifetime) 
2023-08-09 15:42:28,720 [HikariPool-1 connection adder] DEBUG [HikariPool] [RRN="] - [STAN="] - HikariPool-1 - Added connection com.mysql.cj.jdbc.ConnectionImpl@1228711f 
2023-08-09 15:42:28,726 [HikariPool-1 connection closer] DEBUG [HikariPool] [RRN="] - [STAN="] - HikariPool-1 - Fill pool skipped, pool is at sufficient level. 
2023-08-09 15:42:31,271 [HikariPool-1 connection closer] DEBUG [PoolBase] [RRN="] - [STAN="] - HikariPool-1 - Closing connection com.mysql.cj.jdbc.ConnectionImpl@6ce00620: (connection has passed maxLifetime) 
2023-08-09 15:42:31,279 [HikariPool-1 connection adder] DEBUG [HikariPool] [RRN="] - [STAN="] - HikariPool-1 - Added connection com.mysql.cj.jdbc.ConnectionImpl@133ec20d 
2023-08-09 15:42:31,287 [HikariPool-1 connection closer] DEBUG [HikariPool] [RRN="] - [STAN="] - HikariPool-1 - Fill pool skipped, pool is at sufficient level. 
2023-08-09 15:42:34,161 [HikariPool-1 connection closer] DEBUG [PoolBase] [RRN="] - [STAN="] - HikariPool-1 - Closing connection com.mysql.cj.jdbc.ConnectionImpl@66218570: (connection has passed maxLifetime) 
2023-08-09 15:42:34,168 [HikariPool-1 connection adder] DEBUG [HikariPool] [RRN="] - [STAN="] - HikariPool-1 - Added connection com.mysql.cj.jdbc.ConnectionImpl@5203c836 
2023-08-09 15:42:35,313 [HikariPool-1 connection closer] DEBUG [PoolBase] [RRN="] - [STAN="] - HikariPool-1 - Closing connection com.mysql.cj.jdbc.ConnectionImpl@1a18cdaa: (connection has passed maxLifetime) 
2023-08-09 15:42:35,321 [HikariPool-1 connection adder] DEBUG [HikariPool] [RRN="] - [STAN="] - HikariPool-1 - Added connection com.mysql.cj.jdbc.ConnectionImpl@5740cf9a 
2023-08-09 15:42:35,623 [HikariPool-1 connection closer] DEBUG [PoolBase] [RRN="] - [STAN="] - HikariPool-1 - Closing connection com.mysql.cj.jdbc.ConnectionImpl@3c4952fc: (connection has passed maxLifetime) 
2023-08-09 15:42:35,623 [HikariPool-1 connection adder] DEBUG [HikariPool] [RRN="] - [STAN="] - HikariPool-1 - Added connection com.mysql.cj.jdbc.ConnectionImpl@63ea94c7 
2023-08-09 15:42:36,572 [HikariPool-1 connection closer] DEBUG [PoolBase] [RRN="] - [STAN="] - HikariPool-1 - Closing connection com.mysql.cj.jdbc.ConnectionImpl@1e56b755: (connection has passed maxLifetime) 
2023-08-09 15:42:36,583 [HikariPool-1 connection adder] DEBUG [HikariPool] [RRN="] - [STAN="] - HikariPool-1 - Added connection com.mysql.cj.jdbc.ConnectionImpl@167dc5a1 
2023-08-09 15:42:37,271 [HikariPool-1 connection closer] DEBUG [PoolBase] [RRN="] - [STAN="] - HikariPool-1 - Closing connection com.mysql.cj.jdbc.ConnectionImpl@4d86dde9: (connection has passed maxLifetime) 
2023-08-09 15:42:37,278 [HikariPool-1 connection adder] DEBUG [HikariPool] [RRN="] - [STAN="] - HikariPool-1 - Added connection com.mysql.cj.jdbc.ConnectionImpl@27a15112 
2023-08-09 15:42:38,142 [HikariPool-1 connection closer] DEBUG [PoolBase] [RRN="] - [STAN="] - HikariPool-1 - Closing connection com.mysql.cj.jdbc.ConnectionImpl@6fd5ca7b: (connection has passed maxLifetime) 
2023-08-09 15:42:38,142 [HikariPool-1 connection adder] DEBUG [HikariPool] [RRN="] - [STAN="] - HikariPool-1 - Added connection com.mysql.cj.jdbc.ConnectionImpl@22d79efc 
2023-08-09 15:42:39,542 [HikariPool-1 housekeeper] DEBUG [HikariPool] [RRN="] - [STAN="] - HikariPool-1 - Pool stats (total=10, active=0, idle=10, waiting=0) 
2023-08-09 15:42:39,543 [HikariPool-1 housekeeper] DEBUG [HikariPool] [RRN="] - [STAN="] - HikariPool-1 - Fill pool skipped, pool is at sufficient level. 
2023-08-09 15:42:39,641 [HikariPool-1 connection closer] DEBUG [PoolBase] [RRN="] - [STAN="] - HikariPool-1 - Closing connection com.mysql.cj.jdbc.ConnectionImpl@43cb5e98: (connection has passed maxLifetime) 
2023-08-09 15:42:39,641 [HikariPool-1 connection adder] DEBUG [HikariPool] [RRN="] - [STAN="] - HikariPool-1 - Added connection com.mysql.cj.jdbc.ConnectionImpl@107cdbab 
2023-08-09 15:42:40,217 [HikariPool-1 connection closer] DEBUG [PoolBase] [RRN="] - [STAN="] - HikariPool-1 - Closing connection com.mysql.cj.jdbc.ConnectionImpl@45a7d749: (connection has passed maxLifetime) 
2023-08-09 15:42:40,225 [HikariPool-1 connection adder] DEBUG [HikariPool] [RRN="] - [STAN="] - HikariPool-1 - Added connection com.mysql.cj.jdbc.ConnectionImpl@5141d190 
2023-08-09 15:42:42,856 [HikariPool-1 connection closer] DEBUG [PoolBase] [RRN="] - [STAN="] - HikariPool-1 - Closing connection com.mysql.cj.jdbc.ConnectionImpl@18fbdfd: (connection has passed maxLifetime) 
2023-08-09 15:42:42,864 [HikariPool-1 connection adder] DEBUG [HikariPool] [RRN="] - [STAN="] - HikariPool-1 - Added connection com.mysql.cj.jdbc.ConnectionImpl@133f9cb0 
2023-08-09 15:42:44,179 [HikariPool-1 connection closer] DEBUG [PoolBase] [RRN="] - [STAN="] - HikariPool-1 - Closing connection com.mysql.cj.jdbc.ConnectionImpl@24a6f106: (connection has passed maxLifetime) 
2023-08-09 15:42:44,187 [HikariPool-1 connection adder] DEBUG [HikariPool] [RRN="] - [STAN="] - HikariPool-1 - Added connection com.mysql.cj.jdbc.ConnectionImpl@60da261b 
2023-08-09 15:42:44,419 [HikariPool-1 housekeeper] DEBUG [HikariPool] [RRN="] - [STAN="] - HikariPool-1 - Pool stats (total=10, active=0, idle=10, waiting=0) 
2023-08-09 15:42:44,419 [HikariPool-1 housekeeper] DEBUG [HikariPool] [RRN="] - [STAN="] - HikariPool-1 - Fill pool skipped, pool is at sufficient level. 
2023-08-09 15:42:46,382 [HikariPool-1 connection closer] DEBUG [PoolBase] [RRN="] - [STAN="] - HikariPool-1 - Closing connection com.mysql.cj.jdbc.ConnectionImpl@69ba6ec6: (connection has passed maxLifetime) 
2023-08-09 15:42:46,390 [HikariPool-1 connection adder] DEBUG [HikariPool] [RRN="] - [STAN="] - HikariPool-1 - Added connection com.mysql.cj.jdbc.ConnectionImpl@42f861b3 
2023-08-09 15:42:47,502 [HikariPool-1 connection closer] DEBUG [PoolBase] [RRN="] - [STAN="] - HikariPool-1 - Closing connection com.mysql.cj.jdbc.ConnectionImpl@5a7bbff2: (connection has passed maxLifetime) 
2023-08-09 15:42:47,512 [HikariPool-1 connection adder] DEBUG [HikariPool] [RRN="] - [STAN="] - HikariPool-1 - Added connection com.mysql.cj.jdbc.ConnectionImpl@47c25b40 
2023-08-09 15:42:48,382 [HikariPool-1 connection closer] DEBUG [PoolBase] [RRN="] - [STAN="] - HikariPool-1 - Closing connection com.mysql.cj.jdbc.ConnectionImpl@14676abb: (connection has passed maxLifetime) 
2023-08-09 15:42:48,382 [HikariPool-1 connection adder] DEBUG [HikariPool] [RRN="] - [STAN="] - HikariPool-1 - Added connection com.mysql.cj.jdbc.ConnectionImpl@4f2a8496 
2023-08-09 15:42:48,614 [HikariPool-1 connection closer] DEBUG [PoolBase] [RRN="] - [STAN="] - HikariPool-1 - Closing connection com.mysql.cj.jdbc.ConnectionImpl@436640e1: (connection has passed maxLifetime) 
2023-08-09 15:42:48,621 [HikariPool-1 connection adder] DEBUG [HikariPool] [RRN="] - [STAN="] - HikariPool-1 - Added connection com.mysql.cj.jdbc.ConnectionImpl@7578a3ae 
2023-08-09 15:42:50,494 [HikariPool-1 connection closer] DEBUG [PoolBase] [RRN="] - [STAN="] - HikariPool-1 - Closing connection com.mysql.cj.jdbc.ConnectionImpl@5828f10d: (connection has passed maxLifetime) 
2023-08-09 15:42:50,494 [HikariPool-1 connection adder] DEBUG [HikariPool] [RRN="] - [STAN="] - HikariPool-1 - Added connection com.mysql.cj.jdbc.ConnectionImpl@4fb8279c 
2023-08-09 15:42:51,456 [HikariPool-1 connection closer] DEBUG [PoolBase] [RRN="] - [STAN="] - HikariPool-1 - Closing connection com.mysql.cj.jdbc.ConnectionImpl@38070e42: (connection has passed maxLifetime) 
2023-08-09 15:42:51,462 [HikariPool-1 connection adder] DEBUG [HikariPool] [RRN="] - [STAN="] - HikariPool-1 - Added connection com.mysql.cj.jdbc.ConnectionImpl@527f8e7b 
2023-08-09 15:42:52,358 [HikariPool-1 connection closer] DEBUG [PoolBase] [RRN="] - [STAN="] - HikariPool-1 - Closing connection com.mysql.cj.jdbc.ConnectionImpl@4373ddc: (connection has passed maxLifetime) 
2023-08-09 15:42:52,358 [HikariPool-1 connection adder] DEBUG [HikariPool] [RRN="] - [STAN="] - HikariPool-1 - Added connection com.mysql.cj.jdbc.ConnectionImpl@199ff8a9 
2023-08-09 15:42:52,484 [HikariPool-1 connection closer] DEBUG [PoolBase] [RRN="] - [STAN="] - HikariPool-1 - Closing connection com.mysql.cj.jdbc.ConnectionImpl@42484235: (connection has passed maxLifetime) 
2023-08-09 15:42:52,492 [HikariPool-1 connection adder] DEBUG [HikariPool] [RRN="] - [STAN="] - HikariPool-1 - Added connection com.mysql.cj.jdbc.ConnectionImpl@28c8459a 
2023-08-09 15:42:54,456 [HikariPool-1 housekeeper] DEBUG [HikariPool] [RRN="] - [STAN="] - HikariPool-1 - Pool stats (total=10, active=0, idle=10, waiting=0) 
2023-08-09 15:42:54,456 [HikariPool-1 housekeeper] DEBUG [HikariPool] [RRN="] - [STAN="] - HikariPool-1 - Fill pool skipped, pool is at sufficient level. 
2023-08-09 15:43:02,015 [HikariPool-1 connection closer] DEBUG [PoolBase] [RRN="] - [STAN="] - HikariPool-1 - Closing connection com.mysql.cj.jdbc.ConnectionImpl@1915fb36: (connection has passed maxLifetime) 
2023-08-09 15:43:02,015 [HikariPool-1 connection adder] DEBUG [HikariPool] [RRN="] - [STAN="] - HikariPool-1 - Added connection com.mysql.cj.jdbc.ConnectionImpl@36fcd050 
2023-08-09 15:43:03,675 [HikariPool-1 connection closer] DEBUG [PoolBase] [RRN="] - [STAN="] - HikariPool-1 - Closing connection com.mysql.cj.jdbc.ConnectionImpl@41e9ee4f: (connection has passed maxLifetime) 
2023-08-09 15:43:03,675 [HikariPool-1 connection adder] DEBUG [HikariPool] [RRN="] - [STAN="] - HikariPool-1 - Added connection com.mysql.cj.jdbc.ConnectionImpl@6fd4240e 
2023-08-09 15:43:07,516 [HikariPool-1 connection closer] DEBUG [PoolBase] [RRN="] - [STAN="] - HikariPool-1 - Closing connection com.mysql.cj.jdbc.ConnectionImpl@25882806: (connection has passed maxLifetime) 
2023-08-09 15:43:07,516 [HikariPool-1 connection adder] DEBUG [HikariPool] [RRN="] - [STAN="] - HikariPool-1 - Added connection com.mysql.cj.jdbc.ConnectionImpl@2ee92e35 
2023-08-09 15:43:09,144 [HikariPool-1 connection closer] DEBUG [PoolBase] [RRN="] - [STAN="] - HikariPool-1 - Closing connection com.mysql.cj.jdbc.ConnectionImpl@64b5223d: (connection has passed maxLifetime) 
2023-08-09 15:43:09,144 [HikariPool-1 connection adder] DEBUG [HikariPool] [RRN="] - [STAN="] - HikariPool-1 - Added connection com.mysql.cj.jdbc.ConnectionImpl@1f0d06ee 
2023-08-09 15:43:09,550 [HikariPool-1 housekeeper] DEBUG [HikariPool] [RRN="] - [STAN="] - HikariPool-1 - Pool stats (total=10, active=0, idle=10, waiting=0) 
2023-08-09 15:43:09,550 [HikariPool-1 housekeeper] DEBUG [HikariPool] [RRN="] - [STAN="] - HikariPool-1 - Fill pool skipped, pool is at sufficient level. 
2023-08-09 15:43:14,422 [HikariPool-1 housekeeper] DEBUG [HikariPool] [RRN="] - [STAN="] - HikariPool-1 - Pool stats (total=10, active=0, idle=10, waiting=0) 
2023-08-09 15:43:14,423 [HikariPool-1 housekeeper] DEBUG [HikariPool] [RRN="] - [STAN="] - HikariPool-1 - Fill pool skipped, pool is at sufficient level. 
2023-08-09 15:43:24,463 [HikariPool-1 housekeeper] DEBUG [HikariPool] [RRN="] - [STAN="] - HikariPool-1 - Pool stats (total=10, active=0, idle=10, waiting=0) 
2023-08-09 15:43:24,463 [HikariPool-1 housekeeper] DEBUG [HikariPool] [RRN="] - [STAN="] - HikariPool-1 - Fill pool skipped, pool is at sufficient level. 
2023-08-09 15:43:39,566 [HikariPool-1 housekeeper] DEBUG [HikariPool] [RRN="] - [STAN="] - HikariPool-1 - Pool stats (total=10, active=0, idle=10, waiting=0) 
2023-08-09 15:43:39,566 [HikariPool-1 housekeeper] DEBUG [HikariPool] [RRN="] - [STAN="] - HikariPool-1 - Fill pool skipped, pool is at sufficient level. 
2023-08-09 15:43:44,426 [HikariPool-1 housekeeper] DEBUG [HikariPool] [RRN="] - [STAN="] - HikariPool-1 - Pool stats (total=10, active=0, idle=10, waiting=0) 
2023-08-09 15:43:44,426 [HikariPool-1 housekeeper] DEBUG [HikariPool] [RRN="] - [STAN="] - HikariPool-1 - Fill pool skipped, pool is at sufficient level. 
2023-08-09 15:43:54,470 [HikariPool-1 housekeeper] DEBUG [HikariPool] [RRN="] - [STAN="] - HikariPool-1 - Pool stats (total=10, active=0, idle=10, waiting=0) 
2023-08-09 15:43:54,470 [HikariPool-1 housekeeper] DEBUG [HikariPool] [RRN="] - [STAN="] - HikariPool-1 - Fill pool skipped, pool is at sufficient level. 
2023-08-09 15:44:09,574 [HikariPool-1 housekeeper] DEBUG [HikariPool] [RRN="] - [STAN="] - HikariPool-1 - Pool stats (total=10, active=0, idle=10, waiting=0) 
2023-08-09 15:44:09,574 [HikariPool-1 housekeeper] DEBUG [HikariPool] [RRN="] - [STAN="] - HikariPool-1 - Fill pool skipped, pool is at sufficient level. 
2023-08-09 15:44:14,433 [HikariPool-1 housekeeper] DEBUG [HikariPool] [RRN="] - [STAN="] - HikariPool-1 - Pool stats (total=10, active=0, idle=10, waiting=0) 
2023-08-09 15:44:14,433 [HikariPool-1 housekeeper] DEBUG [HikariPool] [RRN="] - [STAN="] - HikariPool-1 - Fill pool skipped, pool is at sufficient level. 
2023-08-09 15:44:24,477 [HikariPool-1 housekeeper] DEBUG [HikariPool] [RRN="] - [STAN="] - HikariPool-1 - Pool stats (total=10, active=0, idle=10, waiting=0) 
2023-08-09 15:44:24,477 [HikariPool-1 housekeeper] DEBUG [HikariPool] [RRN="] - [STAN="] - HikariPool-1 - Fill pool skipped, pool is at sufficient level. 
2023-08-09 15:44:39,578 [HikariPool-1 housekeeper] DEBUG [HikariPool] [RRN="] - [STAN="] - HikariPool-1 - Pool stats (total=10, active=0, idle=10, waiting=0) 
2023-08-09 15:44:39,578 [HikariPool-1 housekeeper] DEBUG [HikariPool] [RRN="] - [STAN="] - HikariPool-1 - Fill pool skipped, pool is at sufficient level. 
2023-08-09 15:44:44,444 [HikariPool-1 housekeeper] DEBUG [HikariPool] [RRN="] - [STAN="] - HikariPool-1 - Pool stats (total=10, active=0, idle=10, waiting=0) 
2023-08-09 15:44:44,444 [HikariPool-1 housekeeper] DEBUG [HikariPool] [RRN="] - [STAN="] - HikariPool-1 - Fill pool skipped, pool is at sufficient level. 
2023-08-09 15:44:54,479 [HikariPool-1 housekeeper] DEBUG [HikariPool] [RRN="] - [STAN="] - HikariPool-1 - Pool stats (total=10, active=0, idle=10, waiting=0) 
2023-08-09 15:44:54,479 [HikariPool-1 housekeeper] DEBUG [HikariPool] [RRN="] - [STAN="] - HikariPool-1 - Fill pool skipped, pool is at sufficient level. 
2023-08-09 15:45:09,583 [HikariPool-1 housekeeper] DEBUG [HikariPool] [RRN="] - [STAN="] - HikariPool-1 - Pool stats (total=10, active=0, idle=10, waiting=0) 
2023-08-09 15:45:09,583 [HikariPool-1 housekeeper] DEBUG [HikariPool] [RRN="] - [STAN="] - HikariPool-1 - Fill pool skipped, pool is at sufficient level. 
2023-08-09 15:45:14,458 [HikariPool-1 housekeeper] DEBUG [HikariPool] [RRN="] - [STAN="] - HikariPool-1 - Pool stats (total=10, active=0, idle=10, waiting=0) 
2023-08-09 15:45:14,458 [HikariPool-1 housekeeper] DEBUG [HikariPool] [RRN="] - [STAN="] - HikariPool-1 - Fill pool skipped, pool is at sufficient level. 
2023-08-09 15:45:24,485 [HikariPool-1 housekeeper] DEBUG [HikariPool] [RRN="] - [STAN="] - HikariPool-1 - Pool stats (total=10, active=0, idle=10, waiting=0) 
2023-08-09 15:45:24,485 [HikariPool-1 housekeeper] DEBUG [HikariPool] [RRN="] - [STAN="] - HikariPool-1 - Fill pool skipped, pool is at sufficient level. 
2023-08-09 15:45:39,588 [HikariPool-1 housekeeper] DEBUG [HikariPool] [RRN="] - [STAN="] - HikariPool-1 - Pool stats (total=10, active=0, idle=10, waiting=0) 
2023-08-09 15:45:39,589 [HikariPool-1 housekeeper] DEBUG [HikariPool] [RRN="] - [STAN="] - HikariPool-1 - Fill pool skipped, pool is at sufficient level. 
2023-08-09 15:45:44,467 [HikariPool-1 housekeeper] DEBUG [HikariPool] [RRN="] - [STAN="] - HikariPool-1 - Pool stats (total=10, active=0, idle=10, waiting=0) 
2023-08-09 15:45:44,467 [HikariPool-1 housekeeper] DEBUG [HikariPool] [RRN="] - [STAN="] - HikariPool-1 - Fill pool skipped, pool is at sufficient level. 
2023-08-09 15:45:54,498 [HikariPool-1 housekeeper] DEBUG [HikariPool] [RRN="] - [STAN="] - HikariPool-1 - Pool stats (total=10, active=0, idle=10, waiting=0) 
2023-08-09 15:45:54,498 [HikariPool-1 housekeeper] DEBUG [HikariPool] [RRN="] - [STAN="] - HikariPool-1 - Fill pool skipped, pool is at sufficient level. 
2023-08-09 15:46:09,599 [HikariPool-1 housekeeper] DEBUG [HikariPool] [RRN="] - [STAN="] - HikariPool-1 - Pool stats (total=10, active=0, idle=10, waiting=0) 
2023-08-09 15:46:09,599 [HikariPool-1 housekeeper] DEBUG [HikariPool] [RRN="] - [STAN="] - HikariPool-1 - Fill pool skipped, pool is at sufficient level. 
2023-08-09 16:05:24,096 [HikariPool-1 housekeeper] WARN  [HikariPool] [RRN="] - [STAN="] - HikariPool-1 - Thread starvation or clock leap detected (housekeeper delta=19m39s645ms754µs900ns). 
2023-08-09 16:05:24,096 [HikariPool-1 housekeeper] DEBUG [HikariPool] [RRN="] - [STAN="] - HikariPool-1 - Pool stats (total=10, active=0, idle=10, waiting=0) 
2023-08-09 16:05:24,096 [HikariPool-1 housekeeper] DEBUG [HikariPool] [RRN="] - [STAN="] - HikariPool-1 - Fill pool skipped, pool is at sufficient level. 
2023-08-09 16:05:34,137 [HikariPool-1 housekeeper] WARN  [HikariPool] [RRN="] - [STAN="] - HikariPool-1 - Thread starvation or clock leap detected (housekeeper delta=19m39s653ms739µs200ns). 
2023-08-09 16:05:34,137 [HikariPool-1 housekeeper] DEBUG [HikariPool] [RRN="] - [STAN="] - HikariPool-1 - Pool stats (total=10, active=0, idle=10, waiting=0) 
2023-08-09 16:05:34,137 [HikariPool-1 housekeeper] DEBUG [HikariPool] [RRN="] - [STAN="] - HikariPool-1 - Fill pool skipped, pool is at sufficient level. 
2023-08-09 16:05:49,227 [HikariPool-1 housekeeper] WARN  [HikariPool] [RRN="] - [STAN="] - HikariPool-1 - Thread starvation or clock leap detected (housekeeper delta=19m39s644ms150µs300ns). 
2023-08-09 16:05:49,227 [HikariPool-1 housekeeper] DEBUG [HikariPool] [RRN="] - [STAN="] - HikariPool-1 - Pool stats (total=10, active=0, idle=10, waiting=0) 
2023-08-09 16:05:49,227 [HikariPool-1 housekeeper] DEBUG [HikariPool] [RRN="] - [STAN="] - HikariPool-1 - Fill pool skipped, pool is at sufficient level. 
2023-08-09 16:05:54,099 [HikariPool-1 housekeeper] DEBUG [HikariPool] [RRN="] - [STAN="] - HikariPool-1 - Pool stats (total=10, active=0, idle=10, waiting=0) 
2023-08-09 16:05:54,099 [HikariPool-1 housekeeper] DEBUG [HikariPool] [RRN="] - [STAN="] - HikariPool-1 - Fill pool skipped, pool is at sufficient level. 
2023-08-09 16:06:04,152 [HikariPool-1 housekeeper] DEBUG [HikariPool] [RRN="] - [STAN="] - HikariPool-1 - Pool stats (total=10, active=0, idle=10, waiting=0) 
2023-08-09 16:06:04,152 [HikariPool-1 housekeeper] DEBUG [HikariPool] [RRN="] - [STAN="] - HikariPool-1 - Fill pool skipped, pool is at sufficient level. 
2023-08-09 16:06:19,239 [HikariPool-1 housekeeper] DEBUG [HikariPool] [RRN="] - [STAN="] - HikariPool-1 - Pool stats (total=10, active=0, idle=10, waiting=0) 
2023-08-09 16:06:19,239 [HikariPool-1 housekeeper] DEBUG [HikariPool] [RRN="] - [STAN="] - HikariPool-1 - Fill pool skipped, pool is at sufficient level. 
2023-08-09 16:06:24,106 [HikariPool-1 housekeeper] DEBUG [HikariPool] [RRN="] - [STAN="] - HikariPool-1 - Pool stats (total=10, active=0, idle=10, waiting=0) 
2023-08-09 16:06:24,106 [HikariPool-1 housekeeper] DEBUG [HikariPool] [RRN="] - [STAN="] - HikariPool-1 - Fill pool skipped, pool is at sufficient level. 
2023-08-09 16:06:34,166 [HikariPool-1 housekeeper] DEBUG [HikariPool] [RRN="] - [STAN="] - HikariPool-1 - Pool stats (total=10, active=0, idle=10, waiting=0) 
2023-08-09 16:06:34,166 [HikariPool-1 housekeeper] DEBUG [HikariPool] [RRN="] - [STAN="] - HikariPool-1 - Fill pool skipped, pool is at sufficient level. 
2023-08-09 16:06:49,256 [HikariPool-1 housekeeper] DEBUG [HikariPool] [RRN="] - [STAN="] - HikariPool-1 - Pool stats (total=10, active=0, idle=10, waiting=0) 
2023-08-09 16:06:49,256 [HikariPool-1 housekeeper] DEBUG [HikariPool] [RRN="] - [STAN="] - HikariPool-1 - Fill pool skipped, pool is at sufficient level. 
2023-08-09 16:06:54,122 [HikariPool-1 housekeeper] DEBUG [HikariPool] [RRN="] - [STAN="] - HikariPool-1 - Pool stats (total=10, active=0, idle=10, waiting=0) 
2023-08-09 16:06:54,122 [HikariPool-1 housekeeper] DEBUG [HikariPool] [RRN="] - [STAN="] - HikariPool-1 - Fill pool skipped, pool is at sufficient level. 
2023-08-09 16:07:04,177 [HikariPool-1 housekeeper] DEBUG [HikariPool] [RRN="] - [STAN="] - HikariPool-1 - Pool stats (total=10, active=0, idle=10, waiting=0) 
2023-08-09 16:07:04,177 [HikariPool-1 housekeeper] DEBUG [HikariPool] [RRN="] - [STAN="] - HikariPool-1 - Fill pool skipped, pool is at sufficient level. 
2023-08-09 16:07:19,268 [HikariPool-1 housekeeper] DEBUG [HikariPool] [RRN="] - [STAN="] - HikariPool-1 - Pool stats (total=10, active=0, idle=10, waiting=0) 
2023-08-09 16:07:19,268 [HikariPool-1 housekeeper] DEBUG [HikariPool] [RRN="] - [STAN="] - HikariPool-1 - Fill pool skipped, pool is at sufficient level. 
2023-08-09 16:07:24,124 [HikariPool-1 housekeeper] DEBUG [HikariPool] [RRN="] - [STAN="] - HikariPool-1 - Pool stats (total=10, active=0, idle=10, waiting=0) 
2023-08-09 16:07:24,124 [HikariPool-1 housekeeper] DEBUG [HikariPool] [RRN="] - [STAN="] - HikariPool-1 - Fill pool skipped, pool is at sufficient level. 
2023-08-09 16:07:34,191 [HikariPool-1 housekeeper] DEBUG [HikariPool] [RRN="] - [STAN="] - HikariPool-1 - Pool stats (total=10, active=0, idle=10, waiting=0) 
2023-08-09 16:07:34,191 [HikariPool-1 housekeeper] DEBUG [HikariPool] [RRN="] - [STAN="] - HikariPool-1 - Fill pool skipped, pool is at sufficient level. 
2023-08-09 16:07:49,283 [HikariPool-1 housekeeper] DEBUG [HikariPool] [RRN="] - [STAN="] - HikariPool-1 - Pool stats (total=10, active=0, idle=10, waiting=0) 
2023-08-09 16:07:49,283 [HikariPool-1 housekeeper] DEBUG [HikariPool] [RRN="] - [STAN="] - HikariPool-1 - Fill pool skipped, pool is at sufficient level. 
2023-08-09 16:07:54,135 [HikariPool-1 housekeeper] DEBUG [HikariPool] [RRN="] - [STAN="] - HikariPool-1 - Pool stats (total=10, active=0, idle=10, waiting=0) 
2023-08-09 16:07:54,135 [HikariPool-1 housekeeper] DEBUG [HikariPool] [RRN="] - [STAN="] - HikariPool-1 - Fill pool skipped, pool is at sufficient level. 
2023-08-09 16:08:04,198 [HikariPool-1 housekeeper] DEBUG [HikariPool] [RRN="] - [STAN="] - HikariPool-1 - Pool stats (total=10, active=0, idle=10, waiting=0) 
2023-08-09 16:08:04,198 [HikariPool-1 housekeeper] DEBUG [HikariPool] [RRN="] - [STAN="] - HikariPool-1 - Fill pool skipped, pool is at sufficient level. 
2023-08-09 16:08:19,286 [HikariPool-1 housekeeper] DEBUG [HikariPool] [RRN="] - [STAN="] - HikariPool-1 - Pool stats (total=10, active=0, idle=10, waiting=0) 
2023-08-09 16:08:19,286 [HikariPool-1 housekeeper] DEBUG [HikariPool] [RRN="] - [STAN="] - HikariPool-1 - Fill pool skipped, pool is at sufficient level. 
2023-08-09 16:08:24,152 [HikariPool-1 housekeeper] DEBUG [HikariPool] [RRN="] - [STAN="] - HikariPool-1 - Pool stats (total=10, active=0, idle=10, waiting=0) 
2023-08-09 16:08:24,152 [HikariPool-1 housekeeper] DEBUG [HikariPool] [RRN="] - [STAN="] - HikariPool-1 - Fill pool skipped, pool is at sufficient level. 
2023-08-09 16:08:34,202 [HikariPool-1 housekeeper] DEBUG [HikariPool] [RRN="] - [STAN="] - HikariPool-1 - Pool stats (total=10, active=0, idle=10, waiting=0) 
2023-08-09 16:08:34,202 [HikariPool-1 housekeeper] DEBUG [HikariPool] [RRN="] - [STAN="] - HikariPool-1 - Fill pool skipped, pool is at sufficient level. 
2023-08-09 16:08:49,301 [HikariPool-1 housekeeper] DEBUG [HikariPool] [RRN="] - [STAN="] - HikariPool-1 - Pool stats (total=10, active=0, idle=10, waiting=0) 
2023-08-09 16:08:49,301 [HikariPool-1 housekeeper] DEBUG [HikariPool] [RRN="] - [STAN="] - HikariPool-1 - Fill pool skipped, pool is at sufficient level. 
2023-08-09 16:08:54,164 [HikariPool-1 housekeeper] DEBUG [HikariPool] [RRN="] - [STAN="] - HikariPool-1 - Pool stats (total=10, active=0, idle=10, waiting=0) 
2023-08-09 16:08:54,164 [HikariPool-1 housekeeper] DEBUG [HikariPool] [RRN="] - [STAN="] - HikariPool-1 - Fill pool skipped, pool is at sufficient level. 
2023-08-09 16:09:04,206 [HikariPool-1 housekeeper] DEBUG [HikariPool] [RRN="] - [STAN="] - HikariPool-1 - Pool stats (total=10, active=0, idle=10, waiting=0) 
2023-08-09 16:09:04,206 [HikariPool-1 housekeeper] DEBUG [HikariPool] [RRN="] - [STAN="] - HikariPool-1 - Fill pool skipped, pool is at sufficient level. 
2023-08-09 16:09:19,316 [HikariPool-1 housekeeper] DEBUG [HikariPool] [RRN="] - [STAN="] - HikariPool-1 - Pool stats (total=10, active=0, idle=10, waiting=0) 
2023-08-09 16:09:19,316 [HikariPool-1 housekeeper] DEBUG [HikariPool] [RRN="] - [STAN="] - HikariPool-1 - Fill pool skipped, pool is at sufficient level. 
2023-08-09 16:09:24,167 [HikariPool-1 housekeeper] DEBUG [HikariPool] [RRN="] - [STAN="] - HikariPool-1 - Pool stats (total=10, active=0, idle=10, waiting=0) 
2023-08-09 16:09:24,167 [HikariPool-1 housekeeper] DEBUG [HikariPool] [RRN="] - [STAN="] - HikariPool-1 - Fill pool skipped, pool is at sufficient level. 
2023-08-09 16:09:34,207 [HikariPool-1 housekeeper] DEBUG [HikariPool] [RRN="] - [STAN="] - HikariPool-1 - Pool stats (total=10, active=0, idle=10, waiting=0) 
2023-08-09 16:09:34,207 [HikariPool-1 housekeeper] DEBUG [HikariPool] [RRN="] - [STAN="] - HikariPool-1 - Fill pool skipped, pool is at sufficient level. 
2023-08-09 16:09:49,322 [HikariPool-1 housekeeper] DEBUG [HikariPool] [RRN="] - [STAN="] - HikariPool-1 - Pool stats (total=10, active=0, idle=10, waiting=0) 
2023-08-09 16:09:49,322 [HikariPool-1 housekeeper] DEBUG [HikariPool] [RRN="] - [STAN="] - HikariPool-1 - Fill pool skipped, pool is at sufficient level. 
2023-08-09 16:09:54,181 [HikariPool-1 housekeeper] DEBUG [HikariPool] [RRN="] - [STAN="] - HikariPool-1 - Pool stats (total=10, active=0, idle=10, waiting=0) 
2023-08-09 16:09:54,181 [HikariPool-1 housekeeper] DEBUG [HikariPool] [RRN="] - [STAN="] - HikariPool-1 - Fill pool skipped, pool is at sufficient level. 
2023-08-09 16:10:04,217 [HikariPool-1 housekeeper] DEBUG [HikariPool] [RRN="] - [STAN="] - HikariPool-1 - Pool stats (total=10, active=0, idle=10, waiting=0) 
2023-08-09 16:10:04,217 [HikariPool-1 housekeeper] DEBUG [HikariPool] [RRN="] - [STAN="] - HikariPool-1 - Fill pool skipped, pool is at sufficient level. 
2023-08-09 16:10:19,335 [HikariPool-1 housekeeper] DEBUG [HikariPool] [RRN="] - [STAN="] - HikariPool-1 - Pool stats (total=10, active=0, idle=10, waiting=0) 
2023-08-09 16:10:19,335 [HikariPool-1 housekeeper] DEBUG [HikariPool] [RRN="] - [STAN="] - HikariPool-1 - Fill pool skipped, pool is at sufficient level. 
2023-08-09 16:10:24,194 [HikariPool-1 housekeeper] DEBUG [HikariPool] [RRN="] - [STAN="] - HikariPool-1 - Pool stats (total=10, active=0, idle=10, waiting=0) 
2023-08-09 16:10:24,194 [HikariPool-1 housekeeper] DEBUG [HikariPool] [RRN="] - [STAN="] - HikariPool-1 - Fill pool skipped, pool is at sufficient level. 
2023-08-09 16:10:34,224 [HikariPool-1 housekeeper] DEBUG [HikariPool] [RRN="] - [STAN="] - HikariPool-1 - Pool stats (total=10, active=0, idle=10, waiting=0) 
2023-08-09 16:10:34,224 [HikariPool-1 housekeeper] DEBUG [HikariPool] [RRN="] - [STAN="] - HikariPool-1 - Fill pool skipped, pool is at sufficient level. 
2023-08-09 16:10:49,342 [HikariPool-1 housekeeper] DEBUG [HikariPool] [RRN="] - [STAN="] - HikariPool-1 - Pool stats (total=10, active=0, idle=10, waiting=0) 
2023-08-09 16:10:49,342 [HikariPool-1 housekeeper] DEBUG [HikariPool] [RRN="] - [STAN="] - HikariPool-1 - Fill pool skipped, pool is at sufficient level. 
2023-08-09 16:10:54,199 [HikariPool-1 housekeeper] DEBUG [HikariPool] [RRN="] - [STAN="] - HikariPool-1 - Pool stats (total=10, active=0, idle=10, waiting=0) 
2023-08-09 16:10:54,199 [HikariPool-1 housekeeper] DEBUG [HikariPool] [RRN="] - [STAN="] - HikariPool-1 - Fill pool skipped, pool is at sufficient level. 
2023-08-09 16:11:04,227 [HikariPool-1 housekeeper] DEBUG [HikariPool] [RRN="] - [STAN="] - HikariPool-1 - Pool stats (total=10, active=0, idle=10, waiting=0) 
2023-08-09 16:11:04,227 [HikariPool-1 housekeeper] DEBUG [HikariPool] [RRN="] - [STAN="] - HikariPool-1 - Fill pool skipped, pool is at sufficient level. 
2023-08-09 16:11:19,344 [HikariPool-1 housekeeper] DEBUG [HikariPool] [RRN="] - [STAN="] - HikariPool-1 - Pool stats (total=10, active=0, idle=10, waiting=0) 
2023-08-09 16:11:19,344 [HikariPool-1 housekeeper] DEBUG [HikariPool] [RRN="] - [STAN="] - HikariPool-1 - Fill pool skipped, pool is at sufficient level. 
2023-08-09 16:11:24,209 [HikariPool-1 housekeeper] DEBUG [HikariPool] [RRN="] - [STAN="] - HikariPool-1 - Pool stats (total=10, active=0, idle=10, waiting=0) 
2023-08-09 16:11:24,209 [HikariPool-1 housekeeper] DEBUG [HikariPool] [RRN="] - [STAN="] - HikariPool-1 - Fill pool skipped, pool is at sufficient level. 
2023-08-09 16:11:34,236 [HikariPool-1 housekeeper] DEBUG [HikariPool] [RRN="] - [STAN="] - HikariPool-1 - Pool stats (total=10, active=0, idle=10, waiting=0) 
2023-08-09 16:11:34,236 [HikariPool-1 housekeeper] DEBUG [HikariPool] [RRN="] - [STAN="] - HikariPool-1 - Fill pool skipped, pool is at sufficient level. 
2023-08-09 16:11:42,657 [HikariPool-1 connection closer] DEBUG [PoolBase] [RRN="] - [STAN="] - HikariPool-1 - Closing connection com.mysql.cj.jdbc.ConnectionImpl@1e9d3cf5: (connection has passed maxLifetime) 
2023-08-09 16:11:42,657 [HikariPool-1 connection adder] DEBUG [HikariPool] [RRN="] - [STAN="] - HikariPool-1 - Added connection com.mysql.cj.jdbc.ConnectionImpl@493a9fe3 
2023-08-09 16:11:45,527 [HikariPool-1 connection closer] DEBUG [PoolBase] [RRN="] - [STAN="] - HikariPool-1 - Closing connection com.mysql.cj.jdbc.ConnectionImpl@6e459e2e: (connection has passed maxLifetime) 
2023-08-09 16:11:45,527 [HikariPool-1 connection adder] DEBUG [HikariPool] [RRN="] - [STAN="] - HikariPool-1 - Added connection com.mysql.cj.jdbc.ConnectionImpl@80795d8 
2023-08-09 16:11:49,346 [HikariPool-1 housekeeper] DEBUG [HikariPool] [RRN="] - [STAN="] - HikariPool-1 - Pool stats (total=10, active=0, idle=10, waiting=0) 
2023-08-09 16:11:49,346 [HikariPool-1 housekeeper] DEBUG [HikariPool] [RRN="] - [STAN="] - HikariPool-1 - Fill pool skipped, pool is at sufficient level. 
2023-08-09 16:11:53,627 [HikariPool-1 connection closer] DEBUG [PoolBase] [RRN="] - [STAN="] - HikariPool-1 - Closing connection com.mysql.cj.jdbc.ConnectionImpl@587e5856: (connection has passed maxLifetime) 
2023-08-09 16:11:53,627 [HikariPool-1 connection adder] DEBUG [HikariPool] [RRN="] - [STAN="] - HikariPool-1 - Added connection com.mysql.cj.jdbc.ConnectionImpl@517a3b23 
2023-08-09 16:11:54,224 [HikariPool-1 housekeeper] DEBUG [HikariPool] [RRN="] - [STAN="] - HikariPool-1 - Pool stats (total=10, active=0, idle=10, waiting=0) 
2023-08-09 16:11:54,224 [HikariPool-1 housekeeper] DEBUG [HikariPool] [RRN="] - [STAN="] - HikariPool-1 - Fill pool skipped, pool is at sufficient level. 
2023-08-09 16:11:56,246 [HikariPool-1 connection closer] DEBUG [PoolBase] [RRN="] - [STAN="] - HikariPool-1 - Closing connection com.mysql.cj.jdbc.ConnectionImpl@133ec20d: (connection has passed maxLifetime) 
2023-08-09 16:11:56,246 [HikariPool-1 connection adder] DEBUG [HikariPool] [RRN="] - [STAN="] - HikariPool-1 - Added connection com.mysql.cj.jdbc.ConnectionImpl@40bfde6d 
2023-08-09 16:11:59,483 [HikariPool-1 connection closer] DEBUG [PoolBase] [RRN="] - [STAN="] - HikariPool-1 - Closing connection com.mysql.cj.jdbc.ConnectionImpl@22d79efc: (connection has passed maxLifetime) 
2023-08-09 16:11:59,483 [HikariPool-1 connection adder] DEBUG [HikariPool] [RRN="] - [STAN="] - HikariPool-1 - Added connection com.mysql.cj.jdbc.ConnectionImpl@138d28ee 
2023-08-09 16:12:01,441 [HikariPool-1 connection closer] DEBUG [PoolBase] [RRN="] - [STAN="] - HikariPool-1 - Closing connection com.mysql.cj.jdbc.ConnectionImpl@133f9cb0: (connection has passed maxLifetime) 
2023-08-09 16:12:01,453 [HikariPool-1 connection adder] DEBUG [HikariPool] [RRN="] - [STAN="] - HikariPool-1 - Added connection com.mysql.cj.jdbc.ConnectionImpl@52b022d5 
2023-08-09 16:12:02,404 [HikariPool-1 connection closer] DEBUG [PoolBase] [RRN="] - [STAN="] - HikariPool-1 - Closing connection com.mysql.cj.jdbc.ConnectionImpl@5203c836: (connection has passed maxLifetime) 
2023-08-09 16:12:02,404 [HikariPool-1 connection adder] DEBUG [HikariPool] [RRN="] - [STAN="] - HikariPool-1 - Added connection com.mysql.cj.jdbc.ConnectionImpl@5d716b27 
2023-08-09 16:12:02,546 [HikariPool-1 connection closer] DEBUG [PoolBase] [RRN="] - [STAN="] - HikariPool-1 - Closing connection com.mysql.cj.jdbc.ConnectionImpl@47c25b40: (connection has passed maxLifetime) 
2023-08-09 16:12:02,546 [HikariPool-1 connection adder] DEBUG [HikariPool] [RRN="] - [STAN="] - HikariPool-1 - Added connection com.mysql.cj.jdbc.ConnectionImpl@63a8b75c 
2023-08-09 16:12:02,641 [HikariPool-1 connection closer] DEBUG [PoolBase] [RRN="] - [STAN="] - HikariPool-1 - Closing connection com.mysql.cj.jdbc.ConnectionImpl@27a15112: (connection has passed maxLifetime) 
2023-08-09 16:12:02,641 [HikariPool-1 connection adder] DEBUG [HikariPool] [RRN="] - [STAN="] - HikariPool-1 - Added connection com.mysql.cj.jdbc.ConnectionImpl@40bfde6d 
2023-08-09 16:12:04,238 [HikariPool-1 housekeeper] DEBUG [HikariPool] [RRN="] - [STAN="] - HikariPool-1 - Pool stats (total=10, active=0, idle=10, waiting=0) 
2023-08-09 16:12:04,238 [HikariPool-1 housekeeper] DEBUG [HikariPool] [RRN="] - [STAN="] - HikariPool-1 - Fill pool skipped, pool is at sufficient level. 
2023-08-09 16:12:05,565 [HikariPool-1 connection closer] DEBUG [PoolBase] [RRN="] - [STAN="] - HikariPool-1 - Closing connection com.mysql.cj.jdbc.ConnectionImpl@2f789415: (connection has passed maxLifetime) 
2023-08-09 16:12:05,569 [HikariPool-1 connection adder] DEBUG [HikariPool] [RRN="] - [STAN="] - HikariPool-1 - Added connection com.mysql.cj.jdbc.ConnectionImpl@182d456 
2023-08-09 16:12:06,466 [HikariPool-1 connection closer] DEBUG [PoolBase] [RRN="] - [STAN="] - HikariPool-1 - Closing connection com.mysql.cj.jdbc.ConnectionImpl@5740cf9a: (connection has passed maxLifetime) 
2023-08-09 16:12:06,473 [HikariPool-1 connection adder] DEBUG [HikariPool] [RRN="] - [STAN="] - HikariPool-1 - Added connection com.mysql.cj.jdbc.ConnectionImpl@30c93001 
2023-08-09 16:12:12,611 [HikariPool-1 connection closer] DEBUG [PoolBase] [RRN="] - [STAN="] - HikariPool-1 - Closing connection com.mysql.cj.jdbc.ConnectionImpl@167dc5a1: (connection has passed maxLifetime) 
2023-08-09 16:12:12,611 [HikariPool-1 connection adder] DEBUG [HikariPool] [RRN="] - [STAN="] - HikariPool-1 - Added connection com.mysql.cj.jdbc.ConnectionImpl@5d716b27 
2023-08-09 16:12:12,784 [HikariPool-1 connection closer] DEBUG [PoolBase] [RRN="] - [STAN="] - HikariPool-1 - Closing connection com.mysql.cj.jdbc.ConnectionImpl@107cdbab: (connection has passed maxLifetime) 
2023-08-09 16:12:12,800 [HikariPool-1 connection adder] DEBUG [HikariPool] [RRN="] - [STAN="] - HikariPool-1 - Added connection com.mysql.cj.jdbc.ConnectionImpl@36fcd050 
2023-08-09 16:12:13,052 [HikariPool-1 connection closer] DEBUG [PoolBase] [RRN="] - [STAN="] - HikariPool-1 - Closing connection com.mysql.cj.jdbc.ConnectionImpl@1228711f: (connection has passed maxLifetime) 
2023-08-09 16:12:13,052 [HikariPool-1 connection adder] DEBUG [HikariPool] [RRN="] - [STAN="] - HikariPool-1 - Added connection com.mysql.cj.jdbc.ConnectionImpl@5122797c 
2023-08-09 16:12:18,390 [HikariPool-1 connection closer] DEBUG [PoolBase] [RRN="] - [STAN="] - HikariPool-1 - Closing connection com.mysql.cj.jdbc.ConnectionImpl@4fb8279c: (connection has passed maxLifetime) 
2023-08-09 16:12:18,390 [HikariPool-1 connection adder] DEBUG [HikariPool] [RRN="] - [STAN="] - HikariPool-1 - Added connection com.mysql.cj.jdbc.ConnectionImpl@3afd154f 
2023-08-09 16:12:19,350 [HikariPool-1 housekeeper] DEBUG [HikariPool] [RRN="] - [STAN="] - HikariPool-1 - Pool stats (total=10, active=0, idle=10, waiting=0) 
2023-08-09 16:12:19,350 [HikariPool-1 housekeeper] DEBUG [HikariPool] [RRN="] - [STAN="] - HikariPool-1 - Fill pool skipped, pool is at sufficient level. 
2023-08-09 16:12:19,759 [HikariPool-1 connection closer] DEBUG [PoolBase] [RRN="] - [STAN="] - HikariPool-1 - Closing connection com.mysql.cj.jdbc.ConnectionImpl@4f576b5a: (connection has passed maxLifetime) 
2023-08-09 16:12:19,759 [HikariPool-1 connection adder] DEBUG [HikariPool] [RRN="] - [STAN="] - HikariPool-1 - Added connection com.mysql.cj.jdbc.ConnectionImpl@7c409e41 
2023-08-09 16:12:20,795 [HikariPool-1 connection closer] DEBUG [PoolBase] [RRN="] - [STAN="] - HikariPool-1 - Closing connection com.mysql.cj.jdbc.ConnectionImpl@3fe0e1a9: (connection has passed maxLifetime) 
2023-08-09 16:12:20,795 [HikariPool-1 connection adder] DEBUG [HikariPool] [RRN="] - [STAN="] - HikariPool-1 - Added connection com.mysql.cj.jdbc.ConnectionImpl@3d7d947a 
2023-08-09 16:12:21,312 [HikariPool-1 connection closer] DEBUG [PoolBase] [RRN="] - [STAN="] - HikariPool-1 - Closing connection com.mysql.cj.jdbc.ConnectionImpl@63ea94c7: (connection has passed maxLifetime) 
2023-08-09 16:12:21,312 [HikariPool-1 connection adder] DEBUG [HikariPool] [RRN="] - [STAN="] - HikariPool-1 - Added connection com.mysql.cj.jdbc.ConnectionImpl@7bc01f74 
2023-08-09 16:12:22,677 [HikariPool-1 connection closer] DEBUG [PoolBase] [RRN="] - [STAN="] - HikariPool-1 - Closing connection com.mysql.cj.jdbc.ConnectionImpl@2ee92e35: (connection has passed maxLifetime) 
2023-08-09 16:12:22,677 [HikariPool-1 connection adder] DEBUG [HikariPool] [RRN="] - [STAN="] - HikariPool-1 - Added connection com.mysql.cj.jdbc.ConnectionImpl@64bd0876 
2023-08-09 16:12:23,195 [HikariPool-1 connection closer] DEBUG [PoolBase] [RRN="] - [STAN="] - HikariPool-1 - Closing connection com.mysql.cj.jdbc.ConnectionImpl@42f861b3: (connection has passed maxLifetime) 
2023-08-09 16:12:23,195 [HikariPool-1 connection adder] DEBUG [HikariPool] [RRN="] - [STAN="] - HikariPool-1 - Added connection com.mysql.cj.jdbc.ConnectionImpl@4a7143b5 
2023-08-09 16:12:24,105 [HikariPool-1 connection closer] DEBUG [PoolBase] [RRN="] - [STAN="] - HikariPool-1 - Closing connection com.mysql.cj.jdbc.ConnectionImpl@36fcd050: (connection has passed maxLifetime) 
2023-08-09 16:12:24,105 [HikariPool-1 connection adder] DEBUG [HikariPool] [RRN="] - [STAN="] - HikariPool-1 - Added connection com.mysql.cj.jdbc.ConnectionImpl@1befe03b 
2023-08-09 16:12:24,230 [HikariPool-1 housekeeper] DEBUG [HikariPool] [RRN="] - [STAN="] - HikariPool-1 - Pool stats (total=10, active=0, idle=10, waiting=0) 
2023-08-09 16:12:24,230 [HikariPool-1 housekeeper] DEBUG [HikariPool] [RRN="] - [STAN="] - HikariPool-1 - Fill pool skipped, pool is at sufficient level. 
2023-08-09 16:12:27,371 [HikariPool-1 connection closer] DEBUG [PoolBase] [RRN="] - [STAN="] - HikariPool-1 - Closing connection com.mysql.cj.jdbc.ConnectionImpl@7578a3ae: (connection has passed maxLifetime) 
2023-08-09 16:12:27,371 [HikariPool-1 connection adder] DEBUG [HikariPool] [RRN="] - [STAN="] - HikariPool-1 - Added connection com.mysql.cj.jdbc.ConnectionImpl@2580024d 
2023-08-09 16:12:28,065 [HikariPool-1 connection closer] DEBUG [PoolBase] [RRN="] - [STAN="] - HikariPool-1 - Closing connection com.mysql.cj.jdbc.ConnectionImpl@60da261b: (connection has passed maxLifetime) 
2023-08-09 16:12:28,069 [HikariPool-1 connection adder] DEBUG [HikariPool] [RRN="] - [STAN="] - HikariPool-1 - Added connection com.mysql.cj.jdbc.ConnectionImpl@14efc0ca 
2023-08-09 16:12:30,089 [HikariPool-1 connection closer] DEBUG [PoolBase] [RRN="] - [STAN="] - HikariPool-1 - Closing connection com.mysql.cj.jdbc.ConnectionImpl@527f8e7b: (connection has passed maxLifetime) 
2023-08-09 16:12:30,089 [HikariPool-1 connection adder] DEBUG [HikariPool] [RRN="] - [STAN="] - HikariPool-1 - Added connection com.mysql.cj.jdbc.ConnectionImpl@3a1bc7c7 
2023-08-09 16:12:33,657 [HikariPool-1 connection closer] DEBUG [PoolBase] [RRN="] - [STAN="] - HikariPool-1 - Closing connection com.mysql.cj.jdbc.ConnectionImpl@5141d190: (connection has passed maxLifetime) 
2023-08-09 16:12:33,657 [HikariPool-1 connection adder] DEBUG [HikariPool] [RRN="] - [STAN="] - HikariPool-1 - Added connection com.mysql.cj.jdbc.ConnectionImpl@46273781 
2023-08-09 16:12:34,226 [HikariPool-1 connection closer] DEBUG [PoolBase] [RRN="] - [STAN="] - HikariPool-1 - Closing connection com.mysql.cj.jdbc.ConnectionImpl@28c8459a: (connection has passed maxLifetime) 
2023-08-09 16:12:34,226 [HikariPool-1 connection adder] DEBUG [HikariPool] [RRN="] - [STAN="] - HikariPool-1 - Added connection com.mysql.cj.jdbc.ConnectionImpl@7b26cdfc 
2023-08-09 16:12:34,241 [HikariPool-1 housekeeper] DEBUG [HikariPool] [RRN="] - [STAN="] - HikariPool-1 - Pool stats (total=10, active=0, idle=10, waiting=0) 
2023-08-09 16:12:34,241 [HikariPool-1 housekeeper] DEBUG [HikariPool] [RRN="] - [STAN="] - HikariPool-1 - Fill pool skipped, pool is at sufficient level. 
2023-08-09 16:12:38,570 [HikariPool-1 connection closer] DEBUG [PoolBase] [RRN="] - [STAN="] - HikariPool-1 - Closing connection com.mysql.cj.jdbc.ConnectionImpl@199ff8a9: (connection has passed maxLifetime) 
2023-08-09 16:12:38,570 [HikariPool-1 connection adder] DEBUG [HikariPool] [RRN="] - [STAN="] - HikariPool-1 - Added connection com.mysql.cj.jdbc.ConnectionImpl@36fcd050 
2023-08-09 16:12:43,468 [HikariPool-1 connection closer] DEBUG [PoolBase] [RRN="] - [STAN="] - HikariPool-1 - Closing connection com.mysql.cj.jdbc.ConnectionImpl@4f2a8496: (connection has passed maxLifetime) 
2023-08-09 16:12:43,468 [HikariPool-1 connection adder] DEBUG [HikariPool] [RRN="] - [STAN="] - HikariPool-1 - Added connection com.mysql.cj.jdbc.ConnectionImpl@64a38dbb 
2023-08-09 16:12:49,360 [HikariPool-1 housekeeper] DEBUG [HikariPool] [RRN="] - [STAN="] - HikariPool-1 - Pool stats (total=10, active=0, idle=10, waiting=0) 
2023-08-09 16:12:49,360 [HikariPool-1 housekeeper] DEBUG [HikariPool] [RRN="] - [STAN="] - HikariPool-1 - Fill pool skipped, pool is at sufficient level. 
2023-08-09 16:12:54,242 [HikariPool-1 housekeeper] DEBUG [HikariPool] [RRN="] - [STAN="] - HikariPool-1 - Pool stats (total=10, active=0, idle=10, waiting=0) 
2023-08-09 16:12:54,242 [HikariPool-1 housekeeper] DEBUG [HikariPool] [RRN="] - [STAN="] - HikariPool-1 - Fill pool skipped, pool is at sufficient level. 
2023-08-09 16:12:58,493 [HikariPool-1 connection closer] DEBUG [PoolBase] [RRN="] - [STAN="] - HikariPool-1 - Closing connection com.mysql.cj.jdbc.ConnectionImpl@1f0d06ee: (connection has passed maxLifetime) 
2023-08-09 16:12:58,493 [HikariPool-1 connection adder] DEBUG [HikariPool] [RRN="] - [STAN="] - HikariPool-1 - Added connection com.mysql.cj.jdbc.ConnectionImpl@3ff88d10 
2023-08-09 16:13:02,204 [HikariPool-1 connection closer] DEBUG [PoolBase] [RRN="] - [STAN="] - HikariPool-1 - Closing connection com.mysql.cj.jdbc.ConnectionImpl@6fd4240e: (connection has passed maxLifetime) 
2023-08-09 16:13:02,204 [HikariPool-1 connection adder] DEBUG [HikariPool] [RRN="] - [STAN="] - HikariPool-1 - Added connection com.mysql.cj.jdbc.ConnectionImpl@7ec5872b 
2023-08-09 16:13:04,243 [HikariPool-1 housekeeper] DEBUG [HikariPool] [RRN="] - [STAN="] - HikariPool-1 - Pool stats (total=10, active=0, idle=10, waiting=0) 
2023-08-09 16:13:04,243 [HikariPool-1 housekeeper] DEBUG [HikariPool] [RRN="] - [STAN="] - HikariPool-1 - Fill pool skipped, pool is at sufficient level. 
2023-08-09 16:13:19,376 [HikariPool-1 housekeeper] DEBUG [HikariPool] [RRN="] - [STAN="] - HikariPool-1 - Pool stats (total=10, active=0, idle=10, waiting=0) 
2023-08-09 16:13:19,376 [HikariPool-1 housekeeper] DEBUG [HikariPool] [RRN="] - [STAN="] - HikariPool-1 - Fill pool skipped, pool is at sufficient level. 
2023-08-09 16:13:24,257 [HikariPool-1 housekeeper] DEBUG [HikariPool] [RRN="] - [STAN="] - HikariPool-1 - Pool stats (total=10, active=0, idle=10, waiting=0) 
2023-08-09 16:13:24,257 [HikariPool-1 housekeeper] DEBUG [HikariPool] [RRN="] - [STAN="] - HikariPool-1 - Fill pool skipped, pool is at sufficient level. 
2023-08-09 16:13:34,251 [HikariPool-1 housekeeper] DEBUG [HikariPool] [RRN="] - [STAN="] - HikariPool-1 - Pool stats (total=10, active=0, idle=10, waiting=0) 
2023-08-09 16:13:34,251 [HikariPool-1 housekeeper] DEBUG [HikariPool] [RRN="] - [STAN="] - HikariPool-1 - Fill pool skipped, pool is at sufficient level. 
2023-08-09 16:13:49,389 [HikariPool-1 housekeeper] DEBUG [HikariPool] [RRN="] - [STAN="] - HikariPool-1 - Pool stats (total=10, active=0, idle=10, waiting=0) 
2023-08-09 16:13:49,389 [HikariPool-1 housekeeper] DEBUG [HikariPool] [RRN="] - [STAN="] - HikariPool-1 - Fill pool skipped, pool is at sufficient level. 
2023-08-09 16:13:54,272 [HikariPool-1 housekeeper] DEBUG [HikariPool] [RRN="] - [STAN="] - HikariPool-1 - Pool stats (total=10, active=0, idle=10, waiting=0) 
2023-08-09 16:13:54,272 [HikariPool-1 housekeeper] DEBUG [HikariPool] [RRN="] - [STAN="] - HikariPool-1 - Fill pool skipped, pool is at sufficient level. 
2023-08-09 16:14:04,257 [HikariPool-1 housekeeper] DEBUG [HikariPool] [RRN="] - [STAN="] - HikariPool-1 - Pool stats (total=10, active=0, idle=10, waiting=0) 
2023-08-09 16:14:04,257 [HikariPool-1 housekeeper] DEBUG [HikariPool] [RRN="] - [STAN="] - HikariPool-1 - Fill pool skipped, pool is at sufficient level. 
2023-08-09 16:14:19,390 [HikariPool-1 housekeeper] DEBUG [HikariPool] [RRN="] - [STAN="] - HikariPool-1 - Pool stats (total=10, active=0, idle=10, waiting=0) 
2023-08-09 16:14:19,390 [HikariPool-1 housekeeper] DEBUG [HikariPool] [RRN="] - [STAN="] - HikariPool-1 - Fill pool skipped, pool is at sufficient level. 
2023-08-09 16:14:24,286 [HikariPool-1 housekeeper] DEBUG [HikariPool] [RRN="] - [STAN="] - HikariPool-1 - Pool stats (total=10, active=0, idle=10, waiting=0) 
2023-08-09 16:14:24,286 [HikariPool-1 housekeeper] DEBUG [HikariPool] [RRN="] - [STAN="] - HikariPool-1 - Fill pool skipped, pool is at sufficient level. 
2023-08-09 16:14:34,268 [HikariPool-1 housekeeper] DEBUG [HikariPool] [RRN="] - [STAN="] - HikariPool-1 - Pool stats (total=10, active=0, idle=10, waiting=0) 
2023-08-09 16:14:34,268 [HikariPool-1 housekeeper] DEBUG [HikariPool] [RRN="] - [STAN="] - HikariPool-1 - Fill pool skipped, pool is at sufficient level. 
2023-08-09 16:14:49,398 [HikariPool-1 housekeeper] DEBUG [HikariPool] [RRN="] - [STAN="] - HikariPool-1 - Pool stats (total=10, active=0, idle=10, waiting=0) 
2023-08-09 16:14:49,398 [HikariPool-1 housekeeper] DEBUG [HikariPool] [RRN="] - [STAN="] - HikariPool-1 - Fill pool skipped, pool is at sufficient level. 
2023-08-09 16:14:54,294 [HikariPool-1 housekeeper] DEBUG [HikariPool] [RRN="] - [STAN="] - HikariPool-1 - Pool stats (total=10, active=0, idle=10, waiting=0) 
2023-08-09 16:14:54,294 [HikariPool-1 housekeeper] DEBUG [HikariPool] [RRN="] - [STAN="] - HikariPool-1 - Fill pool skipped, pool is at sufficient level. 
2023-08-09 16:15:04,278 [HikariPool-1 housekeeper] DEBUG [HikariPool] [RRN="] - [STAN="] - HikariPool-1 - Pool stats (total=10, active=0, idle=10, waiting=0) 
2023-08-09 16:15:04,278 [HikariPool-1 housekeeper] DEBUG [HikariPool] [RRN="] - [STAN="] - HikariPool-1 - Fill pool skipped, pool is at sufficient level. 
2023-08-09 16:15:19,406 [HikariPool-1 housekeeper] DEBUG [HikariPool] [RRN="] - [STAN="] - HikariPool-1 - Pool stats (total=10, active=0, idle=10, waiting=0) 
2023-08-09 16:15:19,406 [HikariPool-1 housekeeper] DEBUG [HikariPool] [RRN="] - [STAN="] - HikariPool-1 - Fill pool skipped, pool is at sufficient level. 
2023-08-09 16:15:24,298 [HikariPool-1 housekeeper] DEBUG [HikariPool] [RRN="] - [STAN="] - HikariPool-1 - Pool stats (total=10, active=0, idle=10, waiting=0) 
2023-08-09 16:15:24,298 [HikariPool-1 housekeeper] DEBUG [HikariPool] [RRN="] - [STAN="] - HikariPool-1 - Fill pool skipped, pool is at sufficient level. 
2023-08-09 16:15:34,287 [HikariPool-1 housekeeper] DEBUG [HikariPool] [RRN="] - [STAN="] - HikariPool-1 - Pool stats (total=10, active=0, idle=10, waiting=0) 
2023-08-09 16:15:34,287 [HikariPool-1 housekeeper] DEBUG [HikariPool] [RRN="] - [STAN="] - HikariPool-1 - Fill pool skipped, pool is at sufficient level. 
2023-08-09 16:15:49,422 [HikariPool-1 housekeeper] DEBUG [HikariPool] [RRN="] - [STAN="] - HikariPool-1 - Pool stats (total=10, active=0, idle=10, waiting=0) 
2023-08-09 16:15:49,422 [HikariPool-1 housekeeper] DEBUG [HikariPool] [RRN="] - [STAN="] - HikariPool-1 - Fill pool skipped, pool is at sufficient level. 
2023-08-09 16:15:54,303 [HikariPool-1 housekeeper] DEBUG [HikariPool] [RRN="] - [STAN="] - HikariPool-1 - Pool stats (total=10, active=0, idle=10, waiting=0) 
2023-08-09 16:15:54,303 [HikariPool-1 housekeeper] DEBUG [HikariPool] [RRN="] - [STAN="] - HikariPool-1 - Fill pool skipped, pool is at sufficient level. 
2023-08-09 23:35:10,756 [HikariPool-1 housekeeper] WARN  [HikariPool] [RRN="] - [STAN="] - HikariPool-1 - Thread starvation or clock leap detected (housekeeper delta=7h19m36s485ms18µs300ns). 
2023-08-09 23:35:10,756 [HikariPool-1 housekeeper] DEBUG [HikariPool] [RRN="] - [STAN="] - HikariPool-1 - Pool stats (total=10, active=0, idle=10, waiting=0) 
2023-08-09 23:35:10,756 [HikariPool-1 housekeeper] DEBUG [HikariPool] [RRN="] - [STAN="] - HikariPool-1 - Fill pool skipped, pool is at sufficient level. 
2023-08-09 23:35:10,756 [HikariPool-1 housekeeper] DEBUG [HikariPool] [RRN="] - [STAN="] - HikariPool-1 - Add connection elided, waiting 0, queue 1 
2023-08-09 23:35:10,756 [HikariPool-1 housekeeper] DEBUG [HikariPool] [RRN="] - [STAN="] - HikariPool-1 - Add connection elided, waiting 0, queue 1 
2023-08-09 23:35:10,756 [HikariPool-1 housekeeper] DEBUG [HikariPool] [RRN="] - [STAN="] - HikariPool-1 - Add connection elided, waiting 0, queue 1 
2023-08-09 23:35:10,756 [HikariPool-1 housekeeper] DEBUG [HikariPool] [RRN="] - [STAN="] - HikariPool-1 - Add connection elided, waiting 0, queue 1 
2023-08-09 23:35:10,756 [HikariPool-1 housekeeper] DEBUG [HikariPool] [RRN="] - [STAN="] - HikariPool-1 - Add connection elided, waiting 0, queue 1 
2023-08-09 23:35:10,756 [HikariPool-1 housekeeper] DEBUG [HikariPool] [RRN="] - [STAN="] - HikariPool-1 - Add connection elided, waiting 0, queue 1 
2023-08-09 23:35:10,756 [HikariPool-1 housekeeper] DEBUG [HikariPool] [RRN="] - [STAN="] - HikariPool-1 - Add connection elided, waiting 0, queue 1 
2023-08-09 23:35:10,756 [HikariPool-1 connection closer] DEBUG [PoolBase] [RRN="] - [STAN="] - HikariPool-1 - Closing connection com.mysql.cj.jdbc.ConnectionImpl@493a9fe3: (connection has passed maxLifetime) 
2023-08-09 23:35:10,756 [HikariPool-1 housekeeper] DEBUG [HikariPool] [RRN="] - [STAN="] - HikariPool-1 - Add connection elided, waiting 0, queue 1 
2023-08-09 23:35:10,756 [HikariPool-1 connection closer] DEBUG [PoolBase] [RRN="] - [STAN="] - HikariPool-1 - Closing connection com.mysql.cj.jdbc.ConnectionImpl@517a3b23: (connection has passed maxLifetime) 
2023-08-09 23:35:10,756 [HikariPool-1 connection closer] DEBUG [HikariPool] [RRN="] - [STAN="] - HikariPool-1 - Fill pool skipped, pool is at sufficient level. 
2023-08-09 23:35:10,756 [HikariPool-1 connection closer] DEBUG [PoolBase] [RRN="] - [STAN="] - HikariPool-1 - Closing connection com.mysql.cj.jdbc.ConnectionImpl@80795d8: (connection has passed maxLifetime) 
2023-08-09 23:35:10,756 [HikariPool-1 connection closer] DEBUG [HikariPool] [RRN="] - [STAN="] - HikariPool-1 - Fill pool skipped, pool is at sufficient level. 
2023-08-09 23:35:10,756 [HikariPool-1 connection closer] DEBUG [PoolBase] [RRN="] - [STAN="] - HikariPool-1 - Closing connection com.mysql.cj.jdbc.ConnectionImpl@40bfde6d: (connection has passed maxLifetime) 
2023-08-09 23:35:10,756 [HikariPool-1 connection closer] DEBUG [HikariPool] [RRN="] - [STAN="] - HikariPool-1 - Fill pool skipped, pool is at sufficient level. 
2023-08-09 23:35:10,756 [HikariPool-1 connection closer] DEBUG [PoolBase] [RRN="] - [STAN="] - HikariPool-1 - Closing connection com.mysql.cj.jdbc.ConnectionImpl@30c93001: (connection has passed maxLifetime) 
2023-08-09 23:35:10,756 [HikariPool-1 connection closer] DEBUG [HikariPool] [RRN="] - [STAN="] - HikariPool-1 - Fill pool skipped, pool is at sufficient level. 
2023-08-09 23:35:10,756 [HikariPool-1 connection closer] DEBUG [PoolBase] [RRN="] - [STAN="] - HikariPool-1 - Closing connection com.mysql.cj.jdbc.ConnectionImpl@5d716b27: (connection has passed maxLifetime) 
2023-08-09 23:35:10,756 [HikariPool-1 connection closer] DEBUG [HikariPool] [RRN="] - [STAN="] - HikariPool-1 - Fill pool skipped, pool is at sufficient level. 
2023-08-09 23:35:10,756 [HikariPool-1 connection closer] DEBUG [PoolBase] [RRN="] - [STAN="] - HikariPool-1 - Closing connection com.mysql.cj.jdbc.ConnectionImpl@182d456: (connection has passed maxLifetime) 
2023-08-09 23:35:10,756 [HikariPool-1 connection closer] DEBUG [HikariPool] [RRN="] - [STAN="] - HikariPool-1 - Fill pool skipped, pool is at sufficient level. 
2023-08-09 23:35:10,756 [HikariPool-1 connection closer] DEBUG [PoolBase] [RRN="] - [STAN="] - HikariPool-1 - Closing connection com.mysql.cj.jdbc.ConnectionImpl@36fcd050: (connection has passed maxLifetime) 
2023-08-09 23:35:10,756 [HikariPool-1 connection closer] DEBUG [HikariPool] [RRN="] - [STAN="] - HikariPool-1 - Fill pool skipped, pool is at sufficient level. 
2023-08-09 23:35:10,756 [HikariPool-1 connection closer] DEBUG [PoolBase] [RRN="] - [STAN="] - HikariPool-1 - Closing connection com.mysql.cj.jdbc.ConnectionImpl@7c409e41: (connection has passed maxLifetime) 
2023-08-09 23:35:10,756 [HikariPool-1 connection adder] DEBUG [HikariPool] [RRN="] - [STAN="] - HikariPool-1 - Added connection com.mysql.cj.jdbc.ConnectionImpl@138d28ee 
2023-08-09 23:35:10,771 [HikariPool-1 connection closer] DEBUG [HikariPool] [RRN="] - [STAN="] - HikariPool-1 - Fill pool skipped, pool is at sufficient level. 
2023-08-09 23:35:10,771 [HikariPool-1 connection closer] DEBUG [PoolBase] [RRN="] - [STAN="] - HikariPool-1 - Closing connection com.mysql.cj.jdbc.ConnectionImpl@3d7d947a: (connection has passed maxLifetime) 
2023-08-09 23:35:10,771 [HikariPool-1 connection closer] DEBUG [HikariPool] [RRN="] - [STAN="] - HikariPool-1 - Fill pool skipped, pool is at sufficient level. 
2023-08-09 23:35:10,771 [HikariPool-1 connection adder] DEBUG [HikariPool] [RRN="] - [STAN="] - HikariPool-1 - Added connection com.mysql.cj.jdbc.ConnectionImpl@52b022d5 
2023-08-09 23:35:10,778 [HikariPool-1 connection adder] DEBUG [HikariPool] [RRN="] - [STAN="] - HikariPool-1 - Added connection com.mysql.cj.jdbc.ConnectionImpl@63a8b75c 
2023-08-09 23:35:10,778 [HikariPool-1 connection adder] DEBUG [HikariPool] [RRN="] - [STAN="] - HikariPool-1 - Added connection com.mysql.cj.jdbc.ConnectionImpl@329fdd9a 
2023-08-09 23:35:10,787 [HikariPool-1 connection adder] DEBUG [HikariPool] [RRN="] - [STAN="] - HikariPool-1 - Added connection com.mysql.cj.jdbc.ConnectionImpl@4cdd4338 
2023-08-09 23:35:10,787 [HikariPool-1 connection adder] DEBUG [HikariPool] [RRN="] - [STAN="] - HikariPool-1 - Added connection com.mysql.cj.jdbc.ConnectionImpl@36d103ac 
2023-08-09 23:35:10,787 [HikariPool-1 connection adder] DEBUG [HikariPool] [RRN="] - [STAN="] - HikariPool-1 - Added connection com.mysql.cj.jdbc.ConnectionImpl@32a309c0 
2023-08-09 23:35:10,803 [HikariPool-1 connection adder] DEBUG [HikariPool] [RRN="] - [STAN="] - HikariPool-1 - Added connection com.mysql.cj.jdbc.ConnectionImpl@5a59805 
2023-08-09 23:35:10,803 [HikariPool-1 connection adder] DEBUG [HikariPool] [RRN="] - [STAN="] - HikariPool-1 - Added connection com.mysql.cj.jdbc.ConnectionImpl@31da0dbc 
2023-08-09 23:35:10,803 [HikariPool-1 connection adder] DEBUG [HikariPool] [RRN="] - [STAN="] - HikariPool-1 - Added connection com.mysql.cj.jdbc.ConnectionImpl@1ac62a53 
