# Supplementary material for: Enhancing security in financial transactions: a novel blockchain-based federated learning framework for detecting counterfeit data in fintech
Source: PeerJ Comput Sci. 2024 Sep 23;10:e2280. doi: 10.7717/peerj-cs.2280 (PMC11622837; doi:10.7717/peerj-cs.2280)
Supplement: Supplemental Information 1 [file peerj-cs-10-2280-s001.zip › Federated-Client-master/federated-client/src/main/java/com/zeroinfinity/federatedclient/FederatedClientApplication.java]

package com.zeroinfinity.federatedclient;

import org.springframework.boot.SpringApplication;
import org.springframework.boot.autoconfigure.SpringBootApplication;

@SpringBootApplication
public class FederatedClientApplication {

	public static void main(String[] args) {
		SpringApplication.run(FederatedClientApplication.class, args);
	}

}
