# Supplementary material for: Enhancing security in financial transactions: a novel blockchain-based federated learning framework for detecting counterfeit data in fintech
Source: PeerJ Comput Sci. 2024 Sep 23;10:e2280. doi: 10.7717/peerj-cs.2280 (PMC11622837; doi:10.7717/peerj-cs.2280)
Supplement: Supplemental Information 1 [file peerj-cs-10-2280-s001.zip › Federated-Client-master/federated-client/src/main/java/com/zeroinfinity/federatedclient/entity/Model.java]

package com.zeroinfinity.federatedclient.entity;

import javax.persistence.Column;
import javax.persistence.Entity;
import javax.persistence.GeneratedValue;
import javax.persistence.GenerationType;
import javax.persistence.Id;
import javax.persistence.Table;

@Entity
@Table(name = "model")
public class Model {

	@Id
	@GeneratedValue(strategy = GenerationType.IDENTITY)
	@Column(name = "id")
	private int id;

	@Column(name = "name", length = 50)
	private String name;

	@Column(name = "description", length = 50)
	private String description;

	@Column(name = "is_active", columnDefinition = "VARCHAR(50) DEFAULT 'Active'")
	private String isActive;

	public Model() {
	}

	public Model(String name, String description, String isActive) {
		this.name = name;
		this.description = description;
		this.isActive = isActive;
	}

	public int getId() {
		return id;
	}

	public void setId(int id) {
		this.id = id;
	}

	public String getName() {
		return name;
	}

	public void setName(String name) {
		this.name = name;
	}

	public String getDescription() {
		return description;
	}

	public void setDescription(String description) {
		this.description = description;
	}

	public String getIsActive() {
		return isActive;
	}

	public void setIsActive(String isActive) {
		this.isActive = isActive;
	}

	@Override
	public String toString() {
		return new com.google.gson.Gson().toJson(this);
	}

}
