# Supplementary material for: Enhancing security in financial transactions: a novel blockchain-based federated learning framework for detecting counterfeit data in fintech
Source: PeerJ Comput Sci. 2024 Sep 23;10:e2280. doi: 10.7717/peerj-cs.2280 (PMC11622837; doi:10.7717/peerj-cs.2280)
Supplement: Supplemental Information 1 [file peerj-cs-10-2280-s001.zip › Federated-Client-master/federated-client/src/main/java/com/zeroinfinity/federatedclient/model/FailureResponse.java]

package com.zeroinfinity.federatedclient.model;

public class FailureResponse {

	private Response response;
	private String rrn;
	private String stan;

	public FailureResponse(Response response, String rrn, String stan) {
		this.response = response;
		this.rrn = rrn;
		this.stan = stan;
	}

	public Response getResponse() {
		return response;
	}

	public void setResponse(Response response) {
		this.response = response;
	}

	public String getRrn() {
		return rrn;
	}

	public void setRrn(String rrn) {
		this.rrn = rrn;
	}

	public String getStan() {
		return stan;
	}

	public void setStan(String stan) {
		this.stan = stan;
	}

}
