# Supplementary material for: Enhancing security in financial transactions: a novel blockchain-based federated learning framework for detecting counterfeit data in fintech
Source: PeerJ Comput Sci. 2024 Sep 23;10:e2280. doi: 10.7717/peerj-cs.2280 (PMC11622837; doi:10.7717/peerj-cs.2280)
Supplement: Supplemental Information 1 [file peerj-cs-10-2280-s001.zip › Federated-Client-master/federated-client/src/main/java/com/zeroinfinity/federatedclient/model/IncomingMessage.java]

package com.zeroinfinity.federatedclient.model;

public class IncomingMessage {

	private String bankName;
	private String message;

	public String getBankName() {
		return bankName;
	}

	public void setBankName(String bankName) {
		this.bankName = bankName;
	}

	public String getMessage() {
		return message;
	}

	public void setMessage(String message) {
		this.message = message;
	}

	@Override
	public String toString() {
		return "IncomingMessage [bankName=" + bankName + ", message=" + message + "]";
	}

}
