# Supplementary material for: Enhancing security in financial transactions: a novel blockchain-based federated learning framework for detecting counterfeit data in fintech
Source: PeerJ Comput Sci. 2024 Sep 23;10:e2280. doi: 10.7717/peerj-cs.2280 (PMC11622837; doi:10.7717/peerj-cs.2280)
Supplement: Supplemental Information 1 [file peerj-cs-10-2280-s001.zip › Federated-Client-master/federated-client/src/main/java/com/zeroinfinity/federatedclient/model/Response.java]

package com.zeroinfinity.federatedclient.model;

public class Response {

	private String response_code;
	private String response_desc;
	
	public Response(String response_code, String response_desc) {
		this.response_code = response_code;
		this.response_desc = response_desc;
	}
	
	public String getResponse_code() {
		return response_code;
	}
	public void setResponse_code(String response_code) {
		this.response_code = response_code;
	}
	public String getResponse_desc() {
		return response_desc;
	}
	public void setResponse_desc(String response_desc) {
		this.response_desc = response_desc;
	}
	
	
}
