# Supplementary material for: Enhancing security in financial transactions: a novel blockchain-based federated learning framework for detecting counterfeit data in fintech
Source: PeerJ Comput Sci. 2024 Sep 23;10:e2280. doi: 10.7717/peerj-cs.2280 (PMC11622837; doi:10.7717/peerj-cs.2280)
Supplement: Supplemental Information 1 [file peerj-cs-10-2280-s001.zip › Federated-Client-master/federated-client/src/main/java/com/zeroinfinity/federatedclient/model/SaveModelRequest.java]

package com.zeroinfinity.federatedclient.model;

import java.util.List;

import com.fasterxml.jackson.annotation.JsonInclude;
import com.fasterxml.jackson.annotation.JsonInclude.Include;

@JsonInclude(Include.NON_NULL)
public class SaveModelRequest {

	private String model_version;
	private List<MLModel> model;

	public String getModel_version() {
		return model_version;
	}

	public void setModel_version(String model_version) {
		this.model_version = model_version;
	}

	public List<MLModel> getModel() {
		return model;
	}

	public void setModel(List<MLModel> model) {
		this.model = model;
	}

	@Override
	public String toString() {
		return new com.google.gson.Gson().toJson(this);
	}

}
