# Supplementary material for: Enhancing security in financial transactions: a novel blockchain-based federated learning framework for detecting counterfeit data in fintech
Source: PeerJ Comput Sci. 2024 Sep 23;10:e2280. doi: 10.7717/peerj-cs.2280 (PMC11622837; doi:10.7717/peerj-cs.2280)
Supplement: Supplemental Information 1 [file peerj-cs-10-2280-s001.zip › Federated-Client-master/federated-client/src/main/java/com/zeroinfinity/federatedclient/model/ml/TrainTestData.java]

package com.zeroinfinity.federatedclient.model.ml;

import com.fasterxml.jackson.annotation.JsonInclude;
import com.fasterxml.jackson.annotation.JsonInclude.Include;

@JsonInclude(Include.NON_NULL)
public class TrainTestData {

	private String test_size;
	private String random_state;

	public String getTest_size() {
		return test_size;
	}

	public void setTest_size(String test_size) {
		this.test_size = test_size;
	}

	public String getRandom_state() {
		return random_state;
	}

	public void setRandom_state(String random_state) {
		this.random_state = random_state;
	}

	@Override
	public String toString() {
		return new com.google.gson.Gson().toJson(this);
	}

}
