# Supplementary material for: Enhancing security in financial transactions: a novel blockchain-based federated learning framework for detecting counterfeit data in fintech
Source: PeerJ Comput Sci. 2024 Sep 23;10:e2280. doi: 10.7717/peerj-cs.2280 (PMC11622837; doi:10.7717/peerj-cs.2280)
Supplement: Supplemental Information 1 [file peerj-cs-10-2280-s001.zip › Federated-Client-master/federated-client/src/main/java/com/zeroinfinity/federatedclient/repo/ModelVersionRepository.java]

package com.zeroinfinity.federatedclient.repo;

import org.springframework.data.jpa.repository.JpaRepository;
import org.springframework.stereotype.Repository;

import com.zeroinfinity.federatedclient.entity.ModelVersion;

@Repository
public interface ModelVersionRepository extends JpaRepository<ModelVersion, Integer> {

	ModelVersion findByStatus(String status);

	ModelVersion findByVersionAndStatus(String version, String status);

}
