# Supplementary material for: Enhancing security in financial transactions: a novel blockchain-based federated learning framework for detecting counterfeit data in fintech
Source: PeerJ Comput Sci. 2024 Sep 23;10:e2280. doi: 10.7717/peerj-cs.2280 (PMC11622837; doi:10.7717/peerj-cs.2280)
Supplement: Supplemental Information 1 [file peerj-cs-10-2280-s001.zip › Federated-Client-master/federated-client/src/main/java/com/zeroinfinity/federatedclient/service/RestServerService.java]

package com.zeroinfinity.federatedclient.service;

import com.zeroinfinity.federatedclient.entity.ModelVersion;
import com.zeroinfinity.federatedclient.model.OutgoingMessage;
import com.zeroinfinity.federatedclient.model.SaveModelRequest;

public interface RestServerService {
	OutgoingMessage message(String message, String bankName);

	Object allModel();

	Object specificModel(String modelName);

	Object addModel(String name, String description);

	Object pullAndSyncModel();

	Object pullAndSyncModel(String modelVersion);

	ModelVersion checkModelVersion();

	Object saveModelDetail(SaveModelRequest request);

	ModelVersion updateModelVersion(String version);
}
