# Supplementary material for: Enhancing security in financial transactions: a novel blockchain-based federated learning framework for detecting counterfeit data in fintech
Source: PeerJ Comput Sci. 2024 Sep 23;10:e2280. doi: 10.7717/peerj-cs.2280 (PMC11622837; doi:10.7717/peerj-cs.2280)
Supplement: Supplemental Information 2 [file peerj-cs-10-2280-s002.zip]

Archive with 106 entries (70 files):
- Federated-Server-master/
- Federated-Server-master/.gitignore
- Federated-Server-master/.mvn/
- Federated-Server-master/.mvn/wrapper/
- Federated-Server-master/.mvn/wrapper/maven-wrapper.jar
- Federated-Server-master/.mvn/wrapper/maven-wrapper.properties
- Federated-Server-master/README.md
- Federated-Server-master/application.yml
- Federated-Server-master/bin/
- Federated-Server-master/bin/.gitignore
- Federated-Server-master/bin/.mvn/
- Federated-Server-master/bin/.mvn/wrapper/
- Federated-Server-master/bin/.mvn/wrapper/maven-wrapper.jar
- Federated-Server-master/bin/.mvn/wrapper/maven-wrapper.properties
- Federated-Server-master/bin/mvnw
- Federated-Server-master/bin/mvnw.cmd
- Federated-Server-master/bin/pom.xml
- Federated-Server-master/bin/src/
- Federated-Server-master/bin/src/main/
- Federated-Server-master/bin/src/main/java/
- Federated-Server-master/bin/src/main/java/com/
- Federated-Server-master/bin/src/main/java/com/zeroinfinity/
- Federated-Server-master/bin/src/main/java/com/zeroinfinity/federatedserver/
- Federated-Server-master/bin/src/main/java/com/zeroinfinity/federatedserver/FederatedServerApplication.class
- Federated-Server-master/bin/src/main/resources/
- Federated-Server-master/bin/src/main/resources/application.properties
- Federated-Server-master/bin/src/test/
- Federated-Server-master/bin/src/test/java/
- Federated-Server-master/bin/src/test/java/com/
- Federated-Server-master/bin/src/test/java/com/zeroinfinity/
- Federated-Server-master/bin/src/test/java/com/zeroinfinity/federatedserver/
- Federated-Server-master/bin/src/test/java/com/zeroinfinity/federatedserver/FederatedServerApplicationTests.class
- Federated-Server-master/logback.xml
- Federated-Server-master/logs/
- Federated-Server-master/logs/application.2023-05-05.log
- Federated-Server-master/logs/application.2023-05-06.log
- Federated-Server-master/logs/application.2023-05-08.log
- Federated-Server-master/logs/application.2023-05-09.log
- Federated-Server-master/logs/application.2023-05-10.log
- Federated-Server-master/logs/application.2023-05-11.log
- Federated-Server-master/logs/application.2023-05-12.log
- Federated-Server-master/logs/application.2023-05-13.log
- Federated-Server-master/logs/application.2023-05-14.log
- Federated-Server-master/logs/application.2023-05-17.log
- Federated-Server-master/logs/application.2023-05-22.log
- Federated-Server-master/logs/application.2023-08-09.log
- Federated-Server-master/logs/application.2023-09-11.log
- Federated-Server-master/mvnw
- Federated-Server-master/mvnw.cmd
- Federated-Server-master/pom.xml
- Federated-Server-master/src/
- Federated-Server-master/src/main/
- Federated-Server-master/src/main/java/
- Federated-Server-master/src/main/java/com/
- Federated-Server-master/src/main/java/com/zeroinfinity/
- Federated-Server-master/src/main/java/com/zeroinfinity/federatedserver/
- Federated-Server-master/src/main/java/com/zeroinfinity/federatedserver/FederatedServerApplication.java
- Federated-Server-master/src/main/java/com/zeroinfinity/federatedserver/config/
- Federated-Server-master/src/main/java/com/zeroinfinity/federatedserver/config/JwtConfig.java
- Federated-Server-master/src/main/java/com/zeroinfinity/federatedserver/config/JwtRequestFilter.java
- Federated-Server-master/src/main/java/com/zeroinfinity/federatedserver/config/SecurityConfig.java
- Federated-Server-master/src/main/java/com/zeroinfinity/federatedserver/config/SwaggerConfig.java
- Federated-Server-master/src/main/java/com/zeroinfinity/federatedserver/config/UserAuthDetailsService.java
- Federated-Server-master/src/main/java/com/zeroinfinity/federatedserver/controller/
- Federated-Server-master/src/main/java/com/zeroinfinity/federatedserver/controller/JwtAuthenticationController.java
- Federated-Server-master/src/main/java/com/zeroinfinity/federatedserver/controller/ServiceController.java
- Federated-Server-master/src/main/java/com/zeroinfinity/federatedserver/entity/
- Federated-Server-master/src/main/java/com/zeroinfinity/federatedserver/entity/Model.java
- Federated-Server-master/src/main/java/com/zeroinfinity/federatedserver/entity/ModelDetails.java
- Federated-Server-master/src/main/java/com/zeroinfinity/federatedserver/entity/ModelVersion.java
- Federated-Server-master/src/main/java/com/zeroinfinity/federatedserver/exception/
- Federated-Server-master/src/main/java/com/zeroinfinity/federatedserver/exception/AuthenticateException.java
- Federated-Server-master/src/main/java/com/zeroinfinity/federatedserver/exception/FailureException.java
- Federated-Server-master/src/main/java/com/zeroinfinity/federatedserver/exception/RestExceptionHandler.java
- Federated-Server-master/src/main/java/com/zeroinfinity/federatedserver/model/
- Federated-Server-master/src/main/java/com/zeroinfinity/federatedserver/model/FailureResponse.java
- Federated-Server-master/src/main/java/com/zeroinfinity/federatedserver/model/IncomingMessage.java
- Federated-Server-master/src/main/java/com/zeroinfinity/federatedserver/model/JwtRequest.java
- Federated-Server-master/src/main/java/com/zeroinfinity/federatedserver/model/JwtResponse.java
- Federated-Server-master/src/main/java/com/zeroinfinity/federatedserver/model/OutgoingMessage.java
- Federated-Server-master/src/main/java/com/zeroinfinity/federatedserver/model/Response.java
- Federated-Server-master/src/main/java/com/zeroinfinity/federatedserver/model/SyncModelResponse.java
- Federated-Server-master/src/main/java/com/zeroinfinity/federatedserver/model/ValidationErrorResponse.java
- Federated-Server-master/src/main/java/com/zeroinfinity/federatedserver/model/ml/
- Federated-Server-master/src/main/java/com/zeroinfinity/federatedserver/model/ml/AllModelResponse.java
- Federated-Server-master/src/main/java/com/zeroinfinity/federatedserver/model/ml/DecisionTreeModel.java
- Federated-Server-master/src/main/java/com/zeroinfinity/federatedserver/model/ml/KnnModel.java
- Federated-Server-master/src/main/java/com/zeroinfinity/federatedserver/model/ml/NaiveBayesModel.java
- Federated-Server-master/src/main/java/com/zeroinfinity/federatedserver/model/ml/RandomForestModel.java
- Federated-Server-master/src/main/java/com/zeroinfinity/federatedserver/model/ml/SvmModel.java
- Federated-Server-master/src/main/java/com/zeroinfinity/federatedserver/model/ml/TrainTestData.java
- Federated-Server-master/src/main/java/com/zeroinfinity/federatedserver/repo/
- Federated-Server-master/src/main/java/com/zeroinfinity/federatedserver/repo/ModelDetailsRepository.java
- Federated-Server-master/src/main/java/com/zeroinfinity/federatedserver/repo/ModelRepository.java
- Federated-Server-master/src/main/java/com/zeroinfinity/federatedserver/repo/ModelVersionRepository.java
- Federated-Server-master/src/main/java/com/zeroinfinity/federatedserver/service/
- Federated-Server-master/src/main/java/com/zeroinfinity/federatedserver/service/RestServerService.java
- Federated-Server-master/src/main/java/com/zeroinfinity/federatedserver/service/impl/
- Federated-Server-master/src/main/java/com/zeroinfinity/federatedserver/service/impl/RestServerServiceImpl.java
- Federated-Server-master/src/main/java/com/zeroinfinity/federatedserver/util/
- Federated-Server-master/src/main/java/com/zeroinfinity/federatedserver/util/CommonUtil.java
- Federated-Server-master/src/main/java/com/zeroinfinity/federatedserver/util/JwtUtil.java
- Federated-Server-master/src/main/java/com/zeroinfinity/federatedserver/util/MlModelUtil.java
- Federated-Server-master/src/main/java/com/zeroinfinity/federatedserver/util/UnirestUtil.java
- Federated-Server-master/src/main/resources/
- Federated-Server-master/src/main/resources/application.properties
