# Supplementary material for: Enhancing security in financial transactions: a novel blockchain-based federated learning framework for detecting counterfeit data in fintech
Source: PeerJ Comput Sci. 2024 Sep 23;10:e2280. doi: 10.7717/peerj-cs.2280 (PMC11622837; doi:10.7717/peerj-cs.2280)
Supplement: Supplemental Information 2 [file peerj-cs-10-2280-s002.zip › Federated-Server-master/application.yml]

logging:
  config: file:logback.xml

server:
  port: 9090
  
service:
  endpoint: /zeroinfinity/v1/
    
app:
  api: 
    logging: 
      enable: true
      url-patterns: /zeroinfinity/*
      
allowedIps: "*"

secret: zeroinfinity

jwt: 
  user: admin
  password: '$2b$10$3q4./ZzDlMo1exqAXZumyOQubhS7rGOOjGvVfL1ftwV6TTlXKqVvi' #admin@123
  secretkey: mysecretk3y #secret key for signing jwt
  token: #JWT token validity time in secs
    validity: 86400  #86400secs equals to 1day
  
spring:
  datasource:
    url: jdbc:mysql://localhost:3306/test
    username: root
    password: 
  jpa:
    database-platform: org.hibernate.dialect.MySQL8Dialect
    hibernate:
      ddl-auto: none
    show-sql: false

client:
  username: client1,client2,client3
  auth:
    urls: http://localhost:9091/authenticate,http://localhost:9092/authenticate,http://localhost:9093/authenticate
#    urls: http://localhost:9091/authenticate
  version:
    urls: http://localhost:9091/zeroinfinity/v1/model/update,http://localhost:9092/zeroinfinity/v1/model/update,http://localhost:9093/zeroinfinity/v1/model/update
#    urls: http://localhost:9091/zeroinfinity/v1/model/update
  sync:
    urls: http://localhost:9091/zeroinfinity/v1/model/sync,http://localhost:9092/zeroinfinity/v1/model/sync,http://localhost:9093/zeroinfinity/v1/model/sync
#    urls: http://localhost:9091/zeroinfinity/v1/model/sync
  
swagger:
  enabled: true
  
api:
  #Swagger
  title: Federated Authentication Server
  version: 1.0.0
  description: Federated Authentication Server
  contact:
    email: shaikhhasnainrabbani@gmail.com
    name: Hasnain Rabbani
    link: https://github.com/HasnainRabbani
