# Supplementary material for: Enhancing security in financial transactions: a novel blockchain-based federated learning framework for detecting counterfeit data in fintech
Source: PeerJ Comput Sci. 2024 Sep 23;10:e2280. doi: 10.7717/peerj-cs.2280 (PMC11622837; doi:10.7717/peerj-cs.2280)
Supplement: Supplemental Information 2 [file peerj-cs-10-2280-s002.zip › Federated-Server-master/logs/application.2023-05-05.log]

2023-05-05 17:27:43,407 [main] INFO  [FederatedServerApplication] [RRN="] - [STAN="] - Starting FederatedServerApplication on Hasnain-Rabbani with PID 16332 (E:\Workspace\Eclipse\zeroinfinity\thesis\federated-server\federated-server\target\classes started by hp in E:\Workspace\Eclipse\zeroinfinity\thesis\federated-server\federated-server) 
2023-05-05 17:27:43,409 [main] INFO  [FederatedServerApplication] [RRN="] - [STAN="] - No active profile set, falling back to default profiles: default 
2023-05-05 17:27:44,442 [main] INFO  [EnableEncryptablePropertiesBeanFactoryPostProcessor] [RRN="] - [STAN="] - Post-processing PropertySource instances 
2023-05-05 17:27:44,517 [main] INFO  [EncryptablePropertySourceConverter] [RRN="] - [STAN="] - Converting PropertySource configurationProperties [org.springframework.boot.context.properties.source.ConfigurationPropertySourcesPropertySource] to AOP Proxy 
2023-05-05 17:27:44,518 [main] INFO  [EncryptablePropertySourceConverter] [RRN="] - [STAN="] - Converting PropertySource servletConfigInitParams [org.springframework.core.env.PropertySource$StubPropertySource] to EncryptablePropertySourceWrapper 
2023-05-05 17:27:44,518 [main] INFO  [EncryptablePropertySourceConverter] [RRN="] - [STAN="] - Converting PropertySource servletContextInitParams [org.springframework.core.env.PropertySource$StubPropertySource] to EncryptablePropertySourceWrapper 
2023-05-05 17:27:44,519 [main] INFO  [EncryptablePropertySourceConverter] [RRN="] - [STAN="] - Converting PropertySource systemProperties [org.springframework.core.env.PropertiesPropertySource] to EncryptableMapPropertySourceWrapper 
2023-05-05 17:27:44,519 [main] INFO  [EncryptablePropertySourceConverter] [RRN="] - [STAN="] - Converting PropertySource systemEnvironment [org.springframework.boot.env.SystemEnvironmentPropertySourceEnvironmentPostProcessor$OriginAwareSystemEnvironmentPropertySource] to EncryptableSystemEnvironmentPropertySourceWrapper 
2023-05-05 17:27:44,519 [main] INFO  [EncryptablePropertySourceConverter] [RRN="] - [STAN="] - Converting PropertySource random [org.springframework.boot.env.RandomValuePropertySource] to EncryptablePropertySourceWrapper 
2023-05-05 17:27:44,519 [main] INFO  [EncryptablePropertySourceConverter] [RRN="] - [STAN="] - Converting PropertySource applicationConfig: [file:./application.yml] [org.springframework.boot.env.OriginTrackedMapPropertySource] to EncryptableMapPropertySourceWrapper 
2023-05-05 17:27:44,658 [main] INFO  [DefaultLazyPropertyFilter] [RRN="] - [STAN="] - Property Filter custom Bean not found with name 'encryptablePropertyFilter'. Initializing Default Property Filter 
2023-05-05 17:27:45,232 [main] INFO  [TomcatWebServer] [RRN="] - [STAN="] - Tomcat initialized with port(s): 9090 (http) 
2023-05-05 17:27:45,241 [main] INFO  [Http11NioProtocol] [RRN="] - [STAN="] - Initializing ProtocolHandler ["http-nio-9090"] 
2023-05-05 17:27:45,242 [main] INFO  [StandardService] [RRN="] - [STAN="] - Starting service [Tomcat] 
2023-05-05 17:27:45,242 [main] INFO  [StandardEngine] [RRN="] - [STAN="] - Starting Servlet engine: [Apache Tomcat/9.0.36] 
2023-05-05 17:27:45,325 [main] INFO  [[/]] [RRN="] - [STAN="] - Initializing Spring embedded WebApplicationContext 
2023-05-05 17:27:45,326 [main] INFO  [ServletWebServerApplicationContext] [RRN="] - [STAN="] - Root WebApplicationContext: initialization completed in 1836 ms 
2023-05-05 17:27:45,332 [main] INFO  [DefaultLazyPropertyResolver] [RRN="] - [STAN="] - Property Resolver custom Bean not found with name 'encryptablePropertyResolver'. Initializing Default Property Resolver 
2023-05-05 17:27:45,336 [main] INFO  [DefaultLazyPropertyDetector] [RRN="] - [STAN="] - Property Detector custom Bean not found with name 'encryptablePropertyDetector'. Initializing Default Property Detector 
2023-05-05 17:27:45,903 [main] INFO  [DefaultSecurityFilterChain] [RRN="] - [STAN="] - Creating filter chain: Ant [pattern='/v2/api-docs'], [] 
2023-05-05 17:27:45,903 [main] INFO  [DefaultSecurityFilterChain] [RRN="] - [STAN="] - Creating filter chain: Ant [pattern='/configuration/ui'], [] 
2023-05-05 17:27:45,904 [main] INFO  [DefaultSecurityFilterChain] [RRN="] - [STAN="] - Creating filter chain: Ant [pattern='/swagger-resources/**'], [] 
2023-05-05 17:27:45,904 [main] INFO  [DefaultSecurityFilterChain] [RRN="] - [STAN="] - Creating filter chain: Ant [pattern='/configuration/**'], [] 
2023-05-05 17:27:45,904 [main] INFO  [DefaultSecurityFilterChain] [RRN="] - [STAN="] - Creating filter chain: Ant [pattern='/swagger-ui.html'], [] 
2023-05-05 17:27:45,904 [main] INFO  [DefaultSecurityFilterChain] [RRN="] - [STAN="] - Creating filter chain: Ant [pattern='/webjars/**'], [] 
2023-05-05 17:27:45,940 [main] INFO  [PropertySourcedRequestMappingHandlerMapping] [RRN="] - [STAN="] - Mapped URL path [/v2/api-docs] onto method [springfox.documentation.swagger2.web.Swagger2Controller#getDocumentation(String, HttpServletRequest)] 
2023-05-05 17:27:46,018 [main] INFO  [DefaultSecurityFilterChain] [RRN="] - [STAN="] - Creating filter chain: any request, [org.springframework.security.web.context.request.async.WebAsyncManagerIntegrationFilter@5961e92d, org.springframework.security.web.context.SecurityContextPersistenceFilter@257e0827, org.springframework.security.web.header.HeaderWriterFilter@48976e6d, org.springframework.web.filter.CorsFilter@4fd05028, org.springframework.security.web.authentication.logout.LogoutFilter@6a6f6c7e, com.zeroinfinity.federatedserver.config.JwtRequestFilter@7be7e15, org.springframework.security.web.savedrequest.RequestCacheAwareFilter@21ba2445, org.springframework.security.web.servletapi.SecurityContextHolderAwareRequestFilter@16a9eb2e, org.springframework.security.web.authentication.AnonymousAuthenticationFilter@3a2d3909, org.springframework.security.web.session.SessionManagementFilter@806996, org.springframework.security.web.access.ExceptionTranslationFilter@216e9ca3, org.springframework.security.web.access.intercept.FilterSecurityInterceptor@4693a9ef] 
2023-05-05 17:27:46,078 [main] INFO  [ThreadPoolTaskExecutor] [RRN="] - [STAN="] - Initializing ExecutorService 'applicationTaskExecutor' 
2023-05-05 17:27:46,225 [main] INFO  [Http11NioProtocol] [RRN="] - [STAN="] - Starting ProtocolHandler ["http-nio-9090"] 
2023-05-05 17:27:46,247 [main] INFO  [TomcatWebServer] [RRN="] - [STAN="] - Tomcat started on port(s): 9090 (http) with context path '' 
2023-05-05 17:27:46,248 [main] INFO  [DocumentationPluginsBootstrapper] [RRN="] - [STAN="] - Context refreshed 
2023-05-05 17:27:46,268 [main] INFO  [DocumentationPluginsBootstrapper] [RRN="] - [STAN="] - Found 1 custom documentation plugin(s) 
2023-05-05 17:27:46,300 [main] INFO  [ApiListingReferenceScanner] [RRN="] - [STAN="] - Scanning for api listing references 
2023-05-05 17:27:46,323 [main] INFO  [FederatedServerApplication] [RRN="] - [STAN="] - Started FederatedServerApplication in 3.396 seconds (JVM running for 3.788) 
