# Supplementary material for: Enhancing security in financial transactions: a novel blockchain-based federated learning framework for detecting counterfeit data in fintech
Source: PeerJ Comput Sci. 2024 Sep 23;10:e2280. doi: 10.7717/peerj-cs.2280 (PMC11622837; doi:10.7717/peerj-cs.2280)
Supplement: Supplemental Information 2 [file peerj-cs-10-2280-s002.zip › Federated-Server-master/logs/application.2023-05-06.log]

2023-05-06 10:43:00,381 [main] INFO  [FederatedServerApplication] [RRN="] - [STAN="] - Starting FederatedServerApplication on Hasnain-Rabbani with PID 16876 (E:\Workspace\Eclipse\zeroinfinity\thesis\federated-server\federated-server\target\classes started by hp in E:\Workspace\Eclipse\zeroinfinity\thesis\federated-server\federated-server) 
2023-05-06 10:43:00,384 [main] INFO  [FederatedServerApplication] [RRN="] - [STAN="] - No active profile set, falling back to default profiles: default 
2023-05-06 10:43:01,714 [main] INFO  [EnableEncryptablePropertiesBeanFactoryPostProcessor] [RRN="] - [STAN="] - Post-processing PropertySource instances 
2023-05-06 10:43:01,818 [main] INFO  [EncryptablePropertySourceConverter] [RRN="] - [STAN="] - Converting PropertySource configurationProperties [org.springframework.boot.context.properties.source.ConfigurationPropertySourcesPropertySource] to AOP Proxy 
2023-05-06 10:43:01,821 [main] INFO  [EncryptablePropertySourceConverter] [RRN="] - [STAN="] - Converting PropertySource servletConfigInitParams [org.springframework.core.env.PropertySource$StubPropertySource] to EncryptablePropertySourceWrapper 
2023-05-06 10:43:01,821 [main] INFO  [EncryptablePropertySourceConverter] [RRN="] - [STAN="] - Converting PropertySource servletContextInitParams [org.springframework.core.env.PropertySource$StubPropertySource] to EncryptablePropertySourceWrapper 
2023-05-06 10:43:01,821 [main] INFO  [EncryptablePropertySourceConverter] [RRN="] - [STAN="] - Converting PropertySource systemProperties [org.springframework.core.env.PropertiesPropertySource] to EncryptableMapPropertySourceWrapper 
2023-05-06 10:43:01,822 [main] INFO  [EncryptablePropertySourceConverter] [RRN="] - [STAN="] - Converting PropertySource systemEnvironment [org.springframework.boot.env.SystemEnvironmentPropertySourceEnvironmentPostProcessor$OriginAwareSystemEnvironmentPropertySource] to EncryptableSystemEnvironmentPropertySourceWrapper 
2023-05-06 10:43:01,822 [main] INFO  [EncryptablePropertySourceConverter] [RRN="] - [STAN="] - Converting PropertySource random [org.springframework.boot.env.RandomValuePropertySource] to EncryptablePropertySourceWrapper 
2023-05-06 10:43:01,822 [main] INFO  [EncryptablePropertySourceConverter] [RRN="] - [STAN="] - Converting PropertySource applicationConfig: [file:./application.yml] [org.springframework.boot.env.OriginTrackedMapPropertySource] to EncryptableMapPropertySourceWrapper 
2023-05-06 10:43:01,999 [main] INFO  [DefaultLazyPropertyFilter] [RRN="] - [STAN="] - Property Filter custom Bean not found with name 'encryptablePropertyFilter'. Initializing Default Property Filter 
2023-05-06 10:43:02,576 [main] INFO  [TomcatWebServer] [RRN="] - [STAN="] - Tomcat initialized with port(s): 9090 (http) 
2023-05-06 10:43:02,585 [main] INFO  [Http11NioProtocol] [RRN="] - [STAN="] - Initializing ProtocolHandler ["http-nio-9090"] 
2023-05-06 10:43:02,585 [main] INFO  [StandardService] [RRN="] - [STAN="] - Starting service [Tomcat] 
2023-05-06 10:43:02,585 [main] INFO  [StandardEngine] [RRN="] - [STAN="] - Starting Servlet engine: [Apache Tomcat/9.0.36] 
2023-05-06 10:43:03,147 [main] INFO  [[/]] [RRN="] - [STAN="] - Initializing Spring embedded WebApplicationContext 
2023-05-06 10:43:03,147 [main] INFO  [ServletWebServerApplicationContext] [RRN="] - [STAN="] - Root WebApplicationContext: initialization completed in 2727 ms 
2023-05-06 10:43:03,156 [main] INFO  [DefaultLazyPropertyResolver] [RRN="] - [STAN="] - Property Resolver custom Bean not found with name 'encryptablePropertyResolver'. Initializing Default Property Resolver 
2023-05-06 10:43:03,162 [main] INFO  [DefaultLazyPropertyDetector] [RRN="] - [STAN="] - Property Detector custom Bean not found with name 'encryptablePropertyDetector'. Initializing Default Property Detector 
2023-05-06 10:43:03,799 [main] INFO  [DefaultSecurityFilterChain] [RRN="] - [STAN="] - Creating filter chain: Ant [pattern='/v2/api-docs'], [] 
2023-05-06 10:43:03,799 [main] INFO  [DefaultSecurityFilterChain] [RRN="] - [STAN="] - Creating filter chain: Ant [pattern='/configuration/ui'], [] 
2023-05-06 10:43:03,799 [main] INFO  [DefaultSecurityFilterChain] [RRN="] - [STAN="] - Creating filter chain: Ant [pattern='/swagger-resources/**'], [] 
2023-05-06 10:43:03,800 [main] INFO  [DefaultSecurityFilterChain] [RRN="] - [STAN="] - Creating filter chain: Ant [pattern='/configuration/**'], [] 
2023-05-06 10:43:03,800 [main] INFO  [DefaultSecurityFilterChain] [RRN="] - [STAN="] - Creating filter chain: Ant [pattern='/swagger-ui.html'], [] 
2023-05-06 10:43:03,800 [main] INFO  [DefaultSecurityFilterChain] [RRN="] - [STAN="] - Creating filter chain: Ant [pattern='/webjars/**'], [] 
2023-05-06 10:43:03,837 [main] INFO  [PropertySourcedRequestMappingHandlerMapping] [RRN="] - [STAN="] - Mapped URL path [/v2/api-docs] onto method [springfox.documentation.swagger2.web.Swagger2Controller#getDocumentation(String, HttpServletRequest)] 
2023-05-06 10:43:03,929 [main] INFO  [DefaultSecurityFilterChain] [RRN="] - [STAN="] - Creating filter chain: any request, [org.springframework.security.web.context.request.async.WebAsyncManagerIntegrationFilter@554c4eaa, org.springframework.security.web.context.SecurityContextPersistenceFilter@670b3ca, org.springframework.security.web.header.HeaderWriterFilter@d1d8e1a, org.springframework.web.filter.CorsFilter@29fd8e67, org.springframework.security.web.authentication.logout.LogoutFilter@79c5460e, com.zeroinfinity.federatedserver.config.JwtRequestFilter@2c0b4c83, org.springframework.security.web.savedrequest.RequestCacheAwareFilter@54402c04, org.springframework.security.web.servletapi.SecurityContextHolderAwareRequestFilter@6c101cc1, org.springframework.security.web.authentication.AnonymousAuthenticationFilter@e146f93, org.springframework.security.web.session.SessionManagementFilter@3fd9e827, org.springframework.security.web.access.ExceptionTranslationFilter@76332405, org.springframework.security.web.access.intercept.FilterSecurityInterceptor@36c281ed] 
2023-05-06 10:43:03,986 [main] INFO  [ThreadPoolTaskExecutor] [RRN="] - [STAN="] - Initializing ExecutorService 'applicationTaskExecutor' 
2023-05-06 10:43:04,136 [main] INFO  [Http11NioProtocol] [RRN="] - [STAN="] - Starting ProtocolHandler ["http-nio-9090"] 
2023-05-06 10:43:04,166 [main] INFO  [TomcatWebServer] [RRN="] - [STAN="] - Tomcat started on port(s): 9090 (http) with context path '' 
2023-05-06 10:43:04,167 [main] INFO  [DocumentationPluginsBootstrapper] [RRN="] - [STAN="] - Context refreshed 
2023-05-06 10:43:04,188 [main] INFO  [DocumentationPluginsBootstrapper] [RRN="] - [STAN="] - Found 1 custom documentation plugin(s) 
2023-05-06 10:43:04,220 [main] INFO  [ApiListingReferenceScanner] [RRN="] - [STAN="] - Scanning for api listing references 
2023-05-06 10:43:04,241 [main] INFO  [FederatedServerApplication] [RRN="] - [STAN="] - Started FederatedServerApplication in 4.689 seconds (JVM running for 5.172) 
2023-05-06 10:43:35,833 [http-nio-9090-exec-1] INFO  [[/]] [RRN="] - [STAN="] - Initializing Spring DispatcherServlet 'dispatcherServlet' 
2023-05-06 10:43:35,833 [http-nio-9090-exec-1] INFO  [DispatcherServlet] [RRN="] - [STAN="] - Initializing Servlet 'dispatcherServlet' 
2023-05-06 10:43:35,841 [http-nio-9090-exec-1] INFO  [DispatcherServlet] [RRN="] - [STAN="] - Completed initialization in 8 ms 
2023-05-06 10:46:28,391 [http-nio-9090-exec-7] ERROR [RestExceptionHandler] [RRN="] - [STAN="] - Generic Exception Handler envoked 
2023-05-06 10:46:36,535 [http-nio-9090-exec-8] INFO  [JwtAuthenticationController] [RRN="] - [STAN="] - Authenticating : User : admin 
2023-05-06 10:49:54,169 [http-nio-9090-exec-2] ERROR [RestExceptionHandler] [RRN="] - [STAN="] - Generic Exception Handler envoked 
2023-05-06 10:50:23,152 [http-nio-9090-exec-4] INFO  [ServiceController] [RRN="] - [STAN="] - Request received @ V1 
2023-05-06 10:50:23,160 [http-nio-9090-exec-4] INFO  [RestServerServiceImpl] [RRN="] - [STAN="] - Incoming signing request. Bank: null & Message: Hasnain here 
2023-05-06 10:50:23,160 [http-nio-9090-exec-4] INFO  [RestServerServiceImpl] [RRN="] - [STAN="] - Incoming message signed successfully. 
2023-05-06 10:50:42,604 [http-nio-9090-exec-7] INFO  [ServiceController] [RRN="] - [STAN="] - Request received @ V1 
2023-05-06 10:50:42,604 [http-nio-9090-exec-7] INFO  [RestServerServiceImpl] [RRN="] - [STAN="] - Incoming signing request. Bank: null & Message: Hasnain here 
2023-05-06 10:50:42,604 [http-nio-9090-exec-7] INFO  [RestServerServiceImpl] [RRN="] - [STAN="] - Incoming message signed successfully. 
2023-05-06 10:50:57,477 [http-nio-9090-exec-6] INFO  [ServiceController] [RRN="] - [STAN="] - Request received @ V1 
2023-05-06 10:50:57,477 [http-nio-9090-exec-6] INFO  [RestServerServiceImpl] [RRN="] - [STAN="] - Incoming signing request. Bank: null & Message: Hasnain here 
2023-05-06 10:50:57,477 [http-nio-9090-exec-6] INFO  [RestServerServiceImpl] [RRN="] - [STAN="] - Incoming message signed successfully. 
2023-05-06 10:51:10,912 [http-nio-9090-exec-8] INFO  [ServiceController] [RRN="] - [STAN="] - Request received @ V1 
2023-05-06 10:51:10,912 [http-nio-9090-exec-8] INFO  [RestServerServiceImpl] [RRN="] - [STAN="] - Incoming signing request. Bank: HBL & Message: Hasnain here 
2023-05-06 10:51:10,913 [http-nio-9090-exec-8] INFO  [RestServerServiceImpl] [RRN="] - [STAN="] - Incoming message signed successfully. 
2023-05-06 10:57:25,664 [main] INFO  [FederatedServerApplication] [RRN="] - [STAN="] - Starting FederatedServerApplication on Hasnain-Rabbani with PID 18312 (E:\Workspace\Eclipse\zeroinfinity\thesis\federated-server\federated-server\target\classes started by hp in E:\Workspace\Eclipse\zeroinfinity\thesis\federated-server\federated-server) 
2023-05-06 10:57:25,667 [main] INFO  [FederatedServerApplication] [RRN="] - [STAN="] - No active profile set, falling back to default profiles: default 
2023-05-06 10:57:26,589 [main] INFO  [EnableEncryptablePropertiesBeanFactoryPostProcessor] [RRN="] - [STAN="] - Post-processing PropertySource instances 
2023-05-06 10:57:26,674 [main] INFO  [EncryptablePropertySourceConverter] [RRN="] - [STAN="] - Converting PropertySource configurationProperties [org.springframework.boot.context.properties.source.ConfigurationPropertySourcesPropertySource] to AOP Proxy 
2023-05-06 10:57:26,676 [main] INFO  [EncryptablePropertySourceConverter] [RRN="] - [STAN="] - Converting PropertySource servletConfigInitParams [org.springframework.core.env.PropertySource$StubPropertySource] to EncryptablePropertySourceWrapper 
2023-05-06 10:57:26,676 [main] INFO  [EncryptablePropertySourceConverter] [RRN="] - [STAN="] - Converting PropertySource servletContextInitParams [org.springframework.core.env.PropertySource$StubPropertySource] to EncryptablePropertySourceWrapper 
2023-05-06 10:57:26,677 [main] INFO  [EncryptablePropertySourceConverter] [RRN="] - [STAN="] - Converting PropertySource systemProperties [org.springframework.core.env.PropertiesPropertySource] to EncryptableMapPropertySourceWrapper 
2023-05-06 10:57:26,677 [main] INFO  [EncryptablePropertySourceConverter] [RRN="] - [STAN="] - Converting PropertySource systemEnvironment [org.springframework.boot.env.SystemEnvironmentPropertySourceEnvironmentPostProcessor$OriginAwareSystemEnvironmentPropertySource] to EncryptableSystemEnvironmentPropertySourceWrapper 
2023-05-06 10:57:26,677 [main] INFO  [EncryptablePropertySourceConverter] [RRN="] - [STAN="] - Converting PropertySource random [org.springframework.boot.env.RandomValuePropertySource] to EncryptablePropertySourceWrapper 
2023-05-06 10:57:26,677 [main] INFO  [EncryptablePropertySourceConverter] [RRN="] - [STAN="] - Converting PropertySource applicationConfig: [file:./application.yml] [org.springframework.boot.env.OriginTrackedMapPropertySource] to EncryptableMapPropertySourceWrapper 
2023-05-06 10:57:26,813 [main] INFO  [DefaultLazyPropertyFilter] [RRN="] - [STAN="] - Property Filter custom Bean not found with name 'encryptablePropertyFilter'. Initializing Default Property Filter 
2023-05-06 10:57:27,360 [main] INFO  [TomcatWebServer] [RRN="] - [STAN="] - Tomcat initialized with port(s): 9090 (http) 
2023-05-06 10:57:27,370 [main] INFO  [Http11NioProtocol] [RRN="] - [STAN="] - Initializing ProtocolHandler ["http-nio-9090"] 
2023-05-06 10:57:27,371 [main] INFO  [StandardService] [RRN="] - [STAN="] - Starting service [Tomcat] 
2023-05-06 10:57:27,371 [main] INFO  [StandardEngine] [RRN="] - [STAN="] - Starting Servlet engine: [Apache Tomcat/9.0.36] 
2023-05-06 10:57:27,468 [main] INFO  [[/]] [RRN="] - [STAN="] - Initializing Spring embedded WebApplicationContext 
2023-05-06 10:57:27,469 [main] INFO  [ServletWebServerApplicationContext] [RRN="] - [STAN="] - Root WebApplicationContext: initialization completed in 1736 ms 
2023-05-06 10:57:27,477 [main] INFO  [DefaultLazyPropertyResolver] [RRN="] - [STAN="] - Property Resolver custom Bean not found with name 'encryptablePropertyResolver'. Initializing Default Property Resolver 
2023-05-06 10:57:27,480 [main] INFO  [DefaultLazyPropertyDetector] [RRN="] - [STAN="] - Property Detector custom Bean not found with name 'encryptablePropertyDetector'. Initializing Default Property Detector 
2023-05-06 10:57:28,049 [main] INFO  [DefaultSecurityFilterChain] [RRN="] - [STAN="] - Creating filter chain: Ant [pattern='/v2/api-docs'], [] 
2023-05-06 10:57:28,049 [main] INFO  [DefaultSecurityFilterChain] [RRN="] - [STAN="] - Creating filter chain: Ant [pattern='/configuration/ui'], [] 
2023-05-06 10:57:28,049 [main] INFO  [DefaultSecurityFilterChain] [RRN="] - [STAN="] - Creating filter chain: Ant [pattern='/swagger-resources/**'], [] 
2023-05-06 10:57:28,050 [main] INFO  [DefaultSecurityFilterChain] [RRN="] - [STAN="] - Creating filter chain: Ant [pattern='/configuration/**'], [] 
2023-05-06 10:57:28,050 [main] INFO  [DefaultSecurityFilterChain] [RRN="] - [STAN="] - Creating filter chain: Ant [pattern='/swagger-ui.html'], [] 
2023-05-06 10:57:28,050 [main] INFO  [DefaultSecurityFilterChain] [RRN="] - [STAN="] - Creating filter chain: Ant [pattern='/webjars/**'], [] 
2023-05-06 10:57:28,082 [main] INFO  [PropertySourcedRequestMappingHandlerMapping] [RRN="] - [STAN="] - Mapped URL path [/v2/api-docs] onto method [springfox.documentation.swagger2.web.Swagger2Controller#getDocumentation(String, HttpServletRequest)] 
2023-05-06 10:57:28,154 [main] INFO  [DefaultSecurityFilterChain] [RRN="] - [STAN="] - Creating filter chain: any request, [org.springframework.security.web.context.request.async.WebAsyncManagerIntegrationFilter@6dd1f638, org.springframework.security.web.context.SecurityContextPersistenceFilter@216e9ca3, org.springframework.security.web.header.HeaderWriterFilter@5981f4a6, org.springframework.web.filter.CorsFilter@414f13fc, org.springframework.security.web.authentication.logout.LogoutFilter@30c1da48, com.zeroinfinity.federatedserver.config.JwtRequestFilter@21e20ad5, org.springframework.security.web.savedrequest.RequestCacheAwareFilter@48976e6d, org.springframework.security.web.servletapi.SecurityContextHolderAwareRequestFilter@38e7ed69, org.springframework.security.web.authentication.AnonymousAuthenticationFilter@4b76aa5a, org.springframework.security.web.session.SessionManagementFilter@4b4eced1, org.springframework.security.web.access.ExceptionTranslationFilter@54db056b, org.springframework.security.web.access.intercept.FilterSecurityInterceptor@2e09c51] 
2023-05-06 10:57:28,211 [main] INFO  [ThreadPoolTaskExecutor] [RRN="] - [STAN="] - Initializing ExecutorService 'applicationTaskExecutor' 
2023-05-06 10:57:28,351 [main] INFO  [Http11NioProtocol] [RRN="] - [STAN="] - Starting ProtocolHandler ["http-nio-9090"] 
2023-05-06 10:57:28,375 [main] INFO  [TomcatWebServer] [RRN="] - [STAN="] - Tomcat started on port(s): 9090 (http) with context path '' 
2023-05-06 10:57:28,376 [main] INFO  [DocumentationPluginsBootstrapper] [RRN="] - [STAN="] - Context refreshed 
2023-05-06 10:57:28,397 [main] INFO  [DocumentationPluginsBootstrapper] [RRN="] - [STAN="] - Found 1 custom documentation plugin(s) 
2023-05-06 10:57:28,427 [main] INFO  [ApiListingReferenceScanner] [RRN="] - [STAN="] - Scanning for api listing references 
2023-05-06 10:57:28,609 [main] INFO  [CachingOperationNameGenerator] [RRN="] - [STAN="] - Generating unique operation named: signUsingPOST_1 
2023-05-06 10:57:28,633 [main] INFO  [FederatedServerApplication] [RRN="] - [STAN="] - Started FederatedServerApplication in 3.444 seconds (JVM running for 3.846) 
2023-05-06 10:57:32,632 [http-nio-9090-exec-1] INFO  [[/]] [RRN="] - [STAN="] - Initializing Spring DispatcherServlet 'dispatcherServlet' 
2023-05-06 10:57:32,632 [http-nio-9090-exec-1] INFO  [DispatcherServlet] [RRN="] - [STAN="] - Initializing Servlet 'dispatcherServlet' 
2023-05-06 10:57:32,638 [http-nio-9090-exec-1] INFO  [DispatcherServlet] [RRN="] - [STAN="] - Completed initialization in 6 ms 
2023-05-06 10:57:51,256 [http-nio-9090-exec-9] INFO  [JwtAuthenticationController] [RRN="] - [STAN="] - Authenticating : User : admin 
2023-05-06 10:59:13,102 [http-nio-9090-exec-4] INFO  [ServiceController] [RRN="] - [STAN="] - Request received @ V1 
2023-05-06 10:59:13,110 [http-nio-9090-exec-4] INFO  [RestServerServiceImpl] [RRN="] - [STAN="] - Incoming signing request. Bank: Sindh & Message: <DataPDU xmlns='urn:cma:stp:xsd:stp.1.0'><Body> <AppHdr xmlns='urn:iso:std:iso:20022:tech:xsd:head.001.001.01'><Fr><FIId><FinInstnId><BICFI>SINDPKKA</BICFI></FinInstnId></FIId></Fr><To><FIId><FinInstnId><BICFI>NBPBPKKA</BICFI></FinInstnId></FIId></To><BizMsgIdr>202209070000000</BizMsgIdr><MsgDefIdr>pacs.008.001.08</MsgDefIdr><BizSvc>MPG</BizSvc><CreDt>2022-09-07T18:18:00Z</CreDt></AppHdr><Document xmlns='urn:iso:std:iso:20022:tech:xsd:pacs.008.001.08'><FIToFICstmrCdtTrf><GrpHdr><MsgId>MsgId1</MsgId><CreDtTm>2022-10-24T01:01:01+05:00</CreDtTm><BtchBookg>true</BtchBookg><NbOfTxs>1</NbOfTxs><SttlmInf><SttlmMtd>CLRG</SttlmMtd></SttlmInf></GrpHdr><CdtTrfTxInf><PmtId><InstrId>InstrId1</InstrId><EndToEndId>EndToEndId1</EndToEndId><TxId>TxId1</TxId></PmtId><PmtTpInf><ClrChanl>RTNS</ClrChanl><SvcLvl><Prtry>0100</Prtry></SvcLvl><LclInstrm><Prtry>CTAA</Prtry></LclInstrm><CtgyPurp><Prtry>001</Prtry></CtgyPurp></PmtTpInf><IntrBkSttlmAmt Ccy='PKR'>1</IntrBkSttlmAmt><IntrBkSttlmDt>2022-10-25</IntrBkSttlmDt><ChrgBr>SLEV</ChrgBr><InstgAgt><FinInstnId><ClrSysMmbId><MmbId>SINDPKKA</MmbId></ClrSysMmbId></FinInstnId></InstgAgt><InstdAgt><FinInstnId><ClrSysMmbId><MmbId>NBPBPKKA</MmbId></ClrSysMmbId></FinInstnId></InstdAgt><Dbtr><Nm>Asad Ali</Nm></Dbtr><DbtrAcct><Id><IBAN>PK21SIND0003016411713500</IBAN></Id></DbtrAcct><DbtrAgt><FinInstnId><ClrSysMmbId><MmbId>SINDPKKA</MmbId></ClrSysMmbId></FinInstnId></DbtrAgt><CdtrAgt><FinInstnId><ClrSysMmbId><MmbId>NBPBPKKA</MmbId></ClrSysMmbId></FinInstnId></CdtrAgt><Cdtr><Nm>Khalid Zamaan</Nm></Cdtr><CdtrAcct><Id><IBAN>PK75SIND0003015594456100</IBAN></Id></CdtrAcct><InstrForNxtAgt><InstrInf>/BNF/Beneficiary info</InstrInf></InstrForNxtAgt><InstrForNxtAgt><InstrInf>/SMPL/Sample data</InstrInf></InstrForNxtAgt><RmtInf><Ustrd>P2P Test Transaction from Sindh Bank</Ustrd></RmtInf></CdtTrfTxInf></FIToFICstmrCdtTrf></Document></Body></DataPDU> 
2023-05-06 10:59:13,110 [http-nio-9090-exec-4] INFO  [RestServerServiceImpl] [RRN="] - [STAN="] - Incoming message signed successfully. 
2023-05-06 10:59:34,954 [http-nio-9090-exec-7] INFO  [ServiceController] [RRN="] - [STAN="] - Request received @ V1 
2023-05-06 10:59:34,954 [http-nio-9090-exec-7] INFO  [RestServerServiceImpl] [RRN="] - [STAN="] - Incoming signing request. Bank: Sindh & Message: <DataPDU xmlns='urn:cma:stp:xsd:stp.1.0'><Body> <AppHdr xmlns='urn:iso:std:iso:20022:tech:xsd:head.001.001.01'><Fr><FIId><FinInstnId><BICFI>SINDPKKA</BICFI></FinInstnId></FIId></Fr><To><FIId><FinInstnId><BICFI>NBPBPKKA</BICFI></FinInstnId></FIId></To><BizMsgIdr>202209070000000</BizMsgIdr><MsgDefIdr>pacs.008.001.08</MsgDefIdr><BizSvc>MPG</BizSvc><CreDt>2022-09-07T18:18:00Z</CreDt></AppHdr><Document xmlns='urn:iso:std:iso:20022:tech:xsd:pacs.008.001.08'><FIToFICstmrCdtTrf><GrpHdr><MsgId>MsgId1</MsgId><CreDtTm>2022-10-24T01:01:01+05:00</CreDtTm><BtchBookg>true</BtchBookg><NbOfTxs>1</NbOfTxs><SttlmInf><SttlmMtd>CLRG</SttlmMtd></SttlmInf></GrpHdr><CdtTrfTxInf><PmtId><InstrId>InstrId1</InstrId><EndToEndId>EndToEndId1</EndToEndId><TxId>TxId1</TxId></PmtId><PmtTpInf><ClrChanl>RTNS</ClrChanl><SvcLvl><Prtry>0100</Prtry></SvcLvl><LclInstrm><Prtry>CTAA</Prtry></LclInstrm><CtgyPurp><Prtry>001</Prtry></CtgyPurp></PmtTpInf><IntrBkSttlmAmt Ccy='PKR'>1</IntrBkSttlmAmt><IntrBkSttlmDt>2022-10-25</IntrBkSttlmDt><ChrgBr>SLEV</ChrgBr><InstgAgt><FinInstnId><ClrSysMmbId><MmbId>SINDPKKA</MmbId></ClrSysMmbId></FinInstnId></InstgAgt><InstdAgt><FinInstnId><ClrSysMmbId><MmbId>NBPBPKKA</MmbId></ClrSysMmbId></FinInstnId></InstdAgt><Dbtr><Nm>Asad Ali</Nm></Dbtr><DbtrAcct><Id><IBAN>PK21SIND0003016411713500</IBAN></Id></DbtrAcct><DbtrAgt><FinInstnId><ClrSysMmbId><MmbId>SINDPKKA</MmbId></ClrSysMmbId></FinInstnId></DbtrAgt><CdtrAgt><FinInstnId><ClrSysMmbId><MmbId>NBPBPKKA</MmbId></ClrSysMmbId></FinInstnId></CdtrAgt><Cdtr><Nm>Khalid Zamaan</Nm></Cdtr><CdtrAcct><Id><IBAN>PK75SIND0003015594456100</IBAN></Id></CdtrAcct><InstrForNxtAgt><InstrInf>/BNF/Beneficiary info</InstrInf></InstrForNxtAgt><InstrForNxtAgt><InstrInf>/SMPL/Sample data</InstrInf></InstrForNxtAgt><RmtInf><Ustrd>P2P Test Transaction from Sindh Bank</Ustrd></RmtInf></CdtTrfTxInf></FIToFICstmrCdtTrf></Document></Body></DataPDU> 
2023-05-06 10:59:34,954 [http-nio-9090-exec-7] INFO  [RestServerServiceImpl] [RRN="] - [STAN="] - Incoming message signed successfully. 
2023-05-06 11:01:54,458 [main] INFO  [FederatedServerApplication] [RRN="] - [STAN="] - Starting FederatedServerApplication on Hasnain-Rabbani with PID 20740 (E:\Workspace\Eclipse\zeroinfinity\thesis\federated-server\federated-server\target\classes started by hp in E:\Workspace\Eclipse\zeroinfinity\thesis\federated-server\federated-server) 
2023-05-06 11:01:54,461 [main] INFO  [FederatedServerApplication] [RRN="] - [STAN="] - No active profile set, falling back to default profiles: default 
2023-05-06 11:01:55,403 [main] INFO  [EnableEncryptablePropertiesBeanFactoryPostProcessor] [RRN="] - [STAN="] - Post-processing PropertySource instances 
2023-05-06 11:01:55,480 [main] INFO  [EncryptablePropertySourceConverter] [RRN="] - [STAN="] - Converting PropertySource configurationProperties [org.springframework.boot.context.properties.source.ConfigurationPropertySourcesPropertySource] to AOP Proxy 
2023-05-06 11:01:55,482 [main] INFO  [EncryptablePropertySourceConverter] [RRN="] - [STAN="] - Converting PropertySource servletConfigInitParams [org.springframework.core.env.PropertySource$StubPropertySource] to EncryptablePropertySourceWrapper 
2023-05-06 11:01:55,482 [main] INFO  [EncryptablePropertySourceConverter] [RRN="] - [STAN="] - Converting PropertySource servletContextInitParams [org.springframework.core.env.PropertySource$StubPropertySource] to EncryptablePropertySourceWrapper 
2023-05-06 11:01:55,482 [main] INFO  [EncryptablePropertySourceConverter] [RRN="] - [STAN="] - Converting PropertySource systemProperties [org.springframework.core.env.PropertiesPropertySource] to EncryptableMapPropertySourceWrapper 
2023-05-06 11:01:55,482 [main] INFO  [EncryptablePropertySourceConverter] [RRN="] - [STAN="] - Converting PropertySource systemEnvironment [org.springframework.boot.env.SystemEnvironmentPropertySourceEnvironmentPostProcessor$OriginAwareSystemEnvironmentPropertySource] to EncryptableSystemEnvironmentPropertySourceWrapper 
2023-05-06 11:01:55,482 [main] INFO  [EncryptablePropertySourceConverter] [RRN="] - [STAN="] - Converting PropertySource random [org.springframework.boot.env.RandomValuePropertySource] to EncryptablePropertySourceWrapper 
2023-05-06 11:01:55,482 [main] INFO  [EncryptablePropertySourceConverter] [RRN="] - [STAN="] - Converting PropertySource applicationConfig: [file:./application.yml] [org.springframework.boot.env.OriginTrackedMapPropertySource] to EncryptableMapPropertySourceWrapper 
2023-05-06 11:01:55,613 [main] INFO  [DefaultLazyPropertyFilter] [RRN="] - [STAN="] - Property Filter custom Bean not found with name 'encryptablePropertyFilter'. Initializing Default Property Filter 
2023-05-06 11:01:56,111 [main] INFO  [TomcatWebServer] [RRN="] - [STAN="] - Tomcat initialized with port(s): 9090 (http) 
2023-05-06 11:01:56,119 [main] INFO  [Http11NioProtocol] [RRN="] - [STAN="] - Initializing ProtocolHandler ["http-nio-9090"] 
2023-05-06 11:01:56,120 [main] INFO  [StandardService] [RRN="] - [STAN="] - Starting service [Tomcat] 
2023-05-06 11:01:56,120 [main] INFO  [StandardEngine] [RRN="] - [STAN="] - Starting Servlet engine: [Apache Tomcat/9.0.36] 
2023-05-06 11:01:56,190 [main] INFO  [[/]] [RRN="] - [STAN="] - Initializing Spring embedded WebApplicationContext 
2023-05-06 11:01:56,191 [main] INFO  [ServletWebServerApplicationContext] [RRN="] - [STAN="] - Root WebApplicationContext: initialization completed in 1657 ms 
2023-05-06 11:01:56,197 [main] INFO  [DefaultLazyPropertyResolver] [RRN="] - [STAN="] - Property Resolver custom Bean not found with name 'encryptablePropertyResolver'. Initializing Default Property Resolver 
2023-05-06 11:01:56,202 [main] INFO  [DefaultLazyPropertyDetector] [RRN="] - [STAN="] - Property Detector custom Bean not found with name 'encryptablePropertyDetector'. Initializing Default Property Detector 
2023-05-06 11:01:56,773 [main] INFO  [DefaultSecurityFilterChain] [RRN="] - [STAN="] - Creating filter chain: Ant [pattern='/v2/api-docs'], [] 
2023-05-06 11:01:56,774 [main] INFO  [DefaultSecurityFilterChain] [RRN="] - [STAN="] - Creating filter chain: Ant [pattern='/configuration/ui'], [] 
2023-05-06 11:01:56,774 [main] INFO  [DefaultSecurityFilterChain] [RRN="] - [STAN="] - Creating filter chain: Ant [pattern='/swagger-resources/**'], [] 
2023-05-06 11:01:56,774 [main] INFO  [DefaultSecurityFilterChain] [RRN="] - [STAN="] - Creating filter chain: Ant [pattern='/configuration/**'], [] 
2023-05-06 11:01:56,774 [main] INFO  [DefaultSecurityFilterChain] [RRN="] - [STAN="] - Creating filter chain: Ant [pattern='/swagger-ui.html'], [] 
2023-05-06 11:01:56,774 [main] INFO  [DefaultSecurityFilterChain] [RRN="] - [STAN="] - Creating filter chain: Ant [pattern='/webjars/**'], [] 
2023-05-06 11:01:56,806 [main] INFO  [PropertySourcedRequestMappingHandlerMapping] [RRN="] - [STAN="] - Mapped URL path [/v2/api-docs] onto method [springfox.documentation.swagger2.web.Swagger2Controller#getDocumentation(String, HttpServletRequest)] 
2023-05-06 11:01:56,888 [main] INFO  [DefaultSecurityFilterChain] [RRN="] - [STAN="] - Creating filter chain: any request, [org.springframework.security.web.context.request.async.WebAsyncManagerIntegrationFilter@7e4c72d6, org.springframework.security.web.context.SecurityContextPersistenceFilter@5a75ec37, org.springframework.security.web.header.HeaderWriterFilter@3bd6ba24, org.springframework.web.filter.CorsFilter@6cd64b3f, org.springframework.security.web.authentication.logout.LogoutFilter@70211df5, com.zeroinfinity.federatedserver.config.JwtRequestFilter@62d73ead, org.springframework.security.web.savedrequest.RequestCacheAwareFilter@33956d1a, org.springframework.security.web.servletapi.SecurityContextHolderAwareRequestFilter@54db056b, org.springframework.security.web.authentication.AnonymousAuthenticationFilter@51b01550, org.springframework.security.web.session.SessionManagementFilter@608fe01f, org.springframework.security.web.access.ExceptionTranslationFilter@2a8a4e0c, org.springframework.security.web.access.intercept.FilterSecurityInterceptor@4779aae6] 
2023-05-06 11:01:56,948 [main] INFO  [ThreadPoolTaskExecutor] [RRN="] - [STAN="] - Initializing ExecutorService 'applicationTaskExecutor' 
2023-05-06 11:01:57,097 [main] INFO  [Http11NioProtocol] [RRN="] - [STAN="] - Starting ProtocolHandler ["http-nio-9090"] 
2023-05-06 11:01:57,124 [main] INFO  [TomcatWebServer] [RRN="] - [STAN="] - Tomcat started on port(s): 9090 (http) with context path '' 
2023-05-06 11:01:57,125 [main] INFO  [DocumentationPluginsBootstrapper] [RRN="] - [STAN="] - Context refreshed 
2023-05-06 11:01:57,147 [main] INFO  [DocumentationPluginsBootstrapper] [RRN="] - [STAN="] - Found 1 custom documentation plugin(s) 
2023-05-06 11:01:57,175 [main] INFO  [ApiListingReferenceScanner] [RRN="] - [STAN="] - Scanning for api listing references 
2023-05-06 11:01:57,305 [main] INFO  [CachingOperationNameGenerator] [RRN="] - [STAN="] - Generating unique operation named: signUsingPOST_1 
2023-05-06 11:01:57,325 [main] INFO  [FederatedServerApplication] [RRN="] - [STAN="] - Started FederatedServerApplication in 3.348 seconds (JVM running for 3.737) 
2023-05-06 11:02:00,494 [http-nio-9090-exec-1] INFO  [[/]] [RRN="] - [STAN="] - Initializing Spring DispatcherServlet 'dispatcherServlet' 
2023-05-06 11:02:00,494 [http-nio-9090-exec-1] INFO  [DispatcherServlet] [RRN="] - [STAN="] - Initializing Servlet 'dispatcherServlet' 
2023-05-06 11:02:00,503 [http-nio-9090-exec-1] INFO  [DispatcherServlet] [RRN="] - [STAN="] - Completed initialization in 9 ms 
2023-05-06 11:02:15,382 [http-nio-9090-exec-8] INFO  [JwtAuthenticationController] [RRN="] - [STAN="] - Authenticating : User : admin 
2023-05-06 11:05:14,495 [main] INFO  [FederatedServerApplication] [RRN="] - [STAN="] - Starting FederatedServerApplication on Hasnain-Rabbani with PID 21672 (E:\Workspace\Eclipse\zeroinfinity\thesis\federated-server\federated-server\target\classes started by hp in E:\Workspace\Eclipse\zeroinfinity\thesis\federated-server\federated-server) 
2023-05-06 11:05:14,498 [main] INFO  [FederatedServerApplication] [RRN="] - [STAN="] - No active profile set, falling back to default profiles: default 
2023-05-06 11:05:15,440 [main] INFO  [EnableEncryptablePropertiesBeanFactoryPostProcessor] [RRN="] - [STAN="] - Post-processing PropertySource instances 
2023-05-06 11:05:15,524 [main] INFO  [EncryptablePropertySourceConverter] [RRN="] - [STAN="] - Converting PropertySource configurationProperties [org.springframework.boot.context.properties.source.ConfigurationPropertySourcesPropertySource] to AOP Proxy 
2023-05-06 11:05:15,526 [main] INFO  [EncryptablePropertySourceConverter] [RRN="] - [STAN="] - Converting PropertySource servletConfigInitParams [org.springframework.core.env.PropertySource$StubPropertySource] to EncryptablePropertySourceWrapper 
2023-05-06 11:05:15,526 [main] INFO  [EncryptablePropertySourceConverter] [RRN="] - [STAN="] - Converting PropertySource servletContextInitParams [org.springframework.core.env.PropertySource$StubPropertySource] to EncryptablePropertySourceWrapper 
2023-05-06 11:05:15,526 [main] INFO  [EncryptablePropertySourceConverter] [RRN="] - [STAN="] - Converting PropertySource systemProperties [org.springframework.core.env.PropertiesPropertySource] to EncryptableMapPropertySourceWrapper 
2023-05-06 11:05:15,527 [main] INFO  [EncryptablePropertySourceConverter] [RRN="] - [STAN="] - Converting PropertySource systemEnvironment [org.springframework.boot.env.SystemEnvironmentPropertySourceEnvironmentPostProcessor$OriginAwareSystemEnvironmentPropertySource] to EncryptableSystemEnvironmentPropertySourceWrapper 
2023-05-06 11:05:15,527 [main] INFO  [EncryptablePropertySourceConverter] [RRN="] - [STAN="] - Converting PropertySource random [org.springframework.boot.env.RandomValuePropertySource] to EncryptablePropertySourceWrapper 
2023-05-06 11:05:15,527 [main] INFO  [EncryptablePropertySourceConverter] [RRN="] - [STAN="] - Converting PropertySource applicationConfig: [file:./application.yml] [org.springframework.boot.env.OriginTrackedMapPropertySource] to EncryptableMapPropertySourceWrapper 
2023-05-06 11:05:15,667 [main] INFO  [DefaultLazyPropertyFilter] [RRN="] - [STAN="] - Property Filter custom Bean not found with name 'encryptablePropertyFilter'. Initializing Default Property Filter 
2023-05-06 11:05:16,216 [main] INFO  [TomcatWebServer] [RRN="] - [STAN="] - Tomcat initialized with port(s): 9090 (http) 
2023-05-06 11:05:16,226 [main] INFO  [Http11NioProtocol] [RRN="] - [STAN="] - Initializing ProtocolHandler ["http-nio-9090"] 
2023-05-06 11:05:16,227 [main] INFO  [StandardService] [RRN="] - [STAN="] - Starting service [Tomcat] 
2023-05-06 11:05:16,227 [main] INFO  [StandardEngine] [RRN="] - [STAN="] - Starting Servlet engine: [Apache Tomcat/9.0.36] 
2023-05-06 11:05:16,324 [main] INFO  [[/]] [RRN="] - [STAN="] - Initializing Spring embedded WebApplicationContext 
2023-05-06 11:05:16,325 [main] INFO  [ServletWebServerApplicationContext] [RRN="] - [STAN="] - Root WebApplicationContext: initialization completed in 1751 ms 
2023-05-06 11:05:16,334 [main] INFO  [DefaultLazyPropertyResolver] [RRN="] - [STAN="] - Property Resolver custom Bean not found with name 'encryptablePropertyResolver'. Initializing Default Property Resolver 
2023-05-06 11:05:16,338 [main] INFO  [DefaultLazyPropertyDetector] [RRN="] - [STAN="] - Property Detector custom Bean not found with name 'encryptablePropertyDetector'. Initializing Default Property Detector 
2023-05-06 11:05:16,875 [main] INFO  [DefaultSecurityFilterChain] [RRN="] - [STAN="] - Creating filter chain: Ant [pattern='/v2/api-docs'], [] 
2023-05-06 11:05:16,875 [main] INFO  [DefaultSecurityFilterChain] [RRN="] - [STAN="] - Creating filter chain: Ant [pattern='/configuration/ui'], [] 
2023-05-06 11:05:16,875 [main] INFO  [DefaultSecurityFilterChain] [RRN="] - [STAN="] - Creating filter chain: Ant [pattern='/swagger-resources/**'], [] 
2023-05-06 11:05:16,875 [main] INFO  [DefaultSecurityFilterChain] [RRN="] - [STAN="] - Creating filter chain: Ant [pattern='/configuration/**'], [] 
2023-05-06 11:05:16,875 [main] INFO  [DefaultSecurityFilterChain] [RRN="] - [STAN="] - Creating filter chain: Ant [pattern='/swagger-ui.html'], [] 
2023-05-06 11:05:16,875 [main] INFO  [DefaultSecurityFilterChain] [RRN="] - [STAN="] - Creating filter chain: Ant [pattern='/webjars/**'], [] 
2023-05-06 11:05:16,909 [main] INFO  [PropertySourcedRequestMappingHandlerMapping] [RRN="] - [STAN="] - Mapped URL path [/v2/api-docs] onto method [springfox.documentation.swagger2.web.Swagger2Controller#getDocumentation(String, HttpServletRequest)] 
2023-05-06 11:05:16,988 [main] INFO  [DefaultSecurityFilterChain] [RRN="] - [STAN="] - Creating filter chain: any request, [org.springframework.security.web.context.request.async.WebAsyncManagerIntegrationFilter@1d247525, org.springframework.security.web.context.SecurityContextPersistenceFilter@4190bc8a, org.springframework.security.web.header.HeaderWriterFilter@6c101cc1, org.springframework.web.filter.CorsFilter@35ee466f, org.springframework.security.web.authentication.logout.LogoutFilter@1507c3c3, com.zeroinfinity.federatedserver.config.JwtRequestFilter@7be3a9ce, org.springframework.security.web.savedrequest.RequestCacheAwareFilter@5c83ae01, org.springframework.security.web.servletapi.SecurityContextHolderAwareRequestFilter@79c5460e, org.springframework.security.web.authentication.AnonymousAuthenticationFilter@32e652b6, org.springframework.security.web.session.SessionManagementFilter@3d64c581, org.springframework.security.web.access.ExceptionTranslationFilter@6c5ddccd, org.springframework.security.web.access.intercept.FilterSecurityInterceptor@17947e6d] 
2023-05-06 11:05:17,051 [main] INFO  [ThreadPoolTaskExecutor] [RRN="] - [STAN="] - Initializing ExecutorService 'applicationTaskExecutor' 
2023-05-06 11:05:17,184 [main] INFO  [Http11NioProtocol] [RRN="] - [STAN="] - Starting ProtocolHandler ["http-nio-9090"] 
2023-05-06 11:05:17,211 [main] INFO  [TomcatWebServer] [RRN="] - [STAN="] - Tomcat started on port(s): 9090 (http) with context path '' 
2023-05-06 11:05:17,212 [main] INFO  [DocumentationPluginsBootstrapper] [RRN="] - [STAN="] - Context refreshed 
2023-05-06 11:05:17,235 [main] INFO  [DocumentationPluginsBootstrapper] [RRN="] - [STAN="] - Found 1 custom documentation plugin(s) 
2023-05-06 11:05:17,264 [main] INFO  [ApiListingReferenceScanner] [RRN="] - [STAN="] - Scanning for api listing references 
2023-05-06 11:05:17,389 [main] INFO  [CachingOperationNameGenerator] [RRN="] - [STAN="] - Generating unique operation named: signUsingPOST_1 
2023-05-06 11:05:17,411 [main] INFO  [FederatedServerApplication] [RRN="] - [STAN="] - Started FederatedServerApplication in 3.391 seconds (JVM running for 3.789) 
2023-05-06 11:05:23,903 [http-nio-9090-exec-1] INFO  [[/]] [RRN="] - [STAN="] - Initializing Spring DispatcherServlet 'dispatcherServlet' 
2023-05-06 11:05:23,904 [http-nio-9090-exec-1] INFO  [DispatcherServlet] [RRN="] - [STAN="] - Initializing Servlet 'dispatcherServlet' 
2023-05-06 11:05:23,911 [http-nio-9090-exec-1] INFO  [DispatcherServlet] [RRN="] - [STAN="] - Completed initialization in 7 ms 
2023-05-06 11:05:34,713 [http-nio-9090-exec-8] INFO  [JwtAuthenticationController] [RRN="] - [STAN="] - Authenticating : User : admin 
2023-05-06 11:08:48,506 [main] INFO  [FederatedServerApplication] [RRN="] - [STAN="] - Starting FederatedServerApplication on Hasnain-Rabbani with PID 18208 (E:\Workspace\Eclipse\zeroinfinity\thesis\federated-server\federated-server\target\classes started by hp in E:\Workspace\Eclipse\zeroinfinity\thesis\federated-server\federated-server) 
2023-05-06 11:08:48,509 [main] INFO  [FederatedServerApplication] [RRN="] - [STAN="] - No active profile set, falling back to default profiles: default 
2023-05-06 11:08:49,482 [main] INFO  [EnableEncryptablePropertiesBeanFactoryPostProcessor] [RRN="] - [STAN="] - Post-processing PropertySource instances 
2023-05-06 11:08:49,555 [main] INFO  [EncryptablePropertySourceConverter] [RRN="] - [STAN="] - Converting PropertySource configurationProperties [org.springframework.boot.context.properties.source.ConfigurationPropertySourcesPropertySource] to AOP Proxy 
2023-05-06 11:08:49,556 [main] INFO  [EncryptablePropertySourceConverter] [RRN="] - [STAN="] - Converting PropertySource servletConfigInitParams [org.springframework.core.env.PropertySource$StubPropertySource] to EncryptablePropertySourceWrapper 
2023-05-06 11:08:49,557 [main] INFO  [EncryptablePropertySourceConverter] [RRN="] - [STAN="] - Converting PropertySource servletContextInitParams [org.springframework.core.env.PropertySource$StubPropertySource] to EncryptablePropertySourceWrapper 
2023-05-06 11:08:49,557 [main] INFO  [EncryptablePropertySourceConverter] [RRN="] - [STAN="] - Converting PropertySource systemProperties [org.springframework.core.env.PropertiesPropertySource] to EncryptableMapPropertySourceWrapper 
2023-05-06 11:08:49,557 [main] INFO  [EncryptablePropertySourceConverter] [RRN="] - [STAN="] - Converting PropertySource systemEnvironment [org.springframework.boot.env.SystemEnvironmentPropertySourceEnvironmentPostProcessor$OriginAwareSystemEnvironmentPropertySource] to EncryptableSystemEnvironmentPropertySourceWrapper 
2023-05-06 11:08:49,557 [main] INFO  [EncryptablePropertySourceConverter] [RRN="] - [STAN="] - Converting PropertySource random [org.springframework.boot.env.RandomValuePropertySource] to EncryptablePropertySourceWrapper 
2023-05-06 11:08:49,557 [main] INFO  [EncryptablePropertySourceConverter] [RRN="] - [STAN="] - Converting PropertySource applicationConfig: [file:./application.yml] [org.springframework.boot.env.OriginTrackedMapPropertySource] to EncryptableMapPropertySourceWrapper 
2023-05-06 11:08:49,690 [main] INFO  [DefaultLazyPropertyFilter] [RRN="] - [STAN="] - Property Filter custom Bean not found with name 'encryptablePropertyFilter'. Initializing Default Property Filter 
2023-05-06 11:08:50,268 [main] INFO  [TomcatWebServer] [RRN="] - [STAN="] - Tomcat initialized with port(s): 9090 (http) 
2023-05-06 11:08:50,276 [main] INFO  [Http11NioProtocol] [RRN="] - [STAN="] - Initializing ProtocolHandler ["http-nio-9090"] 
2023-05-06 11:08:50,276 [main] INFO  [StandardService] [RRN="] - [STAN="] - Starting service [Tomcat] 
2023-05-06 11:08:50,276 [main] INFO  [StandardEngine] [RRN="] - [STAN="] - Starting Servlet engine: [Apache Tomcat/9.0.36] 
2023-05-06 11:08:50,350 [main] INFO  [[/]] [RRN="] - [STAN="] - Initializing Spring embedded WebApplicationContext 
2023-05-06 11:08:50,350 [main] INFO  [ServletWebServerApplicationContext] [RRN="] - [STAN="] - Root WebApplicationContext: initialization completed in 1798 ms 
2023-05-06 11:08:50,356 [main] INFO  [DefaultLazyPropertyResolver] [RRN="] - [STAN="] - Property Resolver custom Bean not found with name 'encryptablePropertyResolver'. Initializing Default Property Resolver 
2023-05-06 11:08:50,359 [main] INFO  [DefaultLazyPropertyDetector] [RRN="] - [STAN="] - Property Detector custom Bean not found with name 'encryptablePropertyDetector'. Initializing Default Property Detector 
2023-05-06 11:08:50,930 [main] INFO  [DefaultSecurityFilterChain] [RRN="] - [STAN="] - Creating filter chain: Ant [pattern='/v2/api-docs'], [] 
2023-05-06 11:08:50,930 [main] INFO  [DefaultSecurityFilterChain] [RRN="] - [STAN="] - Creating filter chain: Ant [pattern='/configuration/ui'], [] 
2023-05-06 11:08:50,930 [main] INFO  [DefaultSecurityFilterChain] [RRN="] - [STAN="] - Creating filter chain: Ant [pattern='/swagger-resources/**'], [] 
2023-05-06 11:08:50,930 [main] INFO  [DefaultSecurityFilterChain] [RRN="] - [STAN="] - Creating filter chain: Ant [pattern='/configuration/**'], [] 
2023-05-06 11:08:50,930 [main] INFO  [DefaultSecurityFilterChain] [RRN="] - [STAN="] - Creating filter chain: Ant [pattern='/swagger-ui.html'], [] 
2023-05-06 11:08:50,930 [main] INFO  [DefaultSecurityFilterChain] [RRN="] - [STAN="] - Creating filter chain: Ant [pattern='/webjars/**'], [] 
2023-05-06 11:08:50,964 [main] INFO  [PropertySourcedRequestMappingHandlerMapping] [RRN="] - [STAN="] - Mapped URL path [/v2/api-docs] onto method [springfox.documentation.swagger2.web.Swagger2Controller#getDocumentation(String, HttpServletRequest)] 
2023-05-06 11:08:51,043 [main] INFO  [DefaultSecurityFilterChain] [RRN="] - [STAN="] - Creating filter chain: any request, [org.springframework.security.web.context.request.async.WebAsyncManagerIntegrationFilter@54d1608f, org.springframework.security.web.context.SecurityContextPersistenceFilter@376c7d7d, org.springframework.security.web.header.HeaderWriterFilter@70211df5, org.springframework.web.filter.CorsFilter@7e7fe6d, org.springframework.security.web.authentication.logout.LogoutFilter@7fb48179, com.zeroinfinity.federatedserver.config.JwtRequestFilter@7f08caf, org.springframework.security.web.savedrequest.RequestCacheAwareFilter@3fba233d, org.springframework.security.web.servletapi.SecurityContextHolderAwareRequestFilter@3b48e183, org.springframework.security.web.authentication.AnonymousAuthenticationFilter@541179e7, org.springframework.security.web.session.SessionManagementFilter@69d23296, org.springframework.security.web.access.ExceptionTranslationFilter@1a6dc589, org.springframework.security.web.access.intercept.FilterSecurityInterceptor@7c112f5f] 
2023-05-06 11:08:51,099 [main] INFO  [ThreadPoolTaskExecutor] [RRN="] - [STAN="] - Initializing ExecutorService 'applicationTaskExecutor' 
2023-05-06 11:08:51,237 [main] INFO  [Http11NioProtocol] [RRN="] - [STAN="] - Starting ProtocolHandler ["http-nio-9090"] 
2023-05-06 11:08:51,258 [main] INFO  [TomcatWebServer] [RRN="] - [STAN="] - Tomcat started on port(s): 9090 (http) with context path '' 
2023-05-06 11:08:51,259 [main] INFO  [DocumentationPluginsBootstrapper] [RRN="] - [STAN="] - Context refreshed 
2023-05-06 11:08:51,282 [main] INFO  [DocumentationPluginsBootstrapper] [RRN="] - [STAN="] - Found 1 custom documentation plugin(s) 
2023-05-06 11:08:51,306 [main] INFO  [ApiListingReferenceScanner] [RRN="] - [STAN="] - Scanning for api listing references 
2023-05-06 11:08:51,431 [main] INFO  [CachingOperationNameGenerator] [RRN="] - [STAN="] - Generating unique operation named: signUsingPOST_1 
2023-05-06 11:08:51,450 [main] INFO  [FederatedServerApplication] [RRN="] - [STAN="] - Started FederatedServerApplication in 3.57 seconds (JVM running for 4.008) 
2023-05-06 11:09:01,252 [http-nio-9090-exec-1] INFO  [[/]] [RRN="] - [STAN="] - Initializing Spring DispatcherServlet 'dispatcherServlet' 
2023-05-06 11:09:01,252 [http-nio-9090-exec-1] INFO  [DispatcherServlet] [RRN="] - [STAN="] - Initializing Servlet 'dispatcherServlet' 
2023-05-06 11:09:01,260 [http-nio-9090-exec-1] INFO  [DispatcherServlet] [RRN="] - [STAN="] - Completed initialization in 0 ms 
2023-05-06 11:09:11,556 [http-nio-9090-exec-10] INFO  [JwtAuthenticationController] [RRN="] - [STAN="] - Authenticating : User : admin 
2023-05-06 11:11:11,611 [main] INFO  [FederatedServerApplication] [RRN="] - [STAN="] - Starting FederatedServerApplication on Hasnain-Rabbani with PID 9012 (E:\Workspace\Eclipse\zeroinfinity\thesis\federated-server\federated-server\target\classes started by hp in E:\Workspace\Eclipse\zeroinfinity\thesis\federated-server\federated-server) 
2023-05-06 11:11:11,614 [main] INFO  [FederatedServerApplication] [RRN="] - [STAN="] - No active profile set, falling back to default profiles: default 
2023-05-06 11:11:12,507 [main] INFO  [EnableEncryptablePropertiesBeanFactoryPostProcessor] [RRN="] - [STAN="] - Post-processing PropertySource instances 
2023-05-06 11:11:12,585 [main] INFO  [EncryptablePropertySourceConverter] [RRN="] - [STAN="] - Converting PropertySource configurationProperties [org.springframework.boot.context.properties.source.ConfigurationPropertySourcesPropertySource] to AOP Proxy 
2023-05-06 11:11:12,587 [main] INFO  [EncryptablePropertySourceConverter] [RRN="] - [STAN="] - Converting PropertySource servletConfigInitParams [org.springframework.core.env.PropertySource$StubPropertySource] to EncryptablePropertySourceWrapper 
2023-05-06 11:11:12,587 [main] INFO  [EncryptablePropertySourceConverter] [RRN="] - [STAN="] - Converting PropertySource servletContextInitParams [org.springframework.core.env.PropertySource$StubPropertySource] to EncryptablePropertySourceWrapper 
2023-05-06 11:11:12,587 [main] INFO  [EncryptablePropertySourceConverter] [RRN="] - [STAN="] - Converting PropertySource systemProperties [org.springframework.core.env.PropertiesPropertySource] to EncryptableMapPropertySourceWrapper 
2023-05-06 11:11:12,588 [main] INFO  [EncryptablePropertySourceConverter] [RRN="] - [STAN="] - Converting PropertySource systemEnvironment [org.springframework.boot.env.SystemEnvironmentPropertySourceEnvironmentPostProcessor$OriginAwareSystemEnvironmentPropertySource] to EncryptableSystemEnvironmentPropertySourceWrapper 
2023-05-06 11:11:12,588 [main] INFO  [EncryptablePropertySourceConverter] [RRN="] - [STAN="] - Converting PropertySource random [org.springframework.boot.env.RandomValuePropertySource] to EncryptablePropertySourceWrapper 
2023-05-06 11:11:12,588 [main] INFO  [EncryptablePropertySourceConverter] [RRN="] - [STAN="] - Converting PropertySource applicationConfig: [file:./application.yml] [org.springframework.boot.env.OriginTrackedMapPropertySource] to EncryptableMapPropertySourceWrapper 
2023-05-06 11:11:12,718 [main] INFO  [DefaultLazyPropertyFilter] [RRN="] - [STAN="] - Property Filter custom Bean not found with name 'encryptablePropertyFilter'. Initializing Default Property Filter 
2023-05-06 11:11:13,247 [main] INFO  [TomcatWebServer] [RRN="] - [STAN="] - Tomcat initialized with port(s): 9090 (http) 
2023-05-06 11:11:13,255 [main] INFO  [Http11NioProtocol] [RRN="] - [STAN="] - Initializing ProtocolHandler ["http-nio-9090"] 
2023-05-06 11:11:13,256 [main] INFO  [StandardService] [RRN="] - [STAN="] - Starting service [Tomcat] 
2023-05-06 11:11:13,256 [main] INFO  [StandardEngine] [RRN="] - [STAN="] - Starting Servlet engine: [Apache Tomcat/9.0.36] 
2023-05-06 11:11:13,341 [main] INFO  [[/]] [RRN="] - [STAN="] - Initializing Spring embedded WebApplicationContext 
2023-05-06 11:11:13,341 [main] INFO  [ServletWebServerApplicationContext] [RRN="] - [STAN="] - Root WebApplicationContext: initialization completed in 1654 ms 
2023-05-06 11:11:13,348 [main] INFO  [DefaultLazyPropertyResolver] [RRN="] - [STAN="] - Property Resolver custom Bean not found with name 'encryptablePropertyResolver'. Initializing Default Property Resolver 
2023-05-06 11:11:13,352 [main] INFO  [DefaultLazyPropertyDetector] [RRN="] - [STAN="] - Property Detector custom Bean not found with name 'encryptablePropertyDetector'. Initializing Default Property Detector 
2023-05-06 11:11:13,881 [main] INFO  [DefaultSecurityFilterChain] [RRN="] - [STAN="] - Creating filter chain: Ant [pattern='/v2/api-docs'], [] 
2023-05-06 11:11:13,882 [main] INFO  [DefaultSecurityFilterChain] [RRN="] - [STAN="] - Creating filter chain: Ant [pattern='/configuration/ui'], [] 
2023-05-06 11:11:13,882 [main] INFO  [DefaultSecurityFilterChain] [RRN="] - [STAN="] - Creating filter chain: Ant [pattern='/swagger-resources/**'], [] 
2023-05-06 11:11:13,882 [main] INFO  [DefaultSecurityFilterChain] [RRN="] - [STAN="] - Creating filter chain: Ant [pattern='/configuration/**'], [] 
2023-05-06 11:11:13,882 [main] INFO  [DefaultSecurityFilterChain] [RRN="] - [STAN="] - Creating filter chain: Ant [pattern='/swagger-ui.html'], [] 
2023-05-06 11:11:13,882 [main] INFO  [DefaultSecurityFilterChain] [RRN="] - [STAN="] - Creating filter chain: Ant [pattern='/webjars/**'], [] 
2023-05-06 11:11:13,919 [main] INFO  [PropertySourcedRequestMappingHandlerMapping] [RRN="] - [STAN="] - Mapped URL path [/v2/api-docs] onto method [springfox.documentation.swagger2.web.Swagger2Controller#getDocumentation(String, HttpServletRequest)] 
2023-05-06 11:11:13,992 [main] INFO  [DefaultSecurityFilterChain] [RRN="] - [STAN="] - Creating filter chain: any request, [org.springframework.security.web.context.request.async.WebAsyncManagerIntegrationFilter@e76b097, org.springframework.security.web.context.SecurityContextPersistenceFilter@4f94e148, org.springframework.security.web.header.HeaderWriterFilter@47d023b7, org.springframework.web.filter.CorsFilter@2be95d31, org.springframework.security.web.authentication.logout.LogoutFilter@6a2c717f, com.zeroinfinity.federatedserver.config.JwtRequestFilter@57c47a9e, org.springframework.security.web.savedrequest.RequestCacheAwareFilter@2cde651b, org.springframework.security.web.servletapi.SecurityContextHolderAwareRequestFilter@22a10ac6, org.springframework.security.web.authentication.AnonymousAuthenticationFilter@338b49d3, org.springframework.security.web.session.SessionManagementFilter@79c5460e, org.springframework.security.web.access.ExceptionTranslationFilter@5ec5ea63, org.springframework.security.web.access.intercept.FilterSecurityInterceptor@7593ea79] 
2023-05-06 11:11:14,050 [main] INFO  [ThreadPoolTaskExecutor] [RRN="] - [STAN="] - Initializing ExecutorService 'applicationTaskExecutor' 
2023-05-06 11:11:14,196 [main] INFO  [Http11NioProtocol] [RRN="] - [STAN="] - Starting ProtocolHandler ["http-nio-9090"] 
2023-05-06 11:11:14,222 [main] INFO  [TomcatWebServer] [RRN="] - [STAN="] - Tomcat started on port(s): 9090 (http) with context path '' 
2023-05-06 11:11:14,223 [main] INFO  [DocumentationPluginsBootstrapper] [RRN="] - [STAN="] - Context refreshed 
2023-05-06 11:11:14,251 [main] INFO  [DocumentationPluginsBootstrapper] [RRN="] - [STAN="] - Found 1 custom documentation plugin(s) 
2023-05-06 11:11:14,280 [main] INFO  [ApiListingReferenceScanner] [RRN="] - [STAN="] - Scanning for api listing references 
2023-05-06 11:11:14,408 [main] INFO  [CachingOperationNameGenerator] [RRN="] - [STAN="] - Generating unique operation named: signUsingPOST_1 
2023-05-06 11:11:14,429 [main] INFO  [FederatedServerApplication] [RRN="] - [STAN="] - Started FederatedServerApplication in 3.291 seconds (JVM running for 3.694) 
2023-05-06 11:11:23,132 [main] INFO  [FederatedServerApplication] [RRN="] - [STAN="] - Starting FederatedServerApplication on Hasnain-Rabbani with PID 18556 (E:\Workspace\Eclipse\zeroinfinity\thesis\federated-server\federated-server\target\classes started by hp in E:\Workspace\Eclipse\zeroinfinity\thesis\federated-server\federated-server) 
2023-05-06 11:11:23,135 [main] INFO  [FederatedServerApplication] [RRN="] - [STAN="] - No active profile set, falling back to default profiles: default 
2023-05-06 11:11:24,081 [main] INFO  [EnableEncryptablePropertiesBeanFactoryPostProcessor] [RRN="] - [STAN="] - Post-processing PropertySource instances 
2023-05-06 11:11:24,165 [main] INFO  [EncryptablePropertySourceConverter] [RRN="] - [STAN="] - Converting PropertySource configurationProperties [org.springframework.boot.context.properties.source.ConfigurationPropertySourcesPropertySource] to AOP Proxy 
2023-05-06 11:11:24,167 [main] INFO  [EncryptablePropertySourceConverter] [RRN="] - [STAN="] - Converting PropertySource servletConfigInitParams [org.springframework.core.env.PropertySource$StubPropertySource] to EncryptablePropertySourceWrapper 
2023-05-06 11:11:24,167 [main] INFO  [EncryptablePropertySourceConverter] [RRN="] - [STAN="] - Converting PropertySource servletContextInitParams [org.springframework.core.env.PropertySource$StubPropertySource] to EncryptablePropertySourceWrapper 
2023-05-06 11:11:24,167 [main] INFO  [EncryptablePropertySourceConverter] [RRN="] - [STAN="] - Converting PropertySource systemProperties [org.springframework.core.env.PropertiesPropertySource] to EncryptableMapPropertySourceWrapper 
2023-05-06 11:11:24,167 [main] INFO  [EncryptablePropertySourceConverter] [RRN="] - [STAN="] - Converting PropertySource systemEnvironment [org.springframework.boot.env.SystemEnvironmentPropertySourceEnvironmentPostProcessor$OriginAwareSystemEnvironmentPropertySource] to EncryptableSystemEnvironmentPropertySourceWrapper 
2023-05-06 11:11:24,168 [main] INFO  [EncryptablePropertySourceConverter] [RRN="] - [STAN="] - Converting PropertySource random [org.springframework.boot.env.RandomValuePropertySource] to EncryptablePropertySourceWrapper 
2023-05-06 11:11:24,168 [main] INFO  [EncryptablePropertySourceConverter] [RRN="] - [STAN="] - Converting PropertySource applicationConfig: [file:./application.yml] [org.springframework.boot.env.OriginTrackedMapPropertySource] to EncryptableMapPropertySourceWrapper 
2023-05-06 11:11:24,308 [main] INFO  [DefaultLazyPropertyFilter] [RRN="] - [STAN="] - Property Filter custom Bean not found with name 'encryptablePropertyFilter'. Initializing Default Property Filter 
2023-05-06 11:11:24,892 [main] INFO  [TomcatWebServer] [RRN="] - [STAN="] - Tomcat initialized with port(s): 9090 (http) 
2023-05-06 11:11:24,901 [main] INFO  [Http11NioProtocol] [RRN="] - [STAN="] - Initializing ProtocolHandler ["http-nio-9090"] 
2023-05-06 11:11:24,901 [main] INFO  [StandardService] [RRN="] - [STAN="] - Starting service [Tomcat] 
2023-05-06 11:11:24,901 [main] INFO  [StandardEngine] [RRN="] - [STAN="] - Starting Servlet engine: [Apache Tomcat/9.0.36] 
2023-05-06 11:11:24,983 [main] INFO  [[/]] [RRN="] - [STAN="] - Initializing Spring embedded WebApplicationContext 
2023-05-06 11:11:24,983 [main] INFO  [ServletWebServerApplicationContext] [RRN="] - [STAN="] - Root WebApplicationContext: initialization completed in 1773 ms 
2023-05-06 11:11:24,989 [main] INFO  [DefaultLazyPropertyResolver] [RRN="] - [STAN="] - Property Resolver custom Bean not found with name 'encryptablePropertyResolver'. Initializing Default Property Resolver 
2023-05-06 11:11:24,992 [main] INFO  [DefaultLazyPropertyDetector] [RRN="] - [STAN="] - Property Detector custom Bean not found with name 'encryptablePropertyDetector'. Initializing Default Property Detector 
2023-05-06 11:11:25,521 [main] INFO  [DefaultSecurityFilterChain] [RRN="] - [STAN="] - Creating filter chain: Ant [pattern='/v2/api-docs'], [] 
2023-05-06 11:11:25,521 [main] INFO  [DefaultSecurityFilterChain] [RRN="] - [STAN="] - Creating filter chain: Ant [pattern='/configuration/ui'], [] 
2023-05-06 11:11:25,521 [main] INFO  [DefaultSecurityFilterChain] [RRN="] - [STAN="] - Creating filter chain: Ant [pattern='/swagger-resources/**'], [] 
2023-05-06 11:11:25,521 [main] INFO  [DefaultSecurityFilterChain] [RRN="] - [STAN="] - Creating filter chain: Ant [pattern='/configuration/**'], [] 
2023-05-06 11:11:25,521 [main] INFO  [DefaultSecurityFilterChain] [RRN="] - [STAN="] - Creating filter chain: Ant [pattern='/swagger-ui.html'], [] 
2023-05-06 11:11:25,521 [main] INFO  [DefaultSecurityFilterChain] [RRN="] - [STAN="] - Creating filter chain: Ant [pattern='/webjars/**'], [] 
2023-05-06 11:11:25,556 [main] INFO  [PropertySourcedRequestMappingHandlerMapping] [RRN="] - [STAN="] - Mapped URL path [/v2/api-docs] onto method [springfox.documentation.swagger2.web.Swagger2Controller#getDocumentation(String, HttpServletRequest)] 
2023-05-06 11:11:25,629 [main] INFO  [DefaultSecurityFilterChain] [RRN="] - [STAN="] - Creating filter chain: any request, [org.springframework.security.web.context.request.async.WebAsyncManagerIntegrationFilter@6f2e1024, org.springframework.security.web.context.SecurityContextPersistenceFilter@6c101cc1, org.springframework.security.web.header.HeaderWriterFilter@4e682398, org.springframework.web.filter.CorsFilter@536d97f8, org.springframework.security.web.authentication.logout.LogoutFilter@7f37b6d9, com.zeroinfinity.federatedserver.config.JwtRequestFilter@7e00ed0f, org.springframework.security.web.savedrequest.RequestCacheAwareFilter@7fb48179, org.springframework.security.web.servletapi.SecurityContextHolderAwareRequestFilter@5ec5ea63, org.springframework.security.web.authentication.AnonymousAuthenticationFilter@3c50ad4b, org.springframework.security.web.session.SessionManagementFilter@6c5ddccd, org.springframework.security.web.access.ExceptionTranslationFilter@17461db, org.springframework.security.web.access.intercept.FilterSecurityInterceptor@4bd5849e] 
2023-05-06 11:11:25,679 [main] INFO  [ThreadPoolTaskExecutor] [RRN="] - [STAN="] - Initializing ExecutorService 'applicationTaskExecutor' 
2023-05-06 11:11:25,813 [main] INFO  [Http11NioProtocol] [RRN="] - [STAN="] - Starting ProtocolHandler ["http-nio-9090"] 
2023-05-06 11:11:25,837 [main] INFO  [TomcatWebServer] [RRN="] - [STAN="] - Tomcat started on port(s): 9090 (http) with context path '' 
2023-05-06 11:11:25,838 [main] INFO  [DocumentationPluginsBootstrapper] [RRN="] - [STAN="] - Context refreshed 
2023-05-06 11:11:25,865 [main] INFO  [DocumentationPluginsBootstrapper] [RRN="] - [STAN="] - Found 1 custom documentation plugin(s) 
2023-05-06 11:11:25,893 [main] INFO  [ApiListingReferenceScanner] [RRN="] - [STAN="] - Scanning for api listing references 
2023-05-06 11:11:26,006 [main] INFO  [CachingOperationNameGenerator] [RRN="] - [STAN="] - Generating unique operation named: signUsingPOST_1 
2023-05-06 11:11:26,026 [main] INFO  [FederatedServerApplication] [RRN="] - [STAN="] - Started FederatedServerApplication in 3.365 seconds (JVM running for 3.761) 
2023-05-06 11:11:37,943 [http-nio-9090-exec-1] INFO  [[/]] [RRN="] - [STAN="] - Initializing Spring DispatcherServlet 'dispatcherServlet' 
2023-05-06 11:11:37,943 [http-nio-9090-exec-1] INFO  [DispatcherServlet] [RRN="] - [STAN="] - Initializing Servlet 'dispatcherServlet' 
2023-05-06 11:11:37,951 [http-nio-9090-exec-1] INFO  [DispatcherServlet] [RRN="] - [STAN="] - Completed initialization in 8 ms 
2023-05-06 11:11:53,086 [http-nio-9090-exec-8] INFO  [JwtAuthenticationController] [RRN="] - [STAN="] - Authenticating : User : admin 
2023-05-06 11:15:33,583 [main] INFO  [FederatedServerApplication] [RRN="] - [STAN="] - Starting FederatedServerApplication on Hasnain-Rabbani with PID 13780 (E:\Workspace\Eclipse\zeroinfinity\thesis\federated-server\federated-server\target\classes started by hp in E:\Workspace\Eclipse\zeroinfinity\thesis\federated-server\federated-server) 
2023-05-06 11:15:33,586 [main] INFO  [FederatedServerApplication] [RRN="] - [STAN="] - No active profile set, falling back to default profiles: default 
2023-05-06 11:15:34,682 [main] INFO  [EnableEncryptablePropertiesBeanFactoryPostProcessor] [RRN="] - [STAN="] - Post-processing PropertySource instances 
2023-05-06 11:15:34,780 [main] INFO  [EncryptablePropertySourceConverter] [RRN="] - [STAN="] - Converting PropertySource configurationProperties [org.springframework.boot.context.properties.source.ConfigurationPropertySourcesPropertySource] to AOP Proxy 
2023-05-06 11:15:34,782 [main] INFO  [EncryptablePropertySourceConverter] [RRN="] - [STAN="] - Converting PropertySource servletConfigInitParams [org.springframework.core.env.PropertySource$StubPropertySource] to EncryptablePropertySourceWrapper 
2023-05-06 11:15:34,782 [main] INFO  [EncryptablePropertySourceConverter] [RRN="] - [STAN="] - Converting PropertySource servletContextInitParams [org.springframework.core.env.PropertySource$StubPropertySource] to EncryptablePropertySourceWrapper 
2023-05-06 11:15:34,783 [main] INFO  [EncryptablePropertySourceConverter] [RRN="] - [STAN="] - Converting PropertySource systemProperties [org.springframework.core.env.PropertiesPropertySource] to EncryptableMapPropertySourceWrapper 
2023-05-06 11:15:34,783 [main] INFO  [EncryptablePropertySourceConverter] [RRN="] - [STAN="] - Converting PropertySource systemEnvironment [org.springframework.boot.env.SystemEnvironmentPropertySourceEnvironmentPostProcessor$OriginAwareSystemEnvironmentPropertySource] to EncryptableSystemEnvironmentPropertySourceWrapper 
2023-05-06 11:15:34,783 [main] INFO  [EncryptablePropertySourceConverter] [RRN="] - [STAN="] - Converting PropertySource random [org.springframework.boot.env.RandomValuePropertySource] to EncryptablePropertySourceWrapper 
2023-05-06 11:15:34,783 [main] INFO  [EncryptablePropertySourceConverter] [RRN="] - [STAN="] - Converting PropertySource applicationConfig: [file:./application.yml] [org.springframework.boot.env.OriginTrackedMapPropertySource] to EncryptableMapPropertySourceWrapper 
2023-05-06 11:15:34,942 [main] INFO  [DefaultLazyPropertyFilter] [RRN="] - [STAN="] - Property Filter custom Bean not found with name 'encryptablePropertyFilter'. Initializing Default Property Filter 
2023-05-06 11:15:35,570 [main] INFO  [TomcatWebServer] [RRN="] - [STAN="] - Tomcat initialized with port(s): 9090 (http) 
2023-05-06 11:15:35,587 [main] INFO  [Http11NioProtocol] [RRN="] - [STAN="] - Initializing ProtocolHandler ["http-nio-9090"] 
2023-05-06 11:15:35,588 [main] INFO  [StandardService] [RRN="] - [STAN="] - Starting service [Tomcat] 
2023-05-06 11:15:35,588 [main] INFO  [StandardEngine] [RRN="] - [STAN="] - Starting Servlet engine: [Apache Tomcat/9.0.36] 
2023-05-06 11:15:35,734 [main] INFO  [[/]] [RRN="] - [STAN="] - Initializing Spring embedded WebApplicationContext 
2023-05-06 11:15:35,735 [main] INFO  [ServletWebServerApplicationContext] [RRN="] - [STAN="] - Root WebApplicationContext: initialization completed in 2071 ms 
2023-05-06 11:15:35,742 [main] INFO  [DefaultLazyPropertyResolver] [RRN="] - [STAN="] - Property Resolver custom Bean not found with name 'encryptablePropertyResolver'. Initializing Default Property Resolver 
2023-05-06 11:15:35,745 [main] INFO  [DefaultLazyPropertyDetector] [RRN="] - [STAN="] - Property Detector custom Bean not found with name 'encryptablePropertyDetector'. Initializing Default Property Detector 
2023-05-06 11:15:36,297 [main] INFO  [DefaultSecurityFilterChain] [RRN="] - [STAN="] - Creating filter chain: Ant [pattern='/v2/api-docs'], [] 
2023-05-06 11:15:36,297 [main] INFO  [DefaultSecurityFilterChain] [RRN="] - [STAN="] - Creating filter chain: Ant [pattern='/configuration/ui'], [] 
2023-05-06 11:15:36,297 [main] INFO  [DefaultSecurityFilterChain] [RRN="] - [STAN="] - Creating filter chain: Ant [pattern='/swagger-resources/**'], [] 
2023-05-06 11:15:36,297 [main] INFO  [DefaultSecurityFilterChain] [RRN="] - [STAN="] - Creating filter chain: Ant [pattern='/configuration/**'], [] 
2023-05-06 11:15:36,297 [main] INFO  [DefaultSecurityFilterChain] [RRN="] - [STAN="] - Creating filter chain: Ant [pattern='/swagger-ui.html'], [] 
2023-05-06 11:15:36,297 [main] INFO  [DefaultSecurityFilterChain] [RRN="] - [STAN="] - Creating filter chain: Ant [pattern='/webjars/**'], [] 
2023-05-06 11:15:36,335 [main] INFO  [PropertySourcedRequestMappingHandlerMapping] [RRN="] - [STAN="] - Mapped URL path [/v2/api-docs] onto method [springfox.documentation.swagger2.web.Swagger2Controller#getDocumentation(String, HttpServletRequest)] 
2023-05-06 11:15:36,412 [main] INFO  [DefaultSecurityFilterChain] [RRN="] - [STAN="] - Creating filter chain: any request, [org.springframework.security.web.context.request.async.WebAsyncManagerIntegrationFilter@37496720, org.springframework.security.web.context.SecurityContextPersistenceFilter@5d97caa4, org.springframework.security.web.header.HeaderWriterFilter@58d6b7b9, org.springframework.web.filter.CorsFilter@28f9fedd, org.springframework.security.web.authentication.logout.LogoutFilter@26fb4d06, com.zeroinfinity.federatedserver.config.JwtRequestFilter@6ef1a1b9, org.springframework.security.web.savedrequest.RequestCacheAwareFilter@474821de, org.springframework.security.web.servletapi.SecurityContextHolderAwareRequestFilter@69d45cca, org.springframework.security.web.authentication.AnonymousAuthenticationFilter@17947e6d, org.springframework.security.web.session.SessionManagementFilter@201c3cda, org.springframework.security.web.access.ExceptionTranslationFilter@54402c04, org.springframework.security.web.access.intercept.FilterSecurityInterceptor@1455154c] 
2023-05-06 11:15:36,466 [main] INFO  [ThreadPoolTaskExecutor] [RRN="] - [STAN="] - Initializing ExecutorService 'applicationTaskExecutor' 
2023-05-06 11:15:36,613 [main] INFO  [Http11NioProtocol] [RRN="] - [STAN="] - Starting ProtocolHandler ["http-nio-9090"] 
2023-05-06 11:15:36,642 [main] INFO  [TomcatWebServer] [RRN="] - [STAN="] - Tomcat started on port(s): 9090 (http) with context path '' 
2023-05-06 11:15:36,643 [main] INFO  [DocumentationPluginsBootstrapper] [RRN="] - [STAN="] - Context refreshed 
2023-05-06 11:15:36,664 [main] INFO  [DocumentationPluginsBootstrapper] [RRN="] - [STAN="] - Found 1 custom documentation plugin(s) 
2023-05-06 11:15:36,694 [main] INFO  [ApiListingReferenceScanner] [RRN="] - [STAN="] - Scanning for api listing references 
2023-05-06 11:15:36,829 [main] INFO  [CachingOperationNameGenerator] [RRN="] - [STAN="] - Generating unique operation named: signUsingPOST_1 
2023-05-06 11:15:36,853 [main] INFO  [FederatedServerApplication] [RRN="] - [STAN="] - Started FederatedServerApplication in 3.754 seconds (JVM running for 4.146) 
2023-05-06 11:15:49,913 [http-nio-9090-exec-2] INFO  [[/]] [RRN="] - [STAN="] - Initializing Spring DispatcherServlet 'dispatcherServlet' 
2023-05-06 11:15:49,913 [http-nio-9090-exec-2] INFO  [DispatcherServlet] [RRN="] - [STAN="] - Initializing Servlet 'dispatcherServlet' 
2023-05-06 11:15:49,921 [http-nio-9090-exec-2] INFO  [DispatcherServlet] [RRN="] - [STAN="] - Completed initialization in 8 ms 
2023-05-06 11:16:03,269 [http-nio-9090-exec-7] INFO  [JwtAuthenticationController] [RRN="] - [STAN="] - Authenticating : User : admin 
2023-05-06 11:18:54,225 [main] INFO  [FederatedServerApplication] [RRN="] - [STAN="] - Starting FederatedServerApplication on Hasnain-Rabbani with PID 16548 (E:\Workspace\Eclipse\zeroinfinity\thesis\federated-server\federated-server\target\classes started by hp in E:\Workspace\Eclipse\zeroinfinity\thesis\federated-server\federated-server) 
2023-05-06 11:18:54,228 [main] INFO  [FederatedServerApplication] [RRN="] - [STAN="] - No active profile set, falling back to default profiles: default 
2023-05-06 11:18:55,235 [main] INFO  [EnableEncryptablePropertiesBeanFactoryPostProcessor] [RRN="] - [STAN="] - Post-processing PropertySource instances 
2023-05-06 11:18:55,315 [main] INFO  [EncryptablePropertySourceConverter] [RRN="] - [STAN="] - Converting PropertySource configurationProperties [org.springframework.boot.context.properties.source.ConfigurationPropertySourcesPropertySource] to AOP Proxy 
2023-05-06 11:18:55,317 [main] INFO  [EncryptablePropertySourceConverter] [RRN="] - [STAN="] - Converting PropertySource servletConfigInitParams [org.springframework.core.env.PropertySource$StubPropertySource] to EncryptablePropertySourceWrapper 
2023-05-06 11:18:55,317 [main] INFO  [EncryptablePropertySourceConverter] [RRN="] - [STAN="] - Converting PropertySource servletContextInitParams [org.springframework.core.env.PropertySource$StubPropertySource] to EncryptablePropertySourceWrapper 
2023-05-06 11:18:55,317 [main] INFO  [EncryptablePropertySourceConverter] [RRN="] - [STAN="] - Converting PropertySource systemProperties [org.springframework.core.env.PropertiesPropertySource] to EncryptableMapPropertySourceWrapper 
2023-05-06 11:18:55,317 [main] INFO  [EncryptablePropertySourceConverter] [RRN="] - [STAN="] - Converting PropertySource systemEnvironment [org.springframework.boot.env.SystemEnvironmentPropertySourceEnvironmentPostProcessor$OriginAwareSystemEnvironmentPropertySource] to EncryptableSystemEnvironmentPropertySourceWrapper 
2023-05-06 11:18:55,317 [main] INFO  [EncryptablePropertySourceConverter] [RRN="] - [STAN="] - Converting PropertySource random [org.springframework.boot.env.RandomValuePropertySource] to EncryptablePropertySourceWrapper 
2023-05-06 11:18:55,317 [main] INFO  [EncryptablePropertySourceConverter] [RRN="] - [STAN="] - Converting PropertySource applicationConfig: [file:./application.yml] [org.springframework.boot.env.OriginTrackedMapPropertySource] to EncryptableMapPropertySourceWrapper 
2023-05-06 11:18:55,517 [main] INFO  [DefaultLazyPropertyFilter] [RRN="] - [STAN="] - Property Filter custom Bean not found with name 'encryptablePropertyFilter'. Initializing Default Property Filter 
2023-05-06 11:18:56,143 [main] INFO  [TomcatWebServer] [RRN="] - [STAN="] - Tomcat initialized with port(s): 9090 (http) 
2023-05-06 11:18:56,153 [main] INFO  [Http11NioProtocol] [RRN="] - [STAN="] - Initializing ProtocolHandler ["http-nio-9090"] 
2023-05-06 11:18:56,153 [main] INFO  [StandardService] [RRN="] - [STAN="] - Starting service [Tomcat] 
2023-05-06 11:18:56,154 [main] INFO  [StandardEngine] [RRN="] - [STAN="] - Starting Servlet engine: [Apache Tomcat/9.0.36] 
2023-05-06 11:18:56,340 [main] INFO  [[/]] [RRN="] - [STAN="] - Initializing Spring embedded WebApplicationContext 
2023-05-06 11:18:56,341 [main] INFO  [ServletWebServerApplicationContext] [RRN="] - [STAN="] - Root WebApplicationContext: initialization completed in 2034 ms 
2023-05-06 11:18:56,349 [main] INFO  [DefaultLazyPropertyResolver] [RRN="] - [STAN="] - Property Resolver custom Bean not found with name 'encryptablePropertyResolver'. Initializing Default Property Resolver 
2023-05-06 11:18:56,353 [main] INFO  [DefaultLazyPropertyDetector] [RRN="] - [STAN="] - Property Detector custom Bean not found with name 'encryptablePropertyDetector'. Initializing Default Property Detector 
2023-05-06 11:18:56,878 [main] INFO  [DefaultSecurityFilterChain] [RRN="] - [STAN="] - Creating filter chain: Ant [pattern='/v2/api-docs'], [] 
2023-05-06 11:18:56,879 [main] INFO  [DefaultSecurityFilterChain] [RRN="] - [STAN="] - Creating filter chain: Ant [pattern='/configuration/ui'], [] 
2023-05-06 11:18:56,879 [main] INFO  [DefaultSecurityFilterChain] [RRN="] - [STAN="] - Creating filter chain: Ant [pattern='/swagger-resources/**'], [] 
2023-05-06 11:18:56,879 [main] INFO  [DefaultSecurityFilterChain] [RRN="] - [STAN="] - Creating filter chain: Ant [pattern='/configuration/**'], [] 
2023-05-06 11:18:56,879 [main] INFO  [DefaultSecurityFilterChain] [RRN="] - [STAN="] - Creating filter chain: Ant [pattern='/swagger-ui.html'], [] 
2023-05-06 11:18:56,879 [main] INFO  [DefaultSecurityFilterChain] [RRN="] - [STAN="] - Creating filter chain: Ant [pattern='/webjars/**'], [] 
2023-05-06 11:18:56,915 [main] INFO  [PropertySourcedRequestMappingHandlerMapping] [RRN="] - [STAN="] - Mapped URL path [/v2/api-docs] onto method [springfox.documentation.swagger2.web.Swagger2Controller#getDocumentation(String, HttpServletRequest)] 
2023-05-06 11:18:56,990 [main] INFO  [DefaultSecurityFilterChain] [RRN="] - [STAN="] - Creating filter chain: any request, [org.springframework.security.web.context.request.async.WebAsyncManagerIntegrationFilter@2e09c51, org.springframework.security.web.context.SecurityContextPersistenceFilter@f5b6e78, org.springframework.security.web.header.HeaderWriterFilter@3f50b680, org.springframework.web.filter.CorsFilter@869d87c, org.springframework.security.web.authentication.logout.LogoutFilter@5434e40c, com.zeroinfinity.federatedserver.config.JwtRequestFilter@497aec8c, org.springframework.security.web.savedrequest.RequestCacheAwareFilter@71926a36, org.springframework.security.web.servletapi.SecurityContextHolderAwareRequestFilter@697a34af, org.springframework.security.web.authentication.AnonymousAuthenticationFilter@2f3166a, org.springframework.security.web.session.SessionManagementFilter@7d78f3d5, org.springframework.security.web.access.ExceptionTranslationFilter@40e32762, org.springframework.security.web.access.intercept.FilterSecurityInterceptor@43c87306] 
2023-05-06 11:18:57,051 [main] INFO  [ThreadPoolTaskExecutor] [RRN="] - [STAN="] - Initializing ExecutorService 'applicationTaskExecutor' 
2023-05-06 11:18:57,190 [main] INFO  [Http11NioProtocol] [RRN="] - [STAN="] - Starting ProtocolHandler ["http-nio-9090"] 
2023-05-06 11:18:57,220 [main] INFO  [TomcatWebServer] [RRN="] - [STAN="] - Tomcat started on port(s): 9090 (http) with context path '' 
2023-05-06 11:18:57,221 [main] INFO  [DocumentationPluginsBootstrapper] [RRN="] - [STAN="] - Context refreshed 
2023-05-06 11:18:57,247 [main] INFO  [DocumentationPluginsBootstrapper] [RRN="] - [STAN="] - Found 1 custom documentation plugin(s) 
2023-05-06 11:18:57,277 [main] INFO  [ApiListingReferenceScanner] [RRN="] - [STAN="] - Scanning for api listing references 
2023-05-06 11:18:57,392 [main] INFO  [CachingOperationNameGenerator] [RRN="] - [STAN="] - Generating unique operation named: signUsingPOST_1 
2023-05-06 11:18:57,410 [main] INFO  [FederatedServerApplication] [RRN="] - [STAN="] - Started FederatedServerApplication in 3.684 seconds (JVM running for 4.119) 
2023-05-06 11:19:00,221 [http-nio-9090-exec-1] INFO  [[/]] [RRN="] - [STAN="] - Initializing Spring DispatcherServlet 'dispatcherServlet' 
2023-05-06 11:19:00,221 [http-nio-9090-exec-1] INFO  [DispatcherServlet] [RRN="] - [STAN="] - Initializing Servlet 'dispatcherServlet' 
2023-05-06 11:19:00,230 [http-nio-9090-exec-1] INFO  [DispatcherServlet] [RRN="] - [STAN="] - Completed initialization in 9 ms 
2023-05-06 11:19:29,046 [http-nio-9090-exec-5] INFO  [JwtAuthenticationController] [RRN="] - [STAN="] - Authenticating : User : admin 
2023-05-06 11:20:14,176 [http-nio-9090-exec-8] INFO  [JwtAuthenticationController] [RRN="] - [STAN="] - Authenticating : User : admin 
2023-05-06 11:20:23,290 [http-nio-9090-exec-9] INFO  [ServiceController] [RRN="] - [STAN="] - Request received @ V1 
2023-05-06 11:20:23,290 [http-nio-9090-exec-9] INFO  [RestServerServiceImpl] [RRN="] - [STAN="] - Incoming signing request. Bank: Sindh & Message: <DataPDU xmlns='urn:cma:stp:xsd:stp.1.0'><Body> <AppHdr xmlns='urn:iso:std:iso:20022:tech:xsd:head.001.001.01'><Fr><FIId><FinInstnId><BICFI>SINDPKKA</BICFI></FinInstnId></FIId></Fr><To><FIId><FinInstnId><BICFI>NBPBPKKA</BICFI></FinInstnId></FIId></To><BizMsgIdr>202209070000000</BizMsgIdr><MsgDefIdr>pacs.008.001.08</MsgDefIdr><BizSvc>MPG</BizSvc><CreDt>2022-09-07T18:18:00Z</CreDt></AppHdr><Document xmlns='urn:iso:std:iso:20022:tech:xsd:pacs.008.001.08'><FIToFICstmrCdtTrf><GrpHdr><MsgId>MsgId1</MsgId><CreDtTm>2022-10-24T01:01:01+05:00</CreDtTm><BtchBookg>true</BtchBookg><NbOfTxs>1</NbOfTxs><SttlmInf><SttlmMtd>CLRG</SttlmMtd></SttlmInf></GrpHdr><CdtTrfTxInf><PmtId><InstrId>InstrId1</InstrId><EndToEndId>EndToEndId1</EndToEndId><TxId>TxId1</TxId></PmtId><PmtTpInf><ClrChanl>RTNS</ClrChanl><SvcLvl><Prtry>0100</Prtry></SvcLvl><LclInstrm><Prtry>CTAA</Prtry></LclInstrm><CtgyPurp><Prtry>001</Prtry></CtgyPurp></PmtTpInf><IntrBkSttlmAmt Ccy='PKR'>1</IntrBkSttlmAmt><IntrBkSttlmDt>2022-10-25</IntrBkSttlmDt><ChrgBr>SLEV</ChrgBr><InstgAgt><FinInstnId><ClrSysMmbId><MmbId>SINDPKKA</MmbId></ClrSysMmbId></FinInstnId></InstgAgt><InstdAgt><FinInstnId><ClrSysMmbId><MmbId>NBPBPKKA</MmbId></ClrSysMmbId></FinInstnId></InstdAgt><Dbtr><Nm>Asad Ali</Nm></Dbtr><DbtrAcct><Id><IBAN>PK21SIND0003016411713500</IBAN></Id></DbtrAcct><DbtrAgt><FinInstnId><ClrSysMmbId><MmbId>SINDPKKA</MmbId></ClrSysMmbId></FinInstnId></DbtrAgt><CdtrAgt><FinInstnId><ClrSysMmbId><MmbId>NBPBPKKA</MmbId></ClrSysMmbId></FinInstnId></CdtrAgt><Cdtr><Nm>Khalid Zamaan</Nm></Cdtr><CdtrAcct><Id><IBAN>PK75SIND0003015594456100</IBAN></Id></CdtrAcct><InstrForNxtAgt><InstrInf>/BNF/Beneficiary info</InstrInf></InstrForNxtAgt><InstrForNxtAgt><InstrInf>/SMPL/Sample data</InstrInf></InstrForNxtAgt><RmtInf><Ustrd>P2P Test Transaction from Sindh Bank</Ustrd></RmtInf></CdtTrfTxInf></FIToFICstmrCdtTrf></Document></Body></DataPDU> 
2023-05-06 11:20:23,290 [http-nio-9090-exec-9] INFO  [RestServerServiceImpl] [RRN="] - [STAN="] - Incoming message signed successfully. 
2023-05-06 11:22:09,877 [http-nio-9090-exec-3] INFO  [ServiceController] [RRN="] - [STAN="] - Request received @ V1 
2023-05-06 11:22:09,877 [http-nio-9090-exec-3] INFO  [RestServerServiceImpl] [RRN="] - [STAN="] - Incoming signing request. Bank: sd & Message: string 
2023-05-06 11:22:09,877 [http-nio-9090-exec-3] INFO  [RestServerServiceImpl] [RRN="] - [STAN="] - Incoming message signed successfully. 
2023-05-06 11:25:30,423 [main] INFO  [FederatedServerApplication] [RRN="] - [STAN="] - Starting FederatedServerApplication on Hasnain-Rabbani with PID 22120 (E:\Workspace\Eclipse\zeroinfinity\thesis\federated-server\federated-server\target\classes started by hp in E:\Workspace\Eclipse\zeroinfinity\thesis\federated-server\federated-server) 
2023-05-06 11:25:30,426 [main] INFO  [FederatedServerApplication] [RRN="] - [STAN="] - No active profile set, falling back to default profiles: default 
2023-05-06 11:25:31,421 [main] INFO  [EnableEncryptablePropertiesBeanFactoryPostProcessor] [RRN="] - [STAN="] - Post-processing PropertySource instances 
2023-05-06 11:25:31,505 [main] INFO  [EncryptablePropertySourceConverter] [RRN="] - [STAN="] - Converting PropertySource configurationProperties [org.springframework.boot.context.properties.source.ConfigurationPropertySourcesPropertySource] to AOP Proxy 
2023-05-06 11:25:31,507 [main] INFO  [EncryptablePropertySourceConverter] [RRN="] - [STAN="] - Converting PropertySource servletConfigInitParams [org.springframework.core.env.PropertySource$StubPropertySource] to EncryptablePropertySourceWrapper 
2023-05-06 11:25:31,507 [main] INFO  [EncryptablePropertySourceConverter] [RRN="] - [STAN="] - Converting PropertySource servletContextInitParams [org.springframework.core.env.PropertySource$StubPropertySource] to EncryptablePropertySourceWrapper 
2023-05-06 11:25:31,508 [main] INFO  [EncryptablePropertySourceConverter] [RRN="] - [STAN="] - Converting PropertySource systemProperties [org.springframework.core.env.PropertiesPropertySource] to EncryptableMapPropertySourceWrapper 
2023-05-06 11:25:31,508 [main] INFO  [EncryptablePropertySourceConverter] [RRN="] - [STAN="] - Converting PropertySource systemEnvironment [org.springframework.boot.env.SystemEnvironmentPropertySourceEnvironmentPostProcessor$OriginAwareSystemEnvironmentPropertySource] to EncryptableSystemEnvironmentPropertySourceWrapper 
2023-05-06 11:25:31,508 [main] INFO  [EncryptablePropertySourceConverter] [RRN="] - [STAN="] - Converting PropertySource random [org.springframework.boot.env.RandomValuePropertySource] to EncryptablePropertySourceWrapper 
2023-05-06 11:25:31,508 [main] INFO  [EncryptablePropertySourceConverter] [RRN="] - [STAN="] - Converting PropertySource applicationConfig: [file:./application.yml] [org.springframework.boot.env.OriginTrackedMapPropertySource] to EncryptableMapPropertySourceWrapper 
2023-05-06 11:25:31,639 [main] INFO  [DefaultLazyPropertyFilter] [RRN="] - [STAN="] - Property Filter custom Bean not found with name 'encryptablePropertyFilter'. Initializing Default Property Filter 
2023-05-06 11:25:32,209 [main] INFO  [TomcatWebServer] [RRN="] - [STAN="] - Tomcat initialized with port(s): 9090 (http) 
2023-05-06 11:25:32,218 [main] INFO  [Http11NioProtocol] [RRN="] - [STAN="] - Initializing ProtocolHandler ["http-nio-9090"] 
2023-05-06 11:25:32,219 [main] INFO  [StandardService] [RRN="] - [STAN="] - Starting service [Tomcat] 
2023-05-06 11:25:32,220 [main] INFO  [StandardEngine] [RRN="] - [STAN="] - Starting Servlet engine: [Apache Tomcat/9.0.36] 
2023-05-06 11:25:32,308 [main] INFO  [[/]] [RRN="] - [STAN="] - Initializing Spring embedded WebApplicationContext 
2023-05-06 11:25:32,309 [main] INFO  [ServletWebServerApplicationContext] [RRN="] - [STAN="] - Root WebApplicationContext: initialization completed in 1812 ms 
2023-05-06 11:25:32,316 [main] INFO  [DefaultLazyPropertyResolver] [RRN="] - [STAN="] - Property Resolver custom Bean not found with name 'encryptablePropertyResolver'. Initializing Default Property Resolver 
2023-05-06 11:25:32,322 [main] INFO  [DefaultLazyPropertyDetector] [RRN="] - [STAN="] - Property Detector custom Bean not found with name 'encryptablePropertyDetector'. Initializing Default Property Detector 
2023-05-06 11:25:32,949 [main] INFO  [DefaultSecurityFilterChain] [RRN="] - [STAN="] - Creating filter chain: Ant [pattern='/v2/api-docs'], [] 
2023-05-06 11:25:32,949 [main] INFO  [DefaultSecurityFilterChain] [RRN="] - [STAN="] - Creating filter chain: Ant [pattern='/configuration/ui'], [] 
2023-05-06 11:25:32,949 [main] INFO  [DefaultSecurityFilterChain] [RRN="] - [STAN="] - Creating filter chain: Ant [pattern='/swagger-resources/**'], [] 
2023-05-06 11:25:32,949 [main] INFO  [DefaultSecurityFilterChain] [RRN="] - [STAN="] - Creating filter chain: Ant [pattern='/configuration/**'], [] 
2023-05-06 11:25:32,949 [main] INFO  [DefaultSecurityFilterChain] [RRN="] - [STAN="] - Creating filter chain: Ant [pattern='/swagger-ui.html'], [] 
2023-05-06 11:25:32,949 [main] INFO  [DefaultSecurityFilterChain] [RRN="] - [STAN="] - Creating filter chain: Ant [pattern='/webjars/**'], [] 
2023-05-06 11:25:32,987 [main] INFO  [PropertySourcedRequestMappingHandlerMapping] [RRN="] - [STAN="] - Mapped URL path [/v2/api-docs] onto method [springfox.documentation.swagger2.web.Swagger2Controller#getDocumentation(String, HttpServletRequest)] 
2023-05-06 11:25:33,077 [main] INFO  [DefaultSecurityFilterChain] [RRN="] - [STAN="] - Creating filter chain: any request, [org.springframework.security.web.context.request.async.WebAsyncManagerIntegrationFilter@4b76aa5a, org.springframework.security.web.context.SecurityContextPersistenceFilter@7f6874f2, org.springframework.security.web.header.HeaderWriterFilter@63d4f0a2, org.springframework.web.filter.CorsFilter@63a28987, org.springframework.security.web.authentication.logout.LogoutFilter@3fd9e827, com.zeroinfinity.federatedserver.config.JwtRequestFilter@336880df, org.springframework.security.web.savedrequest.RequestCacheAwareFilter@697a34af, org.springframework.security.web.servletapi.SecurityContextHolderAwareRequestFilter@22752544, org.springframework.security.web.authentication.AnonymousAuthenticationFilter@120d3fd, org.springframework.security.web.session.SessionManagementFilter@48976e6d, org.springframework.security.web.access.ExceptionTranslationFilter@6f231ced, org.springframework.security.web.access.intercept.FilterSecurityInterceptor@2f3166a] 
2023-05-06 11:25:33,139 [main] INFO  [ThreadPoolTaskExecutor] [RRN="] - [STAN="] - Initializing ExecutorService 'applicationTaskExecutor' 
2023-05-06 11:25:33,290 [main] INFO  [Http11NioProtocol] [RRN="] - [STAN="] - Starting ProtocolHandler ["http-nio-9090"] 
2023-05-06 11:25:33,316 [main] INFO  [TomcatWebServer] [RRN="] - [STAN="] - Tomcat started on port(s): 9090 (http) with context path '' 
2023-05-06 11:25:33,317 [main] INFO  [DocumentationPluginsBootstrapper] [RRN="] - [STAN="] - Context refreshed 
2023-05-06 11:25:33,337 [main] INFO  [DocumentationPluginsBootstrapper] [RRN="] - [STAN="] - Found 1 custom documentation plugin(s) 
2023-05-06 11:25:33,362 [main] INFO  [ApiListingReferenceScanner] [RRN="] - [STAN="] - Scanning for api listing references 
2023-05-06 11:25:33,491 [main] INFO  [CachingOperationNameGenerator] [RRN="] - [STAN="] - Generating unique operation named: signUsingPOST_1 
2023-05-06 11:25:33,513 [main] INFO  [FederatedServerApplication] [RRN="] - [STAN="] - Started FederatedServerApplication in 3.587 seconds (JVM running for 4.02) 
2023-05-06 11:25:36,509 [http-nio-9090-exec-1] INFO  [[/]] [RRN="] - [STAN="] - Initializing Spring DispatcherServlet 'dispatcherServlet' 
2023-05-06 11:25:36,509 [http-nio-9090-exec-1] INFO  [DispatcherServlet] [RRN="] - [STAN="] - Initializing Servlet 'dispatcherServlet' 
2023-05-06 11:25:36,509 [http-nio-9090-exec-1] INFO  [DispatcherServlet] [RRN="] - [STAN="] - Completed initialization in 0 ms 
2023-05-06 11:25:57,975 [http-nio-9090-exec-3] INFO  [JwtAuthenticationController] [RRN="] - [STAN="] - Authenticating : User : admin 
2023-05-06 11:28:25,737 [http-nio-9090-exec-2] INFO  [ServiceController] [RRN="] - [STAN="] - Request received @ V1 
2023-05-06 11:28:25,737 [http-nio-9090-exec-2] INFO  [RestServerServiceImpl] [RRN="] - [STAN="] - Incoming signing request. Bank: sd & Message: string 
2023-05-06 11:28:25,737 [http-nio-9090-exec-2] INFO  [RestServerServiceImpl] [RRN="] - [STAN="] - Incoming message signed successfully. 
2023-05-06 11:30:54,455 [main] INFO  [FederatedServerApplication] [RRN="] - [STAN="] - Starting FederatedServerApplication on Hasnain-Rabbani with PID 14560 (E:\Workspace\Eclipse\zeroinfinity\thesis\federated-server\federated-server\target\classes started by hp in E:\Workspace\Eclipse\zeroinfinity\thesis\federated-server\federated-server) 
2023-05-06 11:30:54,458 [main] INFO  [FederatedServerApplication] [RRN="] - [STAN="] - No active profile set, falling back to default profiles: default 
2023-05-06 11:30:55,380 [main] INFO  [EnableEncryptablePropertiesBeanFactoryPostProcessor] [RRN="] - [STAN="] - Post-processing PropertySource instances 
2023-05-06 11:30:55,452 [main] INFO  [EncryptablePropertySourceConverter] [RRN="] - [STAN="] - Converting PropertySource configurationProperties [org.springframework.boot.context.properties.source.ConfigurationPropertySourcesPropertySource] to AOP Proxy 
2023-05-06 11:30:55,454 [main] INFO  [EncryptablePropertySourceConverter] [RRN="] - [STAN="] - Converting PropertySource servletConfigInitParams [org.springframework.core.env.PropertySource$StubPropertySource] to EncryptablePropertySourceWrapper 
2023-05-06 11:30:55,454 [main] INFO  [EncryptablePropertySourceConverter] [RRN="] - [STAN="] - Converting PropertySource servletContextInitParams [org.springframework.core.env.PropertySource$StubPropertySource] to EncryptablePropertySourceWrapper 
2023-05-06 11:30:55,454 [main] INFO  [EncryptablePropertySourceConverter] [RRN="] - [STAN="] - Converting PropertySource systemProperties [org.springframework.core.env.PropertiesPropertySource] to EncryptableMapPropertySourceWrapper 
2023-05-06 11:30:55,454 [main] INFO  [EncryptablePropertySourceConverter] [RRN="] - [STAN="] - Converting PropertySource systemEnvironment [org.springframework.boot.env.SystemEnvironmentPropertySourceEnvironmentPostProcessor$OriginAwareSystemEnvironmentPropertySource] to EncryptableSystemEnvironmentPropertySourceWrapper 
2023-05-06 11:30:55,454 [main] INFO  [EncryptablePropertySourceConverter] [RRN="] - [STAN="] - Converting PropertySource random [org.springframework.boot.env.RandomValuePropertySource] to EncryptablePropertySourceWrapper 
2023-05-06 11:30:55,454 [main] INFO  [EncryptablePropertySourceConverter] [RRN="] - [STAN="] - Converting PropertySource applicationConfig: [file:./application.yml] [org.springframework.boot.env.OriginTrackedMapPropertySource] to EncryptableMapPropertySourceWrapper 
2023-05-06 11:30:55,599 [main] INFO  [DefaultLazyPropertyFilter] [RRN="] - [STAN="] - Property Filter custom Bean not found with name 'encryptablePropertyFilter'. Initializing Default Property Filter 
2023-05-06 11:30:56,171 [main] INFO  [TomcatWebServer] [RRN="] - [STAN="] - Tomcat initialized with port(s): 9090 (http) 
2023-05-06 11:30:56,180 [main] INFO  [Http11NioProtocol] [RRN="] - [STAN="] - Initializing ProtocolHandler ["http-nio-9090"] 
2023-05-06 11:30:56,181 [main] INFO  [StandardService] [RRN="] - [STAN="] - Starting service [Tomcat] 
2023-05-06 11:30:56,181 [main] INFO  [StandardEngine] [RRN="] - [STAN="] - Starting Servlet engine: [Apache Tomcat/9.0.36] 
2023-05-06 11:30:56,309 [main] INFO  [[/]] [RRN="] - [STAN="] - Initializing Spring embedded WebApplicationContext 
2023-05-06 11:30:56,309 [main] INFO  [ServletWebServerApplicationContext] [RRN="] - [STAN="] - Root WebApplicationContext: initialization completed in 1778 ms 
2023-05-06 11:30:56,318 [main] INFO  [DefaultLazyPropertyResolver] [RRN="] - [STAN="] - Property Resolver custom Bean not found with name 'encryptablePropertyResolver'. Initializing Default Property Resolver 
2023-05-06 11:30:56,321 [main] INFO  [DefaultLazyPropertyDetector] [RRN="] - [STAN="] - Property Detector custom Bean not found with name 'encryptablePropertyDetector'. Initializing Default Property Detector 
2023-05-06 11:30:56,876 [main] INFO  [DefaultSecurityFilterChain] [RRN="] - [STAN="] - Creating filter chain: Ant [pattern='/v2/api-docs'], [] 
2023-05-06 11:30:56,876 [main] INFO  [DefaultSecurityFilterChain] [RRN="] - [STAN="] - Creating filter chain: Ant [pattern='/configuration/ui'], [] 
2023-05-06 11:30:56,876 [main] INFO  [DefaultSecurityFilterChain] [RRN="] - [STAN="] - Creating filter chain: Ant [pattern='/swagger-resources/**'], [] 
2023-05-06 11:30:56,876 [main] INFO  [DefaultSecurityFilterChain] [RRN="] - [STAN="] - Creating filter chain: Ant [pattern='/configuration/**'], [] 
2023-05-06 11:30:56,876 [main] INFO  [DefaultSecurityFilterChain] [RRN="] - [STAN="] - Creating filter chain: Ant [pattern='/swagger-ui.html'], [] 
2023-05-06 11:30:56,877 [main] INFO  [DefaultSecurityFilterChain] [RRN="] - [STAN="] - Creating filter chain: Ant [pattern='/webjars/**'], [] 
2023-05-06 11:30:56,912 [main] INFO  [PropertySourcedRequestMappingHandlerMapping] [RRN="] - [STAN="] - Mapped URL path [/v2/api-docs] onto method [springfox.documentation.swagger2.web.Swagger2Controller#getDocumentation(String, HttpServletRequest)] 
2023-05-06 11:30:56,994 [main] INFO  [DefaultSecurityFilterChain] [RRN="] - [STAN="] - Creating filter chain: any request, [org.springframework.security.web.context.request.async.WebAsyncManagerIntegrationFilter@6dab01d9, org.springframework.security.web.context.SecurityContextPersistenceFilter@7d78f3d5, org.springframework.security.web.header.HeaderWriterFilter@40e32762, org.springframework.web.filter.CorsFilter@2e09c51, org.springframework.security.web.authentication.logout.LogoutFilter@187e5235, com.zeroinfinity.federatedserver.config.JwtRequestFilter@149c3204, org.springframework.security.web.savedrequest.RequestCacheAwareFilter@f5b6e78, org.springframework.security.web.servletapi.SecurityContextHolderAwareRequestFilter@7f6874f2, org.springframework.security.web.authentication.AnonymousAuthenticationFilter@869d87c, org.springframework.security.web.session.SessionManagementFilter@35a60674, org.springframework.security.web.access.ExceptionTranslationFilter@5b7c8930, org.springframework.security.web.access.intercept.FilterSecurityInterceptor@1921994e] 
2023-05-06 11:30:57,046 [main] INFO  [ThreadPoolTaskExecutor] [RRN="] - [STAN="] - Initializing ExecutorService 'applicationTaskExecutor' 
2023-05-06 11:30:57,179 [main] INFO  [Http11NioProtocol] [RRN="] - [STAN="] - Starting ProtocolHandler ["http-nio-9090"] 
2023-05-06 11:30:57,205 [main] INFO  [TomcatWebServer] [RRN="] - [STAN="] - Tomcat started on port(s): 9090 (http) with context path '' 
2023-05-06 11:30:57,206 [main] INFO  [DocumentationPluginsBootstrapper] [RRN="] - [STAN="] - Context refreshed 
2023-05-06 11:30:57,234 [main] INFO  [DocumentationPluginsBootstrapper] [RRN="] - [STAN="] - Found 1 custom documentation plugin(s) 
2023-05-06 11:30:57,260 [main] INFO  [ApiListingReferenceScanner] [RRN="] - [STAN="] - Scanning for api listing references 
2023-05-06 11:30:57,386 [main] INFO  [CachingOperationNameGenerator] [RRN="] - [STAN="] - Generating unique operation named: signUsingPOST_1 
2023-05-06 11:30:57,409 [main] INFO  [FederatedServerApplication] [RRN="] - [STAN="] - Started FederatedServerApplication in 3.452 seconds (JVM running for 3.872) 
2023-05-06 11:31:01,556 [http-nio-9090-exec-1] INFO  [[/]] [RRN="] - [STAN="] - Initializing Spring DispatcherServlet 'dispatcherServlet' 
2023-05-06 11:31:01,557 [http-nio-9090-exec-1] INFO  [DispatcherServlet] [RRN="] - [STAN="] - Initializing Servlet 'dispatcherServlet' 
2023-05-06 11:31:01,564 [http-nio-9090-exec-1] INFO  [DispatcherServlet] [RRN="] - [STAN="] - Completed initialization in 7 ms 
2023-05-06 11:31:09,903 [http-nio-9090-exec-3] INFO  [JwtAuthenticationController] [RRN="] - [STAN="] - Authenticating : User : admin 
2023-05-06 12:44:35,196 [main] INFO  [FederatedServerApplication] [RRN="] - [STAN="] - Starting FederatedServerApplication on Hasnain-Rabbani with PID 16164 (E:\Workspace\Eclipse\zeroinfinity\thesis\federated-server\federated-server\target\classes started by hp in E:\Workspace\Eclipse\zeroinfinity\thesis\federated-server\federated-server) 
2023-05-06 12:44:35,198 [main] INFO  [FederatedServerApplication] [RRN="] - [STAN="] - No active profile set, falling back to default profiles: default 
2023-05-06 12:44:36,053 [main] INFO  [EnableEncryptablePropertiesBeanFactoryPostProcessor] [RRN="] - [STAN="] - Post-processing PropertySource instances 
2023-05-06 12:44:36,120 [main] INFO  [EncryptablePropertySourceConverter] [RRN="] - [STAN="] - Converting PropertySource configurationProperties [org.springframework.boot.context.properties.source.ConfigurationPropertySourcesPropertySource] to AOP Proxy 
2023-05-06 12:44:36,122 [main] INFO  [EncryptablePropertySourceConverter] [RRN="] - [STAN="] - Converting PropertySource servletConfigInitParams [org.springframework.core.env.PropertySource$StubPropertySource] to EncryptablePropertySourceWrapper 
2023-05-06 12:44:36,122 [main] INFO  [EncryptablePropertySourceConverter] [RRN="] - [STAN="] - Converting PropertySource servletContextInitParams [org.springframework.core.env.PropertySource$StubPropertySource] to EncryptablePropertySourceWrapper 
2023-05-06 12:44:36,122 [main] INFO  [EncryptablePropertySourceConverter] [RRN="] - [STAN="] - Converting PropertySource systemProperties [org.springframework.core.env.PropertiesPropertySource] to EncryptableMapPropertySourceWrapper 
2023-05-06 12:44:36,122 [main] INFO  [EncryptablePropertySourceConverter] [RRN="] - [STAN="] - Converting PropertySource systemEnvironment [org.springframework.boot.env.SystemEnvironmentPropertySourceEnvironmentPostProcessor$OriginAwareSystemEnvironmentPropertySource] to EncryptableSystemEnvironmentPropertySourceWrapper 
2023-05-06 12:44:36,122 [main] INFO  [EncryptablePropertySourceConverter] [RRN="] - [STAN="] - Converting PropertySource random [org.springframework.boot.env.RandomValuePropertySource] to EncryptablePropertySourceWrapper 
2023-05-06 12:44:36,122 [main] INFO  [EncryptablePropertySourceConverter] [RRN="] - [STAN="] - Converting PropertySource applicationConfig: [file:./application.yml] [org.springframework.boot.env.OriginTrackedMapPropertySource] to EncryptableMapPropertySourceWrapper 
2023-05-06 12:44:36,241 [main] INFO  [DefaultLazyPropertyFilter] [RRN="] - [STAN="] - Property Filter custom Bean not found with name 'encryptablePropertyFilter'. Initializing Default Property Filter 
2023-05-06 12:44:36,725 [main] INFO  [TomcatWebServer] [RRN="] - [STAN="] - Tomcat initialized with port(s): 9090 (http) 
2023-05-06 12:44:36,733 [main] INFO  [Http11NioProtocol] [RRN="] - [STAN="] - Initializing ProtocolHandler ["http-nio-9090"] 
2023-05-06 12:44:36,734 [main] INFO  [StandardService] [RRN="] - [STAN="] - Starting service [Tomcat] 
2023-05-06 12:44:36,734 [main] INFO  [StandardEngine] [RRN="] - [STAN="] - Starting Servlet engine: [Apache Tomcat/9.0.36] 
2023-05-06 12:44:36,810 [main] INFO  [[/]] [RRN="] - [STAN="] - Initializing Spring embedded WebApplicationContext 
2023-05-06 12:44:36,811 [main] INFO  [ServletWebServerApplicationContext] [RRN="] - [STAN="] - Root WebApplicationContext: initialization completed in 1580 ms 
2023-05-06 12:44:36,817 [main] INFO  [DefaultLazyPropertyResolver] [RRN="] - [STAN="] - Property Resolver custom Bean not found with name 'encryptablePropertyResolver'. Initializing Default Property Resolver 
2023-05-06 12:44:36,822 [main] INFO  [DefaultLazyPropertyDetector] [RRN="] - [STAN="] - Property Detector custom Bean not found with name 'encryptablePropertyDetector'. Initializing Default Property Detector 
2023-05-06 12:44:37,332 [main] INFO  [DefaultSecurityFilterChain] [RRN="] - [STAN="] - Creating filter chain: Ant [pattern='/v2/api-docs'], [] 
2023-05-06 12:44:37,333 [main] INFO  [DefaultSecurityFilterChain] [RRN="] - [STAN="] - Creating filter chain: Ant [pattern='/configuration/ui'], [] 
2023-05-06 12:44:37,333 [main] INFO  [DefaultSecurityFilterChain] [RRN="] - [STAN="] - Creating filter chain: Ant [pattern='/swagger-resources/**'], [] 
2023-05-06 12:44:37,333 [main] INFO  [DefaultSecurityFilterChain] [RRN="] - [STAN="] - Creating filter chain: Ant [pattern='/configuration/**'], [] 
2023-05-06 12:44:37,333 [main] INFO  [DefaultSecurityFilterChain] [RRN="] - [STAN="] - Creating filter chain: Ant [pattern='/swagger-ui.html'], [] 
2023-05-06 12:44:37,333 [main] INFO  [DefaultSecurityFilterChain] [RRN="] - [STAN="] - Creating filter chain: Ant [pattern='/webjars/**'], [] 
2023-05-06 12:44:37,365 [main] INFO  [PropertySourcedRequestMappingHandlerMapping] [RRN="] - [STAN="] - Mapped URL path [/v2/api-docs] onto method [springfox.documentation.swagger2.web.Swagger2Controller#getDocumentation(String, HttpServletRequest)] 
2023-05-06 12:44:37,451 [main] INFO  [DefaultSecurityFilterChain] [RRN="] - [STAN="] - Creating filter chain: any request, [org.springframework.security.web.context.request.async.WebAsyncManagerIntegrationFilter@6dab01d9, org.springframework.security.web.context.SecurityContextPersistenceFilter@7d78f3d5, org.springframework.security.web.header.HeaderWriterFilter@40e32762, org.springframework.web.filter.CorsFilter@2e09c51, org.springframework.security.web.authentication.logout.LogoutFilter@187e5235, com.zeroinfinity.federatedserver.config.JwtRequestFilter@47fbc56, org.springframework.security.web.savedrequest.RequestCacheAwareFilter@f5b6e78, org.springframework.security.web.servletapi.SecurityContextHolderAwareRequestFilter@7f6874f2, org.springframework.security.web.authentication.AnonymousAuthenticationFilter@869d87c, org.springframework.security.web.session.SessionManagementFilter@35a60674, org.springframework.security.web.access.ExceptionTranslationFilter@5b7c8930, org.springframework.security.web.access.intercept.FilterSecurityInterceptor@1921994e] 
2023-05-06 12:44:37,509 [main] INFO  [ThreadPoolTaskExecutor] [RRN="] - [STAN="] - Initializing ExecutorService 'applicationTaskExecutor' 
2023-05-06 12:44:37,645 [main] INFO  [Http11NioProtocol] [RRN="] - [STAN="] - Starting ProtocolHandler ["http-nio-9090"] 
2023-05-06 12:44:37,672 [main] INFO  [TomcatWebServer] [RRN="] - [STAN="] - Tomcat started on port(s): 9090 (http) with context path '' 
2023-05-06 12:44:37,673 [main] INFO  [DocumentationPluginsBootstrapper] [RRN="] - [STAN="] - Context refreshed 
2023-05-06 12:44:37,694 [main] INFO  [DocumentationPluginsBootstrapper] [RRN="] - [STAN="] - Found 1 custom documentation plugin(s) 
2023-05-06 12:44:37,725 [main] INFO  [ApiListingReferenceScanner] [RRN="] - [STAN="] - Scanning for api listing references 
2023-05-06 12:44:37,857 [main] INFO  [CachingOperationNameGenerator] [RRN="] - [STAN="] - Generating unique operation named: allModelsUsingGET_1 
2023-05-06 12:44:37,875 [main] INFO  [FederatedServerApplication] [RRN="] - [STAN="] - Started FederatedServerApplication in 3.322 seconds (JVM running for 3.649) 
2023-05-06 12:47:08,167 [http-nio-9090-exec-1] INFO  [[/]] [RRN="] - [STAN="] - Initializing Spring DispatcherServlet 'dispatcherServlet' 
2023-05-06 12:47:08,167 [http-nio-9090-exec-1] INFO  [DispatcherServlet] [RRN="] - [STAN="] - Initializing Servlet 'dispatcherServlet' 
2023-05-06 12:47:08,177 [http-nio-9090-exec-1] INFO  [DispatcherServlet] [RRN="] - [STAN="] - Completed initialization in 10 ms 
2023-05-06 12:47:20,692 [http-nio-9090-exec-7] INFO  [JwtAuthenticationController] [RRN="] - [STAN="] - Authenticating : User : admin 
2023-05-06 12:47:54,327 [http-nio-9090-exec-10] INFO  [JwtAuthenticationController] [RRN="] - [STAN="] - Authenticating : User : admin 
2023-05-06 12:48:43,368 [http-nio-9090-exec-3] INFO  [ServiceController] [RRN="] - [STAN="] - Request received to get all the machine learning models @ V1 
2023-05-06 12:48:43,368 [http-nio-9090-exec-3] INFO  [RestServerServiceImpl] [RRN="] - [STAN="] - Incoming request to pull all the model parameters. 
2023-05-06 12:48:43,368 [http-nio-9090-exec-3] INFO  [MlModelUtil] [RRN="] - [STAN="] - method: getAllModel 
2023-05-06 12:49:10,924 [http-nio-9090-exec-5] INFO  [ServiceController] [RRN="] - [STAN="] - Request received to get the specific machine learning model @ V1 
2023-05-06 12:49:10,924 [http-nio-9090-exec-5] INFO  [RestServerServiceImpl] [RRN="] - [STAN="] - Incoming request to pull the specific model parameters. 
2023-05-06 12:49:10,924 [http-nio-9090-exec-5] INFO  [MlModelUtil] [RRN="] - [STAN="] - method: getSpecificModel - model: knn 
2023-05-06 12:49:16,375 [http-nio-9090-exec-6] INFO  [ServiceController] [RRN="] - [STAN="] - Request received to get the specific machine learning model @ V1 
2023-05-06 12:49:16,375 [http-nio-9090-exec-6] INFO  [RestServerServiceImpl] [RRN="] - [STAN="] - Incoming request to pull the specific model parameters. 
2023-05-06 12:49:16,375 [http-nio-9090-exec-6] INFO  [MlModelUtil] [RRN="] - [STAN="] - method: getSpecificModel - model: svm 
2023-05-06 12:49:25,732 [http-nio-9090-exec-4] INFO  [ServiceController] [RRN="] - [STAN="] - Request received to get the specific machine learning model @ V1 
2023-05-06 12:49:25,732 [http-nio-9090-exec-4] INFO  [RestServerServiceImpl] [RRN="] - [STAN="] - Incoming request to pull the specific model parameters. 
2023-05-06 12:49:25,732 [http-nio-9090-exec-4] INFO  [MlModelUtil] [RRN="] - [STAN="] - method: getSpecificModel - model: randomForest 
2023-05-06 12:50:01,277 [http-nio-9090-exec-8] INFO  [ServiceController] [RRN="] - [STAN="] - Request received to get the specific machine learning model @ V1 
2023-05-06 12:50:01,277 [http-nio-9090-exec-8] INFO  [RestServerServiceImpl] [RRN="] - [STAN="] - Incoming request to pull the specific model parameters. 
2023-05-06 12:50:01,277 [http-nio-9090-exec-8] INFO  [MlModelUtil] [RRN="] - [STAN="] - method: getSpecificModel - model: knn 
2023-05-06 12:58:03,043 [main] INFO  [FederatedServerApplication] [RRN="] - [STAN="] - Starting FederatedServerApplication on Hasnain-Rabbani with PID 6268 (E:\Workspace\Eclipse\zeroinfinity\thesis\federated-server\federated-server\target\classes started by hp in E:\Workspace\Eclipse\zeroinfinity\thesis\federated-server\federated-server) 
2023-05-06 12:58:03,049 [main] INFO  [FederatedServerApplication] [RRN="] - [STAN="] - No active profile set, falling back to default profiles: default 
2023-05-06 12:58:11,108 [main] INFO  [EnableEncryptablePropertiesBeanFactoryPostProcessor] [RRN="] - [STAN="] - Post-processing PropertySource instances 
2023-05-06 12:58:11,216 [main] INFO  [EncryptablePropertySourceConverter] [RRN="] - [STAN="] - Converting PropertySource configurationProperties [org.springframework.boot.context.properties.source.ConfigurationPropertySourcesPropertySource] to AOP Proxy 
2023-05-06 12:58:11,218 [main] INFO  [EncryptablePropertySourceConverter] [RRN="] - [STAN="] - Converting PropertySource servletConfigInitParams [org.springframework.core.env.PropertySource$StubPropertySource] to EncryptablePropertySourceWrapper 
2023-05-06 12:58:11,219 [main] INFO  [EncryptablePropertySourceConverter] [RRN="] - [STAN="] - Converting PropertySource servletContextInitParams [org.springframework.core.env.PropertySource$StubPropertySource] to EncryptablePropertySourceWrapper 
2023-05-06 12:58:11,219 [main] INFO  [EncryptablePropertySourceConverter] [RRN="] - [STAN="] - Converting PropertySource systemProperties [org.springframework.core.env.PropertiesPropertySource] to EncryptableMapPropertySourceWrapper 
2023-05-06 12:58:11,219 [main] INFO  [EncryptablePropertySourceConverter] [RRN="] - [STAN="] - Converting PropertySource systemEnvironment [org.springframework.boot.env.SystemEnvironmentPropertySourceEnvironmentPostProcessor$OriginAwareSystemEnvironmentPropertySource] to EncryptableSystemEnvironmentPropertySourceWrapper 
2023-05-06 12:58:11,219 [main] INFO  [EncryptablePropertySourceConverter] [RRN="] - [STAN="] - Converting PropertySource random [org.springframework.boot.env.RandomValuePropertySource] to EncryptablePropertySourceWrapper 
2023-05-06 12:58:11,219 [main] INFO  [EncryptablePropertySourceConverter] [RRN="] - [STAN="] - Converting PropertySource applicationConfig: [file:./application.yml] [org.springframework.boot.env.OriginTrackedMapPropertySource] to EncryptableMapPropertySourceWrapper 
2023-05-06 12:58:19,313 [main] INFO  [DefaultLazyPropertyFilter] [RRN="] - [STAN="] - Property Filter custom Bean not found with name 'encryptablePropertyFilter'. Initializing Default Property Filter 
2023-05-06 12:58:19,914 [main] INFO  [TomcatWebServer] [RRN="] - [STAN="] - Tomcat initialized with port(s): 9090 (http) 
2023-05-06 12:58:19,926 [main] INFO  [Http11NioProtocol] [RRN="] - [STAN="] - Initializing ProtocolHandler ["http-nio-9090"] 
2023-05-06 12:58:19,927 [main] INFO  [StandardService] [RRN="] - [STAN="] - Starting service [Tomcat] 
2023-05-06 12:58:19,927 [main] INFO  [StandardEngine] [RRN="] - [STAN="] - Starting Servlet engine: [Apache Tomcat/9.0.36] 
2023-05-06 12:58:20,099 [main] INFO  [[/]] [RRN="] - [STAN="] - Initializing Spring embedded WebApplicationContext 
2023-05-06 12:58:20,099 [main] INFO  [ServletWebServerApplicationContext] [RRN="] - [STAN="] - Root WebApplicationContext: initialization completed in 16981 ms 
2023-05-06 12:58:20,109 [main] INFO  [DefaultLazyPropertyResolver] [RRN="] - [STAN="] - Property Resolver custom Bean not found with name 'encryptablePropertyResolver'. Initializing Default Property Resolver 
2023-05-06 12:58:20,113 [main] INFO  [DefaultLazyPropertyDetector] [RRN="] - [STAN="] - Property Detector custom Bean not found with name 'encryptablePropertyDetector'. Initializing Default Property Detector 
2023-05-06 12:58:30,009 [main] INFO  [DefaultSecurityFilterChain] [RRN="] - [STAN="] - Creating filter chain: Ant [pattern='/v2/api-docs'], [] 
2023-05-06 12:58:30,009 [main] INFO  [DefaultSecurityFilterChain] [RRN="] - [STAN="] - Creating filter chain: Ant [pattern='/configuration/ui'], [] 
2023-05-06 12:58:30,009 [main] INFO  [DefaultSecurityFilterChain] [RRN="] - [STAN="] - Creating filter chain: Ant [pattern='/swagger-resources/**'], [] 
2023-05-06 12:58:30,009 [main] INFO  [DefaultSecurityFilterChain] [RRN="] - [STAN="] - Creating filter chain: Ant [pattern='/configuration/**'], [] 
2023-05-06 12:58:30,009 [main] INFO  [DefaultSecurityFilterChain] [RRN="] - [STAN="] - Creating filter chain: Ant [pattern='/swagger-ui.html'], [] 
2023-05-06 12:58:30,009 [main] INFO  [DefaultSecurityFilterChain] [RRN="] - [STAN="] - Creating filter chain: Ant [pattern='/webjars/**'], [] 
2023-05-06 12:58:30,053 [main] INFO  [PropertySourcedRequestMappingHandlerMapping] [RRN="] - [STAN="] - Mapped URL path [/v2/api-docs] onto method [springfox.documentation.swagger2.web.Swagger2Controller#getDocumentation(String, HttpServletRequest)] 
2023-05-06 12:58:30,175 [main] INFO  [DefaultSecurityFilterChain] [RRN="] - [STAN="] - Creating filter chain: any request, [org.springframework.security.web.context.request.async.WebAsyncManagerIntegrationFilter@5e2a6991, org.springframework.security.web.context.SecurityContextPersistenceFilter@25a5c8e, org.springframework.security.web.header.HeaderWriterFilter@30508066, org.springframework.web.filter.CorsFilter@5002fde9, org.springframework.security.web.authentication.logout.LogoutFilter@7af327e3, com.zeroinfinity.federatedserver.config.JwtRequestFilter@2282400e, org.springframework.security.web.savedrequest.RequestCacheAwareFilter@7911cc15, org.springframework.security.web.servletapi.SecurityContextHolderAwareRequestFilter@307cf964, org.springframework.security.web.authentication.AnonymousAuthenticationFilter@6f96dd64, org.springframework.security.web.session.SessionManagementFilter@5175d9ad, org.springframework.security.web.access.ExceptionTranslationFilter@33e3bd2e, org.springframework.security.web.access.intercept.FilterSecurityInterceptor@18cf5c52] 
2023-05-06 12:58:30,263 [main] INFO  [ThreadPoolTaskExecutor] [RRN="] - [STAN="] - Initializing ExecutorService 'applicationTaskExecutor' 
2023-05-06 12:58:30,485 [main] INFO  [Http11NioProtocol] [RRN="] - [STAN="] - Starting ProtocolHandler ["http-nio-9090"] 
2023-05-06 12:58:30,522 [main] INFO  [TomcatWebServer] [RRN="] - [STAN="] - Tomcat started on port(s): 9090 (http) with context path '' 
2023-05-06 12:58:30,523 [main] INFO  [DocumentationPluginsBootstrapper] [RRN="] - [STAN="] - Context refreshed 
2023-05-06 12:58:30,567 [main] INFO  [DocumentationPluginsBootstrapper] [RRN="] - [STAN="] - Found 1 custom documentation plugin(s) 
2023-05-06 12:58:30,618 [main] INFO  [ApiListingReferenceScanner] [RRN="] - [STAN="] - Scanning for api listing references 
2023-05-06 12:58:30,835 [main] INFO  [CachingOperationNameGenerator] [RRN="] - [STAN="] - Generating unique operation named: allModelsUsingGET_1 
2023-05-06 12:58:30,860 [main] INFO  [FederatedServerApplication] [RRN="] - [STAN="] - Started FederatedServerApplication in 28.526 seconds (JVM running for 30.057) 
2023-05-06 12:58:48,379 [http-nio-9090-exec-2] INFO  [[/]] [RRN="] - [STAN="] - Initializing Spring DispatcherServlet 'dispatcherServlet' 
2023-05-06 12:58:48,379 [http-nio-9090-exec-2] INFO  [DispatcherServlet] [RRN="] - [STAN="] - Initializing Servlet 'dispatcherServlet' 
2023-05-06 12:58:48,390 [http-nio-9090-exec-2] INFO  [DispatcherServlet] [RRN="] - [STAN="] - Completed initialization in 11 ms 
2023-05-06 12:59:39,782 [http-nio-9090-exec-9] INFO  [JwtAuthenticationController] [RRN="] - [STAN="] - Authenticating : User : admin 
2023-05-06 13:07:44,951 [http-nio-9090-exec-1] INFO  [ServiceController] [RRN="] - [STAN="] - Request received to get the specific machine learning model @ V1 
2023-05-06 13:07:46,078 [http-nio-9090-exec-1] INFO  [RestServerServiceImpl] [RRN="] - [STAN="] - Incoming request to pull the specific model parameters. 
2023-05-06 13:07:46,081 [http-nio-9090-exec-1] INFO  [MlModelUtil] [RRN="] - [STAN="] - method: getSpecificModel - model: knn 
2023-05-06 13:12:37,640 [http-nio-9090-exec-10] INFO  [ServiceController] [RRN="] - [STAN="] - Request received to get the specific machine learning model @ V1 
2023-05-06 13:12:37,640 [http-nio-9090-exec-10] INFO  [RestServerServiceImpl] [RRN="] - [STAN="] - Incoming request to pull the specific model parameters. 
2023-05-06 13:12:37,640 [http-nio-9090-exec-10] INFO  [MlModelUtil] [RRN="] - [STAN="] - method: getSpecificModel - model: knn 
2023-05-06 13:12:38,569 [http-nio-9090-exec-10] ERROR [RestExceptionHandler] [RRN="] - [STAN="] - Generic Exception Handler envoked 
2023-05-06 13:12:38,580 [http-nio-9090-exec-10] WARN  [ExceptionHandlerExceptionResolver] [RRN="] - [STAN="] - Failure in @ExceptionHandler com.zeroinfinity.federatedserver.exception.RestExceptionHandler#handleException(Exception) 
org.apache.catalina.connector.ClientAbortException: java.io.IOException: An existing connection was forcibly closed by the remote host
	at org.apache.catalina.connector.OutputBuffer.doFlush(OutputBuffer.java:309)
	at org.apache.catalina.connector.OutputBuffer.flush(OutputBuffer.java:272)
	at org.apache.catalina.connector.CoyoteOutputStream.flush(CoyoteOutputStream.java:118)
	at org.springframework.security.web.util.OnCommittedResponseWrapper$SaveContextServletOutputStream.flush(OnCommittedResponseWrapper.java:520)
	at com.fasterxml.jackson.core.json.UTF8JsonGenerator.flush(UTF8JsonGenerator.java:1176)
	at com.fasterxml.jackson.databind.ObjectWriter.writeValue(ObjectWriter.java:1007)
	at org.springframework.http.converter.json.AbstractJackson2HttpMessageConverter.writeInternal(AbstractJackson2HttpMessageConverter.java:317)
	at org.springframework.http.converter.AbstractGenericHttpMessageConverter.write(AbstractGenericHttpMessageConverter.java:104)
	at org.springframework.web.servlet.mvc.method.annotation.AbstractMessageConverterMethodProcessor.writeWithMessageConverters(AbstractMessageConverterMethodProcessor.java:287)
	at org.springframework.web.servlet.mvc.method.annotation.HttpEntityMethodProcessor.handleReturnValue(HttpEntityMethodProcessor.java:219)
	at org.springframework.web.method.support.HandlerMethodReturnValueHandlerComposite.handleReturnValue(HandlerMethodReturnValueHandlerComposite.java:82)
	at org.springframework.web.servlet.mvc.method.annotation.ServletInvocableHandlerMethod.invokeAndHandle(ServletInvocableHandlerMethod.java:123)
	at org.springframework.web.servlet.mvc.method.annotation.ExceptionHandlerExceptionResolver.doResolveHandlerMethodException(ExceptionHandlerExceptionResolver.java:403)
	at org.springframework.web.servlet.handler.AbstractHandlerMethodExceptionResolver.doResolveException(AbstractHandlerMethodExceptionResolver.java:61)
	at org.springframework.web.servlet.handler.AbstractHandlerExceptionResolver.resolveException(AbstractHandlerExceptionResolver.java:141)
	at org.springframework.web.servlet.handler.HandlerExceptionResolverComposite.resolveException(HandlerExceptionResolverComposite.java:80)
	at org.springframework.web.servlet.DispatcherServlet.processHandlerException(DispatcherServlet.java:1300)
	at org.springframework.web.servlet.DispatcherServlet.processDispatchResult(DispatcherServlet.java:1111)
	at org.springframework.web.servlet.DispatcherServlet.doDispatch(DispatcherServlet.java:1057)
	at org.springframework.web.servlet.DispatcherServlet.doService(DispatcherServlet.java:943)
	at org.springframework.web.servlet.FrameworkServlet.processRequest(FrameworkServlet.java:1006)
	at org.springframework.web.servlet.FrameworkServlet.doGet(FrameworkServlet.java:898)
	at javax.servlet.http.HttpServlet.service(HttpServlet.java:634)
	at org.springframework.web.servlet.FrameworkServlet.service(FrameworkServlet.java:883)
	at javax.servlet.http.HttpServlet.service(HttpServlet.java:741)
	at org.apache.catalina.core.ApplicationFilterChain.internalDoFilter(ApplicationFilterChain.java:231)
	at org.apache.catalina.core.ApplicationFilterChain.doFilter(ApplicationFilterChain.java:166)
	at org.apache.tomcat.websocket.server.WsFilter.doFilter(WsFilter.java:53)
	at org.apache.catalina.core.ApplicationFilterChain.internalDoFilter(ApplicationFilterChain.java:193)
	at org.apache.catalina.core.ApplicationFilterChain.doFilter(ApplicationFilterChain.java:166)
	at com.zeroinfinity.federatedserver.config.JwtRequestFilter.doFilter(JwtRequestFilter.java:103)
	at org.apache.catalina.core.ApplicationFilterChain.internalDoFilter(ApplicationFilterChain.java:193)
	at org.apache.catalina.core.ApplicationFilterChain.doFilter(ApplicationFilterChain.java:166)
	at org.springframework.security.web.FilterChainProxy$VirtualFilterChain.doFilter(FilterChainProxy.java:320)
	at org.springframework.security.web.access.intercept.FilterSecurityInterceptor.invoke(FilterSecurityInterceptor.java:126)
	at org.springframework.security.web.access.intercept.FilterSecurityInterceptor.doFilter(FilterSecurityInterceptor.java:90)
	at org.springframework.security.web.FilterChainProxy$VirtualFilterChain.doFilter(FilterChainProxy.java:334)
	at org.springframework.security.web.access.ExceptionTranslationFilter.doFilter(ExceptionTranslationFilter.java:118)
	at org.springframework.security.web.FilterChainProxy$VirtualFilterChain.doFilter(FilterChainProxy.java:334)
	at org.springframework.security.web.session.SessionManagementFilter.doFilter(SessionManagementFilter.java:137)
	at org.springframework.security.web.FilterChainProxy$VirtualFilterChain.doFilter(FilterChainProxy.java:334)
	at org.springframework.security.web.authentication.AnonymousAuthenticationFilter.doFilter(AnonymousAuthenticationFilter.java:111)
	at org.springframework.security.web.FilterChainProxy$VirtualFilterChain.doFilter(FilterChainProxy.java:334)
	at org.springframework.security.web.servletapi.SecurityContextHolderAwareRequestFilter.doFilter(SecurityContextHolderAwareRequestFilter.java:158)
	at org.springframework.security.web.FilterChainProxy$VirtualFilterChain.doFilter(FilterChainProxy.java:334)
	at org.springframework.security.web.savedrequest.RequestCacheAwareFilter.doFilter(RequestCacheAwareFilter.java:63)
	at org.springframework.security.web.FilterChainProxy$VirtualFilterChain.doFilter(FilterChainProxy.java:334)
	at com.zeroinfinity.federatedserver.config.JwtRequestFilter.doFilter(JwtRequestFilter.java:103)
	at org.springframework.security.web.FilterChainProxy$VirtualFilterChain.doFilter(FilterChainProxy.java:334)
	at org.springframework.security.web.authentication.logout.LogoutFilter.doFilter(LogoutFilter.java:116)
	at org.springframework.security.web.FilterChainProxy$VirtualFilterChain.doFilter(FilterChainProxy.java:334)
	at org.springframework.web.filter.CorsFilter.doFilterInternal(CorsFilter.java:92)
	at org.springframework.web.filter.OncePerRequestFilter.doFilter(OncePerRequestFilter.java:119)
	at org.springframework.security.web.FilterChainProxy$VirtualFilterChain.doFilter(FilterChainProxy.java:334)
	at org.springframework.security.web.header.HeaderWriterFilter.doHeadersAfter(HeaderWriterFilter.java:92)
	at org.springframework.security.web.header.HeaderWriterFilter.doFilterInternal(HeaderWriterFilter.java:77)
	at org.springframework.web.filter.OncePerRequestFilter.doFilter(OncePerRequestFilter.java:119)
	at org.springframework.security.web.FilterChainProxy$VirtualFilterChain.doFilter(FilterChainProxy.java:334)
	at org.springframework.security.web.context.SecurityContextPersistenceFilter.doFilter(SecurityContextPersistenceFilter.java:105)
	at org.springframework.security.web.FilterChainProxy$VirtualFilterChain.doFilter(FilterChainProxy.java:334)
	at org.springframework.security.web.context.request.async.WebAsyncManagerIntegrationFilter.doFilterInternal(WebAsyncManagerIntegrationFilter.java:56)
	at org.springframework.web.filter.OncePerRequestFilter.doFilter(OncePerRequestFilter.java:119)
	at org.springframework.security.web.FilterChainProxy$VirtualFilterChain.doFilter(FilterChainProxy.java:334)
	at org.springframework.security.web.FilterChainProxy.doFilterInternal(FilterChainProxy.java:215)
	at org.springframework.security.web.FilterChainProxy.doFilter(FilterChainProxy.java:178)
	at org.springframework.web.filter.DelegatingFilterProxy.invokeDelegate(DelegatingFilterProxy.java:358)
	at org.springframework.web.filter.DelegatingFilterProxy.doFilter(DelegatingFilterProxy.java:271)
	at org.apache.catalina.core.ApplicationFilterChain.internalDoFilter(ApplicationFilterChain.java:193)
	at org.apache.catalina.core.ApplicationFilterChain.doFilter(ApplicationFilterChain.java:166)
	at org.springframework.web.filter.RequestContextFilter.doFilterInternal(RequestContextFilter.java:100)
	at org.springframework.web.filter.OncePerRequestFilter.doFilter(OncePerRequestFilter.java:119)
	at org.apache.catalina.core.ApplicationFilterChain.internalDoFilter(ApplicationFilterChain.java:193)
	at org.apache.catalina.core.ApplicationFilterChain.doFilter(ApplicationFilterChain.java:166)
	at org.springframework.web.filter.FormContentFilter.doFilterInternal(FormContentFilter.java:93)
	at org.springframework.web.filter.OncePerRequestFilter.doFilter(OncePerRequestFilter.java:119)
	at org.apache.catalina.core.ApplicationFilterChain.internalDoFilter(ApplicationFilterChain.java:193)
	at org.apache.catalina.core.ApplicationFilterChain.doFilter(ApplicationFilterChain.java:166)
	at org.springframework.web.filter.CharacterEncodingFilter.doFilterInternal(CharacterEncodingFilter.java:201)
	at org.springframework.web.filter.OncePerRequestFilter.doFilter(OncePerRequestFilter.java:119)
	at org.apache.catalina.core.ApplicationFilterChain.internalDoFilter(ApplicationFilterChain.java:193)
	at org.apache.catalina.core.ApplicationFilterChain.doFilter(ApplicationFilterChain.java:166)
	at org.apache.catalina.core.StandardWrapperValve.invoke(StandardWrapperValve.java:202)
	at org.apache.catalina.core.StandardContextValve.invoke(StandardContextValve.java:96)
	at org.apache.catalina.authenticator.AuthenticatorBase.invoke(AuthenticatorBase.java:541)
	at org.apache.catalina.core.StandardHostValve.invoke(StandardHostValve.java:139)
	at org.apache.catalina.valves.ErrorReportValve.invoke(ErrorReportValve.java:92)
	at org.apache.catalina.core.StandardEngineValve.invoke(StandardEngineValve.java:74)
	at org.apache.catalina.connector.CoyoteAdapter.service(CoyoteAdapter.java:343)
	at org.apache.coyote.http11.Http11Processor.service(Http11Processor.java:373)
	at org.apache.coyote.AbstractProcessorLight.process(AbstractProcessorLight.java:65)
	at org.apache.coyote.AbstractProtocol$ConnectionHandler.process(AbstractProtocol.java:868)
	at org.apache.tomcat.util.net.NioEndpoint$SocketProcessor.doRun(NioEndpoint.java:1590)
	at org.apache.tomcat.util.net.SocketProcessorBase.run(SocketProcessorBase.java:49)
	at java.util.concurrent.ThreadPoolExecutor.runWorker(ThreadPoolExecutor.java:1149)
	at java.util.concurrent.ThreadPoolExecutor$Worker.run(ThreadPoolExecutor.java:624)
	at org.apache.tomcat.util.threads.TaskThread$WrappingRunnable.run(TaskThread.java:61)
	at java.lang.Thread.run(Thread.java:748)
Caused by: java.io.IOException: An existing connection was forcibly closed by the remote host
	at sun.nio.ch.SocketDispatcher.write0(Native Method)
	at sun.nio.ch.SocketDispatcher.write(SocketDispatcher.java:51)
	at sun.nio.ch.IOUtil.writeFromNativeBuffer(IOUtil.java:93)
	at sun.nio.ch.IOUtil.write(IOUtil.java:65)
	at sun.nio.ch.SocketChannelImpl.write(SocketChannelImpl.java:471)
	at org.apache.tomcat.util.net.NioChannel.write(NioChannel.java:138)
	at org.apache.tomcat.util.net.NioBlockingSelector.write(NioBlockingSelector.java:101)
	at org.apache.tomcat.util.net.NioSelectorPool.write(NioSelectorPool.java:152)
	at org.apache.tomcat.util.net.NioEndpoint$NioSocketWrapper.doWrite(NioEndpoint.java:1253)
	at org.apache.tomcat.util.net.SocketWrapperBase.doWrite(SocketWrapperBase.java:740)
	at org.apache.tomcat.util.net.SocketWrapperBase.flushBlocking(SocketWrapperBase.java:693)
	at org.apache.tomcat.util.net.SocketWrapperBase.flush(SocketWrapperBase.java:683)
	at org.apache.coyote.http11.Http11OutputBuffer$SocketOutputBuffer.flush(Http11OutputBuffer.java:564)
	at org.apache.coyote.http11.filters.ChunkedOutputFilter.flush(ChunkedOutputFilter.java:157)
	at org.apache.coyote.http11.Http11OutputBuffer.flush(Http11OutputBuffer.java:217)
	at org.apache.coyote.http11.Http11Processor.flush(Http11Processor.java:1155)
	at org.apache.coyote.AbstractProcessor.action(AbstractProcessor.java:399)
	at org.apache.coyote.Response.action(Response.java:209)
	at org.apache.catalina.connector.OutputBuffer.doFlush(OutputBuffer.java:305)
	... 96 common frames omitted
2023-05-06 13:12:43,834 [http-nio-9090-exec-9] ERROR [RestExceptionHandler] [RRN="] - [STAN="] - Generic Exception Handler envoked 
2023-05-06 13:12:43,836 [http-nio-9090-exec-9] WARN  [ExceptionHandlerExceptionResolver] [RRN="] - [STAN="] - Failure in @ExceptionHandler com.zeroinfinity.federatedserver.exception.RestExceptionHandler#handleException(Exception) 
org.apache.catalina.connector.ClientAbortException: java.io.IOException: An existing connection was forcibly closed by the remote host
	at org.apache.catalina.connector.OutputBuffer.doFlush(OutputBuffer.java:309)
	at org.apache.catalina.connector.OutputBuffer.flush(OutputBuffer.java:272)
	at org.apache.catalina.connector.CoyoteOutputStream.flush(CoyoteOutputStream.java:118)
	at com.fasterxml.jackson.core.json.UTF8JsonGenerator.flush(UTF8JsonGenerator.java:1176)
	at com.fasterxml.jackson.databind.ObjectWriter.writeValue(ObjectWriter.java:1007)
	at org.springframework.http.converter.json.AbstractJackson2HttpMessageConverter.writeInternal(AbstractJackson2HttpMessageConverter.java:317)
	at org.springframework.http.converter.AbstractGenericHttpMessageConverter.write(AbstractGenericHttpMessageConverter.java:104)
	at org.springframework.web.servlet.mvc.method.annotation.AbstractMessageConverterMethodProcessor.writeWithMessageConverters(AbstractMessageConverterMethodProcessor.java:287)
	at org.springframework.web.servlet.mvc.method.annotation.HttpEntityMethodProcessor.handleReturnValue(HttpEntityMethodProcessor.java:219)
	at org.springframework.web.method.support.HandlerMethodReturnValueHandlerComposite.handleReturnValue(HandlerMethodReturnValueHandlerComposite.java:82)
	at org.springframework.web.servlet.mvc.method.annotation.ServletInvocableHandlerMethod.invokeAndHandle(ServletInvocableHandlerMethod.java:123)
	at org.springframework.web.servlet.mvc.method.annotation.ExceptionHandlerExceptionResolver.doResolveHandlerMethodException(ExceptionHandlerExceptionResolver.java:403)
	at org.springframework.web.servlet.handler.AbstractHandlerMethodExceptionResolver.doResolveException(AbstractHandlerMethodExceptionResolver.java:61)
	at org.springframework.web.servlet.handler.AbstractHandlerExceptionResolver.resolveException(AbstractHandlerExceptionResolver.java:141)
	at org.springframework.web.servlet.handler.HandlerExceptionResolverComposite.resolveException(HandlerExceptionResolverComposite.java:80)
	at org.springframework.web.servlet.DispatcherServlet.processHandlerException(DispatcherServlet.java:1300)
	at org.springframework.web.servlet.DispatcherServlet.processDispatchResult(DispatcherServlet.java:1111)
	at org.springframework.web.servlet.DispatcherServlet.doDispatch(DispatcherServlet.java:1057)
	at org.springframework.web.servlet.DispatcherServlet.doService(DispatcherServlet.java:943)
	at org.springframework.web.servlet.FrameworkServlet.processRequest(FrameworkServlet.java:1006)
	at org.springframework.web.servlet.FrameworkServlet.doGet(FrameworkServlet.java:898)
	at javax.servlet.http.HttpServlet.service(HttpServlet.java:634)
	at org.springframework.web.servlet.FrameworkServlet.service(FrameworkServlet.java:883)
	at javax.servlet.http.HttpServlet.service(HttpServlet.java:741)
	at org.apache.catalina.core.ApplicationFilterChain.internalDoFilter(ApplicationFilterChain.java:231)
	at org.apache.catalina.core.ApplicationFilterChain.doFilter(ApplicationFilterChain.java:166)
	at org.springframework.security.web.FilterChainProxy$VirtualFilterChain.doFilter(FilterChainProxy.java:320)
	at org.springframework.security.web.access.intercept.FilterSecurityInterceptor.invoke(FilterSecurityInterceptor.java:115)
	at org.springframework.security.web.access.intercept.FilterSecurityInterceptor.doFilter(FilterSecurityInterceptor.java:90)
	at org.springframework.security.web.FilterChainProxy$VirtualFilterChain.doFilter(FilterChainProxy.java:334)
	at org.springframework.security.web.access.ExceptionTranslationFilter.doFilter(ExceptionTranslationFilter.java:118)
	at org.springframework.security.web.FilterChainProxy$VirtualFilterChain.doFilter(FilterChainProxy.java:334)
	at org.springframework.security.web.session.SessionManagementFilter.doFilter(SessionManagementFilter.java:84)
	at org.springframework.security.web.FilterChainProxy$VirtualFilterChain.doFilter(FilterChainProxy.java:334)
	at org.springframework.security.web.authentication.AnonymousAuthenticationFilter.doFilter(AnonymousAuthenticationFilter.java:111)
	at org.springframework.security.web.FilterChainProxy$VirtualFilterChain.doFilter(FilterChainProxy.java:334)
	at org.springframework.security.web.servletapi.SecurityContextHolderAwareRequestFilter.doFilter(SecurityContextHolderAwareRequestFilter.java:158)
	at org.springframework.security.web.FilterChainProxy$VirtualFilterChain.doFilter(FilterChainProxy.java:334)
	at org.springframework.security.web.savedrequest.RequestCacheAwareFilter.doFilter(RequestCacheAwareFilter.java:63)
	at org.springframework.security.web.FilterChainProxy$VirtualFilterChain.doFilter(FilterChainProxy.java:334)
	at com.zeroinfinity.federatedserver.config.JwtRequestFilter.doFilter(JwtRequestFilter.java:103)
	at org.springframework.security.web.FilterChainProxy$VirtualFilterChain.doFilter(FilterChainProxy.java:334)
	at org.springframework.security.web.authentication.logout.LogoutFilter.doFilter(LogoutFilter.java:116)
	at org.springframework.security.web.FilterChainProxy$VirtualFilterChain.doFilter(FilterChainProxy.java:334)
	at org.springframework.web.filter.OncePerRequestFilter.doFilter(OncePerRequestFilter.java:103)
	at org.springframework.security.web.FilterChainProxy$VirtualFilterChain.doFilter(FilterChainProxy.java:334)
	at org.springframework.web.filter.OncePerRequestFilter.doFilter(OncePerRequestFilter.java:103)
	at org.springframework.security.web.FilterChainProxy$VirtualFilterChain.doFilter(FilterChainProxy.java:334)
	at org.springframework.security.web.context.SecurityContextPersistenceFilter.doFilter(SecurityContextPersistenceFilter.java:105)
	at org.springframework.security.web.FilterChainProxy$VirtualFilterChain.doFilter(FilterChainProxy.java:334)
	at org.springframework.web.filter.OncePerRequestFilter.doFilter(OncePerRequestFilter.java:103)
	at org.springframework.security.web.FilterChainProxy$VirtualFilterChain.doFilter(FilterChainProxy.java:334)
	at org.springframework.security.web.FilterChainProxy.doFilterInternal(FilterChainProxy.java:215)
	at org.springframework.security.web.FilterChainProxy.doFilter(FilterChainProxy.java:178)
	at org.springframework.web.filter.DelegatingFilterProxy.invokeDelegate(DelegatingFilterProxy.java:358)
	at org.springframework.web.filter.DelegatingFilterProxy.doFilter(DelegatingFilterProxy.java:271)
	at org.apache.catalina.core.ApplicationFilterChain.internalDoFilter(ApplicationFilterChain.java:193)
	at org.apache.catalina.core.ApplicationFilterChain.doFilter(ApplicationFilterChain.java:166)
	at org.springframework.web.filter.RequestContextFilter.doFilterInternal(RequestContextFilter.java:100)
	at org.springframework.web.filter.OncePerRequestFilter.doFilter(OncePerRequestFilter.java:119)
	at org.apache.catalina.core.ApplicationFilterChain.internalDoFilter(ApplicationFilterChain.java:193)
	at org.apache.catalina.core.ApplicationFilterChain.doFilter(ApplicationFilterChain.java:166)
	at org.springframework.web.filter.OncePerRequestFilter.doFilter(OncePerRequestFilter.java:103)
	at org.apache.catalina.core.ApplicationFilterChain.internalDoFilter(ApplicationFilterChain.java:193)
	at org.apache.catalina.core.ApplicationFilterChain.doFilter(ApplicationFilterChain.java:166)
	at org.springframework.web.filter.OncePerRequestFilter.doFilter(OncePerRequestFilter.java:103)
	at org.apache.catalina.core.ApplicationFilterChain.internalDoFilter(ApplicationFilterChain.java:193)
	at org.apache.catalina.core.ApplicationFilterChain.doFilter(ApplicationFilterChain.java:166)
	at org.apache.catalina.core.ApplicationDispatcher.invoke(ApplicationDispatcher.java:712)
	at org.apache.catalina.core.ApplicationDispatcher.processRequest(ApplicationDispatcher.java:461)
	at org.apache.catalina.core.ApplicationDispatcher.doForward(ApplicationDispatcher.java:384)
	at org.apache.catalina.core.ApplicationDispatcher.forward(ApplicationDispatcher.java:312)
	at org.apache.catalina.core.StandardHostValve.custom(StandardHostValve.java:394)
	at org.apache.catalina.core.StandardHostValve.status(StandardHostValve.java:253)
	at org.apache.catalina.core.StandardHostValve.invoke(StandardHostValve.java:175)
	at org.apache.catalina.valves.ErrorReportValve.invoke(ErrorReportValve.java:92)
	at org.apache.catalina.core.StandardEngineValve.invoke(StandardEngineValve.java:74)
	at org.apache.catalina.connector.CoyoteAdapter.service(CoyoteAdapter.java:343)
	at org.apache.coyote.http11.Http11Processor.service(Http11Processor.java:373)
	at org.apache.coyote.AbstractProcessorLight.process(AbstractProcessorLight.java:65)
	at org.apache.coyote.AbstractProtocol$ConnectionHandler.process(AbstractProtocol.java:868)
	at org.apache.tomcat.util.net.NioEndpoint$SocketProcessor.doRun(NioEndpoint.java:1590)
	at org.apache.tomcat.util.net.SocketProcessorBase.run(SocketProcessorBase.java:49)
	at java.util.concurrent.ThreadPoolExecutor.runWorker(ThreadPoolExecutor.java:1149)
	at java.util.concurrent.ThreadPoolExecutor$Worker.run(ThreadPoolExecutor.java:624)
	at org.apache.tomcat.util.threads.TaskThread$WrappingRunnable.run(TaskThread.java:61)
	at java.lang.Thread.run(Thread.java:748)
Caused by: java.io.IOException: An existing connection was forcibly closed by the remote host
	at sun.nio.ch.SocketDispatcher.write0(Native Method)
	at sun.nio.ch.SocketDispatcher.write(SocketDispatcher.java:51)
	at sun.nio.ch.IOUtil.writeFromNativeBuffer(IOUtil.java:93)
	at sun.nio.ch.IOUtil.write(IOUtil.java:65)
	at sun.nio.ch.SocketChannelImpl.write(SocketChannelImpl.java:471)
	at org.apache.tomcat.util.net.NioChannel.write(NioChannel.java:138)
	at org.apache.tomcat.util.net.NioBlockingSelector.write(NioBlockingSelector.java:101)
	at org.apache.tomcat.util.net.NioSelectorPool.write(NioSelectorPool.java:152)
	at org.apache.tomcat.util.net.NioEndpoint$NioSocketWrapper.doWrite(NioEndpoint.java:1253)
	at org.apache.tomcat.util.net.SocketWrapperBase.doWrite(SocketWrapperBase.java:740)
	at org.apache.tomcat.util.net.SocketWrapperBase.flushBlocking(SocketWrapperBase.java:693)
	at org.apache.tomcat.util.net.SocketWrapperBase.flush(SocketWrapperBase.java:683)
	at org.apache.coyote.http11.Http11OutputBuffer$SocketOutputBuffer.flush(Http11OutputBuffer.java:564)
	at org.apache.coyote.http11.filters.ChunkedOutputFilter.flush(ChunkedOutputFilter.java:157)
	at org.apache.coyote.http11.Http11OutputBuffer.flush(Http11OutputBuffer.java:217)
	at org.apache.coyote.http11.Http11Processor.flush(Http11Processor.java:1155)
	at org.apache.coyote.AbstractProcessor.action(AbstractProcessor.java:399)
	at org.apache.coyote.Response.action(Response.java:209)
	at org.apache.catalina.connector.OutputBuffer.doFlush(OutputBuffer.java:305)
	... 86 common frames omitted
2023-05-06 13:12:43,839 [http-nio-9090-exec-9] ERROR [[localhost]] [RRN="] - [STAN="] - Exception Processing ErrorPage[errorCode=0, location=/error] 
org.apache.catalina.connector.ClientAbortException: java.io.IOException: An existing connection was forcibly closed by the remote host
	at org.apache.catalina.connector.OutputBuffer.doFlush(OutputBuffer.java:309)
	at org.apache.catalina.connector.OutputBuffer.flush(OutputBuffer.java:272)
	at org.apache.catalina.connector.CoyoteOutputStream.flush(CoyoteOutputStream.java:118)
	at com.fasterxml.jackson.core.json.UTF8JsonGenerator.flush(UTF8JsonGenerator.java:1176)
	at com.fasterxml.jackson.databind.ObjectWriter.writeValue(ObjectWriter.java:1007)
	at org.springframework.http.converter.json.AbstractJackson2HttpMessageConverter.writeInternal(AbstractJackson2HttpMessageConverter.java:317)
	at org.springframework.http.converter.AbstractGenericHttpMessageConverter.write(AbstractGenericHttpMessageConverter.java:104)
	at org.springframework.web.servlet.mvc.method.annotation.AbstractMessageConverterMethodProcessor.writeWithMessageConverters(AbstractMessageConverterMethodProcessor.java:287)
	at org.springframework.web.servlet.mvc.method.annotation.HttpEntityMethodProcessor.handleReturnValue(HttpEntityMethodProcessor.java:219)
	at org.springframework.web.method.support.HandlerMethodReturnValueHandlerComposite.handleReturnValue(HandlerMethodReturnValueHandlerComposite.java:82)
	at org.springframework.web.servlet.mvc.method.annotation.ServletInvocableHandlerMethod.invokeAndHandle(ServletInvocableHandlerMethod.java:123)
	at org.springframework.web.servlet.mvc.method.annotation.RequestMappingHandlerAdapter.invokeHandlerMethod(RequestMappingHandlerAdapter.java:879)
	at org.springframework.web.servlet.mvc.method.annotation.RequestMappingHandlerAdapter.handleInternal(RequestMappingHandlerAdapter.java:793)
	at org.springframework.web.servlet.mvc.method.AbstractHandlerMethodAdapter.handle(AbstractHandlerMethodAdapter.java:87)
	at org.springframework.web.servlet.DispatcherServlet.doDispatch(DispatcherServlet.java:1040)
	at org.springframework.web.servlet.DispatcherServlet.doService(DispatcherServlet.java:943)
	at org.springframework.web.servlet.FrameworkServlet.processRequest(FrameworkServlet.java:1006)
	at org.springframework.web.servlet.FrameworkServlet.doGet(FrameworkServlet.java:898)
	at javax.servlet.http.HttpServlet.service(HttpServlet.java:634)
	at org.springframework.web.servlet.FrameworkServlet.service(FrameworkServlet.java:883)
	at javax.servlet.http.HttpServlet.service(HttpServlet.java:741)
	at org.apache.catalina.core.ApplicationFilterChain.internalDoFilter(ApplicationFilterChain.java:231)
	at org.apache.catalina.core.ApplicationFilterChain.doFilter(ApplicationFilterChain.java:166)
	at org.springframework.security.web.FilterChainProxy$VirtualFilterChain.doFilter(FilterChainProxy.java:320)
	at org.springframework.security.web.access.intercept.FilterSecurityInterceptor.invoke(FilterSecurityInterceptor.java:115)
	at org.springframework.security.web.access.intercept.FilterSecurityInterceptor.doFilter(FilterSecurityInterceptor.java:90)
	at org.springframework.security.web.FilterChainProxy$VirtualFilterChain.doFilter(FilterChainProxy.java:334)
	at org.springframework.security.web.access.ExceptionTranslationFilter.doFilter(ExceptionTranslationFilter.java:118)
	at org.springframework.security.web.FilterChainProxy$VirtualFilterChain.doFilter(FilterChainProxy.java:334)
	at org.springframework.security.web.session.SessionManagementFilter.doFilter(SessionManagementFilter.java:84)
	at org.springframework.security.web.FilterChainProxy$VirtualFilterChain.doFilter(FilterChainProxy.java:334)
	at org.springframework.security.web.authentication.AnonymousAuthenticationFilter.doFilter(AnonymousAuthenticationFilter.java:111)
	at org.springframework.security.web.FilterChainProxy$VirtualFilterChain.doFilter(FilterChainProxy.java:334)
	at org.springframework.security.web.servletapi.SecurityContextHolderAwareRequestFilter.doFilter(SecurityContextHolderAwareRequestFilter.java:158)
	at org.springframework.security.web.FilterChainProxy$VirtualFilterChain.doFilter(FilterChainProxy.java:334)
	at org.springframework.security.web.savedrequest.RequestCacheAwareFilter.doFilter(RequestCacheAwareFilter.java:63)
	at org.springframework.security.web.FilterChainProxy$VirtualFilterChain.doFilter(FilterChainProxy.java:334)
	at com.zeroinfinity.federatedserver.config.JwtRequestFilter.doFilter(JwtRequestFilter.java:103)
	at org.springframework.security.web.FilterChainProxy$VirtualFilterChain.doFilter(FilterChainProxy.java:334)
	at org.springframework.security.web.authentication.logout.LogoutFilter.doFilter(LogoutFilter.java:116)
	at org.springframework.security.web.FilterChainProxy$VirtualFilterChain.doFilter(FilterChainProxy.java:334)
	at org.springframework.web.filter.OncePerRequestFilter.doFilter(OncePerRequestFilter.java:103)
	at org.springframework.security.web.FilterChainProxy$VirtualFilterChain.doFilter(FilterChainProxy.java:334)
	at org.springframework.web.filter.OncePerRequestFilter.doFilter(OncePerRequestFilter.java:103)
	at org.springframework.security.web.FilterChainProxy$VirtualFilterChain.doFilter(FilterChainProxy.java:334)
	at org.springframework.security.web.context.SecurityContextPersistenceFilter.doFilter(SecurityContextPersistenceFilter.java:105)
	at org.springframework.security.web.FilterChainProxy$VirtualFilterChain.doFilter(FilterChainProxy.java:334)
	at org.springframework.web.filter.OncePerRequestFilter.doFilter(OncePerRequestFilter.java:103)
	at org.springframework.security.web.FilterChainProxy$VirtualFilterChain.doFilter(FilterChainProxy.java:334)
	at org.springframework.security.web.FilterChainProxy.doFilterInternal(FilterChainProxy.java:215)
	at org.springframework.security.web.FilterChainProxy.doFilter(FilterChainProxy.java:178)
	at org.springframework.web.filter.DelegatingFilterProxy.invokeDelegate(DelegatingFilterProxy.java:358)
	at org.springframework.web.filter.DelegatingFilterProxy.doFilter(DelegatingFilterProxy.java:271)
	at org.apache.catalina.core.ApplicationFilterChain.internalDoFilter(ApplicationFilterChain.java:193)
	at org.apache.catalina.core.ApplicationFilterChain.doFilter(ApplicationFilterChain.java:166)
	at org.springframework.web.filter.RequestContextFilter.doFilterInternal(RequestContextFilter.java:100)
	at org.springframework.web.filter.OncePerRequestFilter.doFilter(OncePerRequestFilter.java:119)
	at org.apache.catalina.core.ApplicationFilterChain.internalDoFilter(ApplicationFilterChain.java:193)
	at org.apache.catalina.core.ApplicationFilterChain.doFilter(ApplicationFilterChain.java:166)
	at org.springframework.web.filter.OncePerRequestFilter.doFilter(OncePerRequestFilter.java:103)
	at org.apache.catalina.core.ApplicationFilterChain.internalDoFilter(ApplicationFilterChain.java:193)
	at org.apache.catalina.core.ApplicationFilterChain.doFilter(ApplicationFilterChain.java:166)
	at org.springframework.web.filter.OncePerRequestFilter.doFilter(OncePerRequestFilter.java:103)
	at org.apache.catalina.core.ApplicationFilterChain.internalDoFilter(ApplicationFilterChain.java:193)
	at org.apache.catalina.core.ApplicationFilterChain.doFilter(ApplicationFilterChain.java:166)
	at org.apache.catalina.core.ApplicationDispatcher.invoke(ApplicationDispatcher.java:712)
	at org.apache.catalina.core.ApplicationDispatcher.processRequest(ApplicationDispatcher.java:461)
	at org.apache.catalina.core.ApplicationDispatcher.doForward(ApplicationDispatcher.java:384)
	at org.apache.catalina.core.ApplicationDispatcher.forward(ApplicationDispatcher.java:312)
	at org.apache.catalina.core.StandardHostValve.custom(StandardHostValve.java:394)
	at org.apache.catalina.core.StandardHostValve.status(StandardHostValve.java:253)
	at org.apache.catalina.core.StandardHostValve.invoke(StandardHostValve.java:175)
	at org.apache.catalina.valves.ErrorReportValve.invoke(ErrorReportValve.java:92)
	at org.apache.catalina.core.StandardEngineValve.invoke(StandardEngineValve.java:74)
	at org.apache.catalina.connector.CoyoteAdapter.service(CoyoteAdapter.java:343)
	at org.apache.coyote.http11.Http11Processor.service(Http11Processor.java:373)
	at org.apache.coyote.AbstractProcessorLight.process(AbstractProcessorLight.java:65)
	at org.apache.coyote.AbstractProtocol$ConnectionHandler.process(AbstractProtocol.java:868)
	at org.apache.tomcat.util.net.NioEndpoint$SocketProcessor.doRun(NioEndpoint.java:1590)
	at org.apache.tomcat.util.net.SocketProcessorBase.run(SocketProcessorBase.java:49)
	at java.util.concurrent.ThreadPoolExecutor.runWorker(ThreadPoolExecutor.java:1149)
	at java.util.concurrent.ThreadPoolExecutor$Worker.run(ThreadPoolExecutor.java:624)
	at org.apache.tomcat.util.threads.TaskThread$WrappingRunnable.run(TaskThread.java:61)
	at java.lang.Thread.run(Thread.java:748)
Caused by: java.io.IOException: An existing connection was forcibly closed by the remote host
	at sun.nio.ch.SocketDispatcher.write0(Native Method)
	at sun.nio.ch.SocketDispatcher.write(SocketDispatcher.java:51)
	at sun.nio.ch.IOUtil.writeFromNativeBuffer(IOUtil.java:93)
	at sun.nio.ch.IOUtil.write(IOUtil.java:65)
	at sun.nio.ch.SocketChannelImpl.write(SocketChannelImpl.java:471)
	at org.apache.tomcat.util.net.NioChannel.write(NioChannel.java:138)
	at org.apache.tomcat.util.net.NioBlockingSelector.write(NioBlockingSelector.java:101)
	at org.apache.tomcat.util.net.NioSelectorPool.write(NioSelectorPool.java:152)
	at org.apache.tomcat.util.net.NioEndpoint$NioSocketWrapper.doWrite(NioEndpoint.java:1253)
	at org.apache.tomcat.util.net.SocketWrapperBase.doWrite(SocketWrapperBase.java:740)
	at org.apache.tomcat.util.net.SocketWrapperBase.flushBlocking(SocketWrapperBase.java:693)
	at org.apache.tomcat.util.net.SocketWrapperBase.flush(SocketWrapperBase.java:683)
	at org.apache.coyote.http11.Http11OutputBuffer$SocketOutputBuffer.flush(Http11OutputBuffer.java:564)
	at org.apache.coyote.http11.filters.ChunkedOutputFilter.flush(ChunkedOutputFilter.java:157)
	at org.apache.coyote.http11.Http11OutputBuffer.flush(Http11OutputBuffer.java:217)
	at org.apache.coyote.http11.Http11Processor.flush(Http11Processor.java:1155)
	at org.apache.coyote.AbstractProcessor.action(AbstractProcessor.java:399)
	at org.apache.coyote.Response.action(Response.java:209)
	at org.apache.catalina.connector.OutputBuffer.doFlush(OutputBuffer.java:305)
	... 83 common frames omitted
2023-05-06 13:12:56,942 [http-nio-9090-exec-8] ERROR [RestExceptionHandler] [RRN="] - [STAN="] - Generic Exception Handler envoked 
2023-05-06 13:12:56,946 [http-nio-9090-exec-8] WARN  [ExceptionHandlerExceptionResolver] [RRN="] - [STAN="] - Failure in @ExceptionHandler com.zeroinfinity.federatedserver.exception.RestExceptionHandler#handleException(Exception) 
org.apache.catalina.connector.ClientAbortException: java.io.IOException: An existing connection was forcibly closed by the remote host
	at org.apache.catalina.connector.OutputBuffer.doFlush(OutputBuffer.java:309)
	at org.apache.catalina.connector.OutputBuffer.flush(OutputBuffer.java:272)
	at org.apache.catalina.connector.CoyoteOutputStream.flush(CoyoteOutputStream.java:118)
	at com.fasterxml.jackson.core.json.UTF8JsonGenerator.flush(UTF8JsonGenerator.java:1176)
	at com.fasterxml.jackson.databind.ObjectWriter.writeValue(ObjectWriter.java:1007)
	at org.springframework.http.converter.json.AbstractJackson2HttpMessageConverter.writeInternal(AbstractJackson2HttpMessageConverter.java:317)
	at org.springframework.http.converter.AbstractGenericHttpMessageConverter.write(AbstractGenericHttpMessageConverter.java:104)
	at org.springframework.web.servlet.mvc.method.annotation.AbstractMessageConverterMethodProcessor.writeWithMessageConverters(AbstractMessageConverterMethodProcessor.java:287)
	at org.springframework.web.servlet.mvc.method.annotation.HttpEntityMethodProcessor.handleReturnValue(HttpEntityMethodProcessor.java:219)
	at org.springframework.web.method.support.HandlerMethodReturnValueHandlerComposite.handleReturnValue(HandlerMethodReturnValueHandlerComposite.java:82)
	at org.springframework.web.servlet.mvc.method.annotation.ServletInvocableHandlerMethod.invokeAndHandle(ServletInvocableHandlerMethod.java:123)
	at org.springframework.web.servlet.mvc.method.annotation.ExceptionHandlerExceptionResolver.doResolveHandlerMethodException(ExceptionHandlerExceptionResolver.java:403)
	at org.springframework.web.servlet.handler.AbstractHandlerMethodExceptionResolver.doResolveException(AbstractHandlerMethodExceptionResolver.java:61)
	at org.springframework.web.servlet.handler.AbstractHandlerExceptionResolver.resolveException(AbstractHandlerExceptionResolver.java:141)
	at org.springframework.web.servlet.handler.HandlerExceptionResolverComposite.resolveException(HandlerExceptionResolverComposite.java:80)
	at org.springframework.web.servlet.DispatcherServlet.processHandlerException(DispatcherServlet.java:1300)
	at org.springframework.web.servlet.DispatcherServlet.processDispatchResult(DispatcherServlet.java:1111)
	at org.springframework.web.servlet.DispatcherServlet.doDispatch(DispatcherServlet.java:1057)
	at org.springframework.web.servlet.DispatcherServlet.doService(DispatcherServlet.java:943)
	at org.springframework.web.servlet.FrameworkServlet.processRequest(FrameworkServlet.java:1006)
	at org.springframework.web.servlet.FrameworkServlet.doGet(FrameworkServlet.java:898)
	at javax.servlet.http.HttpServlet.service(HttpServlet.java:634)
	at org.springframework.web.servlet.FrameworkServlet.service(FrameworkServlet.java:883)
	at javax.servlet.http.HttpServlet.service(HttpServlet.java:741)
	at org.apache.catalina.core.ApplicationFilterChain.internalDoFilter(ApplicationFilterChain.java:231)
	at org.apache.catalina.core.ApplicationFilterChain.doFilter(ApplicationFilterChain.java:166)
	at org.springframework.security.web.FilterChainProxy$VirtualFilterChain.doFilter(FilterChainProxy.java:320)
	at org.springframework.security.web.access.intercept.FilterSecurityInterceptor.invoke(FilterSecurityInterceptor.java:115)
	at org.springframework.security.web.access.intercept.FilterSecurityInterceptor.doFilter(FilterSecurityInterceptor.java:90)
	at org.springframework.security.web.FilterChainProxy$VirtualFilterChain.doFilter(FilterChainProxy.java:334)
	at org.springframework.security.web.access.ExceptionTranslationFilter.doFilter(ExceptionTranslationFilter.java:118)
	at org.springframework.security.web.FilterChainProxy$VirtualFilterChain.doFilter(FilterChainProxy.java:334)
	at org.springframework.security.web.session.SessionManagementFilter.doFilter(SessionManagementFilter.java:84)
	at org.springframework.security.web.FilterChainProxy$VirtualFilterChain.doFilter(FilterChainProxy.java:334)
	at org.springframework.security.web.authentication.AnonymousAuthenticationFilter.doFilter(AnonymousAuthenticationFilter.java:111)
	at org.springframework.security.web.FilterChainProxy$VirtualFilterChain.doFilter(FilterChainProxy.java:334)
	at org.springframework.security.web.servletapi.SecurityContextHolderAwareRequestFilter.doFilter(SecurityContextHolderAwareRequestFilter.java:158)
	at org.springframework.security.web.FilterChainProxy$VirtualFilterChain.doFilter(FilterChainProxy.java:334)
	at org.springframework.security.web.savedrequest.RequestCacheAwareFilter.doFilter(RequestCacheAwareFilter.java:63)
	at org.springframework.security.web.FilterChainProxy$VirtualFilterChain.doFilter(FilterChainProxy.java:334)
	at com.zeroinfinity.federatedserver.config.JwtRequestFilter.doFilter(JwtRequestFilter.java:103)
	at org.springframework.security.web.FilterChainProxy$VirtualFilterChain.doFilter(FilterChainProxy.java:334)
	at org.springframework.security.web.authentication.logout.LogoutFilter.doFilter(LogoutFilter.java:116)
	at org.springframework.security.web.FilterChainProxy$VirtualFilterChain.doFilter(FilterChainProxy.java:334)
	at org.springframework.web.filter.OncePerRequestFilter.doFilter(OncePerRequestFilter.java:103)
	at org.springframework.security.web.FilterChainProxy$VirtualFilterChain.doFilter(FilterChainProxy.java:334)
	at org.springframework.web.filter.OncePerRequestFilter.doFilter(OncePerRequestFilter.java:103)
	at org.springframework.security.web.FilterChainProxy$VirtualFilterChain.doFilter(FilterChainProxy.java:334)
	at org.springframework.security.web.context.SecurityContextPersistenceFilter.doFilter(SecurityContextPersistenceFilter.java:105)
	at org.springframework.security.web.FilterChainProxy$VirtualFilterChain.doFilter(FilterChainProxy.java:334)
	at org.springframework.web.filter.OncePerRequestFilter.doFilter(OncePerRequestFilter.java:103)
	at org.springframework.security.web.FilterChainProxy$VirtualFilterChain.doFilter(FilterChainProxy.java:334)
	at org.springframework.security.web.FilterChainProxy.doFilterInternal(FilterChainProxy.java:215)
	at org.springframework.security.web.FilterChainProxy.doFilter(FilterChainProxy.java:178)
	at org.springframework.web.filter.DelegatingFilterProxy.invokeDelegate(DelegatingFilterProxy.java:358)
	at org.springframework.web.filter.DelegatingFilterProxy.doFilter(DelegatingFilterProxy.java:271)
	at org.apache.catalina.core.ApplicationFilterChain.internalDoFilter(ApplicationFilterChain.java:193)
	at org.apache.catalina.core.ApplicationFilterChain.doFilter(ApplicationFilterChain.java:166)
	at org.springframework.web.filter.RequestContextFilter.doFilterInternal(RequestContextFilter.java:100)
	at org.springframework.web.filter.OncePerRequestFilter.doFilter(OncePerRequestFilter.java:119)
	at org.apache.catalina.core.ApplicationFilterChain.internalDoFilter(ApplicationFilterChain.java:193)
	at org.apache.catalina.core.ApplicationFilterChain.doFilter(ApplicationFilterChain.java:166)
	at org.springframework.web.filter.OncePerRequestFilter.doFilter(OncePerRequestFilter.java:103)
	at org.apache.catalina.core.ApplicationFilterChain.internalDoFilter(ApplicationFilterChain.java:193)
	at org.apache.catalina.core.ApplicationFilterChain.doFilter(ApplicationFilterChain.java:166)
	at org.springframework.web.filter.OncePerRequestFilter.doFilter(OncePerRequestFilter.java:103)
	at org.apache.catalina.core.ApplicationFilterChain.internalDoFilter(ApplicationFilterChain.java:193)
	at org.apache.catalina.core.ApplicationFilterChain.doFilter(ApplicationFilterChain.java:166)
	at org.apache.catalina.core.ApplicationDispatcher.invoke(ApplicationDispatcher.java:712)
	at org.apache.catalina.core.ApplicationDispatcher.processRequest(ApplicationDispatcher.java:461)
	at org.apache.catalina.core.ApplicationDispatcher.doForward(ApplicationDispatcher.java:384)
	at org.apache.catalina.core.ApplicationDispatcher.forward(ApplicationDispatcher.java:312)
	at org.apache.catalina.core.StandardHostValve.custom(StandardHostValve.java:394)
	at org.apache.catalina.core.StandardHostValve.status(StandardHostValve.java:253)
	at org.apache.catalina.core.StandardHostValve.invoke(StandardHostValve.java:175)
	at org.apache.catalina.valves.ErrorReportValve.invoke(ErrorReportValve.java:92)
	at org.apache.catalina.core.StandardEngineValve.invoke(StandardEngineValve.java:74)
	at org.apache.catalina.connector.CoyoteAdapter.service(CoyoteAdapter.java:343)
	at org.apache.coyote.http11.Http11Processor.service(Http11Processor.java:373)
	at org.apache.coyote.AbstractProcessorLight.process(AbstractProcessorLight.java:65)
	at org.apache.coyote.AbstractProtocol$ConnectionHandler.process(AbstractProtocol.java:868)
	at org.apache.tomcat.util.net.NioEndpoint$SocketProcessor.doRun(NioEndpoint.java:1590)
	at org.apache.tomcat.util.net.SocketProcessorBase.run(SocketProcessorBase.java:49)
	at java.util.concurrent.ThreadPoolExecutor.runWorker(ThreadPoolExecutor.java:1149)
	at java.util.concurrent.ThreadPoolExecutor$Worker.run(ThreadPoolExecutor.java:624)
	at org.apache.tomcat.util.threads.TaskThread$WrappingRunnable.run(TaskThread.java:61)
	at java.lang.Thread.run(Thread.java:748)
Caused by: java.io.IOException: An existing connection was forcibly closed by the remote host
	at sun.nio.ch.SocketDispatcher.write0(Native Method)
	at sun.nio.ch.SocketDispatcher.write(SocketDispatcher.java:51)
	at sun.nio.ch.IOUtil.writeFromNativeBuffer(IOUtil.java:93)
	at sun.nio.ch.IOUtil.write(IOUtil.java:65)
	at sun.nio.ch.SocketChannelImpl.write(SocketChannelImpl.java:471)
	at org.apache.tomcat.util.net.NioChannel.write(NioChannel.java:138)
	at org.apache.tomcat.util.net.NioBlockingSelector.write(NioBlockingSelector.java:101)
	at org.apache.tomcat.util.net.NioSelectorPool.write(NioSelectorPool.java:152)
	at org.apache.tomcat.util.net.NioEndpoint$NioSocketWrapper.doWrite(NioEndpoint.java:1253)
	at org.apache.tomcat.util.net.SocketWrapperBase.doWrite(SocketWrapperBase.java:740)
	at org.apache.tomcat.util.net.SocketWrapperBase.flushBlocking(SocketWrapperBase.java:693)
	at org.apache.tomcat.util.net.SocketWrapperBase.flush(SocketWrapperBase.java:683)
	at org.apache.coyote.http11.Http11OutputBuffer$SocketOutputBuffer.flush(Http11OutputBuffer.java:564)
	at org.apache.coyote.http11.filters.ChunkedOutputFilter.flush(ChunkedOutputFilter.java:157)
	at org.apache.coyote.http11.Http11OutputBuffer.flush(Http11OutputBuffer.java:217)
	at org.apache.coyote.http11.Http11Processor.flush(Http11Processor.java:1155)
	at org.apache.coyote.AbstractProcessor.action(AbstractProcessor.java:399)
	at org.apache.coyote.Response.action(Response.java:209)
	at org.apache.catalina.connector.OutputBuffer.doFlush(OutputBuffer.java:305)
	... 86 common frames omitted
2023-05-06 13:12:56,948 [http-nio-9090-exec-8] ERROR [[localhost]] [RRN="] - [STAN="] - Exception Processing ErrorPage[errorCode=0, location=/error] 
org.apache.catalina.connector.ClientAbortException: java.io.IOException: An existing connection was forcibly closed by the remote host
	at org.apache.catalina.connector.OutputBuffer.doFlush(OutputBuffer.java:309)
	at org.apache.catalina.connector.OutputBuffer.flush(OutputBuffer.java:272)
	at org.apache.catalina.connector.CoyoteOutputStream.flush(CoyoteOutputStream.java:118)
	at com.fasterxml.jackson.core.json.UTF8JsonGenerator.flush(UTF8JsonGenerator.java:1176)
	at com.fasterxml.jackson.databind.ObjectWriter.writeValue(ObjectWriter.java:1007)
	at org.springframework.http.converter.json.AbstractJackson2HttpMessageConverter.writeInternal(AbstractJackson2HttpMessageConverter.java:317)
	at org.springframework.http.converter.AbstractGenericHttpMessageConverter.write(AbstractGenericHttpMessageConverter.java:104)
	at org.springframework.web.servlet.mvc.method.annotation.AbstractMessageConverterMethodProcessor.writeWithMessageConverters(AbstractMessageConverterMethodProcessor.java:287)
	at org.springframework.web.servlet.mvc.method.annotation.HttpEntityMethodProcessor.handleReturnValue(HttpEntityMethodProcessor.java:219)
	at org.springframework.web.method.support.HandlerMethodReturnValueHandlerComposite.handleReturnValue(HandlerMethodReturnValueHandlerComposite.java:82)
	at org.springframework.web.servlet.mvc.method.annotation.ServletInvocableHandlerMethod.invokeAndHandle(ServletInvocableHandlerMethod.java:123)
	at org.springframework.web.servlet.mvc.method.annotation.RequestMappingHandlerAdapter.invokeHandlerMethod(RequestMappingHandlerAdapter.java:879)
	at org.springframework.web.servlet.mvc.method.annotation.RequestMappingHandlerAdapter.handleInternal(RequestMappingHandlerAdapter.java:793)
	at org.springframework.web.servlet.mvc.method.AbstractHandlerMethodAdapter.handle(AbstractHandlerMethodAdapter.java:87)
	at org.springframework.web.servlet.DispatcherServlet.doDispatch(DispatcherServlet.java:1040)
	at org.springframework.web.servlet.DispatcherServlet.doService(DispatcherServlet.java:943)
	at org.springframework.web.servlet.FrameworkServlet.processRequest(FrameworkServlet.java:1006)
	at org.springframework.web.servlet.FrameworkServlet.doGet(FrameworkServlet.java:898)
	at javax.servlet.http.HttpServlet.service(HttpServlet.java:634)
	at org.springframework.web.servlet.FrameworkServlet.service(FrameworkServlet.java:883)
	at javax.servlet.http.HttpServlet.service(HttpServlet.java:741)
	at org.apache.catalina.core.ApplicationFilterChain.internalDoFilter(ApplicationFilterChain.java:231)
	at org.apache.catalina.core.ApplicationFilterChain.doFilter(ApplicationFilterChain.java:166)
	at org.springframework.security.web.FilterChainProxy$VirtualFilterChain.doFilter(FilterChainProxy.java:320)
	at org.springframework.security.web.access.intercept.FilterSecurityInterceptor.invoke(FilterSecurityInterceptor.java:115)
	at org.springframework.security.web.access.intercept.FilterSecurityInterceptor.doFilter(FilterSecurityInterceptor.java:90)
	at org.springframework.security.web.FilterChainProxy$VirtualFilterChain.doFilter(FilterChainProxy.java:334)
	at org.springframework.security.web.access.ExceptionTranslationFilter.doFilter(ExceptionTranslationFilter.java:118)
	at org.springframework.security.web.FilterChainProxy$VirtualFilterChain.doFilter(FilterChainProxy.java:334)
	at org.springframework.security.web.session.SessionManagementFilter.doFilter(SessionManagementFilter.java:84)
	at org.springframework.security.web.FilterChainProxy$VirtualFilterChain.doFilter(FilterChainProxy.java:334)
	at org.springframework.security.web.authentication.AnonymousAuthenticationFilter.doFilter(AnonymousAuthenticationFilter.java:111)
	at org.springframework.security.web.FilterChainProxy$VirtualFilterChain.doFilter(FilterChainProxy.java:334)
	at org.springframework.security.web.servletapi.SecurityContextHolderAwareRequestFilter.doFilter(SecurityContextHolderAwareRequestFilter.java:158)
	at org.springframework.security.web.FilterChainProxy$VirtualFilterChain.doFilter(FilterChainProxy.java:334)
	at org.springframework.security.web.savedrequest.RequestCacheAwareFilter.doFilter(RequestCacheAwareFilter.java:63)
	at org.springframework.security.web.FilterChainProxy$VirtualFilterChain.doFilter(FilterChainProxy.java:334)
	at com.zeroinfinity.federatedserver.config.JwtRequestFilter.doFilter(JwtRequestFilter.java:103)
	at org.springframework.security.web.FilterChainProxy$VirtualFilterChain.doFilter(FilterChainProxy.java:334)
	at org.springframework.security.web.authentication.logout.LogoutFilter.doFilter(LogoutFilter.java:116)
	at org.springframework.security.web.FilterChainProxy$VirtualFilterChain.doFilter(FilterChainProxy.java:334)
	at org.springframework.web.filter.OncePerRequestFilter.doFilter(OncePerRequestFilter.java:103)
	at org.springframework.security.web.FilterChainProxy$VirtualFilterChain.doFilter(FilterChainProxy.java:334)
	at org.springframework.web.filter.OncePerRequestFilter.doFilter(OncePerRequestFilter.java:103)
	at org.springframework.security.web.FilterChainProxy$VirtualFilterChain.doFilter(FilterChainProxy.java:334)
	at org.springframework.security.web.context.SecurityContextPersistenceFilter.doFilter(SecurityContextPersistenceFilter.java:105)
	at org.springframework.security.web.FilterChainProxy$VirtualFilterChain.doFilter(FilterChainProxy.java:334)
	at org.springframework.web.filter.OncePerRequestFilter.doFilter(OncePerRequestFilter.java:103)
	at org.springframework.security.web.FilterChainProxy$VirtualFilterChain.doFilter(FilterChainProxy.java:334)
	at org.springframework.security.web.FilterChainProxy.doFilterInternal(FilterChainProxy.java:215)
	at org.springframework.security.web.FilterChainProxy.doFilter(FilterChainProxy.java:178)
	at org.springframework.web.filter.DelegatingFilterProxy.invokeDelegate(DelegatingFilterProxy.java:358)
	at org.springframework.web.filter.DelegatingFilterProxy.doFilter(DelegatingFilterProxy.java:271)
	at org.apache.catalina.core.ApplicationFilterChain.internalDoFilter(ApplicationFilterChain.java:193)
	at org.apache.catalina.core.ApplicationFilterChain.doFilter(ApplicationFilterChain.java:166)
	at org.springframework.web.filter.RequestContextFilter.doFilterInternal(RequestContextFilter.java:100)
	at org.springframework.web.filter.OncePerRequestFilter.doFilter(OncePerRequestFilter.java:119)
	at org.apache.catalina.core.ApplicationFilterChain.internalDoFilter(ApplicationFilterChain.java:193)
	at org.apache.catalina.core.ApplicationFilterChain.doFilter(ApplicationFilterChain.java:166)
	at org.springframework.web.filter.OncePerRequestFilter.doFilter(OncePerRequestFilter.java:103)
	at org.apache.catalina.core.ApplicationFilterChain.internalDoFilter(ApplicationFilterChain.java:193)
	at org.apache.catalina.core.ApplicationFilterChain.doFilter(ApplicationFilterChain.java:166)
	at org.springframework.web.filter.OncePerRequestFilter.doFilter(OncePerRequestFilter.java:103)
	at org.apache.catalina.core.ApplicationFilterChain.internalDoFilter(ApplicationFilterChain.java:193)
	at org.apache.catalina.core.ApplicationFilterChain.doFilter(ApplicationFilterChain.java:166)
	at org.apache.catalina.core.ApplicationDispatcher.invoke(ApplicationDispatcher.java:712)
	at org.apache.catalina.core.ApplicationDispatcher.processRequest(ApplicationDispatcher.java:461)
	at org.apache.catalina.core.ApplicationDispatcher.doForward(ApplicationDispatcher.java:384)
	at org.apache.catalina.core.ApplicationDispatcher.forward(ApplicationDispatcher.java:312)
	at org.apache.catalina.core.StandardHostValve.custom(StandardHostValve.java:394)
	at org.apache.catalina.core.StandardHostValve.status(StandardHostValve.java:253)
	at org.apache.catalina.core.StandardHostValve.invoke(StandardHostValve.java:175)
	at org.apache.catalina.valves.ErrorReportValve.invoke(ErrorReportValve.java:92)
	at org.apache.catalina.core.StandardEngineValve.invoke(StandardEngineValve.java:74)
	at org.apache.catalina.connector.CoyoteAdapter.service(CoyoteAdapter.java:343)
	at org.apache.coyote.http11.Http11Processor.service(Http11Processor.java:373)
	at org.apache.coyote.AbstractProcessorLight.process(AbstractProcessorLight.java:65)
	at org.apache.coyote.AbstractProtocol$ConnectionHandler.process(AbstractProtocol.java:868)
	at org.apache.tomcat.util.net.NioEndpoint$SocketProcessor.doRun(NioEndpoint.java:1590)
	at org.apache.tomcat.util.net.SocketProcessorBase.run(SocketProcessorBase.java:49)
	at java.util.concurrent.ThreadPoolExecutor.runWorker(ThreadPoolExecutor.java:1149)
	at java.util.concurrent.ThreadPoolExecutor$Worker.run(ThreadPoolExecutor.java:624)
	at org.apache.tomcat.util.threads.TaskThread$WrappingRunnable.run(TaskThread.java:61)
	at java.lang.Thread.run(Thread.java:748)
Caused by: java.io.IOException: An existing connection was forcibly closed by the remote host
	at sun.nio.ch.SocketDispatcher.write0(Native Method)
	at sun.nio.ch.SocketDispatcher.write(SocketDispatcher.java:51)
	at sun.nio.ch.IOUtil.writeFromNativeBuffer(IOUtil.java:93)
	at sun.nio.ch.IOUtil.write(IOUtil.java:65)
	at sun.nio.ch.SocketChannelImpl.write(SocketChannelImpl.java:471)
	at org.apache.tomcat.util.net.NioChannel.write(NioChannel.java:138)
	at org.apache.tomcat.util.net.NioBlockingSelector.write(NioBlockingSelector.java:101)
	at org.apache.tomcat.util.net.NioSelectorPool.write(NioSelectorPool.java:152)
	at org.apache.tomcat.util.net.NioEndpoint$NioSocketWrapper.doWrite(NioEndpoint.java:1253)
	at org.apache.tomcat.util.net.SocketWrapperBase.doWrite(SocketWrapperBase.java:740)
	at org.apache.tomcat.util.net.SocketWrapperBase.flushBlocking(SocketWrapperBase.java:693)
	at org.apache.tomcat.util.net.SocketWrapperBase.flush(SocketWrapperBase.java:683)
	at org.apache.coyote.http11.Http11OutputBuffer$SocketOutputBuffer.flush(Http11OutputBuffer.java:564)
	at org.apache.coyote.http11.filters.ChunkedOutputFilter.flush(ChunkedOutputFilter.java:157)
	at org.apache.coyote.http11.Http11OutputBuffer.flush(Http11OutputBuffer.java:217)
	at org.apache.coyote.http11.Http11Processor.flush(Http11Processor.java:1155)
	at org.apache.coyote.AbstractProcessor.action(AbstractProcessor.java:399)
	at org.apache.coyote.Response.action(Response.java:209)
	at org.apache.catalina.connector.OutputBuffer.doFlush(OutputBuffer.java:305)
	... 83 common frames omitted
2023-05-06 13:13:20,324 [main] INFO  [FederatedServerApplication] [RRN="] - [STAN="] - Starting FederatedServerApplication on Hasnain-Rabbani with PID 20900 (E:\Workspace\Eclipse\zeroinfinity\thesis\federated-server\federated-server\target\classes started by hp in E:\Workspace\Eclipse\zeroinfinity\thesis\federated-server\federated-server) 
2023-05-06 13:13:20,330 [main] INFO  [FederatedServerApplication] [RRN="] - [STAN="] - No active profile set, falling back to default profiles: default 
2023-05-06 13:13:25,673 [main] INFO  [EnableEncryptablePropertiesBeanFactoryPostProcessor] [RRN="] - [STAN="] - Post-processing PropertySource instances 
2023-05-06 13:13:25,804 [main] INFO  [EncryptablePropertySourceConverter] [RRN="] - [STAN="] - Converting PropertySource configurationProperties [org.springframework.boot.context.properties.source.ConfigurationPropertySourcesPropertySource] to AOP Proxy 
2023-05-06 13:13:25,806 [main] INFO  [EncryptablePropertySourceConverter] [RRN="] - [STAN="] - Converting PropertySource servletConfigInitParams [org.springframework.core.env.PropertySource$StubPropertySource] to EncryptablePropertySourceWrapper 
2023-05-06 13:13:25,806 [main] INFO  [EncryptablePropertySourceConverter] [RRN="] - [STAN="] - Converting PropertySource servletContextInitParams [org.springframework.core.env.PropertySource$StubPropertySource] to EncryptablePropertySourceWrapper 
2023-05-06 13:13:25,807 [main] INFO  [EncryptablePropertySourceConverter] [RRN="] - [STAN="] - Converting PropertySource systemProperties [org.springframework.core.env.PropertiesPropertySource] to EncryptableMapPropertySourceWrapper 
2023-05-06 13:13:25,807 [main] INFO  [EncryptablePropertySourceConverter] [RRN="] - [STAN="] - Converting PropertySource systemEnvironment [org.springframework.boot.env.SystemEnvironmentPropertySourceEnvironmentPostProcessor$OriginAwareSystemEnvironmentPropertySource] to EncryptableSystemEnvironmentPropertySourceWrapper 
2023-05-06 13:13:25,807 [main] INFO  [EncryptablePropertySourceConverter] [RRN="] - [STAN="] - Converting PropertySource random [org.springframework.boot.env.RandomValuePropertySource] to EncryptablePropertySourceWrapper 
2023-05-06 13:13:25,808 [main] INFO  [EncryptablePropertySourceConverter] [RRN="] - [STAN="] - Converting PropertySource applicationConfig: [file:./application.yml] [org.springframework.boot.env.OriginTrackedMapPropertySource] to EncryptableMapPropertySourceWrapper 
2023-05-06 13:13:34,374 [main] INFO  [DefaultLazyPropertyFilter] [RRN="] - [STAN="] - Property Filter custom Bean not found with name 'encryptablePropertyFilter'. Initializing Default Property Filter 
2023-05-06 13:13:34,982 [main] INFO  [TomcatWebServer] [RRN="] - [STAN="] - Tomcat initialized with port(s): 9090 (http) 
2023-05-06 13:13:34,993 [main] INFO  [Http11NioProtocol] [RRN="] - [STAN="] - Initializing ProtocolHandler ["http-nio-9090"] 
2023-05-06 13:13:34,994 [main] INFO  [StandardService] [RRN="] - [STAN="] - Starting service [Tomcat] 
2023-05-06 13:13:34,994 [main] INFO  [StandardEngine] [RRN="] - [STAN="] - Starting Servlet engine: [Apache Tomcat/9.0.36] 
2023-05-06 13:13:35,079 [main] INFO  [[/]] [RRN="] - [STAN="] - Initializing Spring embedded WebApplicationContext 
2023-05-06 13:13:35,079 [main] INFO  [ServletWebServerApplicationContext] [RRN="] - [STAN="] - Root WebApplicationContext: initialization completed in 14684 ms 
2023-05-06 13:13:35,087 [main] INFO  [DefaultLazyPropertyResolver] [RRN="] - [STAN="] - Property Resolver custom Bean not found with name 'encryptablePropertyResolver'. Initializing Default Property Resolver 
2023-05-06 13:13:35,091 [main] INFO  [DefaultLazyPropertyDetector] [RRN="] - [STAN="] - Property Detector custom Bean not found with name 'encryptablePropertyDetector'. Initializing Default Property Detector 
2023-05-06 13:14:03,478 [main] INFO  [DefaultSecurityFilterChain] [RRN="] - [STAN="] - Creating filter chain: Ant [pattern='/v2/api-docs'], [] 
2023-05-06 13:14:03,478 [main] INFO  [DefaultSecurityFilterChain] [RRN="] - [STAN="] - Creating filter chain: Ant [pattern='/configuration/ui'], [] 
2023-05-06 13:14:03,478 [main] INFO  [DefaultSecurityFilterChain] [RRN="] - [STAN="] - Creating filter chain: Ant [pattern='/swagger-resources/**'], [] 
2023-05-06 13:14:03,478 [main] INFO  [DefaultSecurityFilterChain] [RRN="] - [STAN="] - Creating filter chain: Ant [pattern='/configuration/**'], [] 
2023-05-06 13:14:03,478 [main] INFO  [DefaultSecurityFilterChain] [RRN="] - [STAN="] - Creating filter chain: Ant [pattern='/swagger-ui.html'], [] 
2023-05-06 13:14:03,478 [main] INFO  [DefaultSecurityFilterChain] [RRN="] - [STAN="] - Creating filter chain: Ant [pattern='/webjars/**'], [] 
2023-05-06 13:14:03,530 [main] INFO  [PropertySourcedRequestMappingHandlerMapping] [RRN="] - [STAN="] - Mapped URL path [/v2/api-docs] onto method [springfox.documentation.swagger2.web.Swagger2Controller#getDocumentation(String, HttpServletRequest)] 
2023-05-06 13:14:03,635 [main] INFO  [DefaultSecurityFilterChain] [RRN="] - [STAN="] - Creating filter chain: any request, [org.springframework.security.web.context.request.async.WebAsyncManagerIntegrationFilter@21274afe, org.springframework.security.web.context.SecurityContextPersistenceFilter@2506b881, org.springframework.security.web.header.HeaderWriterFilter@4837f97e, org.springframework.web.filter.CorsFilter@76a362a4, org.springframework.security.web.authentication.logout.LogoutFilter@138f0661, com.zeroinfinity.federatedserver.config.JwtRequestFilter@6ecc02bb, org.springframework.security.web.savedrequest.RequestCacheAwareFilter@486bd064, org.springframework.security.web.servletapi.SecurityContextHolderAwareRequestFilter@342ee097, org.springframework.security.web.authentication.AnonymousAuthenticationFilter@61da0413, org.springframework.security.web.session.SessionManagementFilter@4a2bf50f, org.springframework.security.web.access.ExceptionTranslationFilter@17c4dc5b, org.springframework.security.web.access.intercept.FilterSecurityInterceptor@7ea42c82] 
2023-05-06 13:14:03,714 [main] INFO  [ThreadPoolTaskExecutor] [RRN="] - [STAN="] - Initializing ExecutorService 'applicationTaskExecutor' 
2023-05-06 13:14:03,873 [main] INFO  [Http11NioProtocol] [RRN="] - [STAN="] - Starting ProtocolHandler ["http-nio-9090"] 
2023-05-06 13:14:03,912 [main] INFO  [TomcatWebServer] [RRN="] - [STAN="] - Tomcat started on port(s): 9090 (http) with context path '' 
2023-05-06 13:14:03,913 [main] INFO  [DocumentationPluginsBootstrapper] [RRN="] - [STAN="] - Context refreshed 
2023-05-06 13:14:03,981 [main] INFO  [DocumentationPluginsBootstrapper] [RRN="] - [STAN="] - Found 1 custom documentation plugin(s) 
2023-05-06 13:14:04,029 [main] INFO  [ApiListingReferenceScanner] [RRN="] - [STAN="] - Scanning for api listing references 
2023-05-06 13:14:04,226 [main] INFO  [CachingOperationNameGenerator] [RRN="] - [STAN="] - Generating unique operation named: allModelsUsingGET_1 
2023-05-06 13:14:04,250 [main] INFO  [FederatedServerApplication] [RRN="] - [STAN="] - Started FederatedServerApplication in 44.662 seconds (JVM running for 45.265) 
2023-05-06 13:14:12,202 [http-nio-9090-exec-2] INFO  [[/]] [RRN="] - [STAN="] - Initializing Spring DispatcherServlet 'dispatcherServlet' 
2023-05-06 13:14:12,202 [http-nio-9090-exec-2] INFO  [DispatcherServlet] [RRN="] - [STAN="] - Initializing Servlet 'dispatcherServlet' 
2023-05-06 13:14:12,212 [http-nio-9090-exec-2] INFO  [DispatcherServlet] [RRN="] - [STAN="] - Completed initialization in 10 ms 
2023-05-06 13:14:44,654 [http-nio-9090-exec-7] INFO  [JwtAuthenticationController] [RRN="] - [STAN="] - Authenticating : User : admin 
2023-05-06 13:18:30,088 [http-nio-9090-exec-1] INFO  [JwtAuthenticationController] [RRN="] - [STAN="] - Authenticating : User : admin 
2023-05-06 13:18:46,283 [http-nio-9090-exec-3] INFO  [ServiceController] [RRN="] - [STAN="] - Request received to get the specific machine learning model @ V1 
2023-05-06 13:18:46,283 [http-nio-9090-exec-3] INFO  [RestServerServiceImpl] [RRN="] - [STAN="] - Incoming request to pull the specific model parameters. 
2023-05-06 13:18:46,283 [http-nio-9090-exec-3] INFO  [MlModelUtil] [RRN="] - [STAN="] - method: getSpecificModel - model: knn 
2023-05-06 13:18:53,873 [http-nio-9090-exec-4] INFO  [ServiceController] [RRN="] - [STAN="] - Request received to get all the machine learning models @ V1 
2023-05-06 13:18:53,873 [http-nio-9090-exec-4] INFO  [RestServerServiceImpl] [RRN="] - [STAN="] - Incoming request to pull all the model parameters. 
2023-05-06 13:18:53,873 [http-nio-9090-exec-4] INFO  [MlModelUtil] [RRN="] - [STAN="] - method: getAllModel 
2023-05-06 13:19:57,671 [main] INFO  [FederatedServerApplication] [RRN="] - [STAN="] - Starting FederatedServerApplication on Hasnain-Rabbani with PID 9084 (E:\Workspace\Eclipse\zeroinfinity\thesis\federated-server\federated-server\target\classes started by hp in E:\Workspace\Eclipse\zeroinfinity\thesis\federated-server\federated-server) 
2023-05-06 13:19:57,673 [main] INFO  [FederatedServerApplication] [RRN="] - [STAN="] - No active profile set, falling back to default profiles: default 
2023-05-06 13:19:58,600 [main] INFO  [EnableEncryptablePropertiesBeanFactoryPostProcessor] [RRN="] - [STAN="] - Post-processing PropertySource instances 
2023-05-06 13:19:58,673 [main] INFO  [EncryptablePropertySourceConverter] [RRN="] - [STAN="] - Converting PropertySource configurationProperties [org.springframework.boot.context.properties.source.ConfigurationPropertySourcesPropertySource] to AOP Proxy 
2023-05-06 13:19:58,674 [main] INFO  [EncryptablePropertySourceConverter] [RRN="] - [STAN="] - Converting PropertySource servletConfigInitParams [org.springframework.core.env.PropertySource$StubPropertySource] to EncryptablePropertySourceWrapper 
2023-05-06 13:19:58,674 [main] INFO  [EncryptablePropertySourceConverter] [RRN="] - [STAN="] - Converting PropertySource servletContextInitParams [org.springframework.core.env.PropertySource$StubPropertySource] to EncryptablePropertySourceWrapper 
2023-05-06 13:19:58,675 [main] INFO  [EncryptablePropertySourceConverter] [RRN="] - [STAN="] - Converting PropertySource systemProperties [org.springframework.core.env.PropertiesPropertySource] to EncryptableMapPropertySourceWrapper 
2023-05-06 13:19:58,675 [main] INFO  [EncryptablePropertySourceConverter] [RRN="] - [STAN="] - Converting PropertySource systemEnvironment [org.springframework.boot.env.SystemEnvironmentPropertySourceEnvironmentPostProcessor$OriginAwareSystemEnvironmentPropertySource] to EncryptableSystemEnvironmentPropertySourceWrapper 
2023-05-06 13:19:58,675 [main] INFO  [EncryptablePropertySourceConverter] [RRN="] - [STAN="] - Converting PropertySource random [org.springframework.boot.env.RandomValuePropertySource] to EncryptablePropertySourceWrapper 
2023-05-06 13:19:58,675 [main] INFO  [EncryptablePropertySourceConverter] [RRN="] - [STAN="] - Converting PropertySource applicationConfig: [file:./application.yml] [org.springframework.boot.env.OriginTrackedMapPropertySource] to EncryptableMapPropertySourceWrapper 
2023-05-06 13:19:58,807 [main] INFO  [DefaultLazyPropertyFilter] [RRN="] - [STAN="] - Property Filter custom Bean not found with name 'encryptablePropertyFilter'. Initializing Default Property Filter 
2023-05-06 13:19:59,359 [main] INFO  [TomcatWebServer] [RRN="] - [STAN="] - Tomcat initialized with port(s): 9090 (http) 
2023-05-06 13:19:59,369 [main] INFO  [Http11NioProtocol] [RRN="] - [STAN="] - Initializing ProtocolHandler ["http-nio-9090"] 
2023-05-06 13:19:59,369 [main] INFO  [StandardService] [RRN="] - [STAN="] - Starting service [Tomcat] 
2023-05-06 13:19:59,369 [main] INFO  [StandardEngine] [RRN="] - [STAN="] - Starting Servlet engine: [Apache Tomcat/9.0.36] 
2023-05-06 13:19:59,453 [main] INFO  [[/]] [RRN="] - [STAN="] - Initializing Spring embedded WebApplicationContext 
2023-05-06 13:19:59,453 [main] INFO  [ServletWebServerApplicationContext] [RRN="] - [STAN="] - Root WebApplicationContext: initialization completed in 1706 ms 
2023-05-06 13:19:59,461 [main] INFO  [DefaultLazyPropertyResolver] [RRN="] - [STAN="] - Property Resolver custom Bean not found with name 'encryptablePropertyResolver'. Initializing Default Property Resolver 
2023-05-06 13:19:59,466 [main] INFO  [DefaultLazyPropertyDetector] [RRN="] - [STAN="] - Property Detector custom Bean not found with name 'encryptablePropertyDetector'. Initializing Default Property Detector 
2023-05-06 13:20:00,027 [main] INFO  [DefaultSecurityFilterChain] [RRN="] - [STAN="] - Creating filter chain: Ant [pattern='/v2/api-docs'], [] 
2023-05-06 13:20:00,027 [main] INFO  [DefaultSecurityFilterChain] [RRN="] - [STAN="] - Creating filter chain: Ant [pattern='/configuration/ui'], [] 
2023-05-06 13:20:00,027 [main] INFO  [DefaultSecurityFilterChain] [RRN="] - [STAN="] - Creating filter chain: Ant [pattern='/swagger-resources/**'], [] 
2023-05-06 13:20:00,028 [main] INFO  [DefaultSecurityFilterChain] [RRN="] - [STAN="] - Creating filter chain: Ant [pattern='/configuration/**'], [] 
2023-05-06 13:20:00,028 [main] INFO  [DefaultSecurityFilterChain] [RRN="] - [STAN="] - Creating filter chain: Ant [pattern='/swagger-ui.html'], [] 
2023-05-06 13:20:00,028 [main] INFO  [DefaultSecurityFilterChain] [RRN="] - [STAN="] - Creating filter chain: Ant [pattern='/webjars/**'], [] 
2023-05-06 13:20:00,063 [main] INFO  [PropertySourcedRequestMappingHandlerMapping] [RRN="] - [STAN="] - Mapped URL path [/v2/api-docs] onto method [springfox.documentation.swagger2.web.Swagger2Controller#getDocumentation(String, HttpServletRequest)] 
2023-05-06 13:20:00,136 [main] INFO  [DefaultSecurityFilterChain] [RRN="] - [STAN="] - Creating filter chain: any request, [org.springframework.security.web.context.request.async.WebAsyncManagerIntegrationFilter@410ae5ac, org.springframework.security.web.context.SecurityContextPersistenceFilter@78b612c6, org.springframework.security.web.header.HeaderWriterFilter@75120e58, org.springframework.web.filter.CorsFilter@1a8df0b3, org.springframework.security.web.authentication.logout.LogoutFilter@3f1a4795, com.zeroinfinity.federatedserver.config.JwtRequestFilter@1846579f, org.springframework.security.web.savedrequest.RequestCacheAwareFilter@22752544, org.springframework.security.web.servletapi.SecurityContextHolderAwareRequestFilter@427ae189, org.springframework.security.web.authentication.AnonymousAuthenticationFilter@7c112f5f, org.springframework.security.web.session.SessionManagementFilter@38e7ed69, org.springframework.security.web.access.ExceptionTranslationFilter@71926a36, org.springframework.security.web.access.intercept.FilterSecurityInterceptor@63a28987] 
2023-05-06 13:20:00,196 [main] INFO  [ThreadPoolTaskExecutor] [RRN="] - [STAN="] - Initializing ExecutorService 'applicationTaskExecutor' 
2023-05-06 13:20:00,345 [main] INFO  [Http11NioProtocol] [RRN="] - [STAN="] - Starting ProtocolHandler ["http-nio-9090"] 
2023-05-06 13:20:00,369 [main] INFO  [TomcatWebServer] [RRN="] - [STAN="] - Tomcat started on port(s): 9090 (http) with context path '' 
2023-05-06 13:20:00,370 [main] INFO  [DocumentationPluginsBootstrapper] [RRN="] - [STAN="] - Context refreshed 
2023-05-06 13:20:00,391 [main] INFO  [DocumentationPluginsBootstrapper] [RRN="] - [STAN="] - Found 1 custom documentation plugin(s) 
2023-05-06 13:20:00,424 [main] INFO  [ApiListingReferenceScanner] [RRN="] - [STAN="] - Scanning for api listing references 
2023-05-06 13:20:00,544 [main] INFO  [CachingOperationNameGenerator] [RRN="] - [STAN="] - Generating unique operation named: allModelsUsingGET_1 
2023-05-06 13:20:00,570 [main] INFO  [FederatedServerApplication] [RRN="] - [STAN="] - Started FederatedServerApplication in 3.362 seconds (JVM running for 3.898) 
2023-05-06 13:20:05,093 [http-nio-9090-exec-1] INFO  [[/]] [RRN="] - [STAN="] - Initializing Spring DispatcherServlet 'dispatcherServlet' 
2023-05-06 13:20:05,093 [http-nio-9090-exec-1] INFO  [DispatcherServlet] [RRN="] - [STAN="] - Initializing Servlet 'dispatcherServlet' 
2023-05-06 13:20:05,101 [http-nio-9090-exec-1] INFO  [DispatcherServlet] [RRN="] - [STAN="] - Completed initialization in 8 ms 
2023-05-06 13:20:18,883 [http-nio-9090-exec-7] INFO  [JwtAuthenticationController] [RRN="] - [STAN="] - Authenticating : User : admin 
2023-05-06 13:20:38,481 [http-nio-9090-exec-8] INFO  [ServiceController] [RRN="] - [STAN="] - Request received to get all the machine learning models @ V1 
2023-05-06 13:20:38,481 [http-nio-9090-exec-8] INFO  [RestServerServiceImpl] [RRN="] - [STAN="] - Incoming request to pull all the model parameters. 
2023-05-06 13:20:38,481 [http-nio-9090-exec-8] INFO  [MlModelUtil] [RRN="] - [STAN="] - method: getAllModel 
2023-05-06 13:20:50,385 [http-nio-9090-exec-9] INFO  [ServiceController] [RRN="] - [STAN="] - Request received to get the specific machine learning model @ V1 
2023-05-06 13:20:50,385 [http-nio-9090-exec-9] INFO  [RestServerServiceImpl] [RRN="] - [STAN="] - Incoming request to pull the specific model parameters. 
2023-05-06 13:20:50,385 [http-nio-9090-exec-9] INFO  [MlModelUtil] [RRN="] - [STAN="] - method: getSpecificModel - model: knn 
2023-05-06 13:38:49,088 [main] INFO  [FederatedServerApplication] [RRN="] - [STAN="] - Starting FederatedServerApplication on Hasnain-Rabbani with PID 19628 (E:\Workspace\Eclipse\zeroinfinity\thesis\federated-server\federated-server\target\classes started by hp in E:\Workspace\Eclipse\zeroinfinity\thesis\federated-server\federated-server) 
2023-05-06 13:38:49,090 [main] INFO  [FederatedServerApplication] [RRN="] - [STAN="] - No active profile set, falling back to default profiles: default 
2023-05-06 13:38:50,074 [main] INFO  [EnableEncryptablePropertiesBeanFactoryPostProcessor] [RRN="] - [STAN="] - Post-processing PropertySource instances 
2023-05-06 13:38:50,165 [main] INFO  [EncryptablePropertySourceConverter] [RRN="] - [STAN="] - Converting PropertySource configurationProperties [org.springframework.boot.context.properties.source.ConfigurationPropertySourcesPropertySource] to AOP Proxy 
2023-05-06 13:38:50,167 [main] INFO  [EncryptablePropertySourceConverter] [RRN="] - [STAN="] - Converting PropertySource servletConfigInitParams [org.springframework.core.env.PropertySource$StubPropertySource] to EncryptablePropertySourceWrapper 
2023-05-06 13:38:50,167 [main] INFO  [EncryptablePropertySourceConverter] [RRN="] - [STAN="] - Converting PropertySource servletContextInitParams [org.springframework.core.env.PropertySource$StubPropertySource] to EncryptablePropertySourceWrapper 
2023-05-06 13:38:50,167 [main] INFO  [EncryptablePropertySourceConverter] [RRN="] - [STAN="] - Converting PropertySource systemProperties [org.springframework.core.env.PropertiesPropertySource] to EncryptableMapPropertySourceWrapper 
2023-05-06 13:38:50,167 [main] INFO  [EncryptablePropertySourceConverter] [RRN="] - [STAN="] - Converting PropertySource systemEnvironment [org.springframework.boot.env.SystemEnvironmentPropertySourceEnvironmentPostProcessor$OriginAwareSystemEnvironmentPropertySource] to EncryptableSystemEnvironmentPropertySourceWrapper 
2023-05-06 13:38:50,168 [main] INFO  [EncryptablePropertySourceConverter] [RRN="] - [STAN="] - Converting PropertySource random [org.springframework.boot.env.RandomValuePropertySource] to EncryptablePropertySourceWrapper 
2023-05-06 13:38:50,168 [main] INFO  [EncryptablePropertySourceConverter] [RRN="] - [STAN="] - Converting PropertySource applicationConfig: [file:./application.yml] [org.springframework.boot.env.OriginTrackedMapPropertySource] to EncryptableMapPropertySourceWrapper 
2023-05-06 13:38:50,348 [main] INFO  [DefaultLazyPropertyFilter] [RRN="] - [STAN="] - Property Filter custom Bean not found with name 'encryptablePropertyFilter'. Initializing Default Property Filter 
2023-05-06 13:38:50,933 [main] INFO  [TomcatWebServer] [RRN="] - [STAN="] - Tomcat initialized with port(s): 9090 (http) 
2023-05-06 13:38:50,944 [main] INFO  [Http11NioProtocol] [RRN="] - [STAN="] - Initializing ProtocolHandler ["http-nio-9090"] 
2023-05-06 13:38:50,944 [main] INFO  [StandardService] [RRN="] - [STAN="] - Starting service [Tomcat] 
2023-05-06 13:38:50,945 [main] INFO  [StandardEngine] [RRN="] - [STAN="] - Starting Servlet engine: [Apache Tomcat/9.0.36] 
2023-05-06 13:38:51,045 [main] INFO  [[/]] [RRN="] - [STAN="] - Initializing Spring embedded WebApplicationContext 
2023-05-06 13:38:51,045 [main] INFO  [ServletWebServerApplicationContext] [RRN="] - [STAN="] - Root WebApplicationContext: initialization completed in 1915 ms 
2023-05-06 13:38:51,052 [main] INFO  [DefaultLazyPropertyResolver] [RRN="] - [STAN="] - Property Resolver custom Bean not found with name 'encryptablePropertyResolver'. Initializing Default Property Resolver 
2023-05-06 13:38:51,055 [main] INFO  [DefaultLazyPropertyDetector] [RRN="] - [STAN="] - Property Detector custom Bean not found with name 'encryptablePropertyDetector'. Initializing Default Property Detector 
2023-05-06 13:38:51,685 [main] INFO  [DefaultSecurityFilterChain] [RRN="] - [STAN="] - Creating filter chain: Ant [pattern='/v2/api-docs'], [] 
2023-05-06 13:38:51,685 [main] INFO  [DefaultSecurityFilterChain] [RRN="] - [STAN="] - Creating filter chain: Ant [pattern='/configuration/ui'], [] 
2023-05-06 13:38:51,685 [main] INFO  [DefaultSecurityFilterChain] [RRN="] - [STAN="] - Creating filter chain: Ant [pattern='/swagger-resources/**'], [] 
2023-05-06 13:38:51,685 [main] INFO  [DefaultSecurityFilterChain] [RRN="] - [STAN="] - Creating filter chain: Ant [pattern='/configuration/**'], [] 
2023-05-06 13:38:51,685 [main] INFO  [DefaultSecurityFilterChain] [RRN="] - [STAN="] - Creating filter chain: Ant [pattern='/swagger-ui.html'], [] 
2023-05-06 13:38:51,686 [main] INFO  [DefaultSecurityFilterChain] [RRN="] - [STAN="] - Creating filter chain: Ant [pattern='/webjars/**'], [] 
2023-05-06 13:38:51,725 [main] INFO  [PropertySourcedRequestMappingHandlerMapping] [RRN="] - [STAN="] - Mapped URL path [/v2/api-docs] onto method [springfox.documentation.swagger2.web.Swagger2Controller#getDocumentation(String, HttpServletRequest)] 
2023-05-06 13:38:51,813 [main] INFO  [DefaultSecurityFilterChain] [RRN="] - [STAN="] - Creating filter chain: any request, [org.springframework.security.web.context.request.async.WebAsyncManagerIntegrationFilter@54d1608f, org.springframework.security.web.context.SecurityContextPersistenceFilter@3fba233d, org.springframework.security.web.header.HeaderWriterFilter@38e7ed69, org.springframework.web.filter.CorsFilter@7e7fe6d, org.springframework.security.web.authentication.logout.LogoutFilter@4c86da0c, com.zeroinfinity.federatedserver.config.JwtRequestFilter@3abfe845, org.springframework.security.web.savedrequest.RequestCacheAwareFilter@16a9eb2e, org.springframework.security.web.servletapi.SecurityContextHolderAwareRequestFilter@30c1da48, org.springframework.security.web.authentication.AnonymousAuthenticationFilter@541179e7, org.springframework.security.web.session.SessionManagementFilter@376c7d7d, org.springframework.security.web.access.ExceptionTranslationFilter@70211df5, org.springframework.security.web.access.intercept.FilterSecurityInterceptor@7c112f5f] 
2023-05-06 13:38:51,869 [main] INFO  [ThreadPoolTaskExecutor] [RRN="] - [STAN="] - Initializing ExecutorService 'applicationTaskExecutor' 
2023-05-06 13:38:52,014 [main] INFO  [Http11NioProtocol] [RRN="] - [STAN="] - Starting ProtocolHandler ["http-nio-9090"] 
2023-05-06 13:38:52,044 [main] INFO  [TomcatWebServer] [RRN="] - [STAN="] - Tomcat started on port(s): 9090 (http) with context path '' 
2023-05-06 13:38:52,045 [main] INFO  [DocumentationPluginsBootstrapper] [RRN="] - [STAN="] - Context refreshed 
2023-05-06 13:38:52,071 [main] INFO  [DocumentationPluginsBootstrapper] [RRN="] - [STAN="] - Found 1 custom documentation plugin(s) 
2023-05-06 13:38:52,099 [main] INFO  [ApiListingReferenceScanner] [RRN="] - [STAN="] - Scanning for api listing references 
2023-05-06 13:38:52,228 [main] INFO  [CachingOperationNameGenerator] [RRN="] - [STAN="] - Generating unique operation named: allModelsUsingGET_1 
2023-05-06 13:38:52,247 [main] INFO  [FederatedServerApplication] [RRN="] - [STAN="] - Started FederatedServerApplication in 3.677 seconds (JVM running for 4.008) 
2023-05-06 13:38:53,226 [http-nio-9090-exec-1] INFO  [[/]] [RRN="] - [STAN="] - Initializing Spring DispatcherServlet 'dispatcherServlet' 
2023-05-06 13:38:53,227 [http-nio-9090-exec-1] INFO  [DispatcherServlet] [RRN="] - [STAN="] - Initializing Servlet 'dispatcherServlet' 
2023-05-06 13:38:53,237 [http-nio-9090-exec-1] INFO  [DispatcherServlet] [RRN="] - [STAN="] - Completed initialization in 9 ms 
2023-05-06 13:43:32,265 [main] INFO  [FederatedServerApplication] [RRN="] - [STAN="] - Starting FederatedServerApplication on Hasnain-Rabbani with PID 20348 (E:\Workspace\Eclipse\zeroinfinity\thesis\federated-server\federated-server\target\classes started by hp in E:\Workspace\Eclipse\zeroinfinity\thesis\federated-server\federated-server) 
2023-05-06 13:43:32,268 [main] INFO  [FederatedServerApplication] [RRN="] - [STAN="] - No active profile set, falling back to default profiles: default 
2023-05-06 13:43:33,157 [main] INFO  [EnableEncryptablePropertiesBeanFactoryPostProcessor] [RRN="] - [STAN="] - Post-processing PropertySource instances 
2023-05-06 13:43:33,235 [main] INFO  [EncryptablePropertySourceConverter] [RRN="] - [STAN="] - Converting PropertySource configurationProperties [org.springframework.boot.context.properties.source.ConfigurationPropertySourcesPropertySource] to AOP Proxy 
2023-05-06 13:43:33,237 [main] INFO  [EncryptablePropertySourceConverter] [RRN="] - [STAN="] - Converting PropertySource servletConfigInitParams [org.springframework.core.env.PropertySource$StubPropertySource] to EncryptablePropertySourceWrapper 
2023-05-06 13:43:33,237 [main] INFO  [EncryptablePropertySourceConverter] [RRN="] - [STAN="] - Converting PropertySource servletContextInitParams [org.springframework.core.env.PropertySource$StubPropertySource] to EncryptablePropertySourceWrapper 
2023-05-06 13:43:33,237 [main] INFO  [EncryptablePropertySourceConverter] [RRN="] - [STAN="] - Converting PropertySource systemProperties [org.springframework.core.env.PropertiesPropertySource] to EncryptableMapPropertySourceWrapper 
2023-05-06 13:43:33,237 [main] INFO  [EncryptablePropertySourceConverter] [RRN="] - [STAN="] - Converting PropertySource systemEnvironment [org.springframework.boot.env.SystemEnvironmentPropertySourceEnvironmentPostProcessor$OriginAwareSystemEnvironmentPropertySource] to EncryptableSystemEnvironmentPropertySourceWrapper 
2023-05-06 13:43:33,237 [main] INFO  [EncryptablePropertySourceConverter] [RRN="] - [STAN="] - Converting PropertySource random [org.springframework.boot.env.RandomValuePropertySource] to EncryptablePropertySourceWrapper 
2023-05-06 13:43:33,237 [main] INFO  [EncryptablePropertySourceConverter] [RRN="] - [STAN="] - Converting PropertySource applicationConfig: [file:./application.yml] [org.springframework.boot.env.OriginTrackedMapPropertySource] to EncryptableMapPropertySourceWrapper 
2023-05-06 13:43:33,384 [main] INFO  [DefaultLazyPropertyFilter] [RRN="] - [STAN="] - Property Filter custom Bean not found with name 'encryptablePropertyFilter'. Initializing Default Property Filter 
2023-05-06 13:43:33,912 [main] INFO  [TomcatWebServer] [RRN="] - [STAN="] - Tomcat initialized with port(s): 9090 (http) 
2023-05-06 13:43:33,921 [main] INFO  [Http11NioProtocol] [RRN="] - [STAN="] - Initializing ProtocolHandler ["http-nio-9090"] 
2023-05-06 13:43:33,921 [main] INFO  [StandardService] [RRN="] - [STAN="] - Starting service [Tomcat] 
2023-05-06 13:43:33,921 [main] INFO  [StandardEngine] [RRN="] - [STAN="] - Starting Servlet engine: [Apache Tomcat/9.0.36] 
2023-05-06 13:43:34,004 [main] INFO  [[/]] [RRN="] - [STAN="] - Initializing Spring embedded WebApplicationContext 
2023-05-06 13:43:34,004 [main] INFO  [ServletWebServerApplicationContext] [RRN="] - [STAN="] - Root WebApplicationContext: initialization completed in 1683 ms 
2023-05-06 13:43:34,010 [main] INFO  [DefaultLazyPropertyResolver] [RRN="] - [STAN="] - Property Resolver custom Bean not found with name 'encryptablePropertyResolver'. Initializing Default Property Resolver 
2023-05-06 13:43:34,014 [main] INFO  [DefaultLazyPropertyDetector] [RRN="] - [STAN="] - Property Detector custom Bean not found with name 'encryptablePropertyDetector'. Initializing Default Property Detector 
2023-05-06 13:43:34,671 [main] INFO  [DefaultSecurityFilterChain] [RRN="] - [STAN="] - Creating filter chain: Ant [pattern='/v2/api-docs'], [] 
2023-05-06 13:43:34,671 [main] INFO  [DefaultSecurityFilterChain] [RRN="] - [STAN="] - Creating filter chain: Ant [pattern='/configuration/ui'], [] 
2023-05-06 13:43:34,671 [main] INFO  [DefaultSecurityFilterChain] [RRN="] - [STAN="] - Creating filter chain: Ant [pattern='/swagger-resources/**'], [] 
2023-05-06 13:43:34,671 [main] INFO  [DefaultSecurityFilterChain] [RRN="] - [STAN="] - Creating filter chain: Ant [pattern='/configuration/**'], [] 
2023-05-06 13:43:34,671 [main] INFO  [DefaultSecurityFilterChain] [RRN="] - [STAN="] - Creating filter chain: Ant [pattern='/swagger-ui.html'], [] 
2023-05-06 13:43:34,671 [main] INFO  [DefaultSecurityFilterChain] [RRN="] - [STAN="] - Creating filter chain: Ant [pattern='/webjars/**'], [] 
2023-05-06 13:43:34,708 [main] INFO  [PropertySourcedRequestMappingHandlerMapping] [RRN="] - [STAN="] - Mapped URL path [/v2/api-docs] onto method [springfox.documentation.swagger2.web.Swagger2Controller#getDocumentation(String, HttpServletRequest)] 
2023-05-06 13:43:34,781 [main] INFO  [DefaultSecurityFilterChain] [RRN="] - [STAN="] - Creating filter chain: any request, [org.springframework.security.web.context.request.async.WebAsyncManagerIntegrationFilter@6415f61e, org.springframework.security.web.context.SecurityContextPersistenceFilter@26fb4d06, org.springframework.security.web.header.HeaderWriterFilter@2cde651b, org.springframework.web.filter.CorsFilter@334ebcaa, org.springframework.security.web.authentication.logout.LogoutFilter@7d7cac8, com.zeroinfinity.federatedserver.config.JwtRequestFilter@21ac5eb4, org.springframework.security.web.savedrequest.RequestCacheAwareFilter@6e43ddd6, org.springframework.security.web.servletapi.SecurityContextHolderAwareRequestFilter@4d266391, org.springframework.security.web.authentication.AnonymousAuthenticationFilter@5a0bef24, org.springframework.security.web.session.SessionManagementFilter@12fe1f28, org.springframework.security.web.access.ExceptionTranslationFilter@4f94e148, org.springframework.security.web.access.intercept.FilterSecurityInterceptor@11eed657] 
2023-05-06 13:43:34,842 [main] INFO  [ThreadPoolTaskExecutor] [RRN="] - [STAN="] - Initializing ExecutorService 'applicationTaskExecutor' 
2023-05-06 13:43:34,986 [main] INFO  [Http11NioProtocol] [RRN="] - [STAN="] - Starting ProtocolHandler ["http-nio-9090"] 
2023-05-06 13:43:35,011 [main] INFO  [TomcatWebServer] [RRN="] - [STAN="] - Tomcat started on port(s): 9090 (http) with context path '' 
2023-05-06 13:43:35,012 [main] INFO  [DocumentationPluginsBootstrapper] [RRN="] - [STAN="] - Context refreshed 
2023-05-06 13:43:35,031 [main] INFO  [DocumentationPluginsBootstrapper] [RRN="] - [STAN="] - Found 1 custom documentation plugin(s) 
2023-05-06 13:43:35,060 [main] INFO  [ApiListingReferenceScanner] [RRN="] - [STAN="] - Scanning for api listing references 
2023-05-06 13:43:35,201 [main] INFO  [CachingOperationNameGenerator] [RRN="] - [STAN="] - Generating unique operation named: allModelsUsingGET_1 
2023-05-06 13:43:35,220 [main] INFO  [FederatedServerApplication] [RRN="] - [STAN="] - Started FederatedServerApplication in 3.402 seconds (JVM running for 3.761) 
2023-05-06 13:45:19,942 [http-nio-9090-exec-1] INFO  [[/]] [RRN="] - [STAN="] - Initializing Spring DispatcherServlet 'dispatcherServlet' 
2023-05-06 13:45:19,942 [http-nio-9090-exec-1] INFO  [DispatcherServlet] [RRN="] - [STAN="] - Initializing Servlet 'dispatcherServlet' 
2023-05-06 13:45:19,948 [http-nio-9090-exec-1] INFO  [DispatcherServlet] [RRN="] - [STAN="] - Completed initialization in 6 ms 
2023-05-06 13:46:28,666 [http-nio-9090-exec-9] INFO  [JwtAuthenticationController] [RRN="] - [STAN="] - Authenticating : User : admin 
2023-05-06 13:46:58,453 [http-nio-9090-exec-10] INFO  [ServiceController] [RRN="] - [STAN="] - Request received to get the specific machine learning model @ V1 
2023-05-06 13:46:58,454 [http-nio-9090-exec-10] INFO  [RestServerServiceImpl] [RRN="] - [STAN="] - Incoming request to pull the specific model parameters. 
2023-05-06 13:46:58,454 [http-nio-9090-exec-10] INFO  [MlModelUtil] [RRN="] - [STAN="] - method: getSpecificModel - model: knn 
2023-05-06 13:47:10,128 [http-nio-9090-exec-1] INFO  [ServiceController] [RRN="] - [STAN="] - Request received to get all the machine learning models @ V1 
2023-05-06 13:47:10,128 [http-nio-9090-exec-1] INFO  [RestServerServiceImpl] [RRN="] - [STAN="] - Incoming request to pull all the model parameters. 
2023-05-06 13:47:10,128 [http-nio-9090-exec-1] INFO  [MlModelUtil] [RRN="] - [STAN="] - method: getAllModel 
