# Supplementary material for: Enhancing security in financial transactions: a novel blockchain-based federated learning framework for detecting counterfeit data in fintech
Source: PeerJ Comput Sci. 2024 Sep 23;10:e2280. doi: 10.7717/peerj-cs.2280 (PMC11622837; doi:10.7717/peerj-cs.2280)
Supplement: Supplemental Information 2 [file peerj-cs-10-2280-s002.zip › Federated-Server-master/logs/application.2023-05-10.log]

2023-05-10 13:52:52	272 [main] INFO [FederatedServerApplication] [RRN="] - [STAN="] - Starting FederatedServerApplication on Hasnain-Rabbani with PID 5224 (E:\Workspace\Eclipse\zeroinfinity\thesis\federated-server\federated-server\target\classes started by hp in E:\Workspace\Eclipse\zeroinfinity\thesis\federated-server\federated-server)
2023-05-10 13:52:52	278 [main] INFO [FederatedServerApplication] [RRN="] - [STAN="] - No active profile set	falling back to default profiles: default
2023-05-10 13:52:54	393 [main] INFO [RepositoryConfigurationDelegate] [RRN="] - [STAN="] - Bootstrapping Spring Data JPA repositories in DEFERRED mode.
2023-05-10 13:52:54	569 [main] INFO [RepositoryConfigurationDelegate] [RRN="] - [STAN="] - Finished Spring Data repository scanning in 162ms. Found 3 JPA repository interfaces.
2023-05-10 13:52:54	936 [main] INFO [EnableEncryptablePropertiesBeanFactoryPostProcessor] [RRN="] - [STAN="] - Post-processing PropertySource instances
2023-05-10 13:52:55	050 [main] INFO [EncryptablePropertySourceConverter] [RRN="] - [STAN="] - Converting PropertySource configurationProperties [org.springframework.boot.context.properties.source.ConfigurationPropertySourcesPropertySource] to AOP Proxy
2023-05-10 13:52:55	050 [main] INFO [EncryptablePropertySourceConverter] [RRN="] - [STAN="] - Converting PropertySource servletConfigInitParams [org.springframework.core.env.PropertySource$StubPropertySource] to EncryptablePropertySourceWrapper
2023-05-10 13:52:55	050 [main] INFO [EncryptablePropertySourceConverter] [RRN="] - [STAN="] - Converting PropertySource servletContextInitParams [org.springframework.core.env.PropertySource$StubPropertySource] to EncryptablePropertySourceWrapper
2023-05-10 13:52:55	050 [main] INFO [EncryptablePropertySourceConverter] [RRN="] - [STAN="] - Converting PropertySource systemProperties [org.springframework.core.env.PropertiesPropertySource] to EncryptableMapPropertySourceWrapper
2023-05-10 13:52:55	051 [main] INFO [EncryptablePropertySourceConverter] [RRN="] - [STAN="] - Converting PropertySource systemEnvironment [org.springframework.boot.env.SystemEnvironmentPropertySourceEnvironmentPostProcessor$OriginAwareSystemEnvironmentPropertySource] to EncryptableSystemEnvironmentPropertySourceWrapper
2023-05-10 13:52:55	051 [main] INFO [EncryptablePropertySourceConverter] [RRN="] - [STAN="] - Converting PropertySource random [org.springframework.boot.env.RandomValuePropertySource] to EncryptablePropertySourceWrapper
2023-05-10 13:52:55	051 [main] INFO [EncryptablePropertySourceConverter] [RRN="] - [STAN="] - Converting PropertySource applicationConfig: [file:./application.yml] [org.springframework.boot.env.OriginTrackedMapPropertySource] to EncryptableMapPropertySourceWrapper
2023-05-10 13:52:55	324 [main] INFO [DefaultLazyPropertyFilter] [RRN="] - [STAN="] - Property Filter custom Bean not found with name 'encryptablePropertyFilter'. Initializing Default Property Filter
2023-05-10 13:52:56	150 [main] INFO [TomcatWebServer] [RRN="] - [STAN="] - Tomcat initialized with port(s): 9090 (http)
2023-05-10 13:52:56	163 [main] INFO [Http11NioProtocol] [RRN="] - [STAN="] - Initializing ProtocolHandler ["http-nio-9090"]
2023-05-10 13:52:56	164 [main] INFO [StandardService] [RRN="] - [STAN="] - Starting service [Tomcat]
2023-05-10 13:52:56	164 [main] INFO [StandardEngine] [RRN="] - [STAN="] - Starting Servlet engine: [Apache Tomcat/9.0.36]
2023-05-10 13:52:56	289 [main] INFO [[/]] [RRN="] - [STAN="] - Initializing Spring embedded WebApplicationContext
2023-05-10 13:52:56	289 [main] INFO [ServletWebServerApplicationContext] [RRN="] - [STAN="] - Root WebApplicationContext: initialization completed in 3668 ms
2023-05-10 13:52:56	299 [main] INFO [DefaultLazyPropertyResolver] [RRN="] - [STAN="] - Property Resolver custom Bean not found with name 'encryptablePropertyResolver'. Initializing Default Property Resolver
2023-05-10 13:52:56	305 [main] INFO [DefaultLazyPropertyDetector] [RRN="] - [STAN="] - Property Detector custom Bean not found with name 'encryptablePropertyDetector'. Initializing Default Property Detector
2023-05-10 13:52:56	466 [main] DEBUG [HikariConfig] [RRN="] - [STAN="] - Driver class com.mysql.cj.jdbc.Driver found in Thread context class loader sun.misc.Launcher$AppClassLoader@18b4aac2
2023-05-10 13:52:56	602 [main] INFO [ThreadPoolTaskExecutor] [RRN="] - [STAN="] - Initializing ExecutorService 'applicationTaskExecutor'
2023-05-10 13:52:56	676 [task-1] INFO [LogHelper] [RRN="] - [STAN="] - HHH000204: Processing PersistenceUnitInfo [name: default]
2023-05-10 13:52:56	858 [main] WARN [JpaBaseConfiguration$JpaWebConfiguration] [RRN="] - [STAN="] - spring.jpa.open-in-view is enabled by default. Therefore	database queries may be performed during view rendering. Explicitly configure spring.jpa.open-in-view to disable this warning
2023-05-10 13:52:56	902 [task-1] INFO [Version] [RRN="] - [STAN="] - HHH000412: Hibernate ORM core version 5.4.17.Final
2023-05-10 13:52:57	164 [task-1] INFO [Version] [RRN="] - [STAN="] - HCANN000001: Hibernate Commons Annotations {5.1.0.Final}
2023-05-10 13:52:57	466 [task-1] DEBUG [HikariConfig] [RRN="] - [STAN="] - HikariPool-1 - configuration:
2023-05-10 13:52:57	470 [task-1] DEBUG [HikariConfig] [RRN="] - [STAN="] - allowPoolSuspension.............false
2023-05-10 13:52:57	470 [task-1] DEBUG [HikariConfig] [RRN="] - [STAN="] - autoCommit......................true
2023-05-10 13:52:57	470 [task-1] DEBUG [HikariConfig] [RRN="] - [STAN="] - catalog.........................none
2023-05-10 13:52:57	470 [task-1] DEBUG [HikariConfig] [RRN="] - [STAN="] - connectionInitSql...............none
2023-05-10 13:52:57	470 [task-1] DEBUG [HikariConfig] [RRN="] - [STAN="] - connectionTestQuery.............none
2023-05-10 13:52:57	470 [task-1] DEBUG [HikariConfig] [RRN="] - [STAN="] - connectionTimeout...............30000
2023-05-10 13:52:57	470 [task-1] DEBUG [HikariConfig] [RRN="] - [STAN="] - dataSource......................none
2023-05-10 13:52:57	470 [task-1] DEBUG [HikariConfig] [RRN="] - [STAN="] - dataSourceClassName.............none
2023-05-10 13:52:57	470 [task-1] DEBUG [HikariConfig] [RRN="] - [STAN="] - dataSourceJNDI..................none
2023-05-10 13:52:57	471 [task-1] DEBUG [HikariConfig] [RRN="] - [STAN="] - dataSourceProperties............{password=<masked>}
2023-05-10 13:52:57	471 [task-1] DEBUG [HikariConfig] [RRN="] - [STAN="] - driverClassName................."com.mysql.cj.jdbc.Driver"
2023-05-10 13:52:57	471 [task-1] DEBUG [HikariConfig] [RRN="] - [STAN="] - exceptionOverrideClassName......none
2023-05-10 13:52:57	471 [task-1] DEBUG [HikariConfig] [RRN="] - [STAN="] - healthCheckProperties...........{}
2023-05-10 13:52:57	471 [task-1] DEBUG [HikariConfig] [RRN="] - [STAN="] - healthCheckRegistry.............none
2023-05-10 13:52:57	471 [task-1] DEBUG [HikariConfig] [RRN="] - [STAN="] - idleTimeout.....................600000
2023-05-10 13:52:57	472 [task-1] DEBUG [HikariConfig] [RRN="] - [STAN="] - initializationFailTimeout.......1
2023-05-10 13:52:57	472 [task-1] DEBUG [HikariConfig] [RRN="] - [STAN="] - isolateInternalQueries..........false
2023-05-10 13:52:57	472 [task-1] DEBUG [HikariConfig] [RRN="] - [STAN="] - jdbcUrl.........................jdbc:mysql://localhost:3306/test
2023-05-10 13:52:57	472 [task-1] DEBUG [HikariConfig] [RRN="] - [STAN="] - leakDetectionThreshold..........0
2023-05-10 13:52:57	472 [task-1] DEBUG [HikariConfig] [RRN="] - [STAN="] - maxLifetime.....................1800000
2023-05-10 13:52:57	472 [task-1] DEBUG [HikariConfig] [RRN="] - [STAN="] - maximumPoolSize.................10
2023-05-10 13:52:57	472 [task-1] DEBUG [HikariConfig] [RRN="] - [STAN="] - metricRegistry..................none
2023-05-10 13:52:57	472 [task-1] DEBUG [HikariConfig] [RRN="] - [STAN="] - metricsTrackerFactory...........none
2023-05-10 13:52:57	472 [task-1] DEBUG [HikariConfig] [RRN="] - [STAN="] - minimumIdle.....................10
2023-05-10 13:52:57	472 [task-1] DEBUG [HikariConfig] [RRN="] - [STAN="] - password........................<masked>
2023-05-10 13:52:57	472 [task-1] DEBUG [HikariConfig] [RRN="] - [STAN="] - poolName........................"HikariPool-1"
2023-05-10 13:52:57	473 [task-1] DEBUG [HikariConfig] [RRN="] - [STAN="] - readOnly........................false
2023-05-10 13:52:57	473 [task-1] DEBUG [HikariConfig] [RRN="] - [STAN="] - registerMbeans..................false
2023-05-10 13:52:57	473 [task-1] DEBUG [HikariConfig] [RRN="] - [STAN="] - scheduledExecutor...............none
2023-05-10 13:52:57	473 [task-1] DEBUG [HikariConfig] [RRN="] - [STAN="] - schema..........................none
2023-05-10 13:52:57	473 [task-1] DEBUG [HikariConfig] [RRN="] - [STAN="] - threadFactory...................internal
2023-05-10 13:52:57	473 [task-1] DEBUG [HikariConfig] [RRN="] - [STAN="] - transactionIsolation............default
2023-05-10 13:52:57	473 [task-1] DEBUG [HikariConfig] [RRN="] - [STAN="] - username........................"root"
2023-05-10 13:52:57	473 [task-1] DEBUG [HikariConfig] [RRN="] - [STAN="] - validationTimeout...............5000
2023-05-10 13:52:57	473 [task-1] INFO [HikariDataSource] [RRN="] - [STAN="] - HikariPool-1 - Starting...
2023-05-10 13:52:57	549 [main] INFO [DefaultSecurityFilterChain] [RRN="] - [STAN="] - Creating filter chain: Ant [pattern='/v2/api-docs']	[]
2023-05-10 13:52:57	549 [main] INFO [DefaultSecurityFilterChain] [RRN="] - [STAN="] - Creating filter chain: Ant [pattern='/configuration/ui']	[]
2023-05-10 13:52:57	549 [main] INFO [DefaultSecurityFilterChain] [RRN="] - [STAN="] - Creating filter chain: Ant [pattern='/swagger-resources/**']	[]
2023-05-10 13:52:57	549 [main] INFO [DefaultSecurityFilterChain] [RRN="] - [STAN="] - Creating filter chain: Ant [pattern='/configuration/**']	[]
2023-05-10 13:52:57	549 [main] INFO [DefaultSecurityFilterChain] [RRN="] - [STAN="] - Creating filter chain: Ant [pattern='/swagger-ui.html']	[]
2023-05-10 13:52:57	549 [main] INFO [DefaultSecurityFilterChain] [RRN="] - [STAN="] - Creating filter chain: Ant [pattern='/webjars/**']	[]
2023-05-10 13:52:57	610 [main] INFO [PropertySourcedRequestMappingHandlerMapping] [RRN="] - [STAN="] - Mapped URL path [/v2/api-docs] onto method [springfox.documentation.swagger2.web.Swagger2Controller#getDocumentation(String	HttpServletRequest)]
2023-05-10 13:52:57	754 [main] INFO [DefaultSecurityFilterChain] [RRN="] - [STAN="] - Creating filter chain: any request	[org.springframework.security.web.context.request.async.WebAsyncManagerIntegrationFilter@8ac512e	org.springframework.security.web.context.SecurityContextPersistenceFilter@20864cd1	org.springframework.security.web.header.HeaderWriterFilter@3dfe59d7	org.springframework.web.filter.CorsFilter@4bbc21bd	org.springframework.security.web.authentication.logout.LogoutFilter@3e753289	com.zeroinfinity.federatedserver.config.JwtRequestFilter@149274cb	org.springframework.security.web.savedrequest.RequestCacheAwareFilter@3193e21d	org.springframework.security.web.servletapi.SecurityContextHolderAwareRequestFilter@44eb2452	org.springframework.security.web.authentication.AnonymousAuthenticationFilter@14e3d439	org.springframework.security.web.session.SessionManagementFilter@1fee4278	org.springframework.security.web.access.ExceptionTranslationFilter@243c4346	org.springframework.security.web.access.intercept.FilterSecurityInterceptor@4ebfb045]
2023-05-10 13:52:57	825 [task-1] DEBUG [HikariPool] [RRN="] - [STAN="] - HikariPool-1 - Added connection com.mysql.cj.jdbc.ConnectionImpl@305ab5c2
2023-05-10 13:52:57	828 [task-1] INFO [HikariDataSource] [RRN="] - [STAN="] - HikariPool-1 - Start completed.
2023-05-10 13:52:57	878 [task-1] INFO [Dialect] [RRN="] - [STAN="] - HHH000400: Using dialect: org.hibernate.dialect.MySQL8Dialect
2023-05-10 13:52:57	940 [HikariPool-1 housekeeper] DEBUG [HikariPool] [RRN="] - [STAN="] - HikariPool-1 - Pool stats (total=1	active=1	idle=0	waiting=0)
2023-05-10 13:52:57	974 [HikariPool-1 connection adder] DEBUG [HikariPool] [RRN="] - [STAN="] - HikariPool-1 - Added connection com.mysql.cj.jdbc.ConnectionImpl@3631be4a
2023-05-10 13:52:57	978 [HikariPool-1 connection adder] DEBUG [HikariPool] [RRN="] - [STAN="] - HikariPool-1 - Added connection com.mysql.cj.jdbc.ConnectionImpl@770cb471
2023-05-10 13:52:57	982 [HikariPool-1 connection adder] DEBUG [HikariPool] [RRN="] - [STAN="] - HikariPool-1 - Added connection com.mysql.cj.jdbc.ConnectionImpl@4631a0ce
2023-05-10 13:52:57	990 [HikariPool-1 connection adder] DEBUG [HikariPool] [RRN="] - [STAN="] - HikariPool-1 - Added connection com.mysql.cj.jdbc.ConnectionImpl@17234b3e
2023-05-10 13:52:57	995 [HikariPool-1 connection adder] DEBUG [HikariPool] [RRN="] - [STAN="] - HikariPool-1 - Added connection com.mysql.cj.jdbc.ConnectionImpl@6d316f54
2023-05-10 13:52:57	998 [HikariPool-1 connection adder] DEBUG [HikariPool] [RRN="] - [STAN="] - HikariPool-1 - Added connection com.mysql.cj.jdbc.ConnectionImpl@136db0ac
2023-05-10 13:52:58	003 [HikariPool-1 connection adder] DEBUG [HikariPool] [RRN="] - [STAN="] - HikariPool-1 - Added connection com.mysql.cj.jdbc.ConnectionImpl@c750ef0
2023-05-10 13:52:58	007 [HikariPool-1 connection adder] DEBUG [HikariPool] [RRN="] - [STAN="] - HikariPool-1 - Added connection com.mysql.cj.jdbc.ConnectionImpl@6af84ae
2023-05-10 13:52:58	011 [HikariPool-1 connection adder] DEBUG [HikariPool] [RRN="] - [STAN="] - HikariPool-1 - Added connection com.mysql.cj.jdbc.ConnectionImpl@49c718c1
2023-05-10 13:52:58	011 [HikariPool-1 connection adder] DEBUG [HikariPool] [RRN="] - [STAN="] - HikariPool-1 - After adding stats (total=10	active=0	idle=10	waiting=0)
2023-05-10 13:52:58	147 [main] INFO [Http11NioProtocol] [RRN="] - [STAN="] - Starting ProtocolHandler ["http-nio-9090"]
2023-05-10 13:52:58	193 [main] INFO [TomcatWebServer] [RRN="] - [STAN="] - Tomcat started on port(s): 9090 (http) with context path ''
2023-05-10 13:52:58	194 [main] INFO [DocumentationPluginsBootstrapper] [RRN="] - [STAN="] - Context refreshed
2023-05-10 13:52:58	238 [main] INFO [DocumentationPluginsBootstrapper] [RRN="] - [STAN="] - Found 1 custom documentation plugin(s)
2023-05-10 13:52:58	292 [main] INFO [ApiListingReferenceScanner] [RRN="] - [STAN="] - Scanning for api listing references
2023-05-10 13:52:58	658 [main] INFO [CachingOperationNameGenerator] [RRN="] - [STAN="] - Generating unique operation named: allModelsUsingGET_1
2023-05-10 13:52:58	678 [main] INFO [DeferredRepositoryInitializationListener] [RRN="] - [STAN="] - Triggering deferred initialization of Spring Data repositories…
2023-05-10 13:52:59	477 [task-1] INFO [JtaPlatformInitiator] [RRN="] - [STAN="] - HHH000490: Using JtaPlatform implementation: [org.hibernate.engine.transaction.jta.platform.internal.NoJtaPlatform]
2023-05-10 13:52:59	493 [task-1] INFO [LocalContainerEntityManagerFactoryBean] [RRN="] - [STAN="] - Initialized JPA EntityManagerFactory for persistence unit 'default'
2023-05-10 13:53:00	020 [main] INFO [DeferredRepositoryInitializationListener] [RRN="] - [STAN="] - Spring Data repositories initialized!
2023-05-10 13:53:00	031 [main] INFO [FederatedServerApplication] [RRN="] - [STAN="] - Started FederatedServerApplication in 9.74 seconds (JVM running for 10.862)
2023-05-10 13:53:11	429 [http-nio-9090-exec-3] INFO [[/]] [RRN="] - [STAN="] - Initializing Spring DispatcherServlet 'dispatcherServlet'
2023-05-10 13:53:11	430 [http-nio-9090-exec-3] INFO [DispatcherServlet] [RRN="] - [STAN="] - Initializing Servlet 'dispatcherServlet'
2023-05-10 13:53:11	444 [http-nio-9090-exec-3] INFO [DispatcherServlet] [RRN="] - [STAN="] - Completed initialization in 14 ms
2023-05-10 13:53:27	949 [HikariPool-1 housekeeper] DEBUG [HikariPool] [RRN="] - [STAN="] - HikariPool-1 - Pool stats (total=10	active=0	idle=10	waiting=0)
2023-05-10 13:53:27	950 [HikariPool-1 housekeeper] DEBUG [HikariPool] [RRN="] - [STAN="] - HikariPool-1 - Fill pool skipped	pool is at sufficient level.
2023-05-10 13:53:51	812 [http-nio-9090-exec-8] INFO [JwtAuthenticationController] [RRN="] - [STAN="] - Authenticating : User : admin
2023-05-10 13:53:57	956 [HikariPool-1 housekeeper] DEBUG [HikariPool] [RRN="] - [STAN="] - HikariPool-1 - Pool stats (total=10	active=0	idle=10	waiting=0)
2023-05-10 13:53:57	956 [HikariPool-1 housekeeper] DEBUG [HikariPool] [RRN="] - [STAN="] - HikariPool-1 - Fill pool skipped	pool is at sufficient level.
2023-05-10 13:54:27	962 [HikariPool-1 housekeeper] DEBUG [HikariPool] [RRN="] - [STAN="] - HikariPool-1 - Pool stats (total=10	active=0	idle=10	waiting=0)
2023-05-10 13:54:27	962 [HikariPool-1 housekeeper] DEBUG [HikariPool] [RRN="] - [STAN="] - HikariPool-1 - Fill pool skipped	pool is at sufficient level.
2023-05-10 13:54:37	489 [http-nio-9090-exec-5] INFO [ServiceController] [RRN="] - [STAN="] - Request received to pull and sync machine learning model from clients @ V1
2023-05-10 13:54:37	489 [http-nio-9090-exec-5] INFO [RestServerServiceImpl] [RRN="] - [STAN="] - Incoming request to pull models from clients.
2023-05-10 13:54:37	790 [http-nio-9090-exec-5] INFO [UnirestUtil] [RRN="] - [STAN="] - POST: params: [admin	admin@123]
2023-05-10 13:54:57	969 [HikariPool-1 housekeeper] DEBUG [HikariPool] [RRN="] - [STAN="] - HikariPool-1 - Pool stats (total=10	active=1	idle=9	waiting=0)
2023-05-10 13:54:57	969 [HikariPool-1 housekeeper] DEBUG [HikariPool] [RRN="] - [STAN="] - HikariPool-1 - Fill pool skipped	pool is at sufficient level.
2023-05-10 13:55:19	471 [http-nio-9090-exec-5] INFO [RestServerServiceImpl] [RRN="] - [STAN="] - client1 - response: {"response":{"response_code":"068"	response_desc:"Content type 'text/plain;charset=UTF-8' not supported"}}
2023-05-10 13:55:27	980 [HikariPool-1 housekeeper] DEBUG [HikariPool] [RRN="] - [STAN="] - HikariPool-1 - Pool stats (total=10	active=0	idle=10	waiting=0)
2023-05-10 13:55:27	982 [HikariPool-1 housekeeper] DEBUG [HikariPool] [RRN="] - [STAN="] - HikariPool-1 - Fill pool skipped	pool is at sufficient level.
2023-05-10 13:55:57	987 [HikariPool-1 housekeeper] DEBUG [HikariPool] [RRN="] - [STAN="] - HikariPool-1 - Pool stats (total=10	active=0	idle=10	waiting=0)
2023-05-10 13:55:57	988 [HikariPool-1 housekeeper] DEBUG [HikariPool] [RRN="] - [STAN="] - HikariPool-1 - Fill pool skipped	pool is at sufficient level.
2023-05-10 13:56:27	990 [HikariPool-1 housekeeper] DEBUG [HikariPool] [RRN="] - [STAN="] - HikariPool-1 - Pool stats (total=10	active=0	idle=10	waiting=0)
2023-05-10 13:56:27	990 [HikariPool-1 housekeeper] DEBUG [HikariPool] [RRN="] - [STAN="] - HikariPool-1 - Fill pool skipped	pool is at sufficient level.
2023-05-10 13:56:57	995 [HikariPool-1 housekeeper] DEBUG [HikariPool] [RRN="] - [STAN="] - HikariPool-1 - Pool stats (total=10	active=0	idle=10	waiting=0)
2023-05-10 13:56:57	996 [HikariPool-1 housekeeper] DEBUG [HikariPool] [RRN="] - [STAN="] - HikariPool-1 - Fill pool skipped	pool is at sufficient level.
2023-05-10 13:57:28	007 [HikariPool-1 housekeeper] DEBUG [HikariPool] [RRN="] - [STAN="] - HikariPool-1 - Pool stats (total=10	active=0	idle=10	waiting=0)
2023-05-10 13:57:28	007 [HikariPool-1 housekeeper] DEBUG [HikariPool] [RRN="] - [STAN="] - HikariPool-1 - Fill pool skipped	pool is at sufficient level.
2023-05-10 13:57:58	009 [HikariPool-1 housekeeper] DEBUG [HikariPool] [RRN="] - [STAN="] - HikariPool-1 - Pool stats (total=10	active=0	idle=10	waiting=0)
2023-05-10 13:57:58	009 [HikariPool-1 housekeeper] DEBUG [HikariPool] [RRN="] - [STAN="] - HikariPool-1 - Fill pool skipped	pool is at sufficient level.
2023-05-10 13:58:28	020 [HikariPool-1 housekeeper] DEBUG [HikariPool] [RRN="] - [STAN="] - HikariPool-1 - Pool stats (total=10	active=0	idle=10	waiting=0)
2023-05-10 13:58:28	021 [HikariPool-1 housekeeper] DEBUG [HikariPool] [RRN="] - [STAN="] - HikariPool-1 - Fill pool skipped	pool is at sufficient level.
2023-05-10 13:58:58	030 [HikariPool-1 housekeeper] DEBUG [HikariPool] [RRN="] - [STAN="] - HikariPool-1 - Pool stats (total=10	active=0	idle=10	waiting=0)
2023-05-10 13:58:58	030 [HikariPool-1 housekeeper] DEBUG [HikariPool] [RRN="] - [STAN="] - HikariPool-1 - Fill pool skipped	pool is at sufficient level.
2023-05-10 13:59:28	038 [HikariPool-1 housekeeper] DEBUG [HikariPool] [RRN="] - [STAN="] - HikariPool-1 - Pool stats (total=10	active=0	idle=10	waiting=0)
2023-05-10 13:59:28	039 [HikariPool-1 housekeeper] DEBUG [HikariPool] [RRN="] - [STAN="] - HikariPool-1 - Fill pool skipped	pool is at sufficient level.
2023-05-10 13:59:58	045 [HikariPool-1 housekeeper] DEBUG [HikariPool] [RRN="] - [STAN="] - HikariPool-1 - Pool stats (total=10	active=0	idle=10	waiting=0)
2023-05-10 13:59:58	045 [HikariPool-1 housekeeper] DEBUG [HikariPool] [RRN="] - [STAN="] - HikariPool-1 - Fill pool skipped	pool is at sufficient level.
2023-05-10 14:00:28	059 [HikariPool-1 housekeeper] DEBUG [HikariPool] [RRN="] - [STAN="] - HikariPool-1 - Pool stats (total=10	active=0	idle=10	waiting=0)
2023-05-10 14:00:28	059 [HikariPool-1 housekeeper] DEBUG [HikariPool] [RRN="] - [STAN="] - HikariPool-1 - Fill pool skipped	pool is at sufficient level.
2023-05-10 14:00:58	061 [HikariPool-1 housekeeper] DEBUG [HikariPool] [RRN="] - [STAN="] - HikariPool-1 - Pool stats (total=10	active=0	idle=10	waiting=0)
2023-05-10 14:00:58	062 [HikariPool-1 housekeeper] DEBUG [HikariPool] [RRN="] - [STAN="] - HikariPool-1 - Fill pool skipped	pool is at sufficient level.
2023-05-10 14:01:28	071 [HikariPool-1 housekeeper] DEBUG [HikariPool] [RRN="] - [STAN="] - HikariPool-1 - Pool stats (total=10	active=0	idle=10	waiting=0)
2023-05-10 14:01:28	072 [HikariPool-1 housekeeper] DEBUG [HikariPool] [RRN="] - [STAN="] - HikariPool-1 - Fill pool skipped	pool is at sufficient level.
2023-05-10 14:01:58	094 [HikariPool-1 housekeeper] DEBUG [HikariPool] [RRN="] - [STAN="] - HikariPool-1 - Pool stats (total=10	active=0	idle=10	waiting=0)
2023-05-10 14:01:58	095 [HikariPool-1 housekeeper] DEBUG [HikariPool] [RRN="] - [STAN="] - HikariPool-1 - Fill pool skipped	pool is at sufficient level.
2023-05-10 14:02:28	108 [HikariPool-1 housekeeper] DEBUG [HikariPool] [RRN="] - [STAN="] - HikariPool-1 - Pool stats (total=10	active=0	idle=10	waiting=0)
2023-05-10 14:02:28	111 [HikariPool-1 housekeeper] DEBUG [HikariPool] [RRN="] - [STAN="] - HikariPool-1 - Fill pool skipped	pool is at sufficient level.
2023-05-10 14:02:58	117 [HikariPool-1 housekeeper] DEBUG [HikariPool] [RRN="] - [STAN="] - HikariPool-1 - Pool stats (total=10	active=0	idle=10	waiting=0)
2023-05-10 14:02:58	118 [HikariPool-1 housekeeper] DEBUG [HikariPool] [RRN="] - [STAN="] - HikariPool-1 - Fill pool skipped	pool is at sufficient level.
2023-05-10 14:03:28	132 [HikariPool-1 housekeeper] DEBUG [HikariPool] [RRN="] - [STAN="] - HikariPool-1 - Pool stats (total=10	active=0	idle=10	waiting=0)
2023-05-10 14:03:28	133 [HikariPool-1 housekeeper] DEBUG [HikariPool] [RRN="] - [STAN="] - HikariPool-1 - Fill pool skipped	pool is at sufficient level.
2023-05-10 14:03:58	135 [HikariPool-1 housekeeper] DEBUG [HikariPool] [RRN="] - [STAN="] - HikariPool-1 - Pool stats (total=10	active=0	idle=10	waiting=0)
2023-05-10 14:03:58	135 [HikariPool-1 housekeeper] DEBUG [HikariPool] [RRN="] - [STAN="] - HikariPool-1 - Fill pool skipped	pool is at sufficient level.
2023-05-10 14:04:28	146 [HikariPool-1 housekeeper] DEBUG [HikariPool] [RRN="] - [STAN="] - HikariPool-1 - Pool stats (total=10	active=0	idle=10	waiting=0)
2023-05-10 14:04:28	146 [HikariPool-1 housekeeper] DEBUG [HikariPool] [RRN="] - [STAN="] - HikariPool-1 - Fill pool skipped	pool is at sufficient level.
2023-05-10 14:04:58	561 [main] INFO [FederatedServerApplication] [RRN="] - [STAN="] - Starting FederatedServerApplication on Hasnain-Rabbani with PID 18388 (E:\Workspace\Eclipse\zeroinfinity\thesis\federated-server\federated-server\target\classes started by hp in E:\Workspace\Eclipse\zeroinfinity\thesis\federated-server\federated-server)
2023-05-10 14:04:58	565 [main] INFO [FederatedServerApplication] [RRN="] - [STAN="] - No active profile set	falling back to default profiles: default
2023-05-10 14:05:00	133 [main] INFO [RepositoryConfigurationDelegate] [RRN="] - [STAN="] - Bootstrapping Spring Data JPA repositories in DEFERRED mode.
2023-05-10 14:05:00	262 [main] INFO [RepositoryConfigurationDelegate] [RRN="] - [STAN="] - Finished Spring Data repository scanning in 112ms. Found 3 JPA repository interfaces.
2023-05-10 14:05:00	577 [main] INFO [EnableEncryptablePropertiesBeanFactoryPostProcessor] [RRN="] - [STAN="] - Post-processing PropertySource instances
2023-05-10 14:05:00	705 [main] INFO [EncryptablePropertySourceConverter] [RRN="] - [STAN="] - Converting PropertySource configurationProperties [org.springframework.boot.context.properties.source.ConfigurationPropertySourcesPropertySource] to AOP Proxy
2023-05-10 14:05:00	706 [main] INFO [EncryptablePropertySourceConverter] [RRN="] - [STAN="] - Converting PropertySource servletConfigInitParams [org.springframework.core.env.PropertySource$StubPropertySource] to EncryptablePropertySourceWrapper
2023-05-10 14:05:00	706 [main] INFO [EncryptablePropertySourceConverter] [RRN="] - [STAN="] - Converting PropertySource servletContextInitParams [org.springframework.core.env.PropertySource$StubPropertySource] to EncryptablePropertySourceWrapper
2023-05-10 14:05:00	707 [main] INFO [EncryptablePropertySourceConverter] [RRN="] - [STAN="] - Converting PropertySource systemProperties [org.springframework.core.env.PropertiesPropertySource] to EncryptableMapPropertySourceWrapper
2023-05-10 14:05:00	707 [main] INFO [EncryptablePropertySourceConverter] [RRN="] - [STAN="] - Converting PropertySource systemEnvironment [org.springframework.boot.env.SystemEnvironmentPropertySourceEnvironmentPostProcessor$OriginAwareSystemEnvironmentPropertySource] to EncryptableSystemEnvironmentPropertySourceWrapper
2023-05-10 14:05:00	707 [main] INFO [EncryptablePropertySourceConverter] [RRN="] - [STAN="] - Converting PropertySource random [org.springframework.boot.env.RandomValuePropertySource] to EncryptablePropertySourceWrapper
2023-05-10 14:05:00	707 [main] INFO [EncryptablePropertySourceConverter] [RRN="] - [STAN="] - Converting PropertySource applicationConfig: [file:./application.yml] [org.springframework.boot.env.OriginTrackedMapPropertySource] to EncryptableMapPropertySourceWrapper
2023-05-10 14:05:00	944 [main] INFO [DefaultLazyPropertyFilter] [RRN="] - [STAN="] - Property Filter custom Bean not found with name 'encryptablePropertyFilter'. Initializing Default Property Filter
2023-05-10 14:05:01	734 [main] INFO [TomcatWebServer] [RRN="] - [STAN="] - Tomcat initialized with port(s): 9090 (http)
2023-05-10 14:05:01	746 [main] INFO [Http11NioProtocol] [RRN="] - [STAN="] - Initializing ProtocolHandler ["http-nio-9090"]
2023-05-10 14:05:01	747 [main] INFO [StandardService] [RRN="] - [STAN="] - Starting service [Tomcat]
2023-05-10 14:05:01	747 [main] INFO [StandardEngine] [RRN="] - [STAN="] - Starting Servlet engine: [Apache Tomcat/9.0.36]
2023-05-10 14:05:01	865 [main] INFO [[/]] [RRN="] - [STAN="] - Initializing Spring embedded WebApplicationContext
2023-05-10 14:05:01	865 [main] INFO [ServletWebServerApplicationContext] [RRN="] - [STAN="] - Root WebApplicationContext: initialization completed in 3235 ms
2023-05-10 14:05:01	873 [main] INFO [DefaultLazyPropertyResolver] [RRN="] - [STAN="] - Property Resolver custom Bean not found with name 'encryptablePropertyResolver'. Initializing Default Property Resolver
2023-05-10 14:05:01	877 [main] INFO [DefaultLazyPropertyDetector] [RRN="] - [STAN="] - Property Detector custom Bean not found with name 'encryptablePropertyDetector'. Initializing Default Property Detector
2023-05-10 14:05:02	012 [main] DEBUG [HikariConfig] [RRN="] - [STAN="] - Driver class com.mysql.cj.jdbc.Driver found in Thread context class loader sun.misc.Launcher$AppClassLoader@18b4aac2
2023-05-10 14:05:02	113 [main] INFO [ThreadPoolTaskExecutor] [RRN="] - [STAN="] - Initializing ExecutorService 'applicationTaskExecutor'
2023-05-10 14:05:02	172 [task-1] INFO [LogHelper] [RRN="] - [STAN="] - HHH000204: Processing PersistenceUnitInfo [name: default]
2023-05-10 14:05:02	231 [main] WARN [JpaBaseConfiguration$JpaWebConfiguration] [RRN="] - [STAN="] - spring.jpa.open-in-view is enabled by default. Therefore	database queries may be performed during view rendering. Explicitly configure spring.jpa.open-in-view to disable this warning
2023-05-10 14:05:02	274 [task-1] INFO [Version] [RRN="] - [STAN="] - HHH000412: Hibernate ORM core version 5.4.17.Final
2023-05-10 14:05:02	566 [task-1] INFO [Version] [RRN="] - [STAN="] - HCANN000001: Hibernate Commons Annotations {5.1.0.Final}
2023-05-10 14:05:02	756 [task-1] DEBUG [HikariConfig] [RRN="] - [STAN="] - HikariPool-1 - configuration:
2023-05-10 14:05:02	758 [task-1] DEBUG [HikariConfig] [RRN="] - [STAN="] - allowPoolSuspension.............false
2023-05-10 14:05:02	758 [task-1] DEBUG [HikariConfig] [RRN="] - [STAN="] - autoCommit......................true
2023-05-10 14:05:02	758 [task-1] DEBUG [HikariConfig] [RRN="] - [STAN="] - catalog.........................none
2023-05-10 14:05:02	758 [task-1] DEBUG [HikariConfig] [RRN="] - [STAN="] - connectionInitSql...............none
2023-05-10 14:05:02	758 [task-1] DEBUG [HikariConfig] [RRN="] - [STAN="] - connectionTestQuery.............none
2023-05-10 14:05:02	759 [task-1] DEBUG [HikariConfig] [RRN="] - [STAN="] - connectionTimeout...............30000
2023-05-10 14:05:02	759 [task-1] DEBUG [HikariConfig] [RRN="] - [STAN="] - dataSource......................none
2023-05-10 14:05:02	759 [task-1] DEBUG [HikariConfig] [RRN="] - [STAN="] - dataSourceClassName.............none
2023-05-10 14:05:02	759 [task-1] DEBUG [HikariConfig] [RRN="] - [STAN="] - dataSourceJNDI..................none
2023-05-10 14:05:02	759 [task-1] DEBUG [HikariConfig] [RRN="] - [STAN="] - dataSourceProperties............{password=<masked>}
2023-05-10 14:05:02	760 [task-1] DEBUG [HikariConfig] [RRN="] - [STAN="] - driverClassName................."com.mysql.cj.jdbc.Driver"
2023-05-10 14:05:02	760 [task-1] DEBUG [HikariConfig] [RRN="] - [STAN="] - exceptionOverrideClassName......none
2023-05-10 14:05:02	760 [task-1] DEBUG [HikariConfig] [RRN="] - [STAN="] - healthCheckProperties...........{}
2023-05-10 14:05:02	760 [task-1] DEBUG [HikariConfig] [RRN="] - [STAN="] - healthCheckRegistry.............none
2023-05-10 14:05:02	760 [task-1] DEBUG [HikariConfig] [RRN="] - [STAN="] - idleTimeout.....................600000
2023-05-10 14:05:02	760 [task-1] DEBUG [HikariConfig] [RRN="] - [STAN="] - initializationFailTimeout.......1
2023-05-10 14:05:02	760 [task-1] DEBUG [HikariConfig] [RRN="] - [STAN="] - isolateInternalQueries..........false
2023-05-10 14:05:02	760 [task-1] DEBUG [HikariConfig] [RRN="] - [STAN="] - jdbcUrl.........................jdbc:mysql://localhost:3306/test
2023-05-10 14:05:02	760 [task-1] DEBUG [HikariConfig] [RRN="] - [STAN="] - leakDetectionThreshold..........0
2023-05-10 14:05:02	760 [task-1] DEBUG [HikariConfig] [RRN="] - [STAN="] - maxLifetime.....................1800000
2023-05-10 14:05:02	760 [task-1] DEBUG [HikariConfig] [RRN="] - [STAN="] - maximumPoolSize.................10
2023-05-10 14:05:02	760 [task-1] DEBUG [HikariConfig] [RRN="] - [STAN="] - metricRegistry..................none
2023-05-10 14:05:02	761 [task-1] DEBUG [HikariConfig] [RRN="] - [STAN="] - metricsTrackerFactory...........none
2023-05-10 14:05:02	761 [task-1] DEBUG [HikariConfig] [RRN="] - [STAN="] - minimumIdle.....................10
2023-05-10 14:05:02	761 [task-1] DEBUG [HikariConfig] [RRN="] - [STAN="] - password........................<masked>
2023-05-10 14:05:02	761 [task-1] DEBUG [HikariConfig] [RRN="] - [STAN="] - poolName........................"HikariPool-1"
2023-05-10 14:05:02	761 [task-1] DEBUG [HikariConfig] [RRN="] - [STAN="] - readOnly........................false
2023-05-10 14:05:02	761 [task-1] DEBUG [HikariConfig] [RRN="] - [STAN="] - registerMbeans..................false
2023-05-10 14:05:02	761 [task-1] DEBUG [HikariConfig] [RRN="] - [STAN="] - scheduledExecutor...............none
2023-05-10 14:05:02	761 [task-1] DEBUG [HikariConfig] [RRN="] - [STAN="] - schema..........................none
2023-05-10 14:05:02	761 [task-1] DEBUG [HikariConfig] [RRN="] - [STAN="] - threadFactory...................internal
2023-05-10 14:05:02	761 [task-1] DEBUG [HikariConfig] [RRN="] - [STAN="] - transactionIsolation............default
2023-05-10 14:05:02	761 [task-1] DEBUG [HikariConfig] [RRN="] - [STAN="] - username........................"root"
2023-05-10 14:05:02	762 [task-1] DEBUG [HikariConfig] [RRN="] - [STAN="] - validationTimeout...............5000
2023-05-10 14:05:02	762 [task-1] INFO [HikariDataSource] [RRN="] - [STAN="] - HikariPool-1 - Starting...
2023-05-10 14:05:02	987 [main] INFO [DefaultSecurityFilterChain] [RRN="] - [STAN="] - Creating filter chain: Ant [pattern='/v2/api-docs']	[]
2023-05-10 14:05:02	987 [main] INFO [DefaultSecurityFilterChain] [RRN="] - [STAN="] - Creating filter chain: Ant [pattern='/configuration/ui']	[]
2023-05-10 14:05:02	987 [main] INFO [DefaultSecurityFilterChain] [RRN="] - [STAN="] - Creating filter chain: Ant [pattern='/swagger-resources/**']	[]
2023-05-10 14:05:02	987 [main] INFO [DefaultSecurityFilterChain] [RRN="] - [STAN="] - Creating filter chain: Ant [pattern='/configuration/**']	[]
2023-05-10 14:05:02	987 [main] INFO [DefaultSecurityFilterChain] [RRN="] - [STAN="] - Creating filter chain: Ant [pattern='/swagger-ui.html']	[]
2023-05-10 14:05:02	987 [main] INFO [DefaultSecurityFilterChain] [RRN="] - [STAN="] - Creating filter chain: Ant [pattern='/webjars/**']	[]
2023-05-10 14:05:03	037 [main] INFO [PropertySourcedRequestMappingHandlerMapping] [RRN="] - [STAN="] - Mapped URL path [/v2/api-docs] onto method [springfox.documentation.swagger2.web.Swagger2Controller#getDocumentation(String	HttpServletRequest)]
2023-05-10 14:05:03	158 [task-1] DEBUG [HikariPool] [RRN="] - [STAN="] - HikariPool-1 - Added connection com.mysql.cj.jdbc.ConnectionImpl@154406ca
2023-05-10 14:05:03	161 [task-1] INFO [HikariDataSource] [RRN="] - [STAN="] - HikariPool-1 - Start completed.
2023-05-10 14:05:03	184 [main] INFO [DefaultSecurityFilterChain] [RRN="] - [STAN="] - Creating filter chain: any request	[org.springframework.security.web.context.request.async.WebAsyncManagerIntegrationFilter@2d913116	org.springframework.security.web.context.SecurityContextPersistenceFilter@300bb303	org.springframework.security.web.header.HeaderWriterFilter@79ad1774	org.springframework.web.filter.CorsFilter@1214d23c	org.springframework.security.web.authentication.logout.LogoutFilter@38c10190	com.zeroinfinity.federatedserver.config.JwtRequestFilter@5a4dda2	org.springframework.security.web.savedrequest.RequestCacheAwareFilter@d1c5cf2	org.springframework.security.web.servletapi.SecurityContextHolderAwareRequestFilter@752973de	org.springframework.security.web.authentication.AnonymousAuthenticationFilter@41582899	org.springframework.security.web.session.SessionManagementFilter@7996d0d4	org.springframework.security.web.access.ExceptionTranslationFilter@30517a57	org.springframework.security.web.access.intercept.FilterSecurityInterceptor@32b112a1]
2023-05-10 14:05:03	192 [task-1] INFO [Dialect] [RRN="] - [STAN="] - HHH000400: Using dialect: org.hibernate.dialect.MySQL8Dialect
2023-05-10 14:05:03	270 [HikariPool-1 housekeeper] DEBUG [HikariPool] [RRN="] - [STAN="] - HikariPool-1 - Pool stats (total=1	active=1	idle=0	waiting=0)
2023-05-10 14:05:03	281 [HikariPool-1 connection adder] DEBUG [HikariPool] [RRN="] - [STAN="] - HikariPool-1 - Added connection com.mysql.cj.jdbc.ConnectionImpl@2c651569
2023-05-10 14:05:03	286 [HikariPool-1 connection adder] DEBUG [HikariPool] [RRN="] - [STAN="] - HikariPool-1 - Added connection com.mysql.cj.jdbc.ConnectionImpl@6d581f52
2023-05-10 14:05:03	289 [HikariPool-1 connection adder] DEBUG [HikariPool] [RRN="] - [STAN="] - HikariPool-1 - Added connection com.mysql.cj.jdbc.ConnectionImpl@5cffd511
2023-05-10 14:05:03	293 [HikariPool-1 connection adder] DEBUG [HikariPool] [RRN="] - [STAN="] - HikariPool-1 - Added connection com.mysql.cj.jdbc.ConnectionImpl@d77e01d
2023-05-10 14:05:03	297 [HikariPool-1 connection adder] DEBUG [HikariPool] [RRN="] - [STAN="] - HikariPool-1 - Added connection com.mysql.cj.jdbc.ConnectionImpl@5dac7de2
2023-05-10 14:05:03	301 [HikariPool-1 connection adder] DEBUG [HikariPool] [RRN="] - [STAN="] - HikariPool-1 - Added connection com.mysql.cj.jdbc.ConnectionImpl@93999d3
2023-05-10 14:05:03	305 [HikariPool-1 connection adder] DEBUG [HikariPool] [RRN="] - [STAN="] - HikariPool-1 - Added connection com.mysql.cj.jdbc.ConnectionImpl@1a745f0b
2023-05-10 14:05:03	309 [HikariPool-1 connection adder] DEBUG [HikariPool] [RRN="] - [STAN="] - HikariPool-1 - Added connection com.mysql.cj.jdbc.ConnectionImpl@4d97bb97
2023-05-10 14:05:03	313 [HikariPool-1 connection adder] DEBUG [HikariPool] [RRN="] - [STAN="] - HikariPool-1 - Added connection com.mysql.cj.jdbc.ConnectionImpl@1f1e4047
2023-05-10 14:05:03	313 [HikariPool-1 connection adder] DEBUG [HikariPool] [RRN="] - [STAN="] - HikariPool-1 - After adding stats (total=10	active=0	idle=10	waiting=0)
2023-05-10 14:05:03	511 [main] INFO [Http11NioProtocol] [RRN="] - [STAN="] - Starting ProtocolHandler ["http-nio-9090"]
2023-05-10 14:05:03	566 [main] INFO [TomcatWebServer] [RRN="] - [STAN="] - Tomcat started on port(s): 9090 (http) with context path ''
2023-05-10 14:05:03	567 [main] INFO [DocumentationPluginsBootstrapper] [RRN="] - [STAN="] - Context refreshed
2023-05-10 14:05:03	601 [main] INFO [DocumentationPluginsBootstrapper] [RRN="] - [STAN="] - Found 1 custom documentation plugin(s)
2023-05-10 14:05:03	641 [main] INFO [ApiListingReferenceScanner] [RRN="] - [STAN="] - Scanning for api listing references
2023-05-10 14:05:03	997 [main] INFO [CachingOperationNameGenerator] [RRN="] - [STAN="] - Generating unique operation named: allModelsUsingGET_1
2023-05-10 14:05:04	018 [main] INFO [DeferredRepositoryInitializationListener] [RRN="] - [STAN="] - Triggering deferred initialization of Spring Data repositories…
2023-05-10 14:05:04	531 [task-1] INFO [JtaPlatformInitiator] [RRN="] - [STAN="] - HHH000490: Using JtaPlatform implementation: [org.hibernate.engine.transaction.jta.platform.internal.NoJtaPlatform]
2023-05-10 14:05:04	544 [task-1] INFO [LocalContainerEntityManagerFactoryBean] [RRN="] - [STAN="] - Initialized JPA EntityManagerFactory for persistence unit 'default'
2023-05-10 14:05:04	993 [main] INFO [DeferredRepositoryInitializationListener] [RRN="] - [STAN="] - Spring Data repositories initialized!
2023-05-10 14:05:05	003 [main] INFO [FederatedServerApplication] [RRN="] - [STAN="] - Started FederatedServerApplication in 7.461 seconds (JVM running for 8.405)
2023-05-10 14:05:07	979 [http-nio-9090-exec-1] INFO [[/]] [RRN="] - [STAN="] - Initializing Spring DispatcherServlet 'dispatcherServlet'
2023-05-10 14:05:07	979 [http-nio-9090-exec-1] INFO [DispatcherServlet] [RRN="] - [STAN="] - Initializing Servlet 'dispatcherServlet'
2023-05-10 14:05:07	991 [http-nio-9090-exec-1] INFO [DispatcherServlet] [RRN="] - [STAN="] - Completed initialization in 12 ms
2023-05-10 14:05:08	632 [http-nio-9090-exec-1] INFO [ServiceController] [RRN="] - [STAN="] - Request received to pull and sync machine learning model from clients @ V1
2023-05-10 14:05:08	632 [http-nio-9090-exec-1] INFO [RestServerServiceImpl] [RRN="] - [STAN="] - Incoming request to pull models from clients.
2023-05-10 14:05:08	924 [http-nio-9090-exec-1] INFO [UnirestUtil] [RRN="] - [STAN="] - POST: params: [admin	admin@123]
2023-05-10 14:05:33	281 [HikariPool-1 housekeeper] DEBUG [HikariPool] [RRN="] - [STAN="] - HikariPool-1 - Pool stats (total=10	active=1	idle=9	waiting=0)
2023-05-10 14:05:33	283 [HikariPool-1 housekeeper] DEBUG [HikariPool] [RRN="] - [STAN="] - HikariPool-1 - Fill pool skipped	pool is at sufficient level.
2023-05-10 14:05:40	535 [http-nio-9090-exec-1] INFO [RestServerServiceImpl] [RRN="] - [STAN="] - client1 - response: {"expiry":"1683795913"	token:"eyJhbGciOiJIUzUxMiJ9.eyJzdWIiOiJhZG1pbnx6ZXJvaW5maW5pdHkiLCJleHAiOjE2ODM3OTU5MTMsImlhdCI6MTY4MzcwOTUxM30.TaPi3H73tY5SuWrQMNbRUb5OwEBTNXVFh4IbtB1-l1qLL2f2OYb_Yryd_LylZJGud0wEHbmVvc4CcFA3-JL4og"}
2023-05-10 14:06:03	284 [HikariPool-1 housekeeper] DEBUG [HikariPool] [RRN="] - [STAN="] - HikariPool-1 - Pool stats (total=10	active=0	idle=10	waiting=0)
2023-05-10 14:06:03	285 [HikariPool-1 housekeeper] DEBUG [HikariPool] [RRN="] - [STAN="] - HikariPool-1 - Fill pool skipped	pool is at sufficient level.
2023-05-10 14:06:33	299 [HikariPool-1 housekeeper] DEBUG [HikariPool] [RRN="] - [STAN="] - HikariPool-1 - Pool stats (total=10	active=0	idle=10	waiting=0)
2023-05-10 14:06:33	299 [HikariPool-1 housekeeper] DEBUG [HikariPool] [RRN="] - [STAN="] - HikariPool-1 - Fill pool skipped	pool is at sufficient level.
2023-05-10 14:07:03	314 [HikariPool-1 housekeeper] DEBUG [HikariPool] [RRN="] - [STAN="] - HikariPool-1 - Pool stats (total=10	active=0	idle=10	waiting=0)
2023-05-10 14:07:03	315 [HikariPool-1 housekeeper] DEBUG [HikariPool] [RRN="] - [STAN="] - HikariPool-1 - Fill pool skipped	pool is at sufficient level.
2023-05-10 14:07:33	324 [HikariPool-1 housekeeper] DEBUG [HikariPool] [RRN="] - [STAN="] - HikariPool-1 - Pool stats (total=10	active=0	idle=10	waiting=0)
2023-05-10 14:07:33	325 [HikariPool-1 housekeeper] DEBUG [HikariPool] [RRN="] - [STAN="] - HikariPool-1 - Fill pool skipped	pool is at sufficient level.
2023-05-10 14:08:03	332 [HikariPool-1 housekeeper] DEBUG [HikariPool] [RRN="] - [STAN="] - HikariPool-1 - Pool stats (total=10	active=0	idle=10	waiting=0)
2023-05-10 14:08:03	332 [HikariPool-1 housekeeper] DEBUG [HikariPool] [RRN="] - [STAN="] - HikariPool-1 - Fill pool skipped	pool is at sufficient level.
2023-05-10 14:08:33	333 [HikariPool-1 housekeeper] DEBUG [HikariPool] [RRN="] - [STAN="] - HikariPool-1 - Pool stats (total=10	active=0	idle=10	waiting=0)
2023-05-10 14:08:33	334 [HikariPool-1 housekeeper] DEBUG [HikariPool] [RRN="] - [STAN="] - HikariPool-1 - Fill pool skipped	pool is at sufficient level.
2023-05-10 14:09:03	349 [HikariPool-1 housekeeper] DEBUG [HikariPool] [RRN="] - [STAN="] - HikariPool-1 - Pool stats (total=10	active=0	idle=10	waiting=0)
2023-05-10 14:09:03	349 [HikariPool-1 housekeeper] DEBUG [HikariPool] [RRN="] - [STAN="] - HikariPool-1 - Fill pool skipped	pool is at sufficient level.
2023-05-10 14:09:33	351 [HikariPool-1 housekeeper] DEBUG [HikariPool] [RRN="] - [STAN="] - HikariPool-1 - Pool stats (total=10	active=0	idle=10	waiting=0)
2023-05-10 14:09:33	351 [HikariPool-1 housekeeper] DEBUG [HikariPool] [RRN="] - [STAN="] - HikariPool-1 - Fill pool skipped	pool is at sufficient level.
2023-05-10 14:10:03	365 [HikariPool-1 housekeeper] DEBUG [HikariPool] [RRN="] - [STAN="] - HikariPool-1 - Pool stats (total=10	active=0	idle=10	waiting=0)
2023-05-10 14:10:03	365 [HikariPool-1 housekeeper] DEBUG [HikariPool] [RRN="] - [STAN="] - HikariPool-1 - Fill pool skipped	pool is at sufficient level.
2023-05-10 14:10:33	367 [HikariPool-1 housekeeper] DEBUG [HikariPool] [RRN="] - [STAN="] - HikariPool-1 - Pool stats (total=10	active=0	idle=10	waiting=0)
2023-05-10 14:10:33	369 [HikariPool-1 housekeeper] DEBUG [HikariPool] [RRN="] - [STAN="] - HikariPool-1 - Fill pool skipped	pool is at sufficient level.
2023-05-10 14:11:03	381 [HikariPool-1 housekeeper] DEBUG [HikariPool] [RRN="] - [STAN="] - HikariPool-1 - Pool stats (total=10	active=0	idle=10	waiting=0)
2023-05-10 14:11:03	383 [HikariPool-1 housekeeper] DEBUG [HikariPool] [RRN="] - [STAN="] - HikariPool-1 - Fill pool skipped	pool is at sufficient level.
2023-05-10 14:11:32	053 [main] INFO [FederatedServerApplication] [RRN="] - [STAN="] - Starting FederatedServerApplication on Hasnain-Rabbani with PID 23776 (E:\Workspace\Eclipse\zeroinfinity\thesis\federated-server\federated-server\target\classes started by hp in E:\Workspace\Eclipse\zeroinfinity\thesis\federated-server\federated-server)
2023-05-10 14:11:32	059 [main] INFO [FederatedServerApplication] [RRN="] - [STAN="] - No active profile set	falling back to default profiles: default
2023-05-10 14:11:33	563 [main] INFO [RepositoryConfigurationDelegate] [RRN="] - [STAN="] - Bootstrapping Spring Data JPA repositories in DEFERRED mode.
2023-05-10 14:11:33	716 [main] INFO [RepositoryConfigurationDelegate] [RRN="] - [STAN="] - Finished Spring Data repository scanning in 137ms. Found 3 JPA repository interfaces.
2023-05-10 14:11:34	090 [main] INFO [EnableEncryptablePropertiesBeanFactoryPostProcessor] [RRN="] - [STAN="] - Post-processing PropertySource instances
2023-05-10 14:11:34	235 [main] INFO [EncryptablePropertySourceConverter] [RRN="] - [STAN="] - Converting PropertySource configurationProperties [org.springframework.boot.context.properties.source.ConfigurationPropertySourcesPropertySource] to AOP Proxy
2023-05-10 14:11:34	235 [main] INFO [EncryptablePropertySourceConverter] [RRN="] - [STAN="] - Converting PropertySource servletConfigInitParams [org.springframework.core.env.PropertySource$StubPropertySource] to EncryptablePropertySourceWrapper
2023-05-10 14:11:34	235 [main] INFO [EncryptablePropertySourceConverter] [RRN="] - [STAN="] - Converting PropertySource servletContextInitParams [org.springframework.core.env.PropertySource$StubPropertySource] to EncryptablePropertySourceWrapper
2023-05-10 14:11:34	235 [main] INFO [EncryptablePropertySourceConverter] [RRN="] - [STAN="] - Converting PropertySource systemProperties [org.springframework.core.env.PropertiesPropertySource] to EncryptableMapPropertySourceWrapper
2023-05-10 14:11:34	235 [main] INFO [EncryptablePropertySourceConverter] [RRN="] - [STAN="] - Converting PropertySource systemEnvironment [org.springframework.boot.env.SystemEnvironmentPropertySourceEnvironmentPostProcessor$OriginAwareSystemEnvironmentPropertySource] to EncryptableSystemEnvironmentPropertySourceWrapper
2023-05-10 14:11:34	235 [main] INFO [EncryptablePropertySourceConverter] [RRN="] - [STAN="] - Converting PropertySource random [org.springframework.boot.env.RandomValuePropertySource] to EncryptablePropertySourceWrapper
2023-05-10 14:11:34	236 [main] INFO [EncryptablePropertySourceConverter] [RRN="] - [STAN="] - Converting PropertySource applicationConfig: [file:./application.yml] [org.springframework.boot.env.OriginTrackedMapPropertySource] to EncryptableMapPropertySourceWrapper
2023-05-10 14:11:34	500 [main] INFO [DefaultLazyPropertyFilter] [RRN="] - [STAN="] - Property Filter custom Bean not found with name 'encryptablePropertyFilter'. Initializing Default Property Filter
2023-05-10 14:11:35	409 [main] INFO [TomcatWebServer] [RRN="] - [STAN="] - Tomcat initialized with port(s): 9090 (http)
2023-05-10 14:11:35	428 [main] INFO [Http11NioProtocol] [RRN="] - [STAN="] - Initializing ProtocolHandler ["http-nio-9090"]
2023-05-10 14:11:35	429 [main] INFO [StandardService] [RRN="] - [STAN="] - Starting service [Tomcat]
2023-05-10 14:11:35	429 [main] INFO [StandardEngine] [RRN="] - [STAN="] - Starting Servlet engine: [Apache Tomcat/9.0.36]
2023-05-10 14:11:35	555 [main] INFO [[/]] [RRN="] - [STAN="] - Initializing Spring embedded WebApplicationContext
2023-05-10 14:11:35	556 [main] INFO [ServletWebServerApplicationContext] [RRN="] - [STAN="] - Root WebApplicationContext: initialization completed in 3427 ms
2023-05-10 14:11:35	564 [main] INFO [DefaultLazyPropertyResolver] [RRN="] - [STAN="] - Property Resolver custom Bean not found with name 'encryptablePropertyResolver'. Initializing Default Property Resolver
2023-05-10 14:11:35	569 [main] INFO [DefaultLazyPropertyDetector] [RRN="] - [STAN="] - Property Detector custom Bean not found with name 'encryptablePropertyDetector'. Initializing Default Property Detector
2023-05-10 14:11:35	718 [main] DEBUG [HikariConfig] [RRN="] - [STAN="] - Driver class com.mysql.cj.jdbc.Driver found in Thread context class loader sun.misc.Launcher$AppClassLoader@18b4aac2
2023-05-10 14:11:35	831 [main] INFO [ThreadPoolTaskExecutor] [RRN="] - [STAN="] - Initializing ExecutorService 'applicationTaskExecutor'
2023-05-10 14:11:35	892 [task-1] INFO [LogHelper] [RRN="] - [STAN="] - HHH000204: Processing PersistenceUnitInfo [name: default]
2023-05-10 14:11:35	950 [main] WARN [JpaBaseConfiguration$JpaWebConfiguration] [RRN="] - [STAN="] - spring.jpa.open-in-view is enabled by default. Therefore	database queries may be performed during view rendering. Explicitly configure spring.jpa.open-in-view to disable this warning
2023-05-10 14:11:36	028 [task-1] INFO [Version] [RRN="] - [STAN="] - HHH000412: Hibernate ORM core version 5.4.17.Final
2023-05-10 14:11:36	315 [task-1] INFO [Version] [RRN="] - [STAN="] - HCANN000001: Hibernate Commons Annotations {5.1.0.Final}
2023-05-10 14:11:36	545 [task-1] DEBUG [HikariConfig] [RRN="] - [STAN="] - HikariPool-1 - configuration:
2023-05-10 14:11:36	547 [task-1] DEBUG [HikariConfig] [RRN="] - [STAN="] - allowPoolSuspension.............false
2023-05-10 14:11:36	548 [task-1] DEBUG [HikariConfig] [RRN="] - [STAN="] - autoCommit......................true
2023-05-10 14:11:36	548 [task-1] DEBUG [HikariConfig] [RRN="] - [STAN="] - catalog.........................none
2023-05-10 14:11:36	548 [task-1] DEBUG [HikariConfig] [RRN="] - [STAN="] - connectionInitSql...............none
2023-05-10 14:11:36	548 [task-1] DEBUG [HikariConfig] [RRN="] - [STAN="] - connectionTestQuery.............none
2023-05-10 14:11:36	548 [task-1] DEBUG [HikariConfig] [RRN="] - [STAN="] - connectionTimeout...............30000
2023-05-10 14:11:36	548 [task-1] DEBUG [HikariConfig] [RRN="] - [STAN="] - dataSource......................none
2023-05-10 14:11:36	548 [task-1] DEBUG [HikariConfig] [RRN="] - [STAN="] - dataSourceClassName.............none
2023-05-10 14:11:36	548 [task-1] DEBUG [HikariConfig] [RRN="] - [STAN="] - dataSourceJNDI..................none
2023-05-10 14:11:36	549 [task-1] DEBUG [HikariConfig] [RRN="] - [STAN="] - dataSourceProperties............{password=<masked>}
2023-05-10 14:11:36	549 [task-1] DEBUG [HikariConfig] [RRN="] - [STAN="] - driverClassName................."com.mysql.cj.jdbc.Driver"
2023-05-10 14:11:36	549 [task-1] DEBUG [HikariConfig] [RRN="] - [STAN="] - exceptionOverrideClassName......none
2023-05-10 14:11:36	549 [task-1] DEBUG [HikariConfig] [RRN="] - [STAN="] - healthCheckProperties...........{}
2023-05-10 14:11:36	549 [task-1] DEBUG [HikariConfig] [RRN="] - [STAN="] - healthCheckRegistry.............none
2023-05-10 14:11:36	549 [task-1] DEBUG [HikariConfig] [RRN="] - [STAN="] - idleTimeout.....................600000
2023-05-10 14:11:36	549 [task-1] DEBUG [HikariConfig] [RRN="] - [STAN="] - initializationFailTimeout.......1
2023-05-10 14:11:36	550 [task-1] DEBUG [HikariConfig] [RRN="] - [STAN="] - isolateInternalQueries..........false
2023-05-10 14:11:36	550 [task-1] DEBUG [HikariConfig] [RRN="] - [STAN="] - jdbcUrl.........................jdbc:mysql://localhost:3306/test
2023-05-10 14:11:36	550 [task-1] DEBUG [HikariConfig] [RRN="] - [STAN="] - leakDetectionThreshold..........0
2023-05-10 14:11:36	550 [task-1] DEBUG [HikariConfig] [RRN="] - [STAN="] - maxLifetime.....................1800000
2023-05-10 14:11:36	550 [task-1] DEBUG [HikariConfig] [RRN="] - [STAN="] - maximumPoolSize.................10
2023-05-10 14:11:36	550 [task-1] DEBUG [HikariConfig] [RRN="] - [STAN="] - metricRegistry..................none
2023-05-10 14:11:36	550 [task-1] DEBUG [HikariConfig] [RRN="] - [STAN="] - metricsTrackerFactory...........none
2023-05-10 14:11:36	550 [task-1] DEBUG [HikariConfig] [RRN="] - [STAN="] - minimumIdle.....................10
2023-05-10 14:11:36	550 [task-1] DEBUG [HikariConfig] [RRN="] - [STAN="] - password........................<masked>
2023-05-10 14:11:36	550 [task-1] DEBUG [HikariConfig] [RRN="] - [STAN="] - poolName........................"HikariPool-1"
2023-05-10 14:11:36	551 [task-1] DEBUG [HikariConfig] [RRN="] - [STAN="] - readOnly........................false
2023-05-10 14:11:36	551 [task-1] DEBUG [HikariConfig] [RRN="] - [STAN="] - registerMbeans..................false
2023-05-10 14:11:36	551 [task-1] DEBUG [HikariConfig] [RRN="] - [STAN="] - scheduledExecutor...............none
2023-05-10 14:11:36	551 [task-1] DEBUG [HikariConfig] [RRN="] - [STAN="] - schema..........................none
2023-05-10 14:11:36	551 [task-1] DEBUG [HikariConfig] [RRN="] - [STAN="] - threadFactory...................internal
2023-05-10 14:11:36	551 [task-1] DEBUG [HikariConfig] [RRN="] - [STAN="] - transactionIsolation............default
2023-05-10 14:11:36	551 [task-1] DEBUG [HikariConfig] [RRN="] - [STAN="] - username........................"root"
2023-05-10 14:11:36	551 [task-1] DEBUG [HikariConfig] [RRN="] - [STAN="] - validationTimeout...............5000
2023-05-10 14:11:36	551 [task-1] INFO [HikariDataSource] [RRN="] - [STAN="] - HikariPool-1 - Starting...
2023-05-10 14:11:36	680 [main] INFO [DefaultSecurityFilterChain] [RRN="] - [STAN="] - Creating filter chain: Ant [pattern='/v2/api-docs']	[]
2023-05-10 14:11:36	680 [main] INFO [DefaultSecurityFilterChain] [RRN="] - [STAN="] - Creating filter chain: Ant [pattern='/configuration/ui']	[]
2023-05-10 14:11:36	680 [main] INFO [DefaultSecurityFilterChain] [RRN="] - [STAN="] - Creating filter chain: Ant [pattern='/swagger-resources/**']	[]
2023-05-10 14:11:36	681 [main] INFO [DefaultSecurityFilterChain] [RRN="] - [STAN="] - Creating filter chain: Ant [pattern='/configuration/**']	[]
2023-05-10 14:11:36	681 [main] INFO [DefaultSecurityFilterChain] [RRN="] - [STAN="] - Creating filter chain: Ant [pattern='/swagger-ui.html']	[]
2023-05-10 14:11:36	681 [main] INFO [DefaultSecurityFilterChain] [RRN="] - [STAN="] - Creating filter chain: Ant [pattern='/webjars/**']	[]
2023-05-10 14:11:36	762 [main] INFO [PropertySourcedRequestMappingHandlerMapping] [RRN="] - [STAN="] - Mapped URL path [/v2/api-docs] onto method [springfox.documentation.swagger2.web.Swagger2Controller#getDocumentation(String	HttpServletRequest)]
2023-05-10 14:11:36	897 [task-1] DEBUG [HikariPool] [RRN="] - [STAN="] - HikariPool-1 - Added connection com.mysql.cj.jdbc.ConnectionImpl@14013274
2023-05-10 14:11:36	901 [task-1] INFO [HikariDataSource] [RRN="] - [STAN="] - HikariPool-1 - Start completed.
2023-05-10 14:11:36	958 [task-1] INFO [Dialect] [RRN="] - [STAN="] - HHH000400: Using dialect: org.hibernate.dialect.MySQL8Dialect
2023-05-10 14:11:36	982 [main] INFO [DefaultSecurityFilterChain] [RRN="] - [STAN="] - Creating filter chain: any request	[org.springframework.security.web.context.request.async.WebAsyncManagerIntegrationFilter@4bbf20d1	org.springframework.security.web.context.SecurityContextPersistenceFilter@6335f04a	org.springframework.security.web.header.HeaderWriterFilter@7ab2ba47	org.springframework.web.filter.CorsFilter@6fced25c	org.springframework.security.web.authentication.logout.LogoutFilter@45297e7	com.zeroinfinity.federatedserver.config.JwtRequestFilter@236c098	org.springframework.security.web.savedrequest.RequestCacheAwareFilter@1f26b992	org.springframework.security.web.servletapi.SecurityContextHolderAwareRequestFilter@7686f701	org.springframework.security.web.authentication.AnonymousAuthenticationFilter@3cf4dec7	org.springframework.security.web.session.SessionManagementFilter@329b331f	org.springframework.security.web.access.ExceptionTranslationFilter@285bf5ac	org.springframework.security.web.access.intercept.FilterSecurityInterceptor@6ac756b]
2023-05-10 14:11:37	012 [HikariPool-1 housekeeper] DEBUG [HikariPool] [RRN="] - [STAN="] - HikariPool-1 - Pool stats (total=1	active=1	idle=0	waiting=0)
2023-05-10 14:11:37	018 [HikariPool-1 connection adder] DEBUG [HikariPool] [RRN="] - [STAN="] - HikariPool-1 - Added connection com.mysql.cj.jdbc.ConnectionImpl@4017c313
2023-05-10 14:11:37	023 [HikariPool-1 connection adder] DEBUG [HikariPool] [RRN="] - [STAN="] - HikariPool-1 - Added connection com.mysql.cj.jdbc.ConnectionImpl@12ac928
2023-05-10 14:11:37	026 [HikariPool-1 connection adder] DEBUG [HikariPool] [RRN="] - [STAN="] - HikariPool-1 - Added connection com.mysql.cj.jdbc.ConnectionImpl@30618dc2
2023-05-10 14:11:37	032 [HikariPool-1 connection adder] DEBUG [HikariPool] [RRN="] - [STAN="] - HikariPool-1 - Added connection com.mysql.cj.jdbc.ConnectionImpl@61053667
2023-05-10 14:11:37	036 [HikariPool-1 connection adder] DEBUG [HikariPool] [RRN="] - [STAN="] - HikariPool-1 - Added connection com.mysql.cj.jdbc.ConnectionImpl@156cbf6b
2023-05-10 14:11:37	041 [HikariPool-1 connection adder] DEBUG [HikariPool] [RRN="] - [STAN="] - HikariPool-1 - Added connection com.mysql.cj.jdbc.ConnectionImpl@654babc3
2023-05-10 14:11:37	048 [HikariPool-1 connection adder] DEBUG [HikariPool] [RRN="] - [STAN="] - HikariPool-1 - Added connection com.mysql.cj.jdbc.ConnectionImpl@784ecba3
2023-05-10 14:11:37	052 [HikariPool-1 connection adder] DEBUG [HikariPool] [RRN="] - [STAN="] - HikariPool-1 - Added connection com.mysql.cj.jdbc.ConnectionImpl@33d38953
2023-05-10 14:11:37	055 [HikariPool-1 connection adder] DEBUG [HikariPool] [RRN="] - [STAN="] - HikariPool-1 - Added connection com.mysql.cj.jdbc.ConnectionImpl@66d89203
2023-05-10 14:11:37	056 [HikariPool-1 connection adder] DEBUG [HikariPool] [RRN="] - [STAN="] - HikariPool-1 - After adding stats (total=10	active=1	idle=9	waiting=0)
2023-05-10 14:11:37	457 [main] INFO [Http11NioProtocol] [RRN="] - [STAN="] - Starting ProtocolHandler ["http-nio-9090"]
2023-05-10 14:11:37	496 [main] INFO [TomcatWebServer] [RRN="] - [STAN="] - Tomcat started on port(s): 9090 (http) with context path ''
2023-05-10 14:11:37	497 [main] INFO [DocumentationPluginsBootstrapper] [RRN="] - [STAN="] - Context refreshed
2023-05-10 14:11:37	563 [main] INFO [DocumentationPluginsBootstrapper] [RRN="] - [STAN="] - Found 1 custom documentation plugin(s)
2023-05-10 14:11:37	650 [main] INFO [ApiListingReferenceScanner] [RRN="] - [STAN="] - Scanning for api listing references
2023-05-10 14:11:38	239 [main] INFO [CachingOperationNameGenerator] [RRN="] - [STAN="] - Generating unique operation named: allModelsUsingGET_1
2023-05-10 14:11:38	265 [main] INFO [DeferredRepositoryInitializationListener] [RRN="] - [STAN="] - Triggering deferred initialization of Spring Data repositories…
2023-05-10 14:11:38	822 [task-1] INFO [JtaPlatformInitiator] [RRN="] - [STAN="] - HHH000490: Using JtaPlatform implementation: [org.hibernate.engine.transaction.jta.platform.internal.NoJtaPlatform]
2023-05-10 14:11:38	838 [task-1] INFO [LocalContainerEntityManagerFactoryBean] [RRN="] - [STAN="] - Initialized JPA EntityManagerFactory for persistence unit 'default'
2023-05-10 14:11:39	394 [main] INFO [DeferredRepositoryInitializationListener] [RRN="] - [STAN="] - Spring Data repositories initialized!
2023-05-10 14:11:39	402 [main] INFO [FederatedServerApplication] [RRN="] - [STAN="] - Started FederatedServerApplication in 8.074 seconds (JVM running for 8.814)
2023-05-10 14:12:07	027 [HikariPool-1 housekeeper] DEBUG [HikariPool] [RRN="] - [STAN="] - HikariPool-1 - Pool stats (total=10	active=0	idle=10	waiting=0)
2023-05-10 14:12:07	027 [HikariPool-1 housekeeper] DEBUG [HikariPool] [RRN="] - [STAN="] - HikariPool-1 - Fill pool skipped	pool is at sufficient level.
2023-05-10 14:12:08	815 [http-nio-9090-exec-1] INFO [[/]] [RRN="] - [STAN="] - Initializing Spring DispatcherServlet 'dispatcherServlet'
2023-05-10 14:12:08	815 [http-nio-9090-exec-1] INFO [DispatcherServlet] [RRN="] - [STAN="] - Initializing Servlet 'dispatcherServlet'
2023-05-10 14:12:08	826 [http-nio-9090-exec-1] INFO [DispatcherServlet] [RRN="] - [STAN="] - Completed initialization in 11 ms
2023-05-10 14:12:09	247 [http-nio-9090-exec-1] INFO [ServiceController] [RRN="] - [STAN="] - Request received to pull and sync machine learning model from clients @ V1
2023-05-10 14:12:09	247 [http-nio-9090-exec-1] INFO [RestServerServiceImpl] [RRN="] - [STAN="] - Incoming request to pull models from clients.
2023-05-10 14:12:09	483 [http-nio-9090-exec-1] INFO [UnirestUtil] [RRN="] - [STAN="] - POST: params: [admin	admin@123]
2023-05-10 14:12:12	790 [http-nio-9090-exec-1] INFO [RestServerServiceImpl] [RRN="] - [STAN="] - client1 - token: null - expiry: 1683796332
2023-05-10 14:12:20	955 [http-nio-9090-exec-2] INFO [ServiceController] [RRN="] - [STAN="] - Request received to pull and sync machine learning model from clients @ V1
2023-05-10 14:12:20	955 [http-nio-9090-exec-2] INFO [RestServerServiceImpl] [RRN="] - [STAN="] - Incoming request to pull models from clients.
2023-05-10 14:12:20	957 [http-nio-9090-exec-2] INFO [UnirestUtil] [RRN="] - [STAN="] - POST: params: [admin	admin@123]
2023-05-10 14:12:37	030 [HikariPool-1 housekeeper] DEBUG [HikariPool] [RRN="] - [STAN="] - HikariPool-1 - Pool stats (total=10	active=1	idle=9	waiting=0)
2023-05-10 14:12:37	031 [HikariPool-1 housekeeper] DEBUG [HikariPool] [RRN="] - [STAN="] - HikariPool-1 - Fill pool skipped	pool is at sufficient level.
2023-05-10 14:12:47	533 [http-nio-9090-exec-2] INFO [RestServerServiceImpl] [RRN="] - [STAN="] - client1 - token: null - expiry: 1683796342
2023-05-10 14:13:07	043 [HikariPool-1 housekeeper] DEBUG [HikariPool] [RRN="] - [STAN="] - HikariPool-1 - Pool stats (total=10	active=0	idle=10	waiting=0)
2023-05-10 14:13:07	044 [HikariPool-1 housekeeper] DEBUG [HikariPool] [RRN="] - [STAN="] - HikariPool-1 - Fill pool skipped	pool is at sufficient level.
2023-05-10 14:13:35	479 [http-nio-9090-exec-5] INFO [ServiceController] [RRN="] - [STAN="] - Request received to pull and sync machine learning model from clients @ V1
2023-05-10 14:13:35	479 [http-nio-9090-exec-5] INFO [RestServerServiceImpl] [RRN="] - [STAN="] - Incoming request to pull models from clients.
2023-05-10 14:13:35	483 [http-nio-9090-exec-5] INFO [UnirestUtil] [RRN="] - [STAN="] - POST: params: [admin	admin@123]
2023-05-10 14:13:37	048 [HikariPool-1 housekeeper] DEBUG [HikariPool] [RRN="] - [STAN="] - HikariPool-1 - Pool stats (total=10	active=1	idle=9	waiting=0)
2023-05-10 14:13:37	048 [HikariPool-1 housekeeper] DEBUG [HikariPool] [RRN="] - [STAN="] - HikariPool-1 - Fill pool skipped	pool is at sufficient level.
2023-05-10 14:14:07	062 [HikariPool-1 housekeeper] DEBUG [HikariPool] [RRN="] - [STAN="] - HikariPool-1 - Pool stats (total=10	active=1	idle=9	waiting=0)
2023-05-10 14:14:07	063 [HikariPool-1 housekeeper] DEBUG [HikariPool] [RRN="] - [STAN="] - HikariPool-1 - Fill pool skipped	pool is at sufficient level.
2023-05-10 14:14:37	077 [HikariPool-1 housekeeper] DEBUG [HikariPool] [RRN="] - [STAN="] - HikariPool-1 - Pool stats (total=10	active=1	idle=9	waiting=0)
2023-05-10 14:14:37	077 [HikariPool-1 housekeeper] DEBUG [HikariPool] [RRN="] - [STAN="] - HikariPool-1 - Fill pool skipped	pool is at sufficient level.
2023-05-10 14:14:40	162 [http-nio-9090-exec-5] INFO [RestServerServiceImpl] [RRN="] - [STAN="] - client1 - token: null - expiry: 1683796417
2023-05-10 14:15:37	867 [main] INFO [FederatedServerApplication] [RRN="] - [STAN="] - Starting FederatedServerApplication on Hasnain-Rabbani with PID 21112 (E:\Workspace\Eclipse\zeroinfinity\thesis\federated-server\federated-server\target\classes started by hp in E:\Workspace\Eclipse\zeroinfinity\thesis\federated-server\federated-server)
2023-05-10 14:15:37	870 [main] INFO [FederatedServerApplication] [RRN="] - [STAN="] - No active profile set	falling back to default profiles: default
2023-05-10 14:15:38	881 [main] INFO [RepositoryConfigurationDelegate] [RRN="] - [STAN="] - Bootstrapping Spring Data JPA repositories in DEFERRED mode.
2023-05-10 14:15:38	947 [main] INFO [RepositoryConfigurationDelegate] [RRN="] - [STAN="] - Finished Spring Data repository scanning in 58ms. Found 3 JPA repository interfaces.
2023-05-10 14:15:39	189 [main] INFO [EnableEncryptablePropertiesBeanFactoryPostProcessor] [RRN="] - [STAN="] - Post-processing PropertySource instances
2023-05-10 14:15:39	288 [main] INFO [EncryptablePropertySourceConverter] [RRN="] - [STAN="] - Converting PropertySource configurationProperties [org.springframework.boot.context.properties.source.ConfigurationPropertySourcesPropertySource] to AOP Proxy
2023-05-10 14:15:39	288 [main] INFO [EncryptablePropertySourceConverter] [RRN="] - [STAN="] - Converting PropertySource servletConfigInitParams [org.springframework.core.env.PropertySource$StubPropertySource] to EncryptablePropertySourceWrapper
2023-05-10 14:15:39	288 [main] INFO [EncryptablePropertySourceConverter] [RRN="] - [STAN="] - Converting PropertySource servletContextInitParams [org.springframework.core.env.PropertySource$StubPropertySource] to EncryptablePropertySourceWrapper
2023-05-10 14:15:39	288 [main] INFO [EncryptablePropertySourceConverter] [RRN="] - [STAN="] - Converting PropertySource systemProperties [org.springframework.core.env.PropertiesPropertySource] to EncryptableMapPropertySourceWrapper
2023-05-10 14:15:39	289 [main] INFO [EncryptablePropertySourceConverter] [RRN="] - [STAN="] - Converting PropertySource systemEnvironment [org.springframework.boot.env.SystemEnvironmentPropertySourceEnvironmentPostProcessor$OriginAwareSystemEnvironmentPropertySource] to EncryptableSystemEnvironmentPropertySourceWrapper
2023-05-10 14:15:39	289 [main] INFO [EncryptablePropertySourceConverter] [RRN="] - [STAN="] - Converting PropertySource random [org.springframework.boot.env.RandomValuePropertySource] to EncryptablePropertySourceWrapper
2023-05-10 14:15:39	289 [main] INFO [EncryptablePropertySourceConverter] [RRN="] - [STAN="] - Converting PropertySource applicationConfig: [file:./application.yml] [org.springframework.boot.env.OriginTrackedMapPropertySource] to EncryptableMapPropertySourceWrapper
2023-05-10 14:15:39	457 [main] INFO [DefaultLazyPropertyFilter] [RRN="] - [STAN="] - Property Filter custom Bean not found with name 'encryptablePropertyFilter'. Initializing Default Property Filter
2023-05-10 14:15:40	233 [main] INFO [TomcatWebServer] [RRN="] - [STAN="] - Tomcat initialized with port(s): 9090 (http)
2023-05-10 14:15:40	242 [main] INFO [Http11NioProtocol] [RRN="] - [STAN="] - Initializing ProtocolHandler ["http-nio-9090"]
2023-05-10 14:15:40	243 [main] INFO [StandardService] [RRN="] - [STAN="] - Starting service [Tomcat]
2023-05-10 14:15:40	243 [main] INFO [StandardEngine] [RRN="] - [STAN="] - Starting Servlet engine: [Apache Tomcat/9.0.36]
2023-05-10 14:15:40	332 [main] INFO [[/]] [RRN="] - [STAN="] - Initializing Spring embedded WebApplicationContext
2023-05-10 14:15:40	333 [main] INFO [ServletWebServerApplicationContext] [RRN="] - [STAN="] - Root WebApplicationContext: initialization completed in 2385 ms
2023-05-10 14:15:40	338 [main] INFO [DefaultLazyPropertyResolver] [RRN="] - [STAN="] - Property Resolver custom Bean not found with name 'encryptablePropertyResolver'. Initializing Default Property Resolver
2023-05-10 14:15:40	343 [main] INFO [DefaultLazyPropertyDetector] [RRN="] - [STAN="] - Property Detector custom Bean not found with name 'encryptablePropertyDetector'. Initializing Default Property Detector
2023-05-10 14:15:40	456 [main] DEBUG [HikariConfig] [RRN="] - [STAN="] - Driver class com.mysql.cj.jdbc.Driver found in Thread context class loader sun.misc.Launcher$AppClassLoader@73d16e93
2023-05-10 14:15:40	546 [main] INFO [ThreadPoolTaskExecutor] [RRN="] - [STAN="] - Initializing ExecutorService 'applicationTaskExecutor'
2023-05-10 14:15:40	593 [task-1] INFO [LogHelper] [RRN="] - [STAN="] - HHH000204: Processing PersistenceUnitInfo [name: default]
2023-05-10 14:15:40	637 [main] WARN [JpaBaseConfiguration$JpaWebConfiguration] [RRN="] - [STAN="] - spring.jpa.open-in-view is enabled by default. Therefore	database queries may be performed during view rendering. Explicitly configure spring.jpa.open-in-view to disable this warning
2023-05-10 14:15:40	669 [task-1] INFO [Version] [RRN="] - [STAN="] - HHH000412: Hibernate ORM core version 5.4.17.Final
2023-05-10 14:15:40	858 [task-1] INFO [Version] [RRN="] - [STAN="] - HCANN000001: Hibernate Commons Annotations {5.1.0.Final}
2023-05-10 14:15:41	018 [task-1] DEBUG [HikariConfig] [RRN="] - [STAN="] - HikariPool-1 - configuration:
2023-05-10 14:15:41	020 [task-1] DEBUG [HikariConfig] [RRN="] - [STAN="] - allowPoolSuspension.............false
2023-05-10 14:15:41	020 [task-1] DEBUG [HikariConfig] [RRN="] - [STAN="] - autoCommit......................true
2023-05-10 14:15:41	020 [task-1] DEBUG [HikariConfig] [RRN="] - [STAN="] - catalog.........................none
2023-05-10 14:15:41	020 [task-1] DEBUG [HikariConfig] [RRN="] - [STAN="] - connectionInitSql...............none
2023-05-10 14:15:41	020 [task-1] DEBUG [HikariConfig] [RRN="] - [STAN="] - connectionTestQuery.............none
2023-05-10 14:15:41	020 [task-1] DEBUG [HikariConfig] [RRN="] - [STAN="] - connectionTimeout...............30000
2023-05-10 14:15:41	020 [task-1] DEBUG [HikariConfig] [RRN="] - [STAN="] - dataSource......................none
2023-05-10 14:15:41	020 [task-1] DEBUG [HikariConfig] [RRN="] - [STAN="] - dataSourceClassName.............none
2023-05-10 14:15:41	020 [task-1] DEBUG [HikariConfig] [RRN="] - [STAN="] - dataSourceJNDI..................none
2023-05-10 14:15:41	020 [task-1] DEBUG [HikariConfig] [RRN="] - [STAN="] - dataSourceProperties............{password=<masked>}
2023-05-10 14:15:41	021 [task-1] DEBUG [HikariConfig] [RRN="] - [STAN="] - driverClassName................."com.mysql.cj.jdbc.Driver"
2023-05-10 14:15:41	021 [task-1] DEBUG [HikariConfig] [RRN="] - [STAN="] - exceptionOverrideClassName......none
2023-05-10 14:15:41	021 [task-1] DEBUG [HikariConfig] [RRN="] - [STAN="] - healthCheckProperties...........{}
2023-05-10 14:15:41	021 [task-1] DEBUG [HikariConfig] [RRN="] - [STAN="] - healthCheckRegistry.............none
2023-05-10 14:15:41	021 [task-1] DEBUG [HikariConfig] [RRN="] - [STAN="] - idleTimeout.....................600000
2023-05-10 14:15:41	021 [task-1] DEBUG [HikariConfig] [RRN="] - [STAN="] - initializationFailTimeout.......1
2023-05-10 14:15:41	021 [task-1] DEBUG [HikariConfig] [RRN="] - [STAN="] - isolateInternalQueries..........false
2023-05-10 14:15:41	021 [task-1] DEBUG [HikariConfig] [RRN="] - [STAN="] - jdbcUrl.........................jdbc:mysql://localhost:3306/test
2023-05-10 14:15:41	021 [task-1] DEBUG [HikariConfig] [RRN="] - [STAN="] - leakDetectionThreshold..........0
2023-05-10 14:15:41	022 [task-1] DEBUG [HikariConfig] [RRN="] - [STAN="] - maxLifetime.....................1800000
2023-05-10 14:15:41	022 [task-1] DEBUG [HikariConfig] [RRN="] - [STAN="] - maximumPoolSize.................10
2023-05-10 14:15:41	022 [task-1] DEBUG [HikariConfig] [RRN="] - [STAN="] - metricRegistry..................none
2023-05-10 14:15:41	022 [task-1] DEBUG [HikariConfig] [RRN="] - [STAN="] - metricsTrackerFactory...........none
2023-05-10 14:15:41	022 [task-1] DEBUG [HikariConfig] [RRN="] - [STAN="] - minimumIdle.....................10
2023-05-10 14:15:41	022 [task-1] DEBUG [HikariConfig] [RRN="] - [STAN="] - password........................<masked>
2023-05-10 14:15:41	022 [task-1] DEBUG [HikariConfig] [RRN="] - [STAN="] - poolName........................"HikariPool-1"
2023-05-10 14:15:41	022 [task-1] DEBUG [HikariConfig] [RRN="] - [STAN="] - readOnly........................false
2023-05-10 14:15:41	022 [task-1] DEBUG [HikariConfig] [RRN="] - [STAN="] - registerMbeans..................false
2023-05-10 14:15:41	022 [task-1] DEBUG [HikariConfig] [RRN="] - [STAN="] - scheduledExecutor...............none
2023-05-10 14:15:41	022 [task-1] DEBUG [HikariConfig] [RRN="] - [STAN="] - schema..........................none
2023-05-10 14:15:41	022 [task-1] DEBUG [HikariConfig] [RRN="] - [STAN="] - threadFactory...................internal
2023-05-10 14:15:41	022 [task-1] DEBUG [HikariConfig] [RRN="] - [STAN="] - transactionIsolation............default
2023-05-10 14:15:41	023 [task-1] DEBUG [HikariConfig] [RRN="] - [STAN="] - username........................"root"
2023-05-10 14:15:41	023 [task-1] DEBUG [HikariConfig] [RRN="] - [STAN="] - validationTimeout...............5000
2023-05-10 14:15:41	023 [task-1] INFO [HikariDataSource] [RRN="] - [STAN="] - HikariPool-1 - Starting...
2023-05-10 14:15:41	203 [main] INFO [DefaultSecurityFilterChain] [RRN="] - [STAN="] - Creating filter chain: Ant [pattern='/v2/api-docs']	[]
2023-05-10 14:15:41	203 [main] INFO [DefaultSecurityFilterChain] [RRN="] - [STAN="] - Creating filter chain: Ant [pattern='/configuration/ui']	[]
2023-05-10 14:15:41	203 [main] INFO [DefaultSecurityFilterChain] [RRN="] - [STAN="] - Creating filter chain: Ant [pattern='/swagger-resources/**']	[]
2023-05-10 14:15:41	203 [main] INFO [DefaultSecurityFilterChain] [RRN="] - [STAN="] - Creating filter chain: Ant [pattern='/configuration/**']	[]
2023-05-10 14:15:41	203 [main] INFO [DefaultSecurityFilterChain] [RRN="] - [STAN="] - Creating filter chain: Ant [pattern='/swagger-ui.html']	[]
2023-05-10 14:15:41	203 [main] INFO [DefaultSecurityFilterChain] [RRN="] - [STAN="] - Creating filter chain: Ant [pattern='/webjars/**']	[]
2023-05-10 14:15:41	248 [task-1] DEBUG [HikariPool] [RRN="] - [STAN="] - HikariPool-1 - Added connection com.mysql.cj.jdbc.ConnectionImpl@ea3d378
2023-05-10 14:15:41	250 [task-1] INFO [HikariDataSource] [RRN="] - [STAN="] - HikariPool-1 - Start completed.
2023-05-10 14:15:41	255 [main] INFO [PropertySourcedRequestMappingHandlerMapping] [RRN="] - [STAN="] - Mapped URL path [/v2/api-docs] onto method [springfox.documentation.swagger2.web.Swagger2Controller#getDocumentation(String	HttpServletRequest)]
2023-05-10 14:15:41	281 [task-1] INFO [Dialect] [RRN="] - [STAN="] - HHH000400: Using dialect: org.hibernate.dialect.MySQL8Dialect
2023-05-10 14:15:41	352 [HikariPool-1 housekeeper] DEBUG [HikariPool] [RRN="] - [STAN="] - HikariPool-1 - Pool stats (total=1	active=1	idle=0	waiting=0)
2023-05-10 14:15:41	360 [HikariPool-1 connection adder] DEBUG [HikariPool] [RRN="] - [STAN="] - HikariPool-1 - Added connection com.mysql.cj.jdbc.ConnectionImpl@17f04ca6
2023-05-10 14:15:41	364 [HikariPool-1 connection adder] DEBUG [HikariPool] [RRN="] - [STAN="] - HikariPool-1 - Added connection com.mysql.cj.jdbc.ConnectionImpl@56cd469d
2023-05-10 14:15:41	368 [HikariPool-1 connection adder] DEBUG [HikariPool] [RRN="] - [STAN="] - HikariPool-1 - Added connection com.mysql.cj.jdbc.ConnectionImpl@67513205
2023-05-10 14:15:41	371 [HikariPool-1 connection adder] DEBUG [HikariPool] [RRN="] - [STAN="] - HikariPool-1 - Added connection com.mysql.cj.jdbc.ConnectionImpl@36e2b9d2
2023-05-10 14:15:41	375 [HikariPool-1 connection adder] DEBUG [HikariPool] [RRN="] - [STAN="] - HikariPool-1 - Added connection com.mysql.cj.jdbc.ConnectionImpl@244cfd25
2023-05-10 14:15:41	379 [HikariPool-1 connection adder] DEBUG [HikariPool] [RRN="] - [STAN="] - HikariPool-1 - Added connection com.mysql.cj.jdbc.ConnectionImpl@32ace381
2023-05-10 14:15:41	383 [HikariPool-1 connection adder] DEBUG [HikariPool] [RRN="] - [STAN="] - HikariPool-1 - Added connection com.mysql.cj.jdbc.ConnectionImpl@2c8e1f6b
2023-05-10 14:15:41	387 [HikariPool-1 connection adder] DEBUG [HikariPool] [RRN="] - [STAN="] - HikariPool-1 - Added connection com.mysql.cj.jdbc.ConnectionImpl@2743220a
2023-05-10 14:15:41	392 [main] INFO [DefaultSecurityFilterChain] [RRN="] - [STAN="] - Creating filter chain: any request	[org.springframework.security.web.context.request.async.WebAsyncManagerIntegrationFilter@3bfae028	org.springframework.security.web.context.SecurityContextPersistenceFilter@d7bbf12	org.springframework.security.web.header.HeaderWriterFilter@461c3709	org.springframework.web.filter.CorsFilter@1775c4e7	org.springframework.security.web.authentication.logout.LogoutFilter@9b23822	com.zeroinfinity.federatedserver.config.JwtRequestFilter@4bc33720	org.springframework.security.web.savedrequest.RequestCacheAwareFilter@5f7eee96	org.springframework.security.web.servletapi.SecurityContextHolderAwareRequestFilter@3f6f3cc	org.springframework.security.web.authentication.AnonymousAuthenticationFilter@47829d6d	org.springframework.security.web.session.SessionManagementFilter@6435fa1c	org.springframework.security.web.access.ExceptionTranslationFilter@40ef0af8	org.springframework.security.web.access.intercept.FilterSecurityInterceptor@3d8d17a3]
2023-05-10 14:15:41	392 [HikariPool-1 connection adder] DEBUG [HikariPool] [RRN="] - [STAN="] - HikariPool-1 - Added connection com.mysql.cj.jdbc.ConnectionImpl@5532758a
2023-05-10 14:15:41	392 [HikariPool-1 connection adder] DEBUG [HikariPool] [RRN="] - [STAN="] - HikariPool-1 - After adding stats (total=10	active=0	idle=10	waiting=0)
2023-05-10 14:15:41	673 [main] INFO [Http11NioProtocol] [RRN="] - [STAN="] - Starting ProtocolHandler ["http-nio-9090"]
2023-05-10 14:15:41	701 [main] INFO [TomcatWebServer] [RRN="] - [STAN="] - Tomcat started on port(s): 9090 (http) with context path ''
2023-05-10 14:15:41	701 [main] INFO [DocumentationPluginsBootstrapper] [RRN="] - [STAN="] - Context refreshed
2023-05-10 14:15:41	729 [main] INFO [DocumentationPluginsBootstrapper] [RRN="] - [STAN="] - Found 1 custom documentation plugin(s)
2023-05-10 14:15:41	768 [main] INFO [ApiListingReferenceScanner] [RRN="] - [STAN="] - Scanning for api listing references
2023-05-10 14:15:42	062 [main] INFO [CachingOperationNameGenerator] [RRN="] - [STAN="] - Generating unique operation named: allModelsUsingGET_1
2023-05-10 14:15:42	079 [main] INFO [DeferredRepositoryInitializationListener] [RRN="] - [STAN="] - Triggering deferred initialization of Spring Data repositories…
2023-05-10 14:15:42	391 [task-1] INFO [JtaPlatformInitiator] [RRN="] - [STAN="] - HHH000490: Using JtaPlatform implementation: [org.hibernate.engine.transaction.jta.platform.internal.NoJtaPlatform]
2023-05-10 14:15:42	403 [task-1] INFO [LocalContainerEntityManagerFactoryBean] [RRN="] - [STAN="] - Initialized JPA EntityManagerFactory for persistence unit 'default'
2023-05-10 14:15:42	782 [main] INFO [DeferredRepositoryInitializationListener] [RRN="] - [STAN="] - Spring Data repositories initialized!
2023-05-10 14:15:42	792 [main] INFO [FederatedServerApplication] [RRN="] - [STAN="] - Started FederatedServerApplication in 5.428 seconds (JVM running for 5.818)
2023-05-10 14:15:48	542 [http-nio-9090-exec-2] INFO [[/]] [RRN="] - [STAN="] - Initializing Spring DispatcherServlet 'dispatcherServlet'
2023-05-10 14:15:48	542 [http-nio-9090-exec-2] INFO [DispatcherServlet] [RRN="] - [STAN="] - Initializing Servlet 'dispatcherServlet'
2023-05-10 14:15:48	553 [http-nio-9090-exec-2] INFO [DispatcherServlet] [RRN="] - [STAN="] - Completed initialization in 11 ms
2023-05-10 14:15:48	970 [http-nio-9090-exec-2] INFO [ServiceController] [RRN="] - [STAN="] - Request received to pull and sync machine learning model from clients @ V1
2023-05-10 14:15:48	971 [http-nio-9090-exec-2] INFO [RestServerServiceImpl] [RRN="] - [STAN="] - Incoming request to pull models from clients.
2023-05-10 14:15:49	179 [http-nio-9090-exec-2] INFO [UnirestUtil] [RRN="] - [STAN="] - POST: params: [admin	admin@123]
2023-05-10 14:15:49	458 [http-nio-9090-exec-2] INFO [RestServerServiceImpl] [RRN="] - [STAN="] - client1 - token: null - expiry: 1683796549
2023-05-10 14:16:11	368 [HikariPool-1 housekeeper] DEBUG [HikariPool] [RRN="] - [STAN="] - HikariPool-1 - Pool stats (total=10	active=0	idle=10	waiting=0)
2023-05-10 14:16:11	369 [HikariPool-1 housekeeper] DEBUG [HikariPool] [RRN="] - [STAN="] - HikariPool-1 - Fill pool skipped	pool is at sufficient level.
2023-05-10 14:16:18	537 [http-nio-9090-exec-3] INFO [ServiceController] [RRN="] - [STAN="] - Request received to pull and sync machine learning model from clients @ V1
2023-05-10 14:16:18	537 [http-nio-9090-exec-3] INFO [RestServerServiceImpl] [RRN="] - [STAN="] - Incoming request to pull models from clients.
2023-05-10 14:16:18	540 [http-nio-9090-exec-3] INFO [UnirestUtil] [RRN="] - [STAN="] - POST: params: [admin	admin@123]
2023-05-10 14:16:18	615 [http-nio-9090-exec-3] INFO [RestServerServiceImpl] [RRN="] - [STAN="] - client1 - token: null - expiry: 1683796578
2023-05-10 14:16:31	335 [http-nio-9090-exec-6] INFO [ServiceController] [RRN="] - [STAN="] - Request received to pull and sync machine learning model from clients @ V1
2023-05-10 14:16:31	335 [http-nio-9090-exec-6] INFO [RestServerServiceImpl] [RRN="] - [STAN="] - Incoming request to pull models from clients.
2023-05-10 14:16:31	338 [http-nio-9090-exec-6] INFO [UnirestUtil] [RRN="] - [STAN="] - POST: params: [admin	admin@123]
2023-05-10 14:16:31	413 [http-nio-9090-exec-6] INFO [RestServerServiceImpl] [RRN="] - [STAN="] - client1 - token: null - expiry: 1683796591
2023-05-10 14:16:44	312 [main] INFO [FederatedServerApplication] [RRN="] - [STAN="] - Starting FederatedServerApplication on Hasnain-Rabbani with PID 6724 (E:\Workspace\Eclipse\zeroinfinity\thesis\federated-server\federated-server\target\classes started by hp in E:\Workspace\Eclipse\zeroinfinity\thesis\federated-server\federated-server)
2023-05-10 14:16:44	315 [main] INFO [FederatedServerApplication] [RRN="] - [STAN="] - No active profile set	falling back to default profiles: default
2023-05-10 14:16:45	209 [main] INFO [RepositoryConfigurationDelegate] [RRN="] - [STAN="] - Bootstrapping Spring Data JPA repositories in DEFERRED mode.
2023-05-10 14:16:45	284 [main] INFO [RepositoryConfigurationDelegate] [RRN="] - [STAN="] - Finished Spring Data repository scanning in 65ms. Found 3 JPA repository interfaces.
2023-05-10 14:16:45	555 [main] INFO [EnableEncryptablePropertiesBeanFactoryPostProcessor] [RRN="] - [STAN="] - Post-processing PropertySource instances
2023-05-10 14:16:45	647 [main] INFO [EncryptablePropertySourceConverter] [RRN="] - [STAN="] - Converting PropertySource configurationProperties [org.springframework.boot.context.properties.source.ConfigurationPropertySourcesPropertySource] to AOP Proxy
2023-05-10 14:16:45	648 [main] INFO [EncryptablePropertySourceConverter] [RRN="] - [STAN="] - Converting PropertySource servletConfigInitParams [org.springframework.core.env.PropertySource$StubPropertySource] to EncryptablePropertySourceWrapper
2023-05-10 14:16:45	648 [main] INFO [EncryptablePropertySourceConverter] [RRN="] - [STAN="] - Converting PropertySource servletContextInitParams [org.springframework.core.env.PropertySource$StubPropertySource] to EncryptablePropertySourceWrapper
2023-05-10 14:16:45	648 [main] INFO [EncryptablePropertySourceConverter] [RRN="] - [STAN="] - Converting PropertySource systemProperties [org.springframework.core.env.PropertiesPropertySource] to EncryptableMapPropertySourceWrapper
2023-05-10 14:16:45	648 [main] INFO [EncryptablePropertySourceConverter] [RRN="] - [STAN="] - Converting PropertySource systemEnvironment [org.springframework.boot.env.SystemEnvironmentPropertySourceEnvironmentPostProcessor$OriginAwareSystemEnvironmentPropertySource] to EncryptableSystemEnvironmentPropertySourceWrapper
2023-05-10 14:16:45	648 [main] INFO [EncryptablePropertySourceConverter] [RRN="] - [STAN="] - Converting PropertySource random [org.springframework.boot.env.RandomValuePropertySource] to EncryptablePropertySourceWrapper
2023-05-10 14:16:45	648 [main] INFO [EncryptablePropertySourceConverter] [RRN="] - [STAN="] - Converting PropertySource applicationConfig: [file:./application.yml] [org.springframework.boot.env.OriginTrackedMapPropertySource] to EncryptableMapPropertySourceWrapper
2023-05-10 14:16:45	823 [main] INFO [DefaultLazyPropertyFilter] [RRN="] - [STAN="] - Property Filter custom Bean not found with name 'encryptablePropertyFilter'. Initializing Default Property Filter
2023-05-10 14:16:46	436 [main] INFO [TomcatWebServer] [RRN="] - [STAN="] - Tomcat initialized with port(s): 9090 (http)
2023-05-10 14:16:46	444 [main] INFO [Http11NioProtocol] [RRN="] - [STAN="] - Initializing ProtocolHandler ["http-nio-9090"]
2023-05-10 14:16:46	444 [main] INFO [StandardService] [RRN="] - [STAN="] - Starting service [Tomcat]
2023-05-10 14:16:46	444 [main] INFO [StandardEngine] [RRN="] - [STAN="] - Starting Servlet engine: [Apache Tomcat/9.0.36]
2023-05-10 14:16:46	530 [main] INFO [[/]] [RRN="] - [STAN="] - Initializing Spring embedded WebApplicationContext
2023-05-10 14:16:46	531 [main] INFO [ServletWebServerApplicationContext] [RRN="] - [STAN="] - Root WebApplicationContext: initialization completed in 2141 ms
2023-05-10 14:16:46	536 [main] INFO [DefaultLazyPropertyResolver] [RRN="] - [STAN="] - Property Resolver custom Bean not found with name 'encryptablePropertyResolver'. Initializing Default Property Resolver
2023-05-10 14:16:46	539 [main] INFO [DefaultLazyPropertyDetector] [RRN="] - [STAN="] - Property Detector custom Bean not found with name 'encryptablePropertyDetector'. Initializing Default Property Detector
2023-05-10 14:16:46	653 [main] DEBUG [HikariConfig] [RRN="] - [STAN="] - Driver class com.mysql.cj.jdbc.Driver found in Thread context class loader sun.misc.Launcher$AppClassLoader@73d16e93
2023-05-10 14:16:46	734 [main] INFO [ThreadPoolTaskExecutor] [RRN="] - [STAN="] - Initializing ExecutorService 'applicationTaskExecutor'
2023-05-10 14:16:46	783 [task-1] INFO [LogHelper] [RRN="] - [STAN="] - HHH000204: Processing PersistenceUnitInfo [name: default]
2023-05-10 14:16:46	813 [main] WARN [JpaBaseConfiguration$JpaWebConfiguration] [RRN="] - [STAN="] - spring.jpa.open-in-view is enabled by default. Therefore	database queries may be performed during view rendering. Explicitly configure spring.jpa.open-in-view to disable this warning
2023-05-10 14:16:46	857 [task-1] INFO [Version] [RRN="] - [STAN="] - HHH000412: Hibernate ORM core version 5.4.17.Final
2023-05-10 14:16:47	057 [task-1] INFO [Version] [RRN="] - [STAN="] - HCANN000001: Hibernate Commons Annotations {5.1.0.Final}
2023-05-10 14:16:47	214 [task-1] DEBUG [HikariConfig] [RRN="] - [STAN="] - HikariPool-1 - configuration:
2023-05-10 14:16:47	216 [task-1] DEBUG [HikariConfig] [RRN="] - [STAN="] - allowPoolSuspension.............false
2023-05-10 14:16:47	216 [task-1] DEBUG [HikariConfig] [RRN="] - [STAN="] - autoCommit......................true
2023-05-10 14:16:47	216 [task-1] DEBUG [HikariConfig] [RRN="] - [STAN="] - catalog.........................none
2023-05-10 14:16:47	216 [task-1] DEBUG [HikariConfig] [RRN="] - [STAN="] - connectionInitSql...............none
2023-05-10 14:16:47	217 [task-1] DEBUG [HikariConfig] [RRN="] - [STAN="] - connectionTestQuery.............none
2023-05-10 14:16:47	217 [task-1] DEBUG [HikariConfig] [RRN="] - [STAN="] - connectionTimeout...............30000
2023-05-10 14:16:47	217 [task-1] DEBUG [HikariConfig] [RRN="] - [STAN="] - dataSource......................none
2023-05-10 14:16:47	217 [task-1] DEBUG [HikariConfig] [RRN="] - [STAN="] - dataSourceClassName.............none
2023-05-10 14:16:47	217 [task-1] DEBUG [HikariConfig] [RRN="] - [STAN="] - dataSourceJNDI..................none
2023-05-10 14:16:47	217 [task-1] DEBUG [HikariConfig] [RRN="] - [STAN="] - dataSourceProperties............{password=<masked>}
2023-05-10 14:16:47	217 [task-1] DEBUG [HikariConfig] [RRN="] - [STAN="] - driverClassName................."com.mysql.cj.jdbc.Driver"
2023-05-10 14:16:47	218 [task-1] DEBUG [HikariConfig] [RRN="] - [STAN="] - exceptionOverrideClassName......none
2023-05-10 14:16:47	218 [task-1] DEBUG [HikariConfig] [RRN="] - [STAN="] - healthCheckProperties...........{}
2023-05-10 14:16:47	218 [task-1] DEBUG [HikariConfig] [RRN="] - [STAN="] - healthCheckRegistry.............none
2023-05-10 14:16:47	218 [task-1] DEBUG [HikariConfig] [RRN="] - [STAN="] - idleTimeout.....................600000
2023-05-10 14:16:47	218 [task-1] DEBUG [HikariConfig] [RRN="] - [STAN="] - initializationFailTimeout.......1
2023-05-10 14:16:47	218 [task-1] DEBUG [HikariConfig] [RRN="] - [STAN="] - isolateInternalQueries..........false
2023-05-10 14:16:47	218 [task-1] DEBUG [HikariConfig] [RRN="] - [STAN="] - jdbcUrl.........................jdbc:mysql://localhost:3306/test
2023-05-10 14:16:47	218 [task-1] DEBUG [HikariConfig] [RRN="] - [STAN="] - leakDetectionThreshold..........0
2023-05-10 14:16:47	218 [task-1] DEBUG [HikariConfig] [RRN="] - [STAN="] - maxLifetime.....................1800000
2023-05-10 14:16:47	218 [task-1] DEBUG [HikariConfig] [RRN="] - [STAN="] - maximumPoolSize.................10
2023-05-10 14:16:47	218 [task-1] DEBUG [HikariConfig] [RRN="] - [STAN="] - metricRegistry..................none
2023-05-10 14:16:47	218 [task-1] DEBUG [HikariConfig] [RRN="] - [STAN="] - metricsTrackerFactory...........none
2023-05-10 14:16:47	219 [task-1] DEBUG [HikariConfig] [RRN="] - [STAN="] - minimumIdle.....................10
2023-05-10 14:16:47	219 [task-1] DEBUG [HikariConfig] [RRN="] - [STAN="] - password........................<masked>
2023-05-10 14:16:47	219 [task-1] DEBUG [HikariConfig] [RRN="] - [STAN="] - poolName........................"HikariPool-1"
2023-05-10 14:16:47	219 [task-1] DEBUG [HikariConfig] [RRN="] - [STAN="] - readOnly........................false
2023-05-10 14:16:47	219 [task-1] DEBUG [HikariConfig] [RRN="] - [STAN="] - registerMbeans..................false
2023-05-10 14:16:47	219 [task-1] DEBUG [HikariConfig] [RRN="] - [STAN="] - scheduledExecutor...............none
2023-05-10 14:16:47	219 [task-1] DEBUG [HikariConfig] [RRN="] - [STAN="] - schema..........................none
2023-05-10 14:16:47	219 [task-1] DEBUG [HikariConfig] [RRN="] - [STAN="] - threadFactory...................internal
2023-05-10 14:16:47	219 [task-1] DEBUG [HikariConfig] [RRN="] - [STAN="] - transactionIsolation............default
2023-05-10 14:16:47	219 [task-1] DEBUG [HikariConfig] [RRN="] - [STAN="] - username........................"root"
2023-05-10 14:16:47	219 [task-1] DEBUG [HikariConfig] [RRN="] - [STAN="] - validationTimeout...............5000
2023-05-10 14:16:47	219 [task-1] INFO [HikariDataSource] [RRN="] - [STAN="] - HikariPool-1 - Starting...
2023-05-10 14:16:47	329 [main] INFO [DefaultSecurityFilterChain] [RRN="] - [STAN="] - Creating filter chain: Ant [pattern='/v2/api-docs']	[]
2023-05-10 14:16:47	330 [main] INFO [DefaultSecurityFilterChain] [RRN="] - [STAN="] - Creating filter chain: Ant [pattern='/configuration/ui']	[]
2023-05-10 14:16:47	330 [main] INFO [DefaultSecurityFilterChain] [RRN="] - [STAN="] - Creating filter chain: Ant [pattern='/swagger-resources/**']	[]
2023-05-10 14:16:47	330 [main] INFO [DefaultSecurityFilterChain] [RRN="] - [STAN="] - Creating filter chain: Ant [pattern='/configuration/**']	[]
2023-05-10 14:16:47	330 [main] INFO [DefaultSecurityFilterChain] [RRN="] - [STAN="] - Creating filter chain: Ant [pattern='/swagger-ui.html']	[]
2023-05-10 14:16:47	330 [main] INFO [DefaultSecurityFilterChain] [RRN="] - [STAN="] - Creating filter chain: Ant [pattern='/webjars/**']	[]
2023-05-10 14:16:47	377 [main] INFO [PropertySourcedRequestMappingHandlerMapping] [RRN="] - [STAN="] - Mapped URL path [/v2/api-docs] onto method [springfox.documentation.swagger2.web.Swagger2Controller#getDocumentation(String	HttpServletRequest)]
2023-05-10 14:16:47	424 [task-1] DEBUG [HikariPool] [RRN="] - [STAN="] - HikariPool-1 - Added connection com.mysql.cj.jdbc.ConnectionImpl@56066755
2023-05-10 14:16:47	427 [task-1] INFO [HikariDataSource] [RRN="] - [STAN="] - HikariPool-1 - Start completed.
2023-05-10 14:16:47	450 [task-1] INFO [Dialect] [RRN="] - [STAN="] - HHH000400: Using dialect: org.hibernate.dialect.MySQL8Dialect
2023-05-10 14:16:47	477 [main] INFO [DefaultSecurityFilterChain] [RRN="] - [STAN="] - Creating filter chain: any request	[org.springframework.security.web.context.request.async.WebAsyncManagerIntegrationFilter@58fd1214	org.springframework.security.web.context.SecurityContextPersistenceFilter@14422d9d	org.springframework.security.web.header.HeaderWriterFilter@51efb731	org.springframework.web.filter.CorsFilter@7d8cf9ac	org.springframework.security.web.authentication.logout.LogoutFilter@67770b37	com.zeroinfinity.federatedserver.config.JwtRequestFilter@7f5b9db	org.springframework.security.web.savedrequest.RequestCacheAwareFilter@2a02e34b	org.springframework.security.web.servletapi.SecurityContextHolderAwareRequestFilter@68ddd415	org.springframework.security.web.authentication.AnonymousAuthenticationFilter@5f0bab7e	org.springframework.security.web.session.SessionManagementFilter@3281dfc2	org.springframework.security.web.access.ExceptionTranslationFilter@746c411c	org.springframework.security.web.access.intercept.FilterSecurityInterceptor@740b6628]
2023-05-10 14:16:47	539 [HikariPool-1 housekeeper] DEBUG [HikariPool] [RRN="] - [STAN="] - HikariPool-1 - Pool stats (total=1	active=0	idle=1	waiting=0)
2023-05-10 14:16:47	545 [HikariPool-1 connection adder] DEBUG [HikariPool] [RRN="] - [STAN="] - HikariPool-1 - Added connection com.mysql.cj.jdbc.ConnectionImpl@3f8559f7
2023-05-10 14:16:47	549 [HikariPool-1 connection adder] DEBUG [HikariPool] [RRN="] - [STAN="] - HikariPool-1 - Added connection com.mysql.cj.jdbc.ConnectionImpl@7eb853cc
2023-05-10 14:16:47	552 [HikariPool-1 connection adder] DEBUG [HikariPool] [RRN="] - [STAN="] - HikariPool-1 - Added connection com.mysql.cj.jdbc.ConnectionImpl@4f8cea31
2023-05-10 14:16:47	556 [HikariPool-1 connection adder] DEBUG [HikariPool] [RRN="] - [STAN="] - HikariPool-1 - Added connection com.mysql.cj.jdbc.ConnectionImpl@1e97ac83
2023-05-10 14:16:47	560 [HikariPool-1 connection adder] DEBUG [HikariPool] [RRN="] - [STAN="] - HikariPool-1 - Added connection com.mysql.cj.jdbc.ConnectionImpl@76a2a917
2023-05-10 14:16:47	563 [HikariPool-1 connection adder] DEBUG [HikariPool] [RRN="] - [STAN="] - HikariPool-1 - Added connection com.mysql.cj.jdbc.ConnectionImpl@1ad956bd
2023-05-10 14:16:47	567 [HikariPool-1 connection adder] DEBUG [HikariPool] [RRN="] - [STAN="] - HikariPool-1 - Added connection com.mysql.cj.jdbc.ConnectionImpl@6e401617
2023-05-10 14:16:47	570 [HikariPool-1 connection adder] DEBUG [HikariPool] [RRN="] - [STAN="] - HikariPool-1 - Added connection com.mysql.cj.jdbc.ConnectionImpl@62387dbd
2023-05-10 14:16:47	574 [HikariPool-1 connection adder] DEBUG [HikariPool] [RRN="] - [STAN="] - HikariPool-1 - Added connection com.mysql.cj.jdbc.ConnectionImpl@7c6367e0
2023-05-10 14:16:47	574 [HikariPool-1 connection adder] DEBUG [HikariPool] [RRN="] - [STAN="] - HikariPool-1 - After adding stats (total=10	active=0	idle=10	waiting=0)
2023-05-10 14:16:47	742 [main] INFO [Http11NioProtocol] [RRN="] - [STAN="] - Starting ProtocolHandler ["http-nio-9090"]
2023-05-10 14:16:47	767 [main] INFO [TomcatWebServer] [RRN="] - [STAN="] - Tomcat started on port(s): 9090 (http) with context path ''
2023-05-10 14:16:47	768 [main] INFO [DocumentationPluginsBootstrapper] [RRN="] - [STAN="] - Context refreshed
2023-05-10 14:16:47	792 [main] INFO [DocumentationPluginsBootstrapper] [RRN="] - [STAN="] - Found 1 custom documentation plugin(s)
2023-05-10 14:16:47	828 [main] INFO [ApiListingReferenceScanner] [RRN="] - [STAN="] - Scanning for api listing references
2023-05-10 14:16:47	997 [main] INFO [CachingOperationNameGenerator] [RRN="] - [STAN="] - Generating unique operation named: allModelsUsingGET_1
2023-05-10 14:16:48	012 [main] INFO [DeferredRepositoryInitializationListener] [RRN="] - [STAN="] - Triggering deferred initialization of Spring Data repositories…
2023-05-10 14:16:48	462 [task-1] INFO [JtaPlatformInitiator] [RRN="] - [STAN="] - HHH000490: Using JtaPlatform implementation: [org.hibernate.engine.transaction.jta.platform.internal.NoJtaPlatform]
2023-05-10 14:16:48	471 [task-1] INFO [LocalContainerEntityManagerFactoryBean] [RRN="] - [STAN="] - Initialized JPA EntityManagerFactory for persistence unit 'default'
2023-05-10 14:16:48	837 [main] INFO [DeferredRepositoryInitializationListener] [RRN="] - [STAN="] - Spring Data repositories initialized!
2023-05-10 14:16:48	847 [main] INFO [FederatedServerApplication] [RRN="] - [STAN="] - Started FederatedServerApplication in 5.033 seconds (JVM running for 5.418)
2023-05-10 14:16:50	758 [http-nio-9090-exec-1] INFO [[/]] [RRN="] - [STAN="] - Initializing Spring DispatcherServlet 'dispatcherServlet'
2023-05-10 14:16:50	758 [http-nio-9090-exec-1] INFO [DispatcherServlet] [RRN="] - [STAN="] - Initializing Servlet 'dispatcherServlet'
2023-05-10 14:16:50	766 [http-nio-9090-exec-1] INFO [DispatcherServlet] [RRN="] - [STAN="] - Completed initialization in 7 ms
2023-05-10 14:16:51	242 [http-nio-9090-exec-1] INFO [ServiceController] [RRN="] - [STAN="] - Request received to pull and sync machine learning model from clients @ V1
2023-05-10 14:16:51	242 [http-nio-9090-exec-1] INFO [RestServerServiceImpl] [RRN="] - [STAN="] - Incoming request to pull models from clients.
2023-05-10 14:16:51	426 [http-nio-9090-exec-1] INFO [UnirestUtil] [RRN="] - [STAN="] - POST: params: [admin	admin@123]
2023-05-10 14:16:51	698 [http-nio-9090-exec-1] INFO [RestServerServiceImpl] [RRN="] - [STAN="] - client1 - token: null - expiry: 1683796611
2023-05-10 14:17:17	555 [HikariPool-1 housekeeper] DEBUG [HikariPool] [RRN="] - [STAN="] - HikariPool-1 - Pool stats (total=10	active=0	idle=10	waiting=0)
2023-05-10 14:17:17	556 [HikariPool-1 housekeeper] DEBUG [HikariPool] [RRN="] - [STAN="] - HikariPool-1 - Fill pool skipped	pool is at sufficient level.
2023-05-10 14:17:47	567 [HikariPool-1 housekeeper] DEBUG [HikariPool] [RRN="] - [STAN="] - HikariPool-1 - Pool stats (total=10	active=0	idle=10	waiting=0)
2023-05-10 14:17:47	568 [HikariPool-1 housekeeper] DEBUG [HikariPool] [RRN="] - [STAN="] - HikariPool-1 - Fill pool skipped	pool is at sufficient level.
2023-05-10 14:18:17	575 [HikariPool-1 housekeeper] DEBUG [HikariPool] [RRN="] - [STAN="] - HikariPool-1 - Pool stats (total=10	active=0	idle=10	waiting=0)
2023-05-10 14:18:17	576 [HikariPool-1 housekeeper] DEBUG [HikariPool] [RRN="] - [STAN="] - HikariPool-1 - Fill pool skipped	pool is at sufficient level.
2023-05-10 14:19:04	207 [main] INFO [FederatedServerApplication] [RRN="] - [STAN="] - Starting FederatedServerApplication on Hasnain-Rabbani with PID 7444 (E:\Workspace\Eclipse\zeroinfinity\thesis\federated-server\federated-server\target\classes started by hp in E:\Workspace\Eclipse\zeroinfinity\thesis\federated-server\federated-server)
2023-05-10 14:19:04	210 [main] INFO [FederatedServerApplication] [RRN="] - [STAN="] - No active profile set	falling back to default profiles: default
2023-05-10 14:19:05	181 [main] INFO [RepositoryConfigurationDelegate] [RRN="] - [STAN="] - Bootstrapping Spring Data JPA repositories in DEFERRED mode.
2023-05-10 14:19:05	258 [main] INFO [RepositoryConfigurationDelegate] [RRN="] - [STAN="] - Finished Spring Data repository scanning in 66ms. Found 3 JPA repository interfaces.
2023-05-10 14:19:05	508 [main] INFO [EnableEncryptablePropertiesBeanFactoryPostProcessor] [RRN="] - [STAN="] - Post-processing PropertySource instances
2023-05-10 14:19:05	613 [main] INFO [EncryptablePropertySourceConverter] [RRN="] - [STAN="] - Converting PropertySource configurationProperties [org.springframework.boot.context.properties.source.ConfigurationPropertySourcesPropertySource] to AOP Proxy
2023-05-10 14:19:05	614 [main] INFO [EncryptablePropertySourceConverter] [RRN="] - [STAN="] - Converting PropertySource servletConfigInitParams [org.springframework.core.env.PropertySource$StubPropertySource] to EncryptablePropertySourceWrapper
2023-05-10 14:19:05	614 [main] INFO [EncryptablePropertySourceConverter] [RRN="] - [STAN="] - Converting PropertySource servletContextInitParams [org.springframework.core.env.PropertySource$StubPropertySource] to EncryptablePropertySourceWrapper
2023-05-10 14:19:05	614 [main] INFO [EncryptablePropertySourceConverter] [RRN="] - [STAN="] - Converting PropertySource systemProperties [org.springframework.core.env.PropertiesPropertySource] to EncryptableMapPropertySourceWrapper
2023-05-10 14:19:05	615 [main] INFO [EncryptablePropertySourceConverter] [RRN="] - [STAN="] - Converting PropertySource systemEnvironment [org.springframework.boot.env.SystemEnvironmentPropertySourceEnvironmentPostProcessor$OriginAwareSystemEnvironmentPropertySource] to EncryptableSystemEnvironmentPropertySourceWrapper
2023-05-10 14:19:05	615 [main] INFO [EncryptablePropertySourceConverter] [RRN="] - [STAN="] - Converting PropertySource random [org.springframework.boot.env.RandomValuePropertySource] to EncryptablePropertySourceWrapper
2023-05-10 14:19:05	615 [main] INFO [EncryptablePropertySourceConverter] [RRN="] - [STAN="] - Converting PropertySource applicationConfig: [file:./application.yml] [org.springframework.boot.env.OriginTrackedMapPropertySource] to EncryptableMapPropertySourceWrapper
2023-05-10 14:19:05	825 [main] INFO [DefaultLazyPropertyFilter] [RRN="] - [STAN="] - Property Filter custom Bean not found with name 'encryptablePropertyFilter'. Initializing Default Property Filter
2023-05-10 14:19:06	529 [main] INFO [TomcatWebServer] [RRN="] - [STAN="] - Tomcat initialized with port(s): 9090 (http)
2023-05-10 14:19:06	536 [main] INFO [Http11NioProtocol] [RRN="] - [STAN="] - Initializing ProtocolHandler ["http-nio-9090"]
2023-05-10 14:19:06	537 [main] INFO [StandardService] [RRN="] - [STAN="] - Starting service [Tomcat]
2023-05-10 14:19:06	537 [main] INFO [StandardEngine] [RRN="] - [STAN="] - Starting Servlet engine: [Apache Tomcat/9.0.36]
2023-05-10 14:19:06	626 [main] INFO [[/]] [RRN="] - [STAN="] - Initializing Spring embedded WebApplicationContext
2023-05-10 14:19:06	627 [main] INFO [ServletWebServerApplicationContext] [RRN="] - [STAN="] - Root WebApplicationContext: initialization completed in 2341 ms
2023-05-10 14:19:06	634 [main] INFO [DefaultLazyPropertyResolver] [RRN="] - [STAN="] - Property Resolver custom Bean not found with name 'encryptablePropertyResolver'. Initializing Default Property Resolver
2023-05-10 14:19:06	638 [main] INFO [DefaultLazyPropertyDetector] [RRN="] - [STAN="] - Property Detector custom Bean not found with name 'encryptablePropertyDetector'. Initializing Default Property Detector
2023-05-10 14:19:06	754 [main] DEBUG [HikariConfig] [RRN="] - [STAN="] - Driver class com.mysql.cj.jdbc.Driver found in Thread context class loader sun.misc.Launcher$AppClassLoader@73d16e93
2023-05-10 14:19:06	832 [main] INFO [ThreadPoolTaskExecutor] [RRN="] - [STAN="] - Initializing ExecutorService 'applicationTaskExecutor'
2023-05-10 14:19:06	890 [task-1] INFO [LogHelper] [RRN="] - [STAN="] - HHH000204: Processing PersistenceUnitInfo [name: default]
2023-05-10 14:19:06	937 [main] WARN [JpaBaseConfiguration$JpaWebConfiguration] [RRN="] - [STAN="] - spring.jpa.open-in-view is enabled by default. Therefore	database queries may be performed during view rendering. Explicitly configure spring.jpa.open-in-view to disable this warning
2023-05-10 14:19:06	965 [task-1] INFO [Version] [RRN="] - [STAN="] - HHH000412: Hibernate ORM core version 5.4.17.Final
2023-05-10 14:19:07	147 [task-1] INFO [Version] [RRN="] - [STAN="] - HCANN000001: Hibernate Commons Annotations {5.1.0.Final}
2023-05-10 14:19:07	295 [task-1] DEBUG [HikariConfig] [RRN="] - [STAN="] - HikariPool-1 - configuration:
2023-05-10 14:19:07	298 [task-1] DEBUG [HikariConfig] [RRN="] - [STAN="] - allowPoolSuspension.............false
2023-05-10 14:19:07	298 [task-1] DEBUG [HikariConfig] [RRN="] - [STAN="] - autoCommit......................true
2023-05-10 14:19:07	298 [task-1] DEBUG [HikariConfig] [RRN="] - [STAN="] - catalog.........................none
2023-05-10 14:19:07	298 [task-1] DEBUG [HikariConfig] [RRN="] - [STAN="] - connectionInitSql...............none
2023-05-10 14:19:07	298 [task-1] DEBUG [HikariConfig] [RRN="] - [STAN="] - connectionTestQuery.............none
2023-05-10 14:19:07	299 [task-1] DEBUG [HikariConfig] [RRN="] - [STAN="] - connectionTimeout...............30000
2023-05-10 14:19:07	299 [task-1] DEBUG [HikariConfig] [RRN="] - [STAN="] - dataSource......................none
2023-05-10 14:19:07	299 [task-1] DEBUG [HikariConfig] [RRN="] - [STAN="] - dataSourceClassName.............none
2023-05-10 14:19:07	299 [task-1] DEBUG [HikariConfig] [RRN="] - [STAN="] - dataSourceJNDI..................none
2023-05-10 14:19:07	299 [task-1] DEBUG [HikariConfig] [RRN="] - [STAN="] - dataSourceProperties............{password=<masked>}
2023-05-10 14:19:07	299 [task-1] DEBUG [HikariConfig] [RRN="] - [STAN="] - driverClassName................."com.mysql.cj.jdbc.Driver"
2023-05-10 14:19:07	299 [task-1] DEBUG [HikariConfig] [RRN="] - [STAN="] - exceptionOverrideClassName......none
2023-05-10 14:19:07	299 [task-1] DEBUG [HikariConfig] [RRN="] - [STAN="] - healthCheckProperties...........{}
2023-05-10 14:19:07	299 [task-1] DEBUG [HikariConfig] [RRN="] - [STAN="] - healthCheckRegistry.............none
2023-05-10 14:19:07	299 [task-1] DEBUG [HikariConfig] [RRN="] - [STAN="] - idleTimeout.....................600000
2023-05-10 14:19:07	299 [task-1] DEBUG [HikariConfig] [RRN="] - [STAN="] - initializationFailTimeout.......1
2023-05-10 14:19:07	299 [task-1] DEBUG [HikariConfig] [RRN="] - [STAN="] - isolateInternalQueries..........false
2023-05-10 14:19:07	299 [task-1] DEBUG [HikariConfig] [RRN="] - [STAN="] - jdbcUrl.........................jdbc:mysql://localhost:3306/test
2023-05-10 14:19:07	300 [task-1] DEBUG [HikariConfig] [RRN="] - [STAN="] - leakDetectionThreshold..........0
2023-05-10 14:19:07	300 [task-1] DEBUG [HikariConfig] [RRN="] - [STAN="] - maxLifetime.....................1800000
2023-05-10 14:19:07	300 [task-1] DEBUG [HikariConfig] [RRN="] - [STAN="] - maximumPoolSize.................10
2023-05-10 14:19:07	300 [task-1] DEBUG [HikariConfig] [RRN="] - [STAN="] - metricRegistry..................none
2023-05-10 14:19:07	300 [task-1] DEBUG [HikariConfig] [RRN="] - [STAN="] - metricsTrackerFactory...........none
2023-05-10 14:19:07	300 [task-1] DEBUG [HikariConfig] [RRN="] - [STAN="] - minimumIdle.....................10
2023-05-10 14:19:07	300 [task-1] DEBUG [HikariConfig] [RRN="] - [STAN="] - password........................<masked>
2023-05-10 14:19:07	300 [task-1] DEBUG [HikariConfig] [RRN="] - [STAN="] - poolName........................"HikariPool-1"
2023-05-10 14:19:07	300 [task-1] DEBUG [HikariConfig] [RRN="] - [STAN="] - readOnly........................false
2023-05-10 14:19:07	300 [task-1] DEBUG [HikariConfig] [RRN="] - [STAN="] - registerMbeans..................false
2023-05-10 14:19:07	300 [task-1] DEBUG [HikariConfig] [RRN="] - [STAN="] - scheduledExecutor...............none
2023-05-10 14:19:07	300 [task-1] DEBUG [HikariConfig] [RRN="] - [STAN="] - schema..........................none
2023-05-10 14:19:07	300 [task-1] DEBUG [HikariConfig] [RRN="] - [STAN="] - threadFactory...................internal
2023-05-10 14:19:07	300 [task-1] DEBUG [HikariConfig] [RRN="] - [STAN="] - transactionIsolation............default
2023-05-10 14:19:07	300 [task-1] DEBUG [HikariConfig] [RRN="] - [STAN="] - username........................"root"
2023-05-10 14:19:07	301 [task-1] DEBUG [HikariConfig] [RRN="] - [STAN="] - validationTimeout...............5000
2023-05-10 14:19:07	301 [task-1] INFO [HikariDataSource] [RRN="] - [STAN="] - HikariPool-1 - Starting...
2023-05-10 14:19:07	485 [main] INFO [DefaultSecurityFilterChain] [RRN="] - [STAN="] - Creating filter chain: Ant [pattern='/v2/api-docs']	[]
2023-05-10 14:19:07	485 [main] INFO [DefaultSecurityFilterChain] [RRN="] - [STAN="] - Creating filter chain: Ant [pattern='/configuration/ui']	[]
2023-05-10 14:19:07	486 [main] INFO [DefaultSecurityFilterChain] [RRN="] - [STAN="] - Creating filter chain: Ant [pattern='/swagger-resources/**']	[]
2023-05-10 14:19:07	486 [main] INFO [DefaultSecurityFilterChain] [RRN="] - [STAN="] - Creating filter chain: Ant [pattern='/configuration/**']	[]
2023-05-10 14:19:07	486 [main] INFO [DefaultSecurityFilterChain] [RRN="] - [STAN="] - Creating filter chain: Ant [pattern='/swagger-ui.html']	[]
2023-05-10 14:19:07	486 [main] INFO [DefaultSecurityFilterChain] [RRN="] - [STAN="] - Creating filter chain: Ant [pattern='/webjars/**']	[]
2023-05-10 14:19:07	509 [task-1] DEBUG [HikariPool] [RRN="] - [STAN="] - HikariPool-1 - Added connection com.mysql.cj.jdbc.ConnectionImpl@59646816
2023-05-10 14:19:07	510 [task-1] INFO [HikariDataSource] [RRN="] - [STAN="] - HikariPool-1 - Start completed.
2023-05-10 14:19:07	534 [main] INFO [PropertySourcedRequestMappingHandlerMapping] [RRN="] - [STAN="] - Mapped URL path [/v2/api-docs] onto method [springfox.documentation.swagger2.web.Swagger2Controller#getDocumentation(String	HttpServletRequest)]
2023-05-10 14:19:07	538 [task-1] INFO [Dialect] [RRN="] - [STAN="] - HHH000400: Using dialect: org.hibernate.dialect.MySQL8Dialect
2023-05-10 14:19:07	627 [HikariPool-1 housekeeper] DEBUG [HikariPool] [RRN="] - [STAN="] - HikariPool-1 - Pool stats (total=1	active=0	idle=1	waiting=0)
2023-05-10 14:19:07	632 [HikariPool-1 connection adder] DEBUG [HikariPool] [RRN="] - [STAN="] - HikariPool-1 - Added connection com.mysql.cj.jdbc.ConnectionImpl@4dfc932e
2023-05-10 14:19:07	636 [HikariPool-1 connection adder] DEBUG [HikariPool] [RRN="] - [STAN="] - HikariPool-1 - Added connection com.mysql.cj.jdbc.ConnectionImpl@cc19915
2023-05-10 14:19:07	639 [HikariPool-1 connection adder] DEBUG [HikariPool] [RRN="] - [STAN="] - HikariPool-1 - Added connection com.mysql.cj.jdbc.ConnectionImpl@3d07b35d
2023-05-10 14:19:07	642 [main] INFO [DefaultSecurityFilterChain] [RRN="] - [STAN="] - Creating filter chain: any request	[org.springframework.security.web.context.request.async.WebAsyncManagerIntegrationFilter@7e87ef9e	org.springframework.security.web.context.SecurityContextPersistenceFilter@79476a4e	org.springframework.security.web.header.HeaderWriterFilter@39666e42	org.springframework.web.filter.CorsFilter@e3b0369	org.springframework.security.web.authentication.logout.LogoutFilter@5eabff6b	com.zeroinfinity.federatedserver.config.JwtRequestFilter@ed91d8d	org.springframework.security.web.savedrequest.RequestCacheAwareFilter@f557c37	org.springframework.security.web.servletapi.SecurityContextHolderAwareRequestFilter@71aaf151	org.springframework.security.web.authentication.AnonymousAuthenticationFilter@45843650	org.springframework.security.web.session.SessionManagementFilter@3becc950	org.springframework.security.web.access.ExceptionTranslationFilter@2291d9a0	org.springframework.security.web.access.intercept.FilterSecurityInterceptor@64bebd55]
2023-05-10 14:19:07	647 [HikariPool-1 connection adder] DEBUG [HikariPool] [RRN="] - [STAN="] - HikariPool-1 - Added connection com.mysql.cj.jdbc.ConnectionImpl@6cee665a
2023-05-10 14:19:07	651 [HikariPool-1 connection adder] DEBUG [HikariPool] [RRN="] - [STAN="] - HikariPool-1 - Added connection com.mysql.cj.jdbc.ConnectionImpl@21cda50d
2023-05-10 14:19:07	655 [HikariPool-1 connection adder] DEBUG [HikariPool] [RRN="] - [STAN="] - HikariPool-1 - Added connection com.mysql.cj.jdbc.ConnectionImpl@68a07e15
2023-05-10 14:19:07	659 [HikariPool-1 connection adder] DEBUG [HikariPool] [RRN="] - [STAN="] - HikariPool-1 - Added connection com.mysql.cj.jdbc.ConnectionImpl@691ed5ad
2023-05-10 14:19:07	663 [HikariPool-1 connection adder] DEBUG [HikariPool] [RRN="] - [STAN="] - HikariPool-1 - Added connection com.mysql.cj.jdbc.ConnectionImpl@13f5124b
2023-05-10 14:19:07	666 [HikariPool-1 connection adder] DEBUG [HikariPool] [RRN="] - [STAN="] - HikariPool-1 - Added connection com.mysql.cj.jdbc.ConnectionImpl@18a9ae53
2023-05-10 14:19:07	666 [HikariPool-1 connection adder] DEBUG [HikariPool] [RRN="] - [STAN="] - HikariPool-1 - After adding stats (total=10	active=0	idle=10	waiting=0)
2023-05-10 14:19:07	928 [main] INFO [Http11NioProtocol] [RRN="] - [STAN="] - Starting ProtocolHandler ["http-nio-9090"]
2023-05-10 14:19:07	958 [main] INFO [TomcatWebServer] [RRN="] - [STAN="] - Tomcat started on port(s): 9090 (http) with context path ''
2023-05-10 14:19:07	959 [main] INFO [DocumentationPluginsBootstrapper] [RRN="] - [STAN="] - Context refreshed
2023-05-10 14:19:07	989 [main] INFO [DocumentationPluginsBootstrapper] [RRN="] - [STAN="] - Found 1 custom documentation plugin(s)
2023-05-10 14:19:08	033 [main] INFO [ApiListingReferenceScanner] [RRN="] - [STAN="] - Scanning for api listing references
2023-05-10 14:19:08	192 [main] INFO [CachingOperationNameGenerator] [RRN="] - [STAN="] - Generating unique operation named: allModelsUsingGET_1
2023-05-10 14:19:08	212 [main] INFO [DeferredRepositoryInitializationListener] [RRN="] - [STAN="] - Triggering deferred initialization of Spring Data repositories…
2023-05-10 14:19:08	630 [task-1] INFO [JtaPlatformInitiator] [RRN="] - [STAN="] - HHH000490: Using JtaPlatform implementation: [org.hibernate.engine.transaction.jta.platform.internal.NoJtaPlatform]
2023-05-10 14:19:08	642 [task-1] INFO [LocalContainerEntityManagerFactoryBean] [RRN="] - [STAN="] - Initialized JPA EntityManagerFactory for persistence unit 'default'
2023-05-10 14:19:08	998 [main] INFO [DeferredRepositoryInitializationListener] [RRN="] - [STAN="] - Spring Data repositories initialized!
2023-05-10 14:19:09	005 [main] INFO [FederatedServerApplication] [RRN="] - [STAN="] - Started FederatedServerApplication in 5.364 seconds (JVM running for 5.819)
2023-05-10 14:19:09	920 [http-nio-9090-exec-1] INFO [[/]] [RRN="] - [STAN="] - Initializing Spring DispatcherServlet 'dispatcherServlet'
2023-05-10 14:19:09	920 [http-nio-9090-exec-1] INFO [DispatcherServlet] [RRN="] - [STAN="] - Initializing Servlet 'dispatcherServlet'
2023-05-10 14:19:09	929 [http-nio-9090-exec-1] INFO [DispatcherServlet] [RRN="] - [STAN="] - Completed initialization in 9 ms
2023-05-10 14:19:10	364 [http-nio-9090-exec-1] INFO [ServiceController] [RRN="] - [STAN="] - Request received to pull and sync machine learning model from clients @ V1
2023-05-10 14:19:10	364 [http-nio-9090-exec-1] INFO [RestServerServiceImpl] [RRN="] - [STAN="] - Incoming request to pull models from clients.
2023-05-10 14:19:10	568 [http-nio-9090-exec-1] INFO [UnirestUtil] [RRN="] - [STAN="] - POST: params: [admin	admin@123]
2023-05-10 14:19:10	852 [http-nio-9090-exec-1] INFO [RestServerServiceImpl] [RRN="] - [STAN="] - client1 - token: null - expiry: 1683796750
2023-05-10 14:49:05	681 [main] INFO [FederatedServerApplication] [RRN="] - [STAN="] - Starting FederatedServerApplication on Hasnain-Rabbani with PID 6500 (E:\Workspace\Eclipse\zeroinfinity\thesis\federated-server\federated-server\target\classes started by hp in E:\Workspace\Eclipse\zeroinfinity\thesis\federated-server\federated-server)
2023-05-10 14:49:05	686 [main] INFO [FederatedServerApplication] [RRN="] - [STAN="] - No active profile set	falling back to default profiles: default
2023-05-10 14:49:07	132 [main] INFO [RepositoryConfigurationDelegate] [RRN="] - [STAN="] - Bootstrapping Spring Data JPA repositories in DEFERRED mode.
2023-05-10 14:49:07	243 [main] INFO [RepositoryConfigurationDelegate] [RRN="] - [STAN="] - Finished Spring Data repository scanning in 92ms. Found 3 JPA repository interfaces.
2023-05-10 14:49:07	544 [main] INFO [EnableEncryptablePropertiesBeanFactoryPostProcessor] [RRN="] - [STAN="] - Post-processing PropertySource instances
2023-05-10 14:49:07	664 [main] INFO [EncryptablePropertySourceConverter] [RRN="] - [STAN="] - Converting PropertySource configurationProperties [org.springframework.boot.context.properties.source.ConfigurationPropertySourcesPropertySource] to AOP Proxy
2023-05-10 14:49:07	664 [main] INFO [EncryptablePropertySourceConverter] [RRN="] - [STAN="] - Converting PropertySource servletConfigInitParams [org.springframework.core.env.PropertySource$StubPropertySource] to EncryptablePropertySourceWrapper
2023-05-10 14:49:07	664 [main] INFO [EncryptablePropertySourceConverter] [RRN="] - [STAN="] - Converting PropertySource servletContextInitParams [org.springframework.core.env.PropertySource$StubPropertySource] to EncryptablePropertySourceWrapper
2023-05-10 14:49:07	664 [main] INFO [EncryptablePropertySourceConverter] [RRN="] - [STAN="] - Converting PropertySource systemProperties [org.springframework.core.env.PropertiesPropertySource] to EncryptableMapPropertySourceWrapper
2023-05-10 14:49:07	665 [main] INFO [EncryptablePropertySourceConverter] [RRN="] - [STAN="] - Converting PropertySource systemEnvironment [org.springframework.boot.env.SystemEnvironmentPropertySourceEnvironmentPostProcessor$OriginAwareSystemEnvironmentPropertySource] to EncryptableSystemEnvironmentPropertySourceWrapper
2023-05-10 14:49:07	665 [main] INFO [EncryptablePropertySourceConverter] [RRN="] - [STAN="] - Converting PropertySource random [org.springframework.boot.env.RandomValuePropertySource] to EncryptablePropertySourceWrapper
2023-05-10 14:49:07	665 [main] INFO [EncryptablePropertySourceConverter] [RRN="] - [STAN="] - Converting PropertySource applicationConfig: [file:./application.yml] [org.springframework.boot.env.OriginTrackedMapPropertySource] to EncryptableMapPropertySourceWrapper
2023-05-10 14:49:07	921 [main] INFO [DefaultLazyPropertyFilter] [RRN="] - [STAN="] - Property Filter custom Bean not found with name 'encryptablePropertyFilter'. Initializing Default Property Filter
2023-05-10 14:49:08	781 [main] INFO [TomcatWebServer] [RRN="] - [STAN="] - Tomcat initialized with port(s): 9090 (http)
2023-05-10 14:49:08	799 [main] INFO [Http11NioProtocol] [RRN="] - [STAN="] - Initializing ProtocolHandler ["http-nio-9090"]
2023-05-10 14:49:08	799 [main] INFO [StandardService] [RRN="] - [STAN="] - Starting service [Tomcat]
2023-05-10 14:49:08	799 [main] INFO [StandardEngine] [RRN="] - [STAN="] - Starting Servlet engine: [Apache Tomcat/9.0.36]
2023-05-10 14:49:08	926 [main] INFO [[/]] [RRN="] - [STAN="] - Initializing Spring embedded WebApplicationContext
2023-05-10 14:49:08	926 [main] INFO [ServletWebServerApplicationContext] [RRN="] - [STAN="] - Root WebApplicationContext: initialization completed in 3177 ms
2023-05-10 14:49:08	936 [main] INFO [DefaultLazyPropertyResolver] [RRN="] - [STAN="] - Property Resolver custom Bean not found with name 'encryptablePropertyResolver'. Initializing Default Property Resolver
2023-05-10 14:49:08	942 [main] INFO [DefaultLazyPropertyDetector] [RRN="] - [STAN="] - Property Detector custom Bean not found with name 'encryptablePropertyDetector'. Initializing Default Property Detector
2023-05-10 14:49:09	101 [main] DEBUG [HikariConfig] [RRN="] - [STAN="] - Driver class com.mysql.cj.jdbc.Driver found in Thread context class loader sun.misc.Launcher$AppClassLoader@18b4aac2
2023-05-10 14:49:09	215 [main] INFO [ThreadPoolTaskExecutor] [RRN="] - [STAN="] - Initializing ExecutorService 'applicationTaskExecutor'
2023-05-10 14:49:09	283 [task-1] INFO [LogHelper] [RRN="] - [STAN="] - HHH000204: Processing PersistenceUnitInfo [name: default]
2023-05-10 14:49:09	347 [main] WARN [JpaBaseConfiguration$JpaWebConfiguration] [RRN="] - [STAN="] - spring.jpa.open-in-view is enabled by default. Therefore	database queries may be performed during view rendering. Explicitly configure spring.jpa.open-in-view to disable this warning
2023-05-10 14:49:09	385 [task-1] INFO [Version] [RRN="] - [STAN="] - HHH000412: Hibernate ORM core version 5.4.17.Final
2023-05-10 14:49:09	694 [task-1] INFO [Version] [RRN="] - [STAN="] - HCANN000001: Hibernate Commons Annotations {5.1.0.Final}
2023-05-10 14:49:09	925 [task-1] DEBUG [HikariConfig] [RRN="] - [STAN="] - HikariPool-1 - configuration:
2023-05-10 14:49:09	927 [task-1] DEBUG [HikariConfig] [RRN="] - [STAN="] - allowPoolSuspension.............false
2023-05-10 14:49:09	927 [task-1] DEBUG [HikariConfig] [RRN="] - [STAN="] - autoCommit......................true
2023-05-10 14:49:09	927 [task-1] DEBUG [HikariConfig] [RRN="] - [STAN="] - catalog.........................none
2023-05-10 14:49:09	928 [task-1] DEBUG [HikariConfig] [RRN="] - [STAN="] - connectionInitSql...............none
2023-05-10 14:49:09	928 [task-1] DEBUG [HikariConfig] [RRN="] - [STAN="] - connectionTestQuery.............none
2023-05-10 14:49:09	928 [task-1] DEBUG [HikariConfig] [RRN="] - [STAN="] - connectionTimeout...............30000
2023-05-10 14:49:09	928 [task-1] DEBUG [HikariConfig] [RRN="] - [STAN="] - dataSource......................none
2023-05-10 14:49:09	928 [task-1] DEBUG [HikariConfig] [RRN="] - [STAN="] - dataSourceClassName.............none
2023-05-10 14:49:09	928 [task-1] DEBUG [HikariConfig] [RRN="] - [STAN="] - dataSourceJNDI..................none
2023-05-10 14:49:09	929 [task-1] DEBUG [HikariConfig] [RRN="] - [STAN="] - dataSourceProperties............{password=<masked>}
2023-05-10 14:49:09	929 [task-1] DEBUG [HikariConfig] [RRN="] - [STAN="] - driverClassName................."com.mysql.cj.jdbc.Driver"
2023-05-10 14:49:09	929 [task-1] DEBUG [HikariConfig] [RRN="] - [STAN="] - exceptionOverrideClassName......none
2023-05-10 14:49:09	929 [task-1] DEBUG [HikariConfig] [RRN="] - [STAN="] - healthCheckProperties...........{}
2023-05-10 14:49:09	929 [task-1] DEBUG [HikariConfig] [RRN="] - [STAN="] - healthCheckRegistry.............none
2023-05-10 14:49:09	929 [task-1] DEBUG [HikariConfig] [RRN="] - [STAN="] - idleTimeout.....................600000
2023-05-10 14:49:09	930 [task-1] DEBUG [HikariConfig] [RRN="] - [STAN="] - initializationFailTimeout.......1
2023-05-10 14:49:09	930 [task-1] DEBUG [HikariConfig] [RRN="] - [STAN="] - isolateInternalQueries..........false
2023-05-10 14:49:09	930 [task-1] DEBUG [HikariConfig] [RRN="] - [STAN="] - jdbcUrl.........................jdbc:mysql://localhost:3306/test
2023-05-10 14:49:09	930 [task-1] DEBUG [HikariConfig] [RRN="] - [STAN="] - leakDetectionThreshold..........0
2023-05-10 14:49:09	930 [task-1] DEBUG [HikariConfig] [RRN="] - [STAN="] - maxLifetime.....................1800000
2023-05-10 14:49:09	930 [task-1] DEBUG [HikariConfig] [RRN="] - [STAN="] - maximumPoolSize.................10
2023-05-10 14:49:09	930 [task-1] DEBUG [HikariConfig] [RRN="] - [STAN="] - metricRegistry..................none
2023-05-10 14:49:09	930 [task-1] DEBUG [HikariConfig] [RRN="] - [STAN="] - metricsTrackerFactory...........none
2023-05-10 14:49:09	930 [task-1] DEBUG [HikariConfig] [RRN="] - [STAN="] - minimumIdle.....................10
2023-05-10 14:49:09	931 [task-1] DEBUG [HikariConfig] [RRN="] - [STAN="] - password........................<masked>
2023-05-10 14:49:09	931 [task-1] DEBUG [HikariConfig] [RRN="] - [STAN="] - poolName........................"HikariPool-1"
2023-05-10 14:49:09	931 [task-1] DEBUG [HikariConfig] [RRN="] - [STAN="] - readOnly........................false
2023-05-10 14:49:09	931 [task-1] DEBUG [HikariConfig] [RRN="] - [STAN="] - registerMbeans..................false
2023-05-10 14:49:09	931 [task-1] DEBUG [HikariConfig] [RRN="] - [STAN="] - scheduledExecutor...............none
2023-05-10 14:49:09	931 [task-1] DEBUG [HikariConfig] [RRN="] - [STAN="] - schema..........................none
2023-05-10 14:49:09	931 [task-1] DEBUG [HikariConfig] [RRN="] - [STAN="] - threadFactory...................internal
2023-05-10 14:49:09	931 [task-1] DEBUG [HikariConfig] [RRN="] - [STAN="] - transactionIsolation............default
2023-05-10 14:49:09	931 [task-1] DEBUG [HikariConfig] [RRN="] - [STAN="] - username........................"root"
2023-05-10 14:49:09	931 [task-1] DEBUG [HikariConfig] [RRN="] - [STAN="] - validationTimeout...............5000
2023-05-10 14:49:09	931 [task-1] INFO [HikariDataSource] [RRN="] - [STAN="] - HikariPool-1 - Starting...
2023-05-10 14:49:10	037 [main] INFO [DefaultSecurityFilterChain] [RRN="] - [STAN="] - Creating filter chain: Ant [pattern='/v2/api-docs']	[]
2023-05-10 14:49:10	037 [main] INFO [DefaultSecurityFilterChain] [RRN="] - [STAN="] - Creating filter chain: Ant [pattern='/configuration/ui']	[]
2023-05-10 14:49:10	038 [main] INFO [DefaultSecurityFilterChain] [RRN="] - [STAN="] - Creating filter chain: Ant [pattern='/swagger-resources/**']	[]
2023-05-10 14:49:10	038 [main] INFO [DefaultSecurityFilterChain] [RRN="] - [STAN="] - Creating filter chain: Ant [pattern='/configuration/**']	[]
2023-05-10 14:49:10	038 [main] INFO [DefaultSecurityFilterChain] [RRN="] - [STAN="] - Creating filter chain: Ant [pattern='/swagger-ui.html']	[]
2023-05-10 14:49:10	038 [main] INFO [DefaultSecurityFilterChain] [RRN="] - [STAN="] - Creating filter chain: Ant [pattern='/webjars/**']	[]
2023-05-10 14:49:10	095 [main] INFO [PropertySourcedRequestMappingHandlerMapping] [RRN="] - [STAN="] - Mapped URL path [/v2/api-docs] onto method [springfox.documentation.swagger2.web.Swagger2Controller#getDocumentation(String	HttpServletRequest)]
2023-05-10 14:49:10	208 [task-1] DEBUG [HikariPool] [RRN="] - [STAN="] - HikariPool-1 - Added connection com.mysql.cj.jdbc.ConnectionImpl@760504ca
2023-05-10 14:49:10	211 [task-1] INFO [HikariDataSource] [RRN="] - [STAN="] - HikariPool-1 - Start completed.
2023-05-10 14:49:10	238 [main] INFO [DefaultSecurityFilterChain] [RRN="] - [STAN="] - Creating filter chain: any request	[org.springframework.security.web.context.request.async.WebAsyncManagerIntegrationFilter@4ffa7041	org.springframework.security.web.context.SecurityContextPersistenceFilter@722b2728	org.springframework.security.web.header.HeaderWriterFilter@2d9de284	org.springframework.web.filter.CorsFilter@632c3f55	org.springframework.security.web.authentication.logout.LogoutFilter@3d88ce0e	com.zeroinfinity.federatedserver.config.JwtRequestFilter@570a62a5	org.springframework.security.web.savedrequest.RequestCacheAwareFilter@5f3f3d00	org.springframework.security.web.servletapi.SecurityContextHolderAwareRequestFilter@483b7dc4	org.springframework.security.web.authentication.AnonymousAuthenticationFilter@56b05bd7	org.springframework.security.web.session.SessionManagementFilter@a84338a	org.springframework.security.web.access.ExceptionTranslationFilter@75d97e18	org.springframework.security.web.access.intercept.FilterSecurityInterceptor@5d37aa0f]
2023-05-10 14:49:10	240 [task-1] INFO [Dialect] [RRN="] - [STAN="] - HHH000400: Using dialect: org.hibernate.dialect.MySQL8Dialect
2023-05-10 14:49:10	323 [HikariPool-1 housekeeper] DEBUG [HikariPool] [RRN="] - [STAN="] - HikariPool-1 - Pool stats (total=1	active=1	idle=0	waiting=0)
2023-05-10 14:49:10	331 [HikariPool-1 connection adder] DEBUG [HikariPool] [RRN="] - [STAN="] - HikariPool-1 - Added connection com.mysql.cj.jdbc.ConnectionImpl@438b4b42
2023-05-10 14:49:10	335 [HikariPool-1 connection adder] DEBUG [HikariPool] [RRN="] - [STAN="] - HikariPool-1 - Added connection com.mysql.cj.jdbc.ConnectionImpl@2b64179
2023-05-10 14:49:10	339 [HikariPool-1 connection adder] DEBUG [HikariPool] [RRN="] - [STAN="] - HikariPool-1 - Added connection com.mysql.cj.jdbc.ConnectionImpl@33fe829f
2023-05-10 14:49:10	342 [HikariPool-1 connection adder] DEBUG [HikariPool] [RRN="] - [STAN="] - HikariPool-1 - Added connection com.mysql.cj.jdbc.ConnectionImpl@6299be36
2023-05-10 14:49:10	347 [HikariPool-1 connection adder] DEBUG [HikariPool] [RRN="] - [STAN="] - HikariPool-1 - Added connection com.mysql.cj.jdbc.ConnectionImpl@3ff6e856
2023-05-10 14:49:10	350 [HikariPool-1 connection adder] DEBUG [HikariPool] [RRN="] - [STAN="] - HikariPool-1 - Added connection com.mysql.cj.jdbc.ConnectionImpl@66d72016
2023-05-10 14:49:10	355 [HikariPool-1 connection adder] DEBUG [HikariPool] [RRN="] - [STAN="] - HikariPool-1 - Added connection com.mysql.cj.jdbc.ConnectionImpl@5905103e
2023-05-10 14:49:10	359 [HikariPool-1 connection adder] DEBUG [HikariPool] [RRN="] - [STAN="] - HikariPool-1 - Added connection com.mysql.cj.jdbc.ConnectionImpl@367397c3
2023-05-10 14:49:10	362 [HikariPool-1 connection adder] DEBUG [HikariPool] [RRN="] - [STAN="] - HikariPool-1 - Added connection com.mysql.cj.jdbc.ConnectionImpl@2b5c5770
2023-05-10 14:49:10	363 [HikariPool-1 connection adder] DEBUG [HikariPool] [RRN="] - [STAN="] - HikariPool-1 - After adding stats (total=10	active=0	idle=10	waiting=0)
2023-05-10 14:49:10	630 [main] INFO [Http11NioProtocol] [RRN="] - [STAN="] - Starting ProtocolHandler ["http-nio-9090"]
2023-05-10 14:49:10	672 [main] INFO [TomcatWebServer] [RRN="] - [STAN="] - Tomcat started on port(s): 9090 (http) with context path ''
2023-05-10 14:49:10	673 [main] INFO [DocumentationPluginsBootstrapper] [RRN="] - [STAN="] - Context refreshed
2023-05-10 14:49:10	720 [main] INFO [DocumentationPluginsBootstrapper] [RRN="] - [STAN="] - Found 1 custom documentation plugin(s)
2023-05-10 14:49:10	792 [main] INFO [ApiListingReferenceScanner] [RRN="] - [STAN="] - Scanning for api listing references
2023-05-10 14:49:11	170 [main] INFO [CachingOperationNameGenerator] [RRN="] - [STAN="] - Generating unique operation named: allModelsUsingGET_1
2023-05-10 14:49:11	191 [main] INFO [DeferredRepositoryInitializationListener] [RRN="] - [STAN="] - Triggering deferred initialization of Spring Data repositories…
2023-05-10 14:49:11	739 [task-1] INFO [JtaPlatformInitiator] [RRN="] - [STAN="] - HHH000490: Using JtaPlatform implementation: [org.hibernate.engine.transaction.jta.platform.internal.NoJtaPlatform]
2023-05-10 14:49:11	754 [task-1] INFO [LocalContainerEntityManagerFactoryBean] [RRN="] - [STAN="] - Initialized JPA EntityManagerFactory for persistence unit 'default'
2023-05-10 14:49:12	335 [main] INFO [DeferredRepositoryInitializationListener] [RRN="] - [STAN="] - Spring Data repositories initialized!
2023-05-10 14:49:12	344 [main] INFO [FederatedServerApplication] [RRN="] - [STAN="] - Started FederatedServerApplication in 7.419 seconds (JVM running for 8.457)
2023-05-10 14:49:17	707 [http-nio-9090-exec-2] INFO [[/]] [RRN="] - [STAN="] - Initializing Spring DispatcherServlet 'dispatcherServlet'
2023-05-10 14:49:17	707 [http-nio-9090-exec-2] INFO [DispatcherServlet] [RRN="] - [STAN="] - Initializing Servlet 'dispatcherServlet'
2023-05-10 14:49:17	714 [http-nio-9090-exec-2] INFO [DispatcherServlet] [RRN="] - [STAN="] - Completed initialization in 7 ms
2023-05-10 14:49:18	190 [http-nio-9090-exec-2] INFO [ServiceController] [RRN="] - [STAN="] - Request received to pull and sync machine learning model from clients @ V1
2023-05-10 14:49:18	190 [http-nio-9090-exec-2] INFO [RestServerServiceImpl] [RRN="] - [STAN="] - Incoming request to pull models from clients.
2023-05-10 14:49:18	441 [http-nio-9090-exec-2] INFO [UnirestUtil] [RRN="] - [STAN="] - POST: params: [admin	admin@123]
2023-05-10 14:49:40	330 [HikariPool-1 housekeeper] DEBUG [HikariPool] [RRN="] - [STAN="] - HikariPool-1 - Pool stats (total=10	active=1	idle=9	waiting=0)
2023-05-10 14:49:40	330 [HikariPool-1 housekeeper] DEBUG [HikariPool] [RRN="] - [STAN="] - HikariPool-1 - Fill pool skipped	pool is at sufficient level.
2023-05-10 14:50:10	337 [HikariPool-1 housekeeper] DEBUG [HikariPool] [RRN="] - [STAN="] - HikariPool-1 - Pool stats (total=10	active=1	idle=9	waiting=0)
2023-05-10 14:50:10	337 [HikariPool-1 housekeeper] DEBUG [HikariPool] [RRN="] - [STAN="] - HikariPool-1 - Fill pool skipped	pool is at sufficient level.
2023-05-10 14:50:40	349 [HikariPool-1 housekeeper] DEBUG [HikariPool] [RRN="] - [STAN="] - HikariPool-1 - Pool stats (total=10	active=1	idle=9	waiting=0)
2023-05-10 14:50:40	349 [HikariPool-1 housekeeper] DEBUG [HikariPool] [RRN="] - [STAN="] - HikariPool-1 - Fill pool skipped	pool is at sufficient level.
2023-05-10 14:50:45	545 [http-nio-9090-exec-2] INFO [RestServerServiceImpl] [RRN="] - [STAN="] - client1 - token: null - expiry: 1683798578
2023-05-10 14:51:10	364 [HikariPool-1 housekeeper] DEBUG [HikariPool] [RRN="] - [STAN="] - HikariPool-1 - Pool stats (total=10	active=0	idle=10	waiting=0)
2023-05-10 14:51:10	365 [HikariPool-1 housekeeper] DEBUG [HikariPool] [RRN="] - [STAN="] - HikariPool-1 - Fill pool skipped	pool is at sufficient level.
2023-05-10 14:51:40	369 [HikariPool-1 housekeeper] DEBUG [HikariPool] [RRN="] - [STAN="] - HikariPool-1 - Pool stats (total=10	active=0	idle=10	waiting=0)
2023-05-10 14:51:40	369 [HikariPool-1 housekeeper] DEBUG [HikariPool] [RRN="] - [STAN="] - HikariPool-1 - Fill pool skipped	pool is at sufficient level.
2023-05-10 14:52:10	384 [HikariPool-1 housekeeper] DEBUG [HikariPool] [RRN="] - [STAN="] - HikariPool-1 - Pool stats (total=10	active=0	idle=10	waiting=0)
2023-05-10 14:52:10	384 [HikariPool-1 housekeeper] DEBUG [HikariPool] [RRN="] - [STAN="] - HikariPool-1 - Fill pool skipped	pool is at sufficient level.
2023-05-10 14:52:40	397 [HikariPool-1 housekeeper] DEBUG [HikariPool] [RRN="] - [STAN="] - HikariPool-1 - Pool stats (total=10	active=0	idle=10	waiting=0)
2023-05-10 14:52:40	397 [HikariPool-1 housekeeper] DEBUG [HikariPool] [RRN="] - [STAN="] - HikariPool-1 - Fill pool skipped	pool is at sufficient level.
2023-05-10 14:53:27	023 [main] INFO [FederatedServerApplication] [RRN="] - [STAN="] - Starting FederatedServerApplication on Hasnain-Rabbani with PID 3788 (E:\Workspace\Eclipse\zeroinfinity\thesis\federated-server\federated-server\target\classes started by hp in E:\Workspace\Eclipse\zeroinfinity\thesis\federated-server\federated-server)
2023-05-10 14:53:27	039 [main] INFO [FederatedServerApplication] [RRN="] - [STAN="] - No active profile set	falling back to default profiles: default
2023-05-10 14:53:30	047 [main] INFO [RepositoryConfigurationDelegate] [RRN="] - [STAN="] - Bootstrapping Spring Data JPA repositories in DEFERRED mode.
2023-05-10 14:53:30	155 [main] INFO [RepositoryConfigurationDelegate] [RRN="] - [STAN="] - Finished Spring Data repository scanning in 94ms. Found 3 JPA repository interfaces.
2023-05-10 14:53:30	492 [main] INFO [EnableEncryptablePropertiesBeanFactoryPostProcessor] [RRN="] - [STAN="] - Post-processing PropertySource instances
2023-05-10 14:53:30	614 [main] INFO [EncryptablePropertySourceConverter] [RRN="] - [STAN="] - Converting PropertySource configurationProperties [org.springframework.boot.context.properties.source.ConfigurationPropertySourcesPropertySource] to AOP Proxy
2023-05-10 14:53:30	614 [main] INFO [EncryptablePropertySourceConverter] [RRN="] - [STAN="] - Converting PropertySource servletConfigInitParams [org.springframework.core.env.PropertySource$StubPropertySource] to EncryptablePropertySourceWrapper
2023-05-10 14:53:30	614 [main] INFO [EncryptablePropertySourceConverter] [RRN="] - [STAN="] - Converting PropertySource servletContextInitParams [org.springframework.core.env.PropertySource$StubPropertySource] to EncryptablePropertySourceWrapper
2023-05-10 14:53:30	614 [main] INFO [EncryptablePropertySourceConverter] [RRN="] - [STAN="] - Converting PropertySource systemProperties [org.springframework.core.env.PropertiesPropertySource] to EncryptableMapPropertySourceWrapper
2023-05-10 14:53:30	615 [main] INFO [EncryptablePropertySourceConverter] [RRN="] - [STAN="] - Converting PropertySource systemEnvironment [org.springframework.boot.env.SystemEnvironmentPropertySourceEnvironmentPostProcessor$OriginAwareSystemEnvironmentPropertySource] to EncryptableSystemEnvironmentPropertySourceWrapper
2023-05-10 14:53:30	615 [main] INFO [EncryptablePropertySourceConverter] [RRN="] - [STAN="] - Converting PropertySource random [org.springframework.boot.env.RandomValuePropertySource] to EncryptablePropertySourceWrapper
2023-05-10 14:53:30	615 [main] INFO [EncryptablePropertySourceConverter] [RRN="] - [STAN="] - Converting PropertySource applicationConfig: [file:./application.yml] [org.springframework.boot.env.OriginTrackedMapPropertySource] to EncryptableMapPropertySourceWrapper
2023-05-10 14:53:30	839 [main] INFO [DefaultLazyPropertyFilter] [RRN="] - [STAN="] - Property Filter custom Bean not found with name 'encryptablePropertyFilter'. Initializing Default Property Filter
2023-05-10 14:53:31	569 [main] INFO [TomcatWebServer] [RRN="] - [STAN="] - Tomcat initialized with port(s): 9090 (http)
2023-05-10 14:53:31	580 [main] INFO [Http11NioProtocol] [RRN="] - [STAN="] - Initializing ProtocolHandler ["http-nio-9090"]
2023-05-10 14:53:31	580 [main] INFO [StandardService] [RRN="] - [STAN="] - Starting service [Tomcat]
2023-05-10 14:53:31	580 [main] INFO [StandardEngine] [RRN="] - [STAN="] - Starting Servlet engine: [Apache Tomcat/9.0.36]
2023-05-10 14:53:31	693 [main] INFO [[/]] [RRN="] - [STAN="] - Initializing Spring embedded WebApplicationContext
2023-05-10 14:53:31	693 [main] INFO [ServletWebServerApplicationContext] [RRN="] - [STAN="] - Root WebApplicationContext: initialization completed in 4432 ms
2023-05-10 14:53:31	701 [main] INFO [DefaultLazyPropertyResolver] [RRN="] - [STAN="] - Property Resolver custom Bean not found with name 'encryptablePropertyResolver'. Initializing Default Property Resolver
2023-05-10 14:53:31	706 [main] INFO [DefaultLazyPropertyDetector] [RRN="] - [STAN="] - Property Detector custom Bean not found with name 'encryptablePropertyDetector'. Initializing Default Property Detector
2023-05-10 14:53:31	849 [main] DEBUG [HikariConfig] [RRN="] - [STAN="] - Driver class com.mysql.cj.jdbc.Driver found in Thread context class loader sun.misc.Launcher$AppClassLoader@18b4aac2
2023-05-10 14:53:31	953 [main] INFO [ThreadPoolTaskExecutor] [RRN="] - [STAN="] - Initializing ExecutorService 'applicationTaskExecutor'
2023-05-10 14:53:32	023 [task-1] INFO [LogHelper] [RRN="] - [STAN="] - HHH000204: Processing PersistenceUnitInfo [name: default]
2023-05-10 14:53:32	089 [main] WARN [JpaBaseConfiguration$JpaWebConfiguration] [RRN="] - [STAN="] - spring.jpa.open-in-view is enabled by default. Therefore	database queries may be performed during view rendering. Explicitly configure spring.jpa.open-in-view to disable this warning
2023-05-10 14:53:32	154 [task-1] INFO [Version] [RRN="] - [STAN="] - HHH000412: Hibernate ORM core version 5.4.17.Final
2023-05-10 14:53:32	512 [task-1] INFO [Version] [RRN="] - [STAN="] - HCANN000001: Hibernate Commons Annotations {5.1.0.Final}
2023-05-10 14:53:32	709 [task-1] DEBUG [HikariConfig] [RRN="] - [STAN="] - HikariPool-1 - configuration:
2023-05-10 14:53:32	711 [task-1] DEBUG [HikariConfig] [RRN="] - [STAN="] - allowPoolSuspension.............false
2023-05-10 14:53:32	711 [task-1] DEBUG [HikariConfig] [RRN="] - [STAN="] - autoCommit......................true
2023-05-10 14:53:32	711 [task-1] DEBUG [HikariConfig] [RRN="] - [STAN="] - catalog.........................none
2023-05-10 14:53:32	711 [task-1] DEBUG [HikariConfig] [RRN="] - [STAN="] - connectionInitSql...............none
2023-05-10 14:53:32	712 [task-1] DEBUG [HikariConfig] [RRN="] - [STAN="] - connectionTestQuery.............none
2023-05-10 14:53:32	712 [task-1] DEBUG [HikariConfig] [RRN="] - [STAN="] - connectionTimeout...............30000
2023-05-10 14:53:32	712 [task-1] DEBUG [HikariConfig] [RRN="] - [STAN="] - dataSource......................none
2023-05-10 14:53:32	712 [task-1] DEBUG [HikariConfig] [RRN="] - [STAN="] - dataSourceClassName.............none
2023-05-10 14:53:32	712 [task-1] DEBUG [HikariConfig] [RRN="] - [STAN="] - dataSourceJNDI..................none
2023-05-10 14:53:32	712 [task-1] DEBUG [HikariConfig] [RRN="] - [STAN="] - dataSourceProperties............{password=<masked>}
2023-05-10 14:53:32	713 [task-1] DEBUG [HikariConfig] [RRN="] - [STAN="] - driverClassName................."com.mysql.cj.jdbc.Driver"
2023-05-10 14:53:32	713 [task-1] DEBUG [HikariConfig] [RRN="] - [STAN="] - exceptionOverrideClassName......none
2023-05-10 14:53:32	713 [task-1] DEBUG [HikariConfig] [RRN="] - [STAN="] - healthCheckProperties...........{}
2023-05-10 14:53:32	713 [task-1] DEBUG [HikariConfig] [RRN="] - [STAN="] - healthCheckRegistry.............none
2023-05-10 14:53:32	713 [task-1] DEBUG [HikariConfig] [RRN="] - [STAN="] - idleTimeout.....................600000
2023-05-10 14:53:32	713 [task-1] DEBUG [HikariConfig] [RRN="] - [STAN="] - initializationFailTimeout.......1
2023-05-10 14:53:32	713 [task-1] DEBUG [HikariConfig] [RRN="] - [STAN="] - isolateInternalQueries..........false
2023-05-10 14:53:32	713 [task-1] DEBUG [HikariConfig] [RRN="] - [STAN="] - jdbcUrl.........................jdbc:mysql://localhost:3306/test
2023-05-10 14:53:32	713 [task-1] DEBUG [HikariConfig] [RRN="] - [STAN="] - leakDetectionThreshold..........0
2023-05-10 14:53:32	713 [task-1] DEBUG [HikariConfig] [RRN="] - [STAN="] - maxLifetime.....................1800000
2023-05-10 14:53:32	713 [task-1] DEBUG [HikariConfig] [RRN="] - [STAN="] - maximumPoolSize.................10
2023-05-10 14:53:32	713 [task-1] DEBUG [HikariConfig] [RRN="] - [STAN="] - metricRegistry..................none
2023-05-10 14:53:32	714 [task-1] DEBUG [HikariConfig] [RRN="] - [STAN="] - metricsTrackerFactory...........none
2023-05-10 14:53:32	714 [task-1] DEBUG [HikariConfig] [RRN="] - [STAN="] - minimumIdle.....................10
2023-05-10 14:53:32	714 [task-1] DEBUG [HikariConfig] [RRN="] - [STAN="] - password........................<masked>
2023-05-10 14:53:32	714 [task-1] DEBUG [HikariConfig] [RRN="] - [STAN="] - poolName........................"HikariPool-1"
2023-05-10 14:53:32	714 [task-1] DEBUG [HikariConfig] [RRN="] - [STAN="] - readOnly........................false
2023-05-10 14:53:32	714 [task-1] DEBUG [HikariConfig] [RRN="] - [STAN="] - registerMbeans..................false
2023-05-10 14:53:32	714 [task-1] DEBUG [HikariConfig] [RRN="] - [STAN="] - scheduledExecutor...............none
2023-05-10 14:53:32	714 [task-1] DEBUG [HikariConfig] [RRN="] - [STAN="] - schema..........................none
2023-05-10 14:53:32	714 [task-1] DEBUG [HikariConfig] [RRN="] - [STAN="] - threadFactory...................internal
2023-05-10 14:53:32	714 [task-1] DEBUG [HikariConfig] [RRN="] - [STAN="] - transactionIsolation............default
2023-05-10 14:53:32	714 [task-1] DEBUG [HikariConfig] [RRN="] - [STAN="] - username........................"root"
2023-05-10 14:53:32	714 [task-1] DEBUG [HikariConfig] [RRN="] - [STAN="] - validationTimeout...............5000
2023-05-10 14:53:32	715 [task-1] INFO [HikariDataSource] [RRN="] - [STAN="] - HikariPool-1 - Starting...
2023-05-10 14:53:32	810 [main] INFO [DefaultSecurityFilterChain] [RRN="] - [STAN="] - Creating filter chain: Ant [pattern='/v2/api-docs']	[]
2023-05-10 14:53:32	811 [main] INFO [DefaultSecurityFilterChain] [RRN="] - [STAN="] - Creating filter chain: Ant [pattern='/configuration/ui']	[]
2023-05-10 14:53:32	811 [main] INFO [DefaultSecurityFilterChain] [RRN="] - [STAN="] - Creating filter chain: Ant [pattern='/swagger-resources/**']	[]
2023-05-10 14:53:32	811 [main] INFO [DefaultSecurityFilterChain] [RRN="] - [STAN="] - Creating filter chain: Ant [pattern='/configuration/**']	[]
2023-05-10 14:53:32	811 [main] INFO [DefaultSecurityFilterChain] [RRN="] - [STAN="] - Creating filter chain: Ant [pattern='/swagger-ui.html']	[]
2023-05-10 14:53:32	811 [main] INFO [DefaultSecurityFilterChain] [RRN="] - [STAN="] - Creating filter chain: Ant [pattern='/webjars/**']	[]
2023-05-10 14:53:32	877 [main] INFO [PropertySourcedRequestMappingHandlerMapping] [RRN="] - [STAN="] - Mapped URL path [/v2/api-docs] onto method [springfox.documentation.swagger2.web.Swagger2Controller#getDocumentation(String	HttpServletRequest)]
2023-05-10 14:53:33	005 [task-1] DEBUG [HikariPool] [RRN="] - [STAN="] - HikariPool-1 - Added connection com.mysql.cj.jdbc.ConnectionImpl@1f319f59
2023-05-10 14:53:33	008 [task-1] INFO [HikariDataSource] [RRN="] - [STAN="] - HikariPool-1 - Start completed.
2023-05-10 14:53:33	031 [main] INFO [DefaultSecurityFilterChain] [RRN="] - [STAN="] - Creating filter chain: any request	[org.springframework.security.web.context.request.async.WebAsyncManagerIntegrationFilter@77ff14ce	org.springframework.security.web.context.SecurityContextPersistenceFilter@382faf51	org.springframework.security.web.header.HeaderWriterFilter@697a92af	org.springframework.web.filter.CorsFilter@733fae8	org.springframework.security.web.authentication.logout.LogoutFilter@52cb52bd	com.zeroinfinity.federatedserver.config.JwtRequestFilter@1332dec4	org.springframework.security.web.savedrequest.RequestCacheAwareFilter@699d96bc	org.springframework.security.web.servletapi.SecurityContextHolderAwareRequestFilter@7bbdb220	org.springframework.security.web.authentication.AnonymousAuthenticationFilter@5a8d676e	org.springframework.security.web.session.SessionManagementFilter@15f2a43f	org.springframework.security.web.access.ExceptionTranslationFilter@2ab8589a	org.springframework.security.web.access.intercept.FilterSecurityInterceptor@13e1e816]
2023-05-10 14:53:33	039 [task-1] INFO [Dialect] [RRN="] - [STAN="] - HHH000400: Using dialect: org.hibernate.dialect.MySQL8Dialect
2023-05-10 14:53:33	124 [HikariPool-1 housekeeper] DEBUG [HikariPool] [RRN="] - [STAN="] - HikariPool-1 - Pool stats (total=1	active=1	idle=0	waiting=0)
2023-05-10 14:53:33	131 [HikariPool-1 connection adder] DEBUG [HikariPool] [RRN="] - [STAN="] - HikariPool-1 - Added connection com.mysql.cj.jdbc.ConnectionImpl@47f4154d
2023-05-10 14:53:33	135 [HikariPool-1 connection adder] DEBUG [HikariPool] [RRN="] - [STAN="] - HikariPool-1 - Added connection com.mysql.cj.jdbc.ConnectionImpl@6c91f76
2023-05-10 14:53:33	139 [HikariPool-1 connection adder] DEBUG [HikariPool] [RRN="] - [STAN="] - HikariPool-1 - Added connection com.mysql.cj.jdbc.ConnectionImpl@37053fb9
2023-05-10 14:53:33	144 [HikariPool-1 connection adder] DEBUG [HikariPool] [RRN="] - [STAN="] - HikariPool-1 - Added connection com.mysql.cj.jdbc.ConnectionImpl@66e6e039
2023-05-10 14:53:33	147 [HikariPool-1 connection adder] DEBUG [HikariPool] [RRN="] - [STAN="] - HikariPool-1 - Added connection com.mysql.cj.jdbc.ConnectionImpl@48381798
2023-05-10 14:53:33	151 [HikariPool-1 connection adder] DEBUG [HikariPool] [RRN="] - [STAN="] - HikariPool-1 - Added connection com.mysql.cj.jdbc.ConnectionImpl@62a8fa7e
2023-05-10 14:53:33	155 [HikariPool-1 connection adder] DEBUG [HikariPool] [RRN="] - [STAN="] - HikariPool-1 - Added connection com.mysql.cj.jdbc.ConnectionImpl@2b5635f8
2023-05-10 14:53:33	160 [HikariPool-1 connection adder] DEBUG [HikariPool] [RRN="] - [STAN="] - HikariPool-1 - Added connection com.mysql.cj.jdbc.ConnectionImpl@41ee8c9e
2023-05-10 14:53:33	163 [HikariPool-1 connection adder] DEBUG [HikariPool] [RRN="] - [STAN="] - HikariPool-1 - Added connection com.mysql.cj.jdbc.ConnectionImpl@176306ee
2023-05-10 14:53:33	163 [HikariPool-1 connection adder] DEBUG [HikariPool] [RRN="] - [STAN="] - HikariPool-1 - After adding stats (total=10	active=0	idle=10	waiting=0)
2023-05-10 14:53:33	366 [main] INFO [Http11NioProtocol] [RRN="] - [STAN="] - Starting ProtocolHandler ["http-nio-9090"]
2023-05-10 14:53:33	401 [main] INFO [TomcatWebServer] [RRN="] - [STAN="] - Tomcat started on port(s): 9090 (http) with context path ''
2023-05-10 14:53:33	403 [main] INFO [DocumentationPluginsBootstrapper] [RRN="] - [STAN="] - Context refreshed
2023-05-10 14:53:33	438 [main] INFO [DocumentationPluginsBootstrapper] [RRN="] - [STAN="] - Found 1 custom documentation plugin(s)
2023-05-10 14:53:33	502 [main] INFO [ApiListingReferenceScanner] [RRN="] - [STAN="] - Scanning for api listing references
2023-05-10 14:53:33	867 [main] INFO [CachingOperationNameGenerator] [RRN="] - [STAN="] - Generating unique operation named: allModelsUsingGET_1
2023-05-10 14:53:33	883 [main] INFO [DeferredRepositoryInitializationListener] [RRN="] - [STAN="] - Triggering deferred initialization of Spring Data repositories…
2023-05-10 14:53:34	500 [task-1] INFO [JtaPlatformInitiator] [RRN="] - [STAN="] - HHH000490: Using JtaPlatform implementation: [org.hibernate.engine.transaction.jta.platform.internal.NoJtaPlatform]
2023-05-10 14:53:34	516 [task-1] INFO [LocalContainerEntityManagerFactoryBean] [RRN="] - [STAN="] - Initialized JPA EntityManagerFactory for persistence unit 'default'
2023-05-10 14:53:35	006 [main] INFO [DeferredRepositoryInitializationListener] [RRN="] - [STAN="] - Spring Data repositories initialized!
2023-05-10 14:53:35	017 [main] INFO [FederatedServerApplication] [RRN="] - [STAN="] - Started FederatedServerApplication in 9.152 seconds (JVM running for 10.334)
2023-05-10 14:53:41	107 [http-nio-9090-exec-1] INFO [[/]] [RRN="] - [STAN="] - Initializing Spring DispatcherServlet 'dispatcherServlet'
2023-05-10 14:53:41	107 [http-nio-9090-exec-1] INFO [DispatcherServlet] [RRN="] - [STAN="] - Initializing Servlet 'dispatcherServlet'
2023-05-10 14:53:41	121 [http-nio-9090-exec-1] INFO [DispatcherServlet] [RRN="] - [STAN="] - Completed initialization in 14 ms
2023-05-10 14:53:41	592 [http-nio-9090-exec-1] INFO [ServiceController] [RRN="] - [STAN="] - Request received to pull and sync machine learning model from clients @ V1
2023-05-10 14:53:41	592 [http-nio-9090-exec-1] INFO [RestServerServiceImpl] [RRN="] - [STAN="] - Incoming request to pull models from clients.
2023-05-10 14:53:41	864 [http-nio-9090-exec-1] INFO [UnirestUtil] [RRN="] - [STAN="] - POST: params: [admin	admin@123]
2023-05-10 14:53:55	160 [http-nio-9090-exec-1] INFO [RestServerServiceImpl] [RRN="] - [STAN="] - client1 - token: eyJhbGciOiJIUzUxMiJ9.eyJzdWIiOiJhZG1pbnx6ZXJvaW5maW5pdHkiLCJleHAiOjE2ODM3OTg4MjQsImlhdCI6MTY4MzcxMjQyNH0.cQtbKbgm4eTOKrrCU-aAi2_u11ULdPb7jMEDf469yikvIa7J_HJZ6qRes65kHhJ9zwTV_bGEayMXjdzx9eCmCg - expiry: 1683798824
2023-05-10 14:54:03	128 [HikariPool-1 housekeeper] DEBUG [HikariPool] [RRN="] - [STAN="] - HikariPool-1 - Pool stats (total=10	active=0	idle=10	waiting=0)
2023-05-10 14:54:03	129 [HikariPool-1 housekeeper] DEBUG [HikariPool] [RRN="] - [STAN="] - HikariPool-1 - Fill pool skipped	pool is at sufficient level.
2023-05-10 14:54:41	158 [main] INFO [FederatedServerApplication] [RRN="] - [STAN="] - Starting FederatedServerApplication on Hasnain-Rabbani with PID 18096 (E:\Workspace\Eclipse\zeroinfinity\thesis\federated-server\federated-server\target\classes started by hp in E:\Workspace\Eclipse\zeroinfinity\thesis\federated-server\federated-server)
2023-05-10 14:54:41	162 [main] INFO [FederatedServerApplication] [RRN="] - [STAN="] - No active profile set	falling back to default profiles: default
2023-05-10 14:54:42	159 [main] INFO [RepositoryConfigurationDelegate] [RRN="] - [STAN="] - Bootstrapping Spring Data JPA repositories in DEFERRED mode.
2023-05-10 14:54:42	250 [main] INFO [RepositoryConfigurationDelegate] [RRN="] - [STAN="] - Finished Spring Data repository scanning in 76ms. Found 3 JPA repository interfaces.
2023-05-10 14:54:42	505 [main] INFO [EnableEncryptablePropertiesBeanFactoryPostProcessor] [RRN="] - [STAN="] - Post-processing PropertySource instances
2023-05-10 14:54:42	608 [main] INFO [EncryptablePropertySourceConverter] [RRN="] - [STAN="] - Converting PropertySource configurationProperties [org.springframework.boot.context.properties.source.ConfigurationPropertySourcesPropertySource] to AOP Proxy
2023-05-10 14:54:42	608 [main] INFO [EncryptablePropertySourceConverter] [RRN="] - [STAN="] - Converting PropertySource servletConfigInitParams [org.springframework.core.env.PropertySource$StubPropertySource] to EncryptablePropertySourceWrapper
2023-05-10 14:54:42	608 [main] INFO [EncryptablePropertySourceConverter] [RRN="] - [STAN="] - Converting PropertySource servletContextInitParams [org.springframework.core.env.PropertySource$StubPropertySource] to EncryptablePropertySourceWrapper
2023-05-10 14:54:42	609 [main] INFO [EncryptablePropertySourceConverter] [RRN="] - [STAN="] - Converting PropertySource systemProperties [org.springframework.core.env.PropertiesPropertySource] to EncryptableMapPropertySourceWrapper
2023-05-10 14:54:42	609 [main] INFO [EncryptablePropertySourceConverter] [RRN="] - [STAN="] - Converting PropertySource systemEnvironment [org.springframework.boot.env.SystemEnvironmentPropertySourceEnvironmentPostProcessor$OriginAwareSystemEnvironmentPropertySource] to EncryptableSystemEnvironmentPropertySourceWrapper
2023-05-10 14:54:42	609 [main] INFO [EncryptablePropertySourceConverter] [RRN="] - [STAN="] - Converting PropertySource random [org.springframework.boot.env.RandomValuePropertySource] to EncryptablePropertySourceWrapper
2023-05-10 14:54:42	609 [main] INFO [EncryptablePropertySourceConverter] [RRN="] - [STAN="] - Converting PropertySource applicationConfig: [file:./application.yml] [org.springframework.boot.env.OriginTrackedMapPropertySource] to EncryptableMapPropertySourceWrapper
2023-05-10 14:54:42	821 [main] INFO [DefaultLazyPropertyFilter] [RRN="] - [STAN="] - Property Filter custom Bean not found with name 'encryptablePropertyFilter'. Initializing Default Property Filter
2023-05-10 14:54:43	534 [main] INFO [TomcatWebServer] [RRN="] - [STAN="] - Tomcat initialized with port(s): 9090 (http)
2023-05-10 14:54:43	543 [main] INFO [Http11NioProtocol] [RRN="] - [STAN="] - Initializing ProtocolHandler ["http-nio-9090"]
2023-05-10 14:54:43	544 [main] INFO [StandardService] [RRN="] - [STAN="] - Starting service [Tomcat]
2023-05-10 14:54:43	544 [main] INFO [StandardEngine] [RRN="] - [STAN="] - Starting Servlet engine: [Apache Tomcat/9.0.36]
2023-05-10 14:54:44	089 [main] INFO [[/]] [RRN="] - [STAN="] - Initializing Spring embedded WebApplicationContext
2023-05-10 14:54:44	089 [main] INFO [ServletWebServerApplicationContext] [RRN="] - [STAN="] - Root WebApplicationContext: initialization completed in 2851 ms
2023-05-10 14:54:44	095 [main] INFO [DefaultLazyPropertyResolver] [RRN="] - [STAN="] - Property Resolver custom Bean not found with name 'encryptablePropertyResolver'. Initializing Default Property Resolver
2023-05-10 14:54:44	100 [main] INFO [DefaultLazyPropertyDetector] [RRN="] - [STAN="] - Property Detector custom Bean not found with name 'encryptablePropertyDetector'. Initializing Default Property Detector
2023-05-10 14:54:44	216 [main] DEBUG [HikariConfig] [RRN="] - [STAN="] - Driver class com.mysql.cj.jdbc.Driver found in Thread context class loader sun.misc.Launcher$AppClassLoader@73d16e93
2023-05-10 14:54:44	305 [main] INFO [ThreadPoolTaskExecutor] [RRN="] - [STAN="] - Initializing ExecutorService 'applicationTaskExecutor'
2023-05-10 14:54:44	358 [task-1] INFO [LogHelper] [RRN="] - [STAN="] - HHH000204: Processing PersistenceUnitInfo [name: default]
2023-05-10 14:54:44	403 [main] WARN [JpaBaseConfiguration$JpaWebConfiguration] [RRN="] - [STAN="] - spring.jpa.open-in-view is enabled by default. Therefore	database queries may be performed during view rendering. Explicitly configure spring.jpa.open-in-view to disable this warning
2023-05-10 14:54:44	433 [task-1] INFO [Version] [RRN="] - [STAN="] - HHH000412: Hibernate ORM core version 5.4.17.Final
2023-05-10 14:54:44	640 [task-1] INFO [Version] [RRN="] - [STAN="] - HCANN000001: Hibernate Commons Annotations {5.1.0.Final}
2023-05-10 14:54:44	814 [task-1] DEBUG [HikariConfig] [RRN="] - [STAN="] - HikariPool-1 - configuration:
2023-05-10 14:54:44	817 [task-1] DEBUG [HikariConfig] [RRN="] - [STAN="] - allowPoolSuspension.............false
2023-05-10 14:54:44	817 [task-1] DEBUG [HikariConfig] [RRN="] - [STAN="] - autoCommit......................true
2023-05-10 14:54:44	817 [task-1] DEBUG [HikariConfig] [RRN="] - [STAN="] - catalog.........................none
2023-05-10 14:54:44	817 [task-1] DEBUG [HikariConfig] [RRN="] - [STAN="] - connectionInitSql...............none
2023-05-10 14:54:44	817 [task-1] DEBUG [HikariConfig] [RRN="] - [STAN="] - connectionTestQuery.............none
2023-05-10 14:54:44	817 [task-1] DEBUG [HikariConfig] [RRN="] - [STAN="] - connectionTimeout...............30000
2023-05-10 14:54:44	817 [task-1] DEBUG [HikariConfig] [RRN="] - [STAN="] - dataSource......................none
2023-05-10 14:54:44	817 [task-1] DEBUG [HikariConfig] [RRN="] - [STAN="] - dataSourceClassName.............none
2023-05-10 14:54:44	817 [task-1] DEBUG [HikariConfig] [RRN="] - [STAN="] - dataSourceJNDI..................none
2023-05-10 14:54:44	818 [task-1] DEBUG [HikariConfig] [RRN="] - [STAN="] - dataSourceProperties............{password=<masked>}
2023-05-10 14:54:44	818 [task-1] DEBUG [HikariConfig] [RRN="] - [STAN="] - driverClassName................."com.mysql.cj.jdbc.Driver"
2023-05-10 14:54:44	818 [task-1] DEBUG [HikariConfig] [RRN="] - [STAN="] - exceptionOverrideClassName......none
2023-05-10 14:54:44	818 [task-1] DEBUG [HikariConfig] [RRN="] - [STAN="] - healthCheckProperties...........{}
2023-05-10 14:54:44	818 [task-1] DEBUG [HikariConfig] [RRN="] - [STAN="] - healthCheckRegistry.............none
2023-05-10 14:54:44	818 [task-1] DEBUG [HikariConfig] [RRN="] - [STAN="] - idleTimeout.....................600000
2023-05-10 14:54:44	819 [task-1] DEBUG [HikariConfig] [RRN="] - [STAN="] - initializationFailTimeout.......1
2023-05-10 14:54:44	819 [task-1] DEBUG [HikariConfig] [RRN="] - [STAN="] - isolateInternalQueries..........false
2023-05-10 14:54:44	819 [task-1] DEBUG [HikariConfig] [RRN="] - [STAN="] - jdbcUrl.........................jdbc:mysql://localhost:3306/test
2023-05-10 14:54:44	819 [task-1] DEBUG [HikariConfig] [RRN="] - [STAN="] - leakDetectionThreshold..........0
2023-05-10 14:54:44	819 [task-1] DEBUG [HikariConfig] [RRN="] - [STAN="] - maxLifetime.....................1800000
2023-05-10 14:54:44	819 [task-1] DEBUG [HikariConfig] [RRN="] - [STAN="] - maximumPoolSize.................10
2023-05-10 14:54:44	819 [task-1] DEBUG [HikariConfig] [RRN="] - [STAN="] - metricRegistry..................none
2023-05-10 14:54:44	819 [task-1] DEBUG [HikariConfig] [RRN="] - [STAN="] - metricsTrackerFactory...........none
2023-05-10 14:54:44	819 [task-1] DEBUG [HikariConfig] [RRN="] - [STAN="] - minimumIdle.....................10
2023-05-10 14:54:44	819 [task-1] DEBUG [HikariConfig] [RRN="] - [STAN="] - password........................<masked>
2023-05-10 14:54:44	819 [task-1] DEBUG [HikariConfig] [RRN="] - [STAN="] - poolName........................"HikariPool-1"
2023-05-10 14:54:44	820 [task-1] DEBUG [HikariConfig] [RRN="] - [STAN="] - readOnly........................false
2023-05-10 14:54:44	820 [task-1] DEBUG [HikariConfig] [RRN="] - [STAN="] - registerMbeans..................false
2023-05-10 14:54:44	820 [task-1] DEBUG [HikariConfig] [RRN="] - [STAN="] - scheduledExecutor...............none
2023-05-10 14:54:44	820 [task-1] DEBUG [HikariConfig] [RRN="] - [STAN="] - schema..........................none
2023-05-10 14:54:44	820 [task-1] DEBUG [HikariConfig] [RRN="] - [STAN="] - threadFactory...................internal
2023-05-10 14:54:44	820 [task-1] DEBUG [HikariConfig] [RRN="] - [STAN="] - transactionIsolation............default
2023-05-10 14:54:44	820 [task-1] DEBUG [HikariConfig] [RRN="] - [STAN="] - username........................"root"
2023-05-10 14:54:44	820 [task-1] DEBUG [HikariConfig] [RRN="] - [STAN="] - validationTimeout...............5000
2023-05-10 14:54:44	820 [task-1] INFO [HikariDataSource] [RRN="] - [STAN="] - HikariPool-1 - Starting...
2023-05-10 14:54:44	982 [main] INFO [DefaultSecurityFilterChain] [RRN="] - [STAN="] - Creating filter chain: Ant [pattern='/v2/api-docs']	[]
2023-05-10 14:54:44	983 [main] INFO [DefaultSecurityFilterChain] [RRN="] - [STAN="] - Creating filter chain: Ant [pattern='/configuration/ui']	[]
2023-05-10 14:54:44	983 [main] INFO [DefaultSecurityFilterChain] [RRN="] - [STAN="] - Creating filter chain: Ant [pattern='/swagger-resources/**']	[]
2023-05-10 14:54:44	983 [main] INFO [DefaultSecurityFilterChain] [RRN="] - [STAN="] - Creating filter chain: Ant [pattern='/configuration/**']	[]
2023-05-10 14:54:44	983 [main] INFO [DefaultSecurityFilterChain] [RRN="] - [STAN="] - Creating filter chain: Ant [pattern='/swagger-ui.html']	[]
2023-05-10 14:54:44	983 [main] INFO [DefaultSecurityFilterChain] [RRN="] - [STAN="] - Creating filter chain: Ant [pattern='/webjars/**']	[]
2023-05-10 14:54:45	035 [main] INFO [PropertySourcedRequestMappingHandlerMapping] [RRN="] - [STAN="] - Mapped URL path [/v2/api-docs] onto method [springfox.documentation.swagger2.web.Swagger2Controller#getDocumentation(String	HttpServletRequest)]
2023-05-10 14:54:45	054 [task-1] DEBUG [HikariPool] [RRN="] - [STAN="] - HikariPool-1 - Added connection com.mysql.cj.jdbc.ConnectionImpl@67da9778
2023-05-10 14:54:45	056 [task-1] INFO [HikariDataSource] [RRN="] - [STAN="] - HikariPool-1 - Start completed.
2023-05-10 14:54:45	084 [task-1] INFO [Dialect] [RRN="] - [STAN="] - HHH000400: Using dialect: org.hibernate.dialect.MySQL8Dialect
2023-05-10 14:54:45	148 [main] INFO [DefaultSecurityFilterChain] [RRN="] - [STAN="] - Creating filter chain: any request	[org.springframework.security.web.context.request.async.WebAsyncManagerIntegrationFilter@2251b3bc	org.springframework.security.web.context.SecurityContextPersistenceFilter@1084ac45	org.springframework.security.web.header.HeaderWriterFilter@63f6bed1	org.springframework.web.filter.CorsFilter@3fbe503c	org.springframework.security.web.authentication.logout.LogoutFilter@7ebe2e47	com.zeroinfinity.federatedserver.config.JwtRequestFilter@1d805aa1	org.springframework.security.web.savedrequest.RequestCacheAwareFilter@6ea246af	org.springframework.security.web.servletapi.SecurityContextHolderAwareRequestFilter@4cc7d00d	org.springframework.security.web.authentication.AnonymousAuthenticationFilter@3c232051	org.springframework.security.web.session.SessionManagementFilter@553da911	org.springframework.security.web.access.ExceptionTranslationFilter@19bedeb8	org.springframework.security.web.access.intercept.FilterSecurityInterceptor@21de60a7]
2023-05-10 14:54:45	166 [HikariPool-1 housekeeper] DEBUG [HikariPool] [RRN="] - [STAN="] - HikariPool-1 - Pool stats (total=1	active=0	idle=1	waiting=0)
2023-05-10 14:54:45	173 [HikariPool-1 connection adder] DEBUG [HikariPool] [RRN="] - [STAN="] - HikariPool-1 - Added connection com.mysql.cj.jdbc.ConnectionImpl@3152aad1
2023-05-10 14:54:45	176 [HikariPool-1 connection adder] DEBUG [HikariPool] [RRN="] - [STAN="] - HikariPool-1 - Added connection com.mysql.cj.jdbc.ConnectionImpl@706fa0ea
2023-05-10 14:54:45	180 [HikariPool-1 connection adder] DEBUG [HikariPool] [RRN="] - [STAN="] - HikariPool-1 - Added connection com.mysql.cj.jdbc.ConnectionImpl@4155d022
2023-05-10 14:54:45	183 [HikariPool-1 connection adder] DEBUG [HikariPool] [RRN="] - [STAN="] - HikariPool-1 - Added connection com.mysql.cj.jdbc.ConnectionImpl@10405fa5
2023-05-10 14:54:45	187 [HikariPool-1 connection adder] DEBUG [HikariPool] [RRN="] - [STAN="] - HikariPool-1 - Added connection com.mysql.cj.jdbc.ConnectionImpl@3517f6f7
2023-05-10 14:54:45	190 [HikariPool-1 connection adder] DEBUG [HikariPool] [RRN="] - [STAN="] - HikariPool-1 - Added connection com.mysql.cj.jdbc.ConnectionImpl@140ea354
2023-05-10 14:54:45	194 [HikariPool-1 connection adder] DEBUG [HikariPool] [RRN="] - [STAN="] - HikariPool-1 - Added connection com.mysql.cj.jdbc.ConnectionImpl@2e99d3ab
2023-05-10 14:54:45	198 [HikariPool-1 connection adder] DEBUG [HikariPool] [RRN="] - [STAN="] - HikariPool-1 - Added connection com.mysql.cj.jdbc.ConnectionImpl@4bce20e0
2023-05-10 14:54:45	202 [HikariPool-1 connection adder] DEBUG [HikariPool] [RRN="] - [STAN="] - HikariPool-1 - Added connection com.mysql.cj.jdbc.ConnectionImpl@72a3c9b3
2023-05-10 14:54:45	203 [HikariPool-1 connection adder] DEBUG [HikariPool] [RRN="] - [STAN="] - HikariPool-1 - After adding stats (total=10	active=0	idle=10	waiting=0)
2023-05-10 14:54:45	408 [main] INFO [Http11NioProtocol] [RRN="] - [STAN="] - Starting ProtocolHandler ["http-nio-9090"]
2023-05-10 14:54:45	434 [main] INFO [TomcatWebServer] [RRN="] - [STAN="] - Tomcat started on port(s): 9090 (http) with context path ''
2023-05-10 14:54:45	435 [main] INFO [DocumentationPluginsBootstrapper] [RRN="] - [STAN="] - Context refreshed
2023-05-10 14:54:45	466 [main] INFO [DocumentationPluginsBootstrapper] [RRN="] - [STAN="] - Found 1 custom documentation plugin(s)
2023-05-10 14:54:45	518 [main] INFO [ApiListingReferenceScanner] [RRN="] - [STAN="] - Scanning for api listing references
2023-05-10 14:54:45	670 [main] INFO [CachingOperationNameGenerator] [RRN="] - [STAN="] - Generating unique operation named: allModelsUsingGET_1
2023-05-10 14:54:45	820 [main] INFO [DeferredRepositoryInitializationListener] [RRN="] - [STAN="] - Triggering deferred initialization of Spring Data repositories…
2023-05-10 14:54:46	213 [task-1] INFO [JtaPlatformInitiator] [RRN="] - [STAN="] - HHH000490: Using JtaPlatform implementation: [org.hibernate.engine.transaction.jta.platform.internal.NoJtaPlatform]
2023-05-10 14:54:46	227 [task-1] INFO [LocalContainerEntityManagerFactoryBean] [RRN="] - [STAN="] - Initialized JPA EntityManagerFactory for persistence unit 'default'
2023-05-10 14:54:46	571 [http-nio-9090-exec-1] INFO [[/]] [RRN="] - [STAN="] - Initializing Spring DispatcherServlet 'dispatcherServlet'
2023-05-10 14:54:46	571 [http-nio-9090-exec-1] INFO [DispatcherServlet] [RRN="] - [STAN="] - Initializing Servlet 'dispatcherServlet'
2023-05-10 14:54:46	578 [http-nio-9090-exec-1] INFO [DispatcherServlet] [RRN="] - [STAN="] - Completed initialization in 7 ms
2023-05-10 14:54:46	693 [main] INFO [DeferredRepositoryInitializationListener] [RRN="] - [STAN="] - Spring Data repositories initialized!
2023-05-10 14:54:46	704 [main] INFO [FederatedServerApplication] [RRN="] - [STAN="] - Started FederatedServerApplication in 6.12 seconds (JVM running for 6.635)
2023-05-10 14:55:05	919 [http-nio-9090-exec-4] INFO [JwtAuthenticationController] [RRN="] - [STAN="] - Authenticating : User : admin
2023-05-10 14:55:15	173 [HikariPool-1 housekeeper] DEBUG [HikariPool] [RRN="] - [STAN="] - HikariPool-1 - Pool stats (total=10	active=0	idle=10	waiting=0)
2023-05-10 14:55:15	174 [HikariPool-1 housekeeper] DEBUG [HikariPool] [RRN="] - [STAN="] - HikariPool-1 - Fill pool skipped	pool is at sufficient level.
2023-05-10 14:55:45	175 [HikariPool-1 housekeeper] DEBUG [HikariPool] [RRN="] - [STAN="] - HikariPool-1 - Pool stats (total=10	active=0	idle=10	waiting=0)
2023-05-10 14:55:45	175 [HikariPool-1 housekeeper] DEBUG [HikariPool] [RRN="] - [STAN="] - HikariPool-1 - Fill pool skipped	pool is at sufficient level.
2023-05-10 14:56:10	927 [main] INFO [FederatedServerApplication] [RRN="] - [STAN="] - Starting FederatedServerApplication on Hasnain-Rabbani with PID 20820 (E:\Workspace\Eclipse\zeroinfinity\thesis\federated-server\federated-server\target\classes started by hp in E:\Workspace\Eclipse\zeroinfinity\thesis\federated-server\federated-server)
2023-05-10 14:56:10	930 [main] INFO [FederatedServerApplication] [RRN="] - [STAN="] - No active profile set	falling back to default profiles: default
2023-05-10 14:56:11	908 [main] INFO [RepositoryConfigurationDelegate] [RRN="] - [STAN="] - Bootstrapping Spring Data JPA repositories in DEFERRED mode.
2023-05-10 14:56:11	975 [main] INFO [RepositoryConfigurationDelegate] [RRN="] - [STAN="] - Finished Spring Data repository scanning in 58ms. Found 3 JPA repository interfaces.
2023-05-10 14:56:12	214 [main] INFO [EnableEncryptablePropertiesBeanFactoryPostProcessor] [RRN="] - [STAN="] - Post-processing PropertySource instances
2023-05-10 14:56:12	308 [main] INFO [EncryptablePropertySourceConverter] [RRN="] - [STAN="] - Converting PropertySource configurationProperties [org.springframework.boot.context.properties.source.ConfigurationPropertySourcesPropertySource] to AOP Proxy
2023-05-10 14:56:12	308 [main] INFO [EncryptablePropertySourceConverter] [RRN="] - [STAN="] - Converting PropertySource servletConfigInitParams [org.springframework.core.env.PropertySource$StubPropertySource] to EncryptablePropertySourceWrapper
2023-05-10 14:56:12	308 [main] INFO [EncryptablePropertySourceConverter] [RRN="] - [STAN="] - Converting PropertySource servletContextInitParams [org.springframework.core.env.PropertySource$StubPropertySource] to EncryptablePropertySourceWrapper
2023-05-10 14:56:12	308 [main] INFO [EncryptablePropertySourceConverter] [RRN="] - [STAN="] - Converting PropertySource systemProperties [org.springframework.core.env.PropertiesPropertySource] to EncryptableMapPropertySourceWrapper
2023-05-10 14:56:12	308 [main] INFO [EncryptablePropertySourceConverter] [RRN="] - [STAN="] - Converting PropertySource systemEnvironment [org.springframework.boot.env.SystemEnvironmentPropertySourceEnvironmentPostProcessor$OriginAwareSystemEnvironmentPropertySource] to EncryptableSystemEnvironmentPropertySourceWrapper
2023-05-10 14:56:12	308 [main] INFO [EncryptablePropertySourceConverter] [RRN="] - [STAN="] - Converting PropertySource random [org.springframework.boot.env.RandomValuePropertySource] to EncryptablePropertySourceWrapper
2023-05-10 14:56:12	308 [main] INFO [EncryptablePropertySourceConverter] [RRN="] - [STAN="] - Converting PropertySource applicationConfig: [file:./application.yml] [org.springframework.boot.env.OriginTrackedMapPropertySource] to EncryptableMapPropertySourceWrapper
2023-05-10 14:56:12	508 [main] INFO [DefaultLazyPropertyFilter] [RRN="] - [STAN="] - Property Filter custom Bean not found with name 'encryptablePropertyFilter'. Initializing Default Property Filter
2023-05-10 14:56:13	156 [main] INFO [TomcatWebServer] [RRN="] - [STAN="] - Tomcat initialized with port(s): 9090 (http)
2023-05-10 14:56:13	165 [main] INFO [Http11NioProtocol] [RRN="] - [STAN="] - Initializing ProtocolHandler ["http-nio-9090"]
2023-05-10 14:56:13	165 [main] INFO [StandardService] [RRN="] - [STAN="] - Starting service [Tomcat]
2023-05-10 14:56:13	165 [main] INFO [StandardEngine] [RRN="] - [STAN="] - Starting Servlet engine: [Apache Tomcat/9.0.36]
2023-05-10 14:56:13	272 [main] INFO [[/]] [RRN="] - [STAN="] - Initializing Spring embedded WebApplicationContext
2023-05-10 14:56:13	272 [main] INFO [ServletWebServerApplicationContext] [RRN="] - [STAN="] - Root WebApplicationContext: initialization completed in 2267 ms
2023-05-10 14:56:13	280 [main] INFO [DefaultLazyPropertyResolver] [RRN="] - [STAN="] - Property Resolver custom Bean not found with name 'encryptablePropertyResolver'. Initializing Default Property Resolver
2023-05-10 14:56:13	284 [main] INFO [DefaultLazyPropertyDetector] [RRN="] - [STAN="] - Property Detector custom Bean not found with name 'encryptablePropertyDetector'. Initializing Default Property Detector
2023-05-10 14:56:13	402 [main] DEBUG [HikariConfig] [RRN="] - [STAN="] - Driver class com.mysql.cj.jdbc.Driver found in Thread context class loader sun.misc.Launcher$AppClassLoader@73d16e93
2023-05-10 14:56:13	480 [main] INFO [ThreadPoolTaskExecutor] [RRN="] - [STAN="] - Initializing ExecutorService 'applicationTaskExecutor'
2023-05-10 14:56:13	530 [task-1] INFO [LogHelper] [RRN="] - [STAN="] - HHH000204: Processing PersistenceUnitInfo [name: default]
2023-05-10 14:56:13	565 [main] WARN [JpaBaseConfiguration$JpaWebConfiguration] [RRN="] - [STAN="] - spring.jpa.open-in-view is enabled by default. Therefore	database queries may be performed during view rendering. Explicitly configure spring.jpa.open-in-view to disable this warning
2023-05-10 14:56:13	601 [task-1] INFO [Version] [RRN="] - [STAN="] - HHH000412: Hibernate ORM core version 5.4.17.Final
2023-05-10 14:56:13	786 [task-1] INFO [Version] [RRN="] - [STAN="] - HCANN000001: Hibernate Commons Annotations {5.1.0.Final}
2023-05-10 14:56:13	951 [task-1] DEBUG [HikariConfig] [RRN="] - [STAN="] - HikariPool-1 - configuration:
2023-05-10 14:56:13	954 [task-1] DEBUG [HikariConfig] [RRN="] - [STAN="] - allowPoolSuspension.............false
2023-05-10 14:56:13	954 [task-1] DEBUG [HikariConfig] [RRN="] - [STAN="] - autoCommit......................true
2023-05-10 14:56:13	954 [task-1] DEBUG [HikariConfig] [RRN="] - [STAN="] - catalog.........................none
2023-05-10 14:56:13	954 [task-1] DEBUG [HikariConfig] [RRN="] - [STAN="] - connectionInitSql...............none
2023-05-10 14:56:13	954 [task-1] DEBUG [HikariConfig] [RRN="] - [STAN="] - connectionTestQuery.............none
2023-05-10 14:56:13	954 [task-1] DEBUG [HikariConfig] [RRN="] - [STAN="] - connectionTimeout...............30000
2023-05-10 14:56:13	954 [task-1] DEBUG [HikariConfig] [RRN="] - [STAN="] - dataSource......................none
2023-05-10 14:56:13	954 [task-1] DEBUG [HikariConfig] [RRN="] - [STAN="] - dataSourceClassName.............none
2023-05-10 14:56:13	954 [task-1] DEBUG [HikariConfig] [RRN="] - [STAN="] - dataSourceJNDI..................none
2023-05-10 14:56:13	955 [task-1] DEBUG [HikariConfig] [RRN="] - [STAN="] - dataSourceProperties............{password=<masked>}
2023-05-10 14:56:13	955 [task-1] DEBUG [HikariConfig] [RRN="] - [STAN="] - driverClassName................."com.mysql.cj.jdbc.Driver"
2023-05-10 14:56:13	956 [task-1] DEBUG [HikariConfig] [RRN="] - [STAN="] - exceptionOverrideClassName......none
2023-05-10 14:56:13	956 [task-1] DEBUG [HikariConfig] [RRN="] - [STAN="] - healthCheckProperties...........{}
2023-05-10 14:56:13	956 [task-1] DEBUG [HikariConfig] [RRN="] - [STAN="] - healthCheckRegistry.............none
2023-05-10 14:56:13	956 [task-1] DEBUG [HikariConfig] [RRN="] - [STAN="] - idleTimeout.....................600000
2023-05-10 14:56:13	956 [task-1] DEBUG [HikariConfig] [RRN="] - [STAN="] - initializationFailTimeout.......1
2023-05-10 14:56:13	956 [task-1] DEBUG [HikariConfig] [RRN="] - [STAN="] - isolateInternalQueries..........false
2023-05-10 14:56:13	956 [task-1] DEBUG [HikariConfig] [RRN="] - [STAN="] - jdbcUrl.........................jdbc:mysql://localhost:3306/test
2023-05-10 14:56:13	956 [task-1] DEBUG [HikariConfig] [RRN="] - [STAN="] - leakDetectionThreshold..........0
2023-05-10 14:56:13	956 [task-1] DEBUG [HikariConfig] [RRN="] - [STAN="] - maxLifetime.....................1800000
2023-05-10 14:56:13	956 [task-1] DEBUG [HikariConfig] [RRN="] - [STAN="] - maximumPoolSize.................10
2023-05-10 14:56:13	956 [task-1] DEBUG [HikariConfig] [RRN="] - [STAN="] - metricRegistry..................none
2023-05-10 14:56:13	956 [task-1] DEBUG [HikariConfig] [RRN="] - [STAN="] - metricsTrackerFactory...........none
2023-05-10 14:56:13	957 [task-1] DEBUG [HikariConfig] [RRN="] - [STAN="] - minimumIdle.....................10
2023-05-10 14:56:13	957 [task-1] DEBUG [HikariConfig] [RRN="] - [STAN="] - password........................<masked>
2023-05-10 14:56:13	957 [task-1] DEBUG [HikariConfig] [RRN="] - [STAN="] - poolName........................"HikariPool-1"
2023-05-10 14:56:13	957 [task-1] DEBUG [HikariConfig] [RRN="] - [STAN="] - readOnly........................false
2023-05-10 14:56:13	957 [task-1] DEBUG [HikariConfig] [RRN="] - [STAN="] - registerMbeans..................false
2023-05-10 14:56:13	957 [task-1] DEBUG [HikariConfig] [RRN="] - [STAN="] - scheduledExecutor...............none
2023-05-10 14:56:13	957 [task-1] DEBUG [HikariConfig] [RRN="] - [STAN="] - schema..........................none
2023-05-10 14:56:13	957 [task-1] DEBUG [HikariConfig] [RRN="] - [STAN="] - threadFactory...................internal
2023-05-10 14:56:13	957 [task-1] DEBUG [HikariConfig] [RRN="] - [STAN="] - transactionIsolation............default
2023-05-10 14:56:13	957 [task-1] DEBUG [HikariConfig] [RRN="] - [STAN="] - username........................"root"
2023-05-10 14:56:13	957 [task-1] DEBUG [HikariConfig] [RRN="] - [STAN="] - validationTimeout...............5000
2023-05-10 14:56:13	957 [task-1] INFO [HikariDataSource] [RRN="] - [STAN="] - HikariPool-1 - Starting...
2023-05-10 14:56:14	099 [main] INFO [DefaultSecurityFilterChain] [RRN="] - [STAN="] - Creating filter chain: Ant [pattern='/v2/api-docs']	[]
2023-05-10 14:56:14	100 [main] INFO [DefaultSecurityFilterChain] [RRN="] - [STAN="] - Creating filter chain: Ant [pattern='/configuration/ui']	[]
2023-05-10 14:56:14	100 [main] INFO [DefaultSecurityFilterChain] [RRN="] - [STAN="] - Creating filter chain: Ant [pattern='/swagger-resources/**']	[]
2023-05-10 14:56:14	100 [main] INFO [DefaultSecurityFilterChain] [RRN="] - [STAN="] - Creating filter chain: Ant [pattern='/configuration/**']	[]
2023-05-10 14:56:14	100 [main] INFO [DefaultSecurityFilterChain] [RRN="] - [STAN="] - Creating filter chain: Ant [pattern='/swagger-ui.html']	[]
2023-05-10 14:56:14	100 [main] INFO [DefaultSecurityFilterChain] [RRN="] - [STAN="] - Creating filter chain: Ant [pattern='/webjars/**']	[]
2023-05-10 14:56:14	163 [main] INFO [PropertySourcedRequestMappingHandlerMapping] [RRN="] - [STAN="] - Mapped URL path [/v2/api-docs] onto method [springfox.documentation.swagger2.web.Swagger2Controller#getDocumentation(String	HttpServletRequest)]
2023-05-10 14:56:14	197 [task-1] DEBUG [HikariPool] [RRN="] - [STAN="] - HikariPool-1 - Added connection com.mysql.cj.jdbc.ConnectionImpl@1ce53389
2023-05-10 14:56:14	199 [task-1] INFO [HikariDataSource] [RRN="] - [STAN="] - HikariPool-1 - Start completed.
2023-05-10 14:56:14	225 [task-1] INFO [Dialect] [RRN="] - [STAN="] - HHH000400: Using dialect: org.hibernate.dialect.MySQL8Dialect
2023-05-10 14:56:14	275 [main] INFO [DefaultSecurityFilterChain] [RRN="] - [STAN="] - Creating filter chain: any request	[org.springframework.security.web.context.request.async.WebAsyncManagerIntegrationFilter@7a1b8a46	org.springframework.security.web.context.SecurityContextPersistenceFilter@47acd13b	org.springframework.security.web.header.HeaderWriterFilter@7f7c420c	org.springframework.web.filter.CorsFilter@2921199d	org.springframework.security.web.authentication.logout.LogoutFilter@32f32623	com.zeroinfinity.federatedserver.config.JwtRequestFilter@3291b443	org.springframework.security.web.savedrequest.RequestCacheAwareFilter@77d381e6	org.springframework.security.web.servletapi.SecurityContextHolderAwareRequestFilter@32f1fafe	org.springframework.security.web.authentication.AnonymousAuthenticationFilter@3d40a3b4	org.springframework.security.web.session.SessionManagementFilter@3a36cd5	org.springframework.security.web.access.ExceptionTranslationFilter@413bef78	org.springframework.security.web.access.intercept.FilterSecurityInterceptor@b5c6a30]
2023-05-10 14:56:14	305 [HikariPool-1 housekeeper] DEBUG [HikariPool] [RRN="] - [STAN="] - HikariPool-1 - Pool stats (total=1	active=0	idle=1	waiting=0)
2023-05-10 14:56:14	310 [HikariPool-1 connection adder] DEBUG [HikariPool] [RRN="] - [STAN="] - HikariPool-1 - Added connection com.mysql.cj.jdbc.ConnectionImpl@5a55255a
2023-05-10 14:56:14	314 [HikariPool-1 connection adder] DEBUG [HikariPool] [RRN="] - [STAN="] - HikariPool-1 - Added connection com.mysql.cj.jdbc.ConnectionImpl@1b682f61
2023-05-10 14:56:14	318 [HikariPool-1 connection adder] DEBUG [HikariPool] [RRN="] - [STAN="] - HikariPool-1 - Added connection com.mysql.cj.jdbc.ConnectionImpl@2ab9b33c
2023-05-10 14:56:14	321 [HikariPool-1 connection adder] DEBUG [HikariPool] [RRN="] - [STAN="] - HikariPool-1 - Added connection com.mysql.cj.jdbc.ConnectionImpl@7b47d02e
2023-05-10 14:56:14	324 [HikariPool-1 connection adder] DEBUG [HikariPool] [RRN="] - [STAN="] - HikariPool-1 - Added connection com.mysql.cj.jdbc.ConnectionImpl@6c5087e4
2023-05-10 14:56:14	328 [HikariPool-1 connection adder] DEBUG [HikariPool] [RRN="] - [STAN="] - HikariPool-1 - Added connection com.mysql.cj.jdbc.ConnectionImpl@7f09cfd0
2023-05-10 14:56:14	332 [HikariPool-1 connection adder] DEBUG [HikariPool] [RRN="] - [STAN="] - HikariPool-1 - Added connection com.mysql.cj.jdbc.ConnectionImpl@4c972c7f
2023-05-10 14:56:14	336 [HikariPool-1 connection adder] DEBUG [HikariPool] [RRN="] - [STAN="] - HikariPool-1 - Added connection com.mysql.cj.jdbc.ConnectionImpl@1c1ac550
2023-05-10 14:56:14	339 [HikariPool-1 connection adder] DEBUG [HikariPool] [RRN="] - [STAN="] - HikariPool-1 - Added connection com.mysql.cj.jdbc.ConnectionImpl@5e0863fb
2023-05-10 14:56:14	339 [HikariPool-1 connection adder] DEBUG [HikariPool] [RRN="] - [STAN="] - HikariPool-1 - After adding stats (total=10	active=0	idle=10	waiting=0)
2023-05-10 14:56:14	615 [main] INFO [Http11NioProtocol] [RRN="] - [STAN="] - Starting ProtocolHandler ["http-nio-9090"]
2023-05-10 14:56:14	644 [main] INFO [TomcatWebServer] [RRN="] - [STAN="] - Tomcat started on port(s): 9090 (http) with context path ''
2023-05-10 14:56:14	645 [main] INFO [DocumentationPluginsBootstrapper] [RRN="] - [STAN="] - Context refreshed
2023-05-10 14:56:14	673 [main] INFO [DocumentationPluginsBootstrapper] [RRN="] - [STAN="] - Found 1 custom documentation plugin(s)
2023-05-10 14:56:14	712 [main] INFO [ApiListingReferenceScanner] [RRN="] - [STAN="] - Scanning for api listing references
2023-05-10 14:56:14	898 [main] INFO [CachingOperationNameGenerator] [RRN="] - [STAN="] - Generating unique operation named: allModelsUsingGET_1
2023-05-10 14:56:15	056 [main] INFO [DeferredRepositoryInitializationListener] [RRN="] - [STAN="] - Triggering deferred initialization of Spring Data repositories…
2023-05-10 14:56:15	417 [task-1] INFO [JtaPlatformInitiator] [RRN="] - [STAN="] - HHH000490: Using JtaPlatform implementation: [org.hibernate.engine.transaction.jta.platform.internal.NoJtaPlatform]
2023-05-10 14:56:15	428 [task-1] INFO [LocalContainerEntityManagerFactoryBean] [RRN="] - [STAN="] - Initialized JPA EntityManagerFactory for persistence unit 'default'
2023-05-10 14:56:15	807 [main] INFO [DeferredRepositoryInitializationListener] [RRN="] - [STAN="] - Spring Data repositories initialized!
2023-05-10 14:56:15	817 [main] INFO [FederatedServerApplication] [RRN="] - [STAN="] - Started FederatedServerApplication in 5.395 seconds (JVM running for 5.8)
2023-05-10 14:56:43	252 [http-nio-9090-exec-1] INFO [[/]] [RRN="] - [STAN="] - Initializing Spring DispatcherServlet 'dispatcherServlet'
2023-05-10 14:56:43	252 [http-nio-9090-exec-1] INFO [DispatcherServlet] [RRN="] - [STAN="] - Initializing Servlet 'dispatcherServlet'
2023-05-10 14:56:43	262 [http-nio-9090-exec-1] INFO [DispatcherServlet] [RRN="] - [STAN="] - Completed initialization in 9 ms
2023-05-10 14:56:43	716 [http-nio-9090-exec-1] INFO [ServiceController] [RRN="] - [STAN="] - Request received to pull and sync machine learning model from clients @ V1
2023-05-10 14:56:43	716 [http-nio-9090-exec-1] INFO [RestServerServiceImpl] [RRN="] - [STAN="] - Incoming request to pull models from clients.
2023-05-10 14:56:43	956 [http-nio-9090-exec-1] INFO [UnirestUtil] [RRN="] - [STAN="] - POST: params: [admin	admin@123]
2023-05-10 14:56:44	320 [HikariPool-1 housekeeper] DEBUG [HikariPool] [RRN="] - [STAN="] - HikariPool-1 - Pool stats (total=10	active=1	idle=9	waiting=0)
2023-05-10 14:56:44	320 [HikariPool-1 housekeeper] DEBUG [HikariPool] [RRN="] - [STAN="] - HikariPool-1 - Fill pool skipped	pool is at sufficient level.
2023-05-10 14:56:44	906 [http-nio-9090-exec-1] INFO [RestServerServiceImpl] [RRN="] - [STAN="] - client1 - token: eyJhbGciOiJIUzUxMiJ9.eyJzdWIiOiJhZG1pbnx6ZXJvaW5maW5pdHkiLCJleHAiOjE2ODM3OTkwMDQsImlhdCI6MTY4MzcxMjYwNH0._P5v8vhkOqohSYDIKnmzlmhrPpHXCVuNzfFb-xiad2kfnLLuMpwx-dlcIJRMUP_0-bNTKz6rIbevFXyq44BD7g - expiry: 1683799004
2023-05-10 14:57:14	331 [HikariPool-1 housekeeper] DEBUG [HikariPool] [RRN="] - [STAN="] - HikariPool-1 - Pool stats (total=10	active=0	idle=10	waiting=0)
2023-05-10 14:57:14	331 [HikariPool-1 housekeeper] DEBUG [HikariPool] [RRN="] - [STAN="] - HikariPool-1 - Fill pool skipped	pool is at sufficient level.
2023-05-10 14:57:44	346 [HikariPool-1 housekeeper] DEBUG [HikariPool] [RRN="] - [STAN="] - HikariPool-1 - Pool stats (total=10	active=0	idle=10	waiting=0)
2023-05-10 14:57:44	348 [HikariPool-1 housekeeper] DEBUG [HikariPool] [RRN="] - [STAN="] - HikariPool-1 - Fill pool skipped	pool is at sufficient level.
2023-05-10 14:58:10	013 [main] INFO [FederatedServerApplication] [RRN="] - [STAN="] - Starting FederatedServerApplication on Hasnain-Rabbani with PID 16740 (E:\Workspace\Eclipse\zeroinfinity\thesis\federated-server\federated-server\target\classes started by hp in E:\Workspace\Eclipse\zeroinfinity\thesis\federated-server\federated-server)
2023-05-10 14:58:10	018 [main] INFO [FederatedServerApplication] [RRN="] - [STAN="] - No active profile set	falling back to default profiles: default
2023-05-10 14:58:12	007 [main] INFO [RepositoryConfigurationDelegate] [RRN="] - [STAN="] - Bootstrapping Spring Data JPA repositories in DEFERRED mode.
2023-05-10 14:58:12	230 [main] INFO [RepositoryConfigurationDelegate] [RRN="] - [STAN="] - Finished Spring Data repository scanning in 201ms. Found 3 JPA repository interfaces.
2023-05-10 14:58:12	809 [main] INFO [EnableEncryptablePropertiesBeanFactoryPostProcessor] [RRN="] - [STAN="] - Post-processing PropertySource instances
2023-05-10 14:58:13	096 [main] INFO [EncryptablePropertySourceConverter] [RRN="] - [STAN="] - Converting PropertySource configurationProperties [org.springframework.boot.context.properties.source.ConfigurationPropertySourcesPropertySource] to AOP Proxy
2023-05-10 14:58:13	096 [main] INFO [EncryptablePropertySourceConverter] [RRN="] - [STAN="] - Converting PropertySource servletConfigInitParams [org.springframework.core.env.PropertySource$StubPropertySource] to EncryptablePropertySourceWrapper
2023-05-10 14:58:13	096 [main] INFO [EncryptablePropertySourceConverter] [RRN="] - [STAN="] - Converting PropertySource servletContextInitParams [org.springframework.core.env.PropertySource$StubPropertySource] to EncryptablePropertySourceWrapper
2023-05-10 14:58:13	096 [main] INFO [EncryptablePropertySourceConverter] [RRN="] - [STAN="] - Converting PropertySource systemProperties [org.springframework.core.env.PropertiesPropertySource] to EncryptableMapPropertySourceWrapper
2023-05-10 14:58:13	097 [main] INFO [EncryptablePropertySourceConverter] [RRN="] - [STAN="] - Converting PropertySource systemEnvironment [org.springframework.boot.env.SystemEnvironmentPropertySourceEnvironmentPostProcessor$OriginAwareSystemEnvironmentPropertySource] to EncryptableSystemEnvironmentPropertySourceWrapper
2023-05-10 14:58:13	097 [main] INFO [EncryptablePropertySourceConverter] [RRN="] - [STAN="] - Converting PropertySource random [org.springframework.boot.env.RandomValuePropertySource] to EncryptablePropertySourceWrapper
2023-05-10 14:58:13	097 [main] INFO [EncryptablePropertySourceConverter] [RRN="] - [STAN="] - Converting PropertySource applicationConfig: [file:./application.yml] [org.springframework.boot.env.OriginTrackedMapPropertySource] to EncryptableMapPropertySourceWrapper
2023-05-10 14:58:13	915 [main] INFO [DefaultLazyPropertyFilter] [RRN="] - [STAN="] - Property Filter custom Bean not found with name 'encryptablePropertyFilter'. Initializing Default Property Filter
2023-05-10 14:58:16	156 [main] INFO [TomcatWebServer] [RRN="] - [STAN="] - Tomcat initialized with port(s): 9090 (http)
2023-05-10 14:58:16	194 [main] INFO [Http11NioProtocol] [RRN="] - [STAN="] - Initializing ProtocolHandler ["http-nio-9090"]
2023-05-10 14:58:16	201 [main] INFO [StandardService] [RRN="] - [STAN="] - Starting service [Tomcat]
2023-05-10 14:58:16	207 [main] INFO [StandardEngine] [RRN="] - [STAN="] - Starting Servlet engine: [Apache Tomcat/9.0.36]
2023-05-10 14:58:16	903 [main] INFO [[/]] [RRN="] - [STAN="] - Initializing Spring embedded WebApplicationContext
2023-05-10 14:58:16	904 [main] INFO [ServletWebServerApplicationContext] [RRN="] - [STAN="] - Root WebApplicationContext: initialization completed in 6818 ms
2023-05-10 14:58:16	914 [main] INFO [DefaultLazyPropertyResolver] [RRN="] - [STAN="] - Property Resolver custom Bean not found with name 'encryptablePropertyResolver'. Initializing Default Property Resolver
2023-05-10 14:58:16	921 [main] INFO [DefaultLazyPropertyDetector] [RRN="] - [STAN="] - Property Detector custom Bean not found with name 'encryptablePropertyDetector'. Initializing Default Property Detector
2023-05-10 14:58:17	508 [main] DEBUG [HikariConfig] [RRN="] - [STAN="] - Driver class com.mysql.cj.jdbc.Driver found in Thread context class loader sun.misc.Launcher$AppClassLoader@18b4aac2
2023-05-10 14:58:18	069 [main] INFO [ThreadPoolTaskExecutor] [RRN="] - [STAN="] - Initializing ExecutorService 'applicationTaskExecutor'
2023-05-10 14:58:18	206 [task-1] INFO [LogHelper] [RRN="] - [STAN="] - HHH000204: Processing PersistenceUnitInfo [name: default]
2023-05-10 14:58:18	282 [main] WARN [JpaBaseConfiguration$JpaWebConfiguration] [RRN="] - [STAN="] - spring.jpa.open-in-view is enabled by default. Therefore	database queries may be performed during view rendering. Explicitly configure spring.jpa.open-in-view to disable this warning
2023-05-10 14:58:18	388 [task-1] INFO [Version] [RRN="] - [STAN="] - HHH000412: Hibernate ORM core version 5.4.17.Final
2023-05-10 14:58:18	836 [task-1] INFO [Version] [RRN="] - [STAN="] - HCANN000001: Hibernate Commons Annotations {5.1.0.Final}
2023-05-10 14:58:19	289 [task-1] DEBUG [HikariConfig] [RRN="] - [STAN="] - HikariPool-1 - configuration:
2023-05-10 14:58:19	292 [task-1] DEBUG [HikariConfig] [RRN="] - [STAN="] - allowPoolSuspension.............false
2023-05-10 14:58:19	292 [task-1] DEBUG [HikariConfig] [RRN="] - [STAN="] - autoCommit......................true
2023-05-10 14:58:19	292 [task-1] DEBUG [HikariConfig] [RRN="] - [STAN="] - catalog.........................none
2023-05-10 14:58:19	292 [task-1] DEBUG [HikariConfig] [RRN="] - [STAN="] - connectionInitSql...............none
2023-05-10 14:58:19	292 [task-1] DEBUG [HikariConfig] [RRN="] - [STAN="] - connectionTestQuery.............none
2023-05-10 14:58:19	292 [task-1] DEBUG [HikariConfig] [RRN="] - [STAN="] - connectionTimeout...............30000
2023-05-10 14:58:19	292 [task-1] DEBUG [HikariConfig] [RRN="] - [STAN="] - dataSource......................none
2023-05-10 14:58:19	293 [task-1] DEBUG [HikariConfig] [RRN="] - [STAN="] - dataSourceClassName.............none
2023-05-10 14:58:19	293 [task-1] DEBUG [HikariConfig] [RRN="] - [STAN="] - dataSourceJNDI..................none
2023-05-10 14:58:19	293 [task-1] DEBUG [HikariConfig] [RRN="] - [STAN="] - dataSourceProperties............{password=<masked>}
2023-05-10 14:58:19	294 [task-1] DEBUG [HikariConfig] [RRN="] - [STAN="] - driverClassName................."com.mysql.cj.jdbc.Driver"
2023-05-10 14:58:19	294 [task-1] DEBUG [HikariConfig] [RRN="] - [STAN="] - exceptionOverrideClassName......none
2023-05-10 14:58:19	294 [task-1] DEBUG [HikariConfig] [RRN="] - [STAN="] - healthCheckProperties...........{}
2023-05-10 14:58:19	294 [task-1] DEBUG [HikariConfig] [RRN="] - [STAN="] - healthCheckRegistry.............none
2023-05-10 14:58:19	294 [task-1] DEBUG [HikariConfig] [RRN="] - [STAN="] - idleTimeout.....................600000
2023-05-10 14:58:19	294 [task-1] DEBUG [HikariConfig] [RRN="] - [STAN="] - initializationFailTimeout.......1
2023-05-10 14:58:19	294 [task-1] DEBUG [HikariConfig] [RRN="] - [STAN="] - isolateInternalQueries..........false
2023-05-10 14:58:19	294 [task-1] DEBUG [HikariConfig] [RRN="] - [STAN="] - jdbcUrl.........................jdbc:mysql://localhost:3306/test
2023-05-10 14:58:19	294 [task-1] DEBUG [HikariConfig] [RRN="] - [STAN="] - leakDetectionThreshold..........0
2023-05-10 14:58:19	294 [task-1] DEBUG [HikariConfig] [RRN="] - [STAN="] - maxLifetime.....................1800000
2023-05-10 14:58:19	294 [task-1] DEBUG [HikariConfig] [RRN="] - [STAN="] - maximumPoolSize.................10
2023-05-10 14:58:19	295 [task-1] DEBUG [HikariConfig] [RRN="] - [STAN="] - metricRegistry..................none
2023-05-10 14:58:19	295 [task-1] DEBUG [HikariConfig] [RRN="] - [STAN="] - metricsTrackerFactory...........none
2023-05-10 14:58:19	295 [task-1] DEBUG [HikariConfig] [RRN="] - [STAN="] - minimumIdle.....................10
2023-05-10 14:58:19	295 [task-1] DEBUG [HikariConfig] [RRN="] - [STAN="] - password........................<masked>
2023-05-10 14:58:19	295 [task-1] DEBUG [HikariConfig] [RRN="] - [STAN="] - poolName........................"HikariPool-1"
2023-05-10 14:58:19	295 [task-1] DEBUG [HikariConfig] [RRN="] - [STAN="] - readOnly........................false
2023-05-10 14:58:19	295 [task-1] DEBUG [HikariConfig] [RRN="] - [STAN="] - registerMbeans..................false
2023-05-10 14:58:19	295 [task-1] DEBUG [HikariConfig] [RRN="] - [STAN="] - scheduledExecutor...............none
2023-05-10 14:58:19	295 [task-1] DEBUG [HikariConfig] [RRN="] - [STAN="] - schema..........................none
2023-05-10 14:58:19	295 [task-1] DEBUG [HikariConfig] [RRN="] - [STAN="] - threadFactory...................internal
2023-05-10 14:58:19	295 [task-1] DEBUG [HikariConfig] [RRN="] - [STAN="] - transactionIsolation............default
2023-05-10 14:58:19	295 [task-1] DEBUG [HikariConfig] [RRN="] - [STAN="] - username........................"root"
2023-05-10 14:58:19	295 [task-1] DEBUG [HikariConfig] [RRN="] - [STAN="] - validationTimeout...............5000
2023-05-10 14:58:19	296 [task-1] INFO [HikariDataSource] [RRN="] - [STAN="] - HikariPool-1 - Starting...
2023-05-10 14:58:19	669 [main] INFO [DefaultSecurityFilterChain] [RRN="] - [STAN="] - Creating filter chain: Ant [pattern='/v2/api-docs']	[]
2023-05-10 14:58:19	670 [main] INFO [DefaultSecurityFilterChain] [RRN="] - [STAN="] - Creating filter chain: Ant [pattern='/configuration/ui']	[]
2023-05-10 14:58:19	670 [main] INFO [DefaultSecurityFilterChain] [RRN="] - [STAN="] - Creating filter chain: Ant [pattern='/swagger-resources/**']	[]
2023-05-10 14:58:19	670 [main] INFO [DefaultSecurityFilterChain] [RRN="] - [STAN="] - Creating filter chain: Ant [pattern='/configuration/**']	[]
2023-05-10 14:58:19	670 [main] INFO [DefaultSecurityFilterChain] [RRN="] - [STAN="] - Creating filter chain: Ant [pattern='/swagger-ui.html']	[]
2023-05-10 14:58:19	670 [main] INFO [DefaultSecurityFilterChain] [RRN="] - [STAN="] - Creating filter chain: Ant [pattern='/webjars/**']	[]
2023-05-10 14:58:19	795 [main] INFO [PropertySourcedRequestMappingHandlerMapping] [RRN="] - [STAN="] - Mapped URL path [/v2/api-docs] onto method [springfox.documentation.swagger2.web.Swagger2Controller#getDocumentation(String	HttpServletRequest)]
2023-05-10 14:58:20	066 [main] INFO [DefaultSecurityFilterChain] [RRN="] - [STAN="] - Creating filter chain: any request	[org.springframework.security.web.context.request.async.WebAsyncManagerIntegrationFilter@32a033b6	org.springframework.security.web.context.SecurityContextPersistenceFilter@76b5a559	org.springframework.security.web.header.HeaderWriterFilter@455cbf18	org.springframework.web.filter.CorsFilter@5f6e2ad9	org.springframework.security.web.authentication.logout.LogoutFilter@7f305f34	com.zeroinfinity.federatedserver.config.JwtRequestFilter@4966bab1	org.springframework.security.web.savedrequest.RequestCacheAwareFilter@2e8b24a1	org.springframework.security.web.servletapi.SecurityContextHolderAwareRequestFilter@4403bff8	org.springframework.security.web.authentication.AnonymousAuthenticationFilter@3212bfd	org.springframework.security.web.session.SessionManagementFilter@6e517c9e	org.springframework.security.web.access.ExceptionTranslationFilter@59313495	org.springframework.security.web.access.intercept.FilterSecurityInterceptor@7a3643e3]
2023-05-10 14:58:20	078 [task-1] DEBUG [HikariPool] [RRN="] - [STAN="] - HikariPool-1 - Added connection com.mysql.cj.jdbc.ConnectionImpl@4a5636a7
2023-05-10 14:58:20	081 [task-1] INFO [HikariDataSource] [RRN="] - [STAN="] - HikariPool-1 - Start completed.
2023-05-10 14:58:20	128 [task-1] INFO [Dialect] [RRN="] - [STAN="] - HHH000400: Using dialect: org.hibernate.dialect.MySQL8Dialect
2023-05-10 14:58:20	188 [HikariPool-1 housekeeper] DEBUG [HikariPool] [RRN="] - [STAN="] - HikariPool-1 - Pool stats (total=1	active=1	idle=0	waiting=0)
2023-05-10 14:58:20	257 [HikariPool-1 connection adder] DEBUG [HikariPool] [RRN="] - [STAN="] - HikariPool-1 - Added connection com.mysql.cj.jdbc.ConnectionImpl@2a7129ce
2023-05-10 14:58:20	262 [HikariPool-1 connection adder] DEBUG [HikariPool] [RRN="] - [STAN="] - HikariPool-1 - Added connection com.mysql.cj.jdbc.ConnectionImpl@6b4c23f5
2023-05-10 14:58:20	267 [HikariPool-1 connection adder] DEBUG [HikariPool] [RRN="] - [STAN="] - HikariPool-1 - Added connection com.mysql.cj.jdbc.ConnectionImpl@5aedeb8e
2023-05-10 14:58:20	273 [HikariPool-1 connection adder] DEBUG [HikariPool] [RRN="] - [STAN="] - HikariPool-1 - Added connection com.mysql.cj.jdbc.ConnectionImpl@b63dcba
2023-05-10 14:58:20	279 [HikariPool-1 connection adder] DEBUG [HikariPool] [RRN="] - [STAN="] - HikariPool-1 - Added connection com.mysql.cj.jdbc.ConnectionImpl@4bf2b290
2023-05-10 14:58:20	308 [HikariPool-1 connection adder] DEBUG [HikariPool] [RRN="] - [STAN="] - HikariPool-1 - Added connection com.mysql.cj.jdbc.ConnectionImpl@f2da370
2023-05-10 14:58:20	313 [HikariPool-1 connection adder] DEBUG [HikariPool] [RRN="] - [STAN="] - HikariPool-1 - Added connection com.mysql.cj.jdbc.ConnectionImpl@12c6ad16
2023-05-10 14:58:20	316 [HikariPool-1 connection adder] DEBUG [HikariPool] [RRN="] - [STAN="] - HikariPool-1 - Added connection com.mysql.cj.jdbc.ConnectionImpl@e0292f2
2023-05-10 14:58:20	320 [HikariPool-1 connection adder] DEBUG [HikariPool] [RRN="] - [STAN="] - HikariPool-1 - Added connection com.mysql.cj.jdbc.ConnectionImpl@4cce9388
2023-05-10 14:58:20	320 [HikariPool-1 connection adder] DEBUG [HikariPool] [RRN="] - [STAN="] - HikariPool-1 - After adding stats (total=10	active=1	idle=9	waiting=0)
2023-05-10 14:58:21	090 [main] INFO [Http11NioProtocol] [RRN="] - [STAN="] - Starting ProtocolHandler ["http-nio-9090"]
2023-05-10 14:58:21	170 [main] INFO [TomcatWebServer] [RRN="] - [STAN="] - Tomcat started on port(s): 9090 (http) with context path ''
2023-05-10 14:58:21	171 [main] INFO [DocumentationPluginsBootstrapper] [RRN="] - [STAN="] - Context refreshed
2023-05-10 14:58:21	247 [main] INFO [DocumentationPluginsBootstrapper] [RRN="] - [STAN="] - Found 1 custom documentation plugin(s)
2023-05-10 14:58:21	314 [main] INFO [ApiListingReferenceScanner] [RRN="] - [STAN="] - Scanning for api listing references
2023-05-10 14:58:22	276 [main] INFO [CachingOperationNameGenerator] [RRN="] - [STAN="] - Generating unique operation named: allModelsUsingGET_1
2023-05-10 14:58:22	302 [main] INFO [DeferredRepositoryInitializationListener] [RRN="] - [STAN="] - Triggering deferred initialization of Spring Data repositories…
2023-05-10 14:58:23	572 [task-1] INFO [JtaPlatformInitiator] [RRN="] - [STAN="] - HHH000490: Using JtaPlatform implementation: [org.hibernate.engine.transaction.jta.platform.internal.NoJtaPlatform]
2023-05-10 14:58:23	592 [task-1] INFO [LocalContainerEntityManagerFactoryBean] [RRN="] - [STAN="] - Initialized JPA EntityManagerFactory for persistence unit 'default'
2023-05-10 14:58:24	429 [main] INFO [DeferredRepositoryInitializationListener] [RRN="] - [STAN="] - Spring Data repositories initialized!
2023-05-10 14:58:24	456 [main] INFO [FederatedServerApplication] [RRN="] - [STAN="] - Started FederatedServerApplication in 15.167 seconds (JVM running for 15.871)
2023-05-10 14:58:50	196 [HikariPool-1 housekeeper] DEBUG [HikariPool] [RRN="] - [STAN="] - HikariPool-1 - Pool stats (total=10	active=0	idle=10	waiting=0)
2023-05-10 14:58:50	197 [HikariPool-1 housekeeper] DEBUG [HikariPool] [RRN="] - [STAN="] - HikariPool-1 - Fill pool skipped	pool is at sufficient level.
2023-05-10 14:58:55	235 [http-nio-9090-exec-3] INFO [[/]] [RRN="] - [STAN="] - Initializing Spring DispatcherServlet 'dispatcherServlet'
2023-05-10 14:58:55	235 [http-nio-9090-exec-3] INFO [DispatcherServlet] [RRN="] - [STAN="] - Initializing Servlet 'dispatcherServlet'
2023-05-10 14:58:55	246 [http-nio-9090-exec-3] INFO [DispatcherServlet] [RRN="] - [STAN="] - Completed initialization in 11 ms
2023-05-10 14:58:55	705 [http-nio-9090-exec-3] INFO [ServiceController] [RRN="] - [STAN="] - Request received to pull and sync machine learning model from clients @ V1
2023-05-10 14:58:55	705 [http-nio-9090-exec-3] INFO [RestServerServiceImpl] [RRN="] - [STAN="] - Incoming request to pull models from clients.
2023-05-10 14:58:56	011 [http-nio-9090-exec-3] INFO [UnirestUtil] [RRN="] - [STAN="] - POST: params: [admin	admin@123]
2023-05-10 14:59:20	202 [HikariPool-1 housekeeper] DEBUG [HikariPool] [RRN="] - [STAN="] - HikariPool-1 - Pool stats (total=10	active=1	idle=9	waiting=0)
2023-05-10 14:59:20	203 [HikariPool-1 housekeeper] DEBUG [HikariPool] [RRN="] - [STAN="] - HikariPool-1 - Fill pool skipped	pool is at sufficient level.
2023-05-10 14:59:48	519 [http-nio-9090-exec-3] INFO [RestServerServiceImpl] [RRN="] - [STAN="] - client1 - token: null - expiry: null
2023-05-10 14:59:50	217 [HikariPool-1 housekeeper] DEBUG [HikariPool] [RRN="] - [STAN="] - HikariPool-1 - Pool stats (total=10	active=1	idle=9	waiting=0)
2023-05-10 14:59:50	218 [HikariPool-1 housekeeper] DEBUG [HikariPool] [RRN="] - [STAN="] - HikariPool-1 - Fill pool skipped	pool is at sufficient level.
2023-05-10 14:59:53	906 [http-nio-9090-exec-3] INFO [RestServerServiceImpl] [RRN="] - [STAN="] - client2 - token: null - expiry: null
2023-05-10 14:59:55	114 [http-nio-9090-exec-3] INFO [RestServerServiceImpl] [RRN="] - [STAN="] - client3 - token: null - expiry: null
2023-05-10 15:00:20	222 [HikariPool-1 housekeeper] DEBUG [HikariPool] [RRN="] - [STAN="] - HikariPool-1 - Pool stats (total=10	active=0	idle=10	waiting=0)
2023-05-10 15:00:20	222 [HikariPool-1 housekeeper] DEBUG [HikariPool] [RRN="] - [STAN="] - HikariPool-1 - Fill pool skipped	pool is at sufficient level.
2023-05-10 15:00:50	223 [HikariPool-1 housekeeper] DEBUG [HikariPool] [RRN="] - [STAN="] - HikariPool-1 - Pool stats (total=10	active=0	idle=10	waiting=0)
2023-05-10 15:00:50	223 [HikariPool-1 housekeeper] DEBUG [HikariPool] [RRN="] - [STAN="] - HikariPool-1 - Fill pool skipped	pool is at sufficient level.
2023-05-10 15:00:57	602 [http-nio-9090-exec-4] INFO [ServiceController] [RRN="] - [STAN="] - Request received to pull and sync machine learning model from clients @ V1
2023-05-10 15:00:57	602 [http-nio-9090-exec-4] INFO [RestServerServiceImpl] [RRN="] - [STAN="] - Incoming request to pull models from clients.
2023-05-10 15:00:57	605 [http-nio-9090-exec-4] INFO [UnirestUtil] [RRN="] - [STAN="] - POST: params: [admin	admin@123]
2023-05-10 15:01:20	225 [HikariPool-1 housekeeper] DEBUG [HikariPool] [RRN="] - [STAN="] - HikariPool-1 - Pool stats (total=10	active=1	idle=9	waiting=0)
2023-05-10 15:01:20	226 [HikariPool-1 housekeeper] DEBUG [HikariPool] [RRN="] - [STAN="] - HikariPool-1 - Fill pool skipped	pool is at sufficient level.
2023-05-10 15:01:50	230 [HikariPool-1 housekeeper] DEBUG [HikariPool] [RRN="] - [STAN="] - HikariPool-1 - Pool stats (total=10	active=1	idle=9	waiting=0)
2023-05-10 15:01:50	231 [HikariPool-1 housekeeper] DEBUG [HikariPool] [RRN="] - [STAN="] - HikariPool-1 - Fill pool skipped	pool is at sufficient level.
2023-05-10 15:02:20	246 [HikariPool-1 housekeeper] DEBUG [HikariPool] [RRN="] - [STAN="] - HikariPool-1 - Pool stats (total=10	active=1	idle=9	waiting=0)
2023-05-10 15:02:20	246 [HikariPool-1 housekeeper] DEBUG [HikariPool] [RRN="] - [STAN="] - HikariPool-1 - Fill pool skipped	pool is at sufficient level.
2023-05-10 15:02:23	844 [http-nio-9090-exec-4] INFO [RestServerServiceImpl] [RRN="] - [STAN="] - client1 - token: null - expiry: null
2023-05-10 15:02:23	844 [http-nio-9090-exec-4] INFO [RestServerServiceImpl] [RRN="] - [STAN="] - client2 - token: null - expiry: null
2023-05-10 15:02:23	845 [http-nio-9090-exec-4] INFO [RestServerServiceImpl] [RRN="] - [STAN="] - client3 - token: null - expiry: null
2023-05-10 15:02:37	171 [main] INFO [FederatedServerApplication] [RRN="] - [STAN="] - Starting FederatedServerApplication on Hasnain-Rabbani with PID 22812 (E:\Workspace\Eclipse\zeroinfinity\thesis\federated-server\federated-server\target\classes started by hp in E:\Workspace\Eclipse\zeroinfinity\thesis\federated-server\federated-server)
2023-05-10 15:02:37	176 [main] INFO [FederatedServerApplication] [RRN="] - [STAN="] - No active profile set	falling back to default profiles: default
2023-05-10 15:02:38	765 [main] INFO [RepositoryConfigurationDelegate] [RRN="] - [STAN="] - Bootstrapping Spring Data JPA repositories in DEFERRED mode.
2023-05-10 15:02:38	898 [main] INFO [RepositoryConfigurationDelegate] [RRN="] - [STAN="] - Finished Spring Data repository scanning in 115ms. Found 3 JPA repository interfaces.
2023-05-10 15:02:39	198 [main] INFO [EnableEncryptablePropertiesBeanFactoryPostProcessor] [RRN="] - [STAN="] - Post-processing PropertySource instances
2023-05-10 15:02:39	290 [main] INFO [EncryptablePropertySourceConverter] [RRN="] - [STAN="] - Converting PropertySource configurationProperties [org.springframework.boot.context.properties.source.ConfigurationPropertySourcesPropertySource] to AOP Proxy
2023-05-10 15:02:39	290 [main] INFO [EncryptablePropertySourceConverter] [RRN="] - [STAN="] - Converting PropertySource servletConfigInitParams [org.springframework.core.env.PropertySource$StubPropertySource] to EncryptablePropertySourceWrapper
2023-05-10 15:02:39	290 [main] INFO [EncryptablePropertySourceConverter] [RRN="] - [STAN="] - Converting PropertySource servletContextInitParams [org.springframework.core.env.PropertySource$StubPropertySource] to EncryptablePropertySourceWrapper
2023-05-10 15:02:39	290 [main] INFO [EncryptablePropertySourceConverter] [RRN="] - [STAN="] - Converting PropertySource systemProperties [org.springframework.core.env.PropertiesPropertySource] to EncryptableMapPropertySourceWrapper
2023-05-10 15:02:39	290 [main] INFO [EncryptablePropertySourceConverter] [RRN="] - [STAN="] - Converting PropertySource systemEnvironment [org.springframework.boot.env.SystemEnvironmentPropertySourceEnvironmentPostProcessor$OriginAwareSystemEnvironmentPropertySource] to EncryptableSystemEnvironmentPropertySourceWrapper
2023-05-10 15:02:39	291 [main] INFO [EncryptablePropertySourceConverter] [RRN="] - [STAN="] - Converting PropertySource random [org.springframework.boot.env.RandomValuePropertySource] to EncryptablePropertySourceWrapper
2023-05-10 15:02:39	291 [main] INFO [EncryptablePropertySourceConverter] [RRN="] - [STAN="] - Converting PropertySource applicationConfig: [file:./application.yml] [org.springframework.boot.env.OriginTrackedMapPropertySource] to EncryptableMapPropertySourceWrapper
2023-05-10 15:02:39	508 [main] INFO [DefaultLazyPropertyFilter] [RRN="] - [STAN="] - Property Filter custom Bean not found with name 'encryptablePropertyFilter'. Initializing Default Property Filter
2023-05-10 15:02:40	282 [main] INFO [TomcatWebServer] [RRN="] - [STAN="] - Tomcat initialized with port(s): 9090 (http)
2023-05-10 15:02:40	296 [main] INFO [Http11NioProtocol] [RRN="] - [STAN="] - Initializing ProtocolHandler ["http-nio-9090"]
2023-05-10 15:02:40	297 [main] INFO [StandardService] [RRN="] - [STAN="] - Starting service [Tomcat]
2023-05-10 15:02:40	297 [main] INFO [StandardEngine] [RRN="] - [STAN="] - Starting Servlet engine: [Apache Tomcat/9.0.36]
2023-05-10 15:02:40	409 [main] INFO [[/]] [RRN="] - [STAN="] - Initializing Spring embedded WebApplicationContext
2023-05-10 15:02:40	409 [main] INFO [ServletWebServerApplicationContext] [RRN="] - [STAN="] - Root WebApplicationContext: initialization completed in 3176 ms
2023-05-10 15:02:40	419 [main] INFO [DefaultLazyPropertyResolver] [RRN="] - [STAN="] - Property Resolver custom Bean not found with name 'encryptablePropertyResolver'. Initializing Default Property Resolver
2023-05-10 15:02:40	424 [main] INFO [DefaultLazyPropertyDetector] [RRN="] - [STAN="] - Property Detector custom Bean not found with name 'encryptablePropertyDetector'. Initializing Default Property Detector
2023-05-10 15:02:40	572 [main] DEBUG [HikariConfig] [RRN="] - [STAN="] - Driver class com.mysql.cj.jdbc.Driver found in Thread context class loader sun.misc.Launcher$AppClassLoader@18b4aac2
2023-05-10 15:02:40	697 [main] INFO [ThreadPoolTaskExecutor] [RRN="] - [STAN="] - Initializing ExecutorService 'applicationTaskExecutor'
2023-05-10 15:02:40	765 [task-1] INFO [LogHelper] [RRN="] - [STAN="] - HHH000204: Processing PersistenceUnitInfo [name: default]
2023-05-10 15:02:40	818 [main] WARN [JpaBaseConfiguration$JpaWebConfiguration] [RRN="] - [STAN="] - spring.jpa.open-in-view is enabled by default. Therefore	database queries may be performed during view rendering. Explicitly configure spring.jpa.open-in-view to disable this warning
2023-05-10 15:02:40	879 [task-1] INFO [Version] [RRN="] - [STAN="] - HHH000412: Hibernate ORM core version 5.4.17.Final
2023-05-10 15:02:41	178 [task-1] INFO [Version] [RRN="] - [STAN="] - HCANN000001: Hibernate Commons Annotations {5.1.0.Final}
2023-05-10 15:02:41	397 [task-1] DEBUG [HikariConfig] [RRN="] - [STAN="] - HikariPool-1 - configuration:
2023-05-10 15:02:41	399 [task-1] DEBUG [HikariConfig] [RRN="] - [STAN="] - allowPoolSuspension.............false
2023-05-10 15:02:41	400 [task-1] DEBUG [HikariConfig] [RRN="] - [STAN="] - autoCommit......................true
2023-05-10 15:02:41	400 [task-1] DEBUG [HikariConfig] [RRN="] - [STAN="] - catalog.........................none
2023-05-10 15:02:41	400 [task-1] DEBUG [HikariConfig] [RRN="] - [STAN="] - connectionInitSql...............none
2023-05-10 15:02:41	400 [task-1] DEBUG [HikariConfig] [RRN="] - [STAN="] - connectionTestQuery.............none
2023-05-10 15:02:41	400 [task-1] DEBUG [HikariConfig] [RRN="] - [STAN="] - connectionTimeout...............30000
2023-05-10 15:02:41	400 [task-1] DEBUG [HikariConfig] [RRN="] - [STAN="] - dataSource......................none
2023-05-10 15:02:41	400 [task-1] DEBUG [HikariConfig] [RRN="] - [STAN="] - dataSourceClassName.............none
2023-05-10 15:02:41	400 [task-1] DEBUG [HikariConfig] [RRN="] - [STAN="] - dataSourceJNDI..................none
2023-05-10 15:02:41	401 [task-1] DEBUG [HikariConfig] [RRN="] - [STAN="] - dataSourceProperties............{password=<masked>}
2023-05-10 15:02:41	401 [task-1] DEBUG [HikariConfig] [RRN="] - [STAN="] - driverClassName................."com.mysql.cj.jdbc.Driver"
2023-05-10 15:02:41	401 [task-1] DEBUG [HikariConfig] [RRN="] - [STAN="] - exceptionOverrideClassName......none
2023-05-10 15:02:41	401 [task-1] DEBUG [HikariConfig] [RRN="] - [STAN="] - healthCheckProperties...........{}
2023-05-10 15:02:41	401 [task-1] DEBUG [HikariConfig] [RRN="] - [STAN="] - healthCheckRegistry.............none
2023-05-10 15:02:41	401 [task-1] DEBUG [HikariConfig] [RRN="] - [STAN="] - idleTimeout.....................600000
2023-05-10 15:02:41	401 [task-1] DEBUG [HikariConfig] [RRN="] - [STAN="] - initializationFailTimeout.......1
2023-05-10 15:02:41	401 [task-1] DEBUG [HikariConfig] [RRN="] - [STAN="] - isolateInternalQueries..........false
2023-05-10 15:02:41	401 [task-1] DEBUG [HikariConfig] [RRN="] - [STAN="] - jdbcUrl.........................jdbc:mysql://localhost:3306/test
2023-05-10 15:02:41	402 [task-1] DEBUG [HikariConfig] [RRN="] - [STAN="] - leakDetectionThreshold..........0
2023-05-10 15:02:41	402 [task-1] DEBUG [HikariConfig] [RRN="] - [STAN="] - maxLifetime.....................1800000
2023-05-10 15:02:41	402 [task-1] DEBUG [HikariConfig] [RRN="] - [STAN="] - maximumPoolSize.................10
2023-05-10 15:02:41	402 [task-1] DEBUG [HikariConfig] [RRN="] - [STAN="] - metricRegistry..................none
2023-05-10 15:02:41	402 [task-1] DEBUG [HikariConfig] [RRN="] - [STAN="] - metricsTrackerFactory...........none
2023-05-10 15:02:41	402 [task-1] DEBUG [HikariConfig] [RRN="] - [STAN="] - minimumIdle.....................10
2023-05-10 15:02:41	402 [task-1] DEBUG [HikariConfig] [RRN="] - [STAN="] - password........................<masked>
2023-05-10 15:02:41	402 [task-1] DEBUG [HikariConfig] [RRN="] - [STAN="] - poolName........................"HikariPool-1"
2023-05-10 15:02:41	402 [task-1] DEBUG [HikariConfig] [RRN="] - [STAN="] - readOnly........................false
2023-05-10 15:02:41	402 [task-1] DEBUG [HikariConfig] [RRN="] - [STAN="] - registerMbeans..................false
2023-05-10 15:02:41	403 [task-1] DEBUG [HikariConfig] [RRN="] - [STAN="] - scheduledExecutor...............none
2023-05-10 15:02:41	403 [task-1] DEBUG [HikariConfig] [RRN="] - [STAN="] - schema..........................none
2023-05-10 15:02:41	403 [task-1] DEBUG [HikariConfig] [RRN="] - [STAN="] - threadFactory...................internal
2023-05-10 15:02:41	403 [task-1] DEBUG [HikariConfig] [RRN="] - [STAN="] - transactionIsolation............default
2023-05-10 15:02:41	403 [task-1] DEBUG [HikariConfig] [RRN="] - [STAN="] - username........................"root"
2023-05-10 15:02:41	403 [task-1] DEBUG [HikariConfig] [RRN="] - [STAN="] - validationTimeout...............5000
2023-05-10 15:02:41	403 [task-1] INFO [HikariDataSource] [RRN="] - [STAN="] - HikariPool-1 - Starting...
2023-05-10 15:02:41	457 [main] INFO [DefaultSecurityFilterChain] [RRN="] - [STAN="] - Creating filter chain: Ant [pattern='/v2/api-docs']	[]
2023-05-10 15:02:41	457 [main] INFO [DefaultSecurityFilterChain] [RRN="] - [STAN="] - Creating filter chain: Ant [pattern='/configuration/ui']	[]
2023-05-10 15:02:41	457 [main] INFO [DefaultSecurityFilterChain] [RRN="] - [STAN="] - Creating filter chain: Ant [pattern='/swagger-resources/**']	[]
2023-05-10 15:02:41	457 [main] INFO [DefaultSecurityFilterChain] [RRN="] - [STAN="] - Creating filter chain: Ant [pattern='/configuration/**']	[]
2023-05-10 15:02:41	457 [main] INFO [DefaultSecurityFilterChain] [RRN="] - [STAN="] - Creating filter chain: Ant [pattern='/swagger-ui.html']	[]
2023-05-10 15:02:41	457 [main] INFO [DefaultSecurityFilterChain] [RRN="] - [STAN="] - Creating filter chain: Ant [pattern='/webjars/**']	[]
2023-05-10 15:02:41	518 [main] INFO [PropertySourcedRequestMappingHandlerMapping] [RRN="] - [STAN="] - Mapped URL path [/v2/api-docs] onto method [springfox.documentation.swagger2.web.Swagger2Controller#getDocumentation(String	HttpServletRequest)]
2023-05-10 15:02:41	664 [main] INFO [DefaultSecurityFilterChain] [RRN="] - [STAN="] - Creating filter chain: any request	[org.springframework.security.web.context.request.async.WebAsyncManagerIntegrationFilter@30fbc23	org.springframework.security.web.context.SecurityContextPersistenceFilter@11c7a0b4	org.springframework.security.web.header.HeaderWriterFilter@ad0bb4e	org.springframework.web.filter.CorsFilter@2d74cbbd	org.springframework.security.web.authentication.logout.LogoutFilter@5a3cf824	com.zeroinfinity.federatedserver.config.JwtRequestFilter@66749eea	org.springframework.security.web.savedrequest.RequestCacheAwareFilter@653a5967	org.springframework.security.web.servletapi.SecurityContextHolderAwareRequestFilter@59a09be	org.springframework.security.web.authentication.AnonymousAuthenticationFilter@3e2d44f3	org.springframework.security.web.session.SessionManagementFilter@2c579202	org.springframework.security.web.access.ExceptionTranslationFilter@a323a5b	org.springframework.security.web.access.intercept.FilterSecurityInterceptor@6481dce5]
2023-05-10 15:02:41	680 [task-1] DEBUG [HikariPool] [RRN="] - [STAN="] - HikariPool-1 - Added connection com.mysql.cj.jdbc.ConnectionImpl@747e0454
2023-05-10 15:02:41	682 [task-1] INFO [HikariDataSource] [RRN="] - [STAN="] - HikariPool-1 - Start completed.
2023-05-10 15:02:41	721 [task-1] INFO [Dialect] [RRN="] - [STAN="] - HHH000400: Using dialect: org.hibernate.dialect.MySQL8Dialect
2023-05-10 15:02:41	796 [HikariPool-1 housekeeper] DEBUG [HikariPool] [RRN="] - [STAN="] - HikariPool-1 - Pool stats (total=1	active=1	idle=0	waiting=0)
2023-05-10 15:02:41	802 [HikariPool-1 connection adder] DEBUG [HikariPool] [RRN="] - [STAN="] - HikariPool-1 - Added connection com.mysql.cj.jdbc.ConnectionImpl@7b8a1524
2023-05-10 15:02:41	806 [HikariPool-1 connection adder] DEBUG [HikariPool] [RRN="] - [STAN="] - HikariPool-1 - Added connection com.mysql.cj.jdbc.ConnectionImpl@3ab71f1f
2023-05-10 15:02:41	811 [HikariPool-1 connection adder] DEBUG [HikariPool] [RRN="] - [STAN="] - HikariPool-1 - Added connection com.mysql.cj.jdbc.ConnectionImpl@b4765b1
2023-05-10 15:02:41	817 [HikariPool-1 connection adder] DEBUG [HikariPool] [RRN="] - [STAN="] - HikariPool-1 - Added connection com.mysql.cj.jdbc.ConnectionImpl@5a98e050
2023-05-10 15:02:41	821 [HikariPool-1 connection adder] DEBUG [HikariPool] [RRN="] - [STAN="] - HikariPool-1 - Added connection com.mysql.cj.jdbc.ConnectionImpl@31eb217f
2023-05-10 15:02:41	825 [HikariPool-1 connection adder] DEBUG [HikariPool] [RRN="] - [STAN="] - HikariPool-1 - Added connection com.mysql.cj.jdbc.ConnectionImpl@5ed6de69
2023-05-10 15:02:41	830 [HikariPool-1 connection adder] DEBUG [HikariPool] [RRN="] - [STAN="] - HikariPool-1 - Added connection com.mysql.cj.jdbc.ConnectionImpl@18e4d7e2
2023-05-10 15:02:41	835 [HikariPool-1 connection adder] DEBUG [HikariPool] [RRN="] - [STAN="] - HikariPool-1 - Added connection com.mysql.cj.jdbc.ConnectionImpl@315a0a54
2023-05-10 15:02:41	839 [HikariPool-1 connection adder] DEBUG [HikariPool] [RRN="] - [STAN="] - HikariPool-1 - Added connection com.mysql.cj.jdbc.ConnectionImpl@347dc23b
2023-05-10 15:02:41	839 [HikariPool-1 connection adder] DEBUG [HikariPool] [RRN="] - [STAN="] - HikariPool-1 - After adding stats (total=10	active=0	idle=10	waiting=0)
2023-05-10 15:02:42	017 [main] INFO [Http11NioProtocol] [RRN="] - [STAN="] - Starting ProtocolHandler ["http-nio-9090"]
2023-05-10 15:02:42	053 [main] INFO [TomcatWebServer] [RRN="] - [STAN="] - Tomcat started on port(s): 9090 (http) with context path ''
2023-05-10 15:02:42	054 [main] INFO [DocumentationPluginsBootstrapper] [RRN="] - [STAN="] - Context refreshed
2023-05-10 15:02:42	097 [main] INFO [DocumentationPluginsBootstrapper] [RRN="] - [STAN="] - Found 1 custom documentation plugin(s)
2023-05-10 15:02:42	142 [main] INFO [ApiListingReferenceScanner] [RRN="] - [STAN="] - Scanning for api listing references
2023-05-10 15:02:42	557 [main] INFO [CachingOperationNameGenerator] [RRN="] - [STAN="] - Generating unique operation named: allModelsUsingGET_1
2023-05-10 15:02:42	577 [main] INFO [DeferredRepositoryInitializationListener] [RRN="] - [STAN="] - Triggering deferred initialization of Spring Data repositories…
2023-05-10 15:02:43	108 [task-1] INFO [JtaPlatformInitiator] [RRN="] - [STAN="] - HHH000490: Using JtaPlatform implementation: [org.hibernate.engine.transaction.jta.platform.internal.NoJtaPlatform]
2023-05-10 15:02:43	124 [task-1] INFO [LocalContainerEntityManagerFactoryBean] [RRN="] - [STAN="] - Initialized JPA EntityManagerFactory for persistence unit 'default'
2023-05-10 15:02:43	580 [main] INFO [DeferredRepositoryInitializationListener] [RRN="] - [STAN="] - Spring Data repositories initialized!
2023-05-10 15:02:43	592 [main] INFO [FederatedServerApplication] [RRN="] - [STAN="] - Started FederatedServerApplication in 7.206 seconds (JVM running for 7.934)
2023-05-10 15:03:10	318 [main] INFO [FederatedServerApplication] [RRN="] - [STAN="] - Starting FederatedServerApplication on Hasnain-Rabbani with PID 20284 (E:\Workspace\Eclipse\zeroinfinity\thesis\federated-server\federated-server\target\classes started by hp in E:\Workspace\Eclipse\zeroinfinity\thesis\federated-server\federated-server)
2023-05-10 15:03:10	323 [main] INFO [FederatedServerApplication] [RRN="] - [STAN="] - No active profile set	falling back to default profiles: default
2023-05-10 15:03:11	871 [main] INFO [RepositoryConfigurationDelegate] [RRN="] - [STAN="] - Bootstrapping Spring Data JPA repositories in DEFERRED mode.
2023-05-10 15:03:11	990 [main] INFO [RepositoryConfigurationDelegate] [RRN="] - [STAN="] - Finished Spring Data repository scanning in 103ms. Found 3 JPA repository interfaces.
2023-05-10 15:03:12	308 [main] INFO [EnableEncryptablePropertiesBeanFactoryPostProcessor] [RRN="] - [STAN="] - Post-processing PropertySource instances
2023-05-10 15:03:12	420 [main] INFO [EncryptablePropertySourceConverter] [RRN="] - [STAN="] - Converting PropertySource configurationProperties [org.springframework.boot.context.properties.source.ConfigurationPropertySourcesPropertySource] to AOP Proxy
2023-05-10 15:03:12	421 [main] INFO [EncryptablePropertySourceConverter] [RRN="] - [STAN="] - Converting PropertySource servletConfigInitParams [org.springframework.core.env.PropertySource$StubPropertySource] to EncryptablePropertySourceWrapper
2023-05-10 15:03:12	421 [main] INFO [EncryptablePropertySourceConverter] [RRN="] - [STAN="] - Converting PropertySource servletContextInitParams [org.springframework.core.env.PropertySource$StubPropertySource] to EncryptablePropertySourceWrapper
2023-05-10 15:03:12	421 [main] INFO [EncryptablePropertySourceConverter] [RRN="] - [STAN="] - Converting PropertySource systemProperties [org.springframework.core.env.PropertiesPropertySource] to EncryptableMapPropertySourceWrapper
2023-05-10 15:03:12	421 [main] INFO [EncryptablePropertySourceConverter] [RRN="] - [STAN="] - Converting PropertySource systemEnvironment [org.springframework.boot.env.SystemEnvironmentPropertySourceEnvironmentPostProcessor$OriginAwareSystemEnvironmentPropertySource] to EncryptableSystemEnvironmentPropertySourceWrapper
2023-05-10 15:03:12	421 [main] INFO [EncryptablePropertySourceConverter] [RRN="] - [STAN="] - Converting PropertySource random [org.springframework.boot.env.RandomValuePropertySource] to EncryptablePropertySourceWrapper
2023-05-10 15:03:12	421 [main] INFO [EncryptablePropertySourceConverter] [RRN="] - [STAN="] - Converting PropertySource applicationConfig: [file:./application.yml] [org.springframework.boot.env.OriginTrackedMapPropertySource] to EncryptableMapPropertySourceWrapper
2023-05-10 15:03:12	632 [main] INFO [DefaultLazyPropertyFilter] [RRN="] - [STAN="] - Property Filter custom Bean not found with name 'encryptablePropertyFilter'. Initializing Default Property Filter
2023-05-10 15:03:13	400 [main] INFO [TomcatWebServer] [RRN="] - [STAN="] - Tomcat initialized with port(s): 9090 (http)
2023-05-10 15:03:13	413 [main] INFO [Http11NioProtocol] [RRN="] - [STAN="] - Initializing ProtocolHandler ["http-nio-9090"]
2023-05-10 15:03:13	414 [main] INFO [StandardService] [RRN="] - [STAN="] - Starting service [Tomcat]
2023-05-10 15:03:13	414 [main] INFO [StandardEngine] [RRN="] - [STAN="] - Starting Servlet engine: [Apache Tomcat/9.0.36]
2023-05-10 15:03:13	551 [main] INFO [[/]] [RRN="] - [STAN="] - Initializing Spring embedded WebApplicationContext
2023-05-10 15:03:13	551 [main] INFO [ServletWebServerApplicationContext] [RRN="] - [STAN="] - Root WebApplicationContext: initialization completed in 3160 ms
2023-05-10 15:03:13	558 [main] INFO [DefaultLazyPropertyResolver] [RRN="] - [STAN="] - Property Resolver custom Bean not found with name 'encryptablePropertyResolver'. Initializing Default Property Resolver
2023-05-10 15:03:13	562 [main] INFO [DefaultLazyPropertyDetector] [RRN="] - [STAN="] - Property Detector custom Bean not found with name 'encryptablePropertyDetector'. Initializing Default Property Detector
2023-05-10 15:03:13	703 [main] DEBUG [HikariConfig] [RRN="] - [STAN="] - Driver class com.mysql.cj.jdbc.Driver found in Thread context class loader sun.misc.Launcher$AppClassLoader@18b4aac2
2023-05-10 15:03:13	817 [main] INFO [ThreadPoolTaskExecutor] [RRN="] - [STAN="] - Initializing ExecutorService 'applicationTaskExecutor'
2023-05-10 15:03:13	894 [task-1] INFO [LogHelper] [RRN="] - [STAN="] - HHH000204: Processing PersistenceUnitInfo [name: default]
2023-05-10 15:03:13	947 [main] WARN [JpaBaseConfiguration$JpaWebConfiguration] [RRN="] - [STAN="] - spring.jpa.open-in-view is enabled by default. Therefore	database queries may be performed during view rendering. Explicitly configure spring.jpa.open-in-view to disable this warning
2023-05-10 15:03:14	007 [task-1] INFO [Version] [RRN="] - [STAN="] - HHH000412: Hibernate ORM core version 5.4.17.Final
2023-05-10 15:03:14	299 [task-1] INFO [Version] [RRN="] - [STAN="] - HCANN000001: Hibernate Commons Annotations {5.1.0.Final}
2023-05-10 15:03:14	502 [task-1] DEBUG [HikariConfig] [RRN="] - [STAN="] - HikariPool-1 - configuration:
2023-05-10 15:03:14	504 [task-1] DEBUG [HikariConfig] [RRN="] - [STAN="] - allowPoolSuspension.............false
2023-05-10 15:03:14	504 [task-1] DEBUG [HikariConfig] [RRN="] - [STAN="] - autoCommit......................true
2023-05-10 15:03:14	504 [task-1] DEBUG [HikariConfig] [RRN="] - [STAN="] - catalog.........................none
2023-05-10 15:03:14	504 [task-1] DEBUG [HikariConfig] [RRN="] - [STAN="] - connectionInitSql...............none
2023-05-10 15:03:14	504 [task-1] DEBUG [HikariConfig] [RRN="] - [STAN="] - connectionTestQuery.............none
2023-05-10 15:03:14	504 [task-1] DEBUG [HikariConfig] [RRN="] - [STAN="] - connectionTimeout...............30000
2023-05-10 15:03:14	505 [task-1] DEBUG [HikariConfig] [RRN="] - [STAN="] - dataSource......................none
2023-05-10 15:03:14	505 [task-1] DEBUG [HikariConfig] [RRN="] - [STAN="] - dataSourceClassName.............none
2023-05-10 15:03:14	505 [task-1] DEBUG [HikariConfig] [RRN="] - [STAN="] - dataSourceJNDI..................none
2023-05-10 15:03:14	505 [task-1] DEBUG [HikariConfig] [RRN="] - [STAN="] - dataSourceProperties............{password=<masked>}
2023-05-10 15:03:14	505 [task-1] DEBUG [HikariConfig] [RRN="] - [STAN="] - driverClassName................."com.mysql.cj.jdbc.Driver"
2023-05-10 15:03:14	505 [task-1] DEBUG [HikariConfig] [RRN="] - [STAN="] - exceptionOverrideClassName......none
2023-05-10 15:03:14	506 [task-1] DEBUG [HikariConfig] [RRN="] - [STAN="] - healthCheckProperties...........{}
2023-05-10 15:03:14	506 [task-1] DEBUG [HikariConfig] [RRN="] - [STAN="] - healthCheckRegistry.............none
2023-05-10 15:03:14	506 [task-1] DEBUG [HikariConfig] [RRN="] - [STAN="] - idleTimeout.....................600000
2023-05-10 15:03:14	506 [task-1] DEBUG [HikariConfig] [RRN="] - [STAN="] - initializationFailTimeout.......1
2023-05-10 15:03:14	506 [task-1] DEBUG [HikariConfig] [RRN="] - [STAN="] - isolateInternalQueries..........false
2023-05-10 15:03:14	506 [task-1] DEBUG [HikariConfig] [RRN="] - [STAN="] - jdbcUrl.........................jdbc:mysql://localhost:3306/test
2023-05-10 15:03:14	506 [task-1] DEBUG [HikariConfig] [RRN="] - [STAN="] - leakDetectionThreshold..........0
2023-05-10 15:03:14	506 [task-1] DEBUG [HikariConfig] [RRN="] - [STAN="] - maxLifetime.....................1800000
2023-05-10 15:03:14	507 [task-1] DEBUG [HikariConfig] [RRN="] - [STAN="] - maximumPoolSize.................10
2023-05-10 15:03:14	507 [task-1] DEBUG [HikariConfig] [RRN="] - [STAN="] - metricRegistry..................none
2023-05-10 15:03:14	507 [task-1] DEBUG [HikariConfig] [RRN="] - [STAN="] - metricsTrackerFactory...........none
2023-05-10 15:03:14	507 [task-1] DEBUG [HikariConfig] [RRN="] - [STAN="] - minimumIdle.....................10
2023-05-10 15:03:14	507 [task-1] DEBUG [HikariConfig] [RRN="] - [STAN="] - password........................<masked>
2023-05-10 15:03:14	507 [task-1] DEBUG [HikariConfig] [RRN="] - [STAN="] - poolName........................"HikariPool-1"
2023-05-10 15:03:14	507 [task-1] DEBUG [HikariConfig] [RRN="] - [STAN="] - readOnly........................false
2023-05-10 15:03:14	507 [task-1] DEBUG [HikariConfig] [RRN="] - [STAN="] - registerMbeans..................false
2023-05-10 15:03:14	507 [task-1] DEBUG [HikariConfig] [RRN="] - [STAN="] - scheduledExecutor...............none
2023-05-10 15:03:14	507 [task-1] DEBUG [HikariConfig] [RRN="] - [STAN="] - schema..........................none
2023-05-10 15:03:14	508 [task-1] DEBUG [HikariConfig] [RRN="] - [STAN="] - threadFactory...................internal
2023-05-10 15:03:14	508 [task-1] DEBUG [HikariConfig] [RRN="] - [STAN="] - transactionIsolation............default
2023-05-10 15:03:14	508 [task-1] DEBUG [HikariConfig] [RRN="] - [STAN="] - username........................"root"
2023-05-10 15:03:14	508 [task-1] DEBUG [HikariConfig] [RRN="] - [STAN="] - validationTimeout...............5000
2023-05-10 15:03:14	508 [task-1] INFO [HikariDataSource] [RRN="] - [STAN="] - HikariPool-1 - Starting...
2023-05-10 15:03:14	587 [main] INFO [DefaultSecurityFilterChain] [RRN="] - [STAN="] - Creating filter chain: Ant [pattern='/v2/api-docs']	[]
2023-05-10 15:03:14	587 [main] INFO [DefaultSecurityFilterChain] [RRN="] - [STAN="] - Creating filter chain: Ant [pattern='/configuration/ui']	[]
2023-05-10 15:03:14	587 [main] INFO [DefaultSecurityFilterChain] [RRN="] - [STAN="] - Creating filter chain: Ant [pattern='/swagger-resources/**']	[]
2023-05-10 15:03:14	587 [main] INFO [DefaultSecurityFilterChain] [RRN="] - [STAN="] - Creating filter chain: Ant [pattern='/configuration/**']	[]
2023-05-10 15:03:14	587 [main] INFO [DefaultSecurityFilterChain] [RRN="] - [STAN="] - Creating filter chain: Ant [pattern='/swagger-ui.html']	[]
2023-05-10 15:03:14	587 [main] INFO [DefaultSecurityFilterChain] [RRN="] - [STAN="] - Creating filter chain: Ant [pattern='/webjars/**']	[]
2023-05-10 15:03:14	645 [main] INFO [PropertySourcedRequestMappingHandlerMapping] [RRN="] - [STAN="] - Mapped URL path [/v2/api-docs] onto method [springfox.documentation.swagger2.web.Swagger2Controller#getDocumentation(String	HttpServletRequest)]
2023-05-10 15:03:14	775 [task-1] DEBUG [HikariPool] [RRN="] - [STAN="] - HikariPool-1 - Added connection com.mysql.cj.jdbc.ConnectionImpl@2ec41f70
2023-05-10 15:03:14	778 [task-1] INFO [HikariDataSource] [RRN="] - [STAN="] - HikariPool-1 - Start completed.
2023-05-10 15:03:14	783 [main] INFO [DefaultSecurityFilterChain] [RRN="] - [STAN="] - Creating filter chain: any request	[org.springframework.security.web.context.request.async.WebAsyncManagerIntegrationFilter@1669931a	org.springframework.security.web.context.SecurityContextPersistenceFilter@5a4c98d7	org.springframework.security.web.header.HeaderWriterFilter@19bf47fc	org.springframework.web.filter.CorsFilter@6b24ddd7	org.springframework.security.web.authentication.logout.LogoutFilter@26d40c77	com.zeroinfinity.federatedserver.config.JwtRequestFilter@72557746	org.springframework.security.web.savedrequest.RequestCacheAwareFilter@2026fbff	org.springframework.security.web.servletapi.SecurityContextHolderAwareRequestFilter@6ef037e4	org.springframework.security.web.authentication.AnonymousAuthenticationFilter@12e007be	org.springframework.security.web.session.SessionManagementFilter@5ed31735	org.springframework.security.web.access.ExceptionTranslationFilter@72b40f87	org.springframework.security.web.access.intercept.FilterSecurityInterceptor@5df92089]
2023-05-10 15:03:14	816 [task-1] INFO [Dialect] [RRN="] - [STAN="] - HHH000400: Using dialect: org.hibernate.dialect.MySQL8Dialect
2023-05-10 15:03:14	887 [HikariPool-1 housekeeper] DEBUG [HikariPool] [RRN="] - [STAN="] - HikariPool-1 - Pool stats (total=1	active=1	idle=0	waiting=0)
2023-05-10 15:03:14	896 [HikariPool-1 connection adder] DEBUG [HikariPool] [RRN="] - [STAN="] - HikariPool-1 - Added connection com.mysql.cj.jdbc.ConnectionImpl@2ed1cc55
2023-05-10 15:03:14	901 [HikariPool-1 connection adder] DEBUG [HikariPool] [RRN="] - [STAN="] - HikariPool-1 - Added connection com.mysql.cj.jdbc.ConnectionImpl@6fecc66e
2023-05-10 15:03:14	907 [HikariPool-1 connection adder] DEBUG [HikariPool] [RRN="] - [STAN="] - HikariPool-1 - Added connection com.mysql.cj.jdbc.ConnectionImpl@5e49aa50
2023-05-10 15:03:14	912 [HikariPool-1 connection adder] DEBUG [HikariPool] [RRN="] - [STAN="] - HikariPool-1 - Added connection com.mysql.cj.jdbc.ConnectionImpl@fc33921
2023-05-10 15:03:14	915 [HikariPool-1 connection adder] DEBUG [HikariPool] [RRN="] - [STAN="] - HikariPool-1 - Added connection com.mysql.cj.jdbc.ConnectionImpl@3129f0ff
2023-05-10 15:03:14	919 [HikariPool-1 connection adder] DEBUG [HikariPool] [RRN="] - [STAN="] - HikariPool-1 - Added connection com.mysql.cj.jdbc.ConnectionImpl@b8d424b
2023-05-10 15:03:14	925 [HikariPool-1 connection adder] DEBUG [HikariPool] [RRN="] - [STAN="] - HikariPool-1 - Added connection com.mysql.cj.jdbc.ConnectionImpl@2e50c064
2023-05-10 15:03:14	929 [HikariPool-1 connection adder] DEBUG [HikariPool] [RRN="] - [STAN="] - HikariPool-1 - Added connection com.mysql.cj.jdbc.ConnectionImpl@556b382a
2023-05-10 15:03:14	933 [HikariPool-1 connection adder] DEBUG [HikariPool] [RRN="] - [STAN="] - HikariPool-1 - Added connection com.mysql.cj.jdbc.ConnectionImpl@40e5880c
2023-05-10 15:03:14	933 [HikariPool-1 connection adder] DEBUG [HikariPool] [RRN="] - [STAN="] - HikariPool-1 - After adding stats (total=10	active=0	idle=10	waiting=0)
2023-05-10 15:03:15	137 [main] INFO [Http11NioProtocol] [RRN="] - [STAN="] - Starting ProtocolHandler ["http-nio-9090"]
2023-05-10 15:03:15	218 [main] INFO [TomcatWebServer] [RRN="] - [STAN="] - Tomcat started on port(s): 9090 (http) with context path ''
2023-05-10 15:03:15	219 [main] INFO [DocumentationPluginsBootstrapper] [RRN="] - [STAN="] - Context refreshed
2023-05-10 15:03:15	258 [main] INFO [DocumentationPluginsBootstrapper] [RRN="] - [STAN="] - Found 1 custom documentation plugin(s)
2023-05-10 15:03:15	323 [main] INFO [ApiListingReferenceScanner] [RRN="] - [STAN="] - Scanning for api listing references
2023-05-10 15:03:15	724 [main] INFO [CachingOperationNameGenerator] [RRN="] - [STAN="] - Generating unique operation named: allModelsUsingGET_1
2023-05-10 15:03:15	744 [main] INFO [DeferredRepositoryInitializationListener] [RRN="] - [STAN="] - Triggering deferred initialization of Spring Data repositories…
2023-05-10 15:03:16	248 [task-1] INFO [JtaPlatformInitiator] [RRN="] - [STAN="] - HHH000490: Using JtaPlatform implementation: [org.hibernate.engine.transaction.jta.platform.internal.NoJtaPlatform]
2023-05-10 15:03:16	262 [task-1] INFO [LocalContainerEntityManagerFactoryBean] [RRN="] - [STAN="] - Initialized JPA EntityManagerFactory for persistence unit 'default'
2023-05-10 15:03:16	742 [main] INFO [DeferredRepositoryInitializationListener] [RRN="] - [STAN="] - Spring Data repositories initialized!
2023-05-10 15:03:16	751 [main] INFO [FederatedServerApplication] [RRN="] - [STAN="] - Started FederatedServerApplication in 7.194 seconds (JVM running for 7.889)
2023-05-10 15:03:24	425 [http-nio-9090-exec-2] INFO [[/]] [RRN="] - [STAN="] - Initializing Spring DispatcherServlet 'dispatcherServlet'
2023-05-10 15:03:24	425 [http-nio-9090-exec-2] INFO [DispatcherServlet] [RRN="] - [STAN="] - Initializing Servlet 'dispatcherServlet'
2023-05-10 15:03:24	435 [http-nio-9090-exec-2] INFO [DispatcherServlet] [RRN="] - [STAN="] - Completed initialization in 10 ms
2023-05-10 15:03:24	923 [http-nio-9090-exec-2] INFO [ServiceController] [RRN="] - [STAN="] - Request received to pull and sync machine learning model from clients @ V1
2023-05-10 15:03:24	923 [http-nio-9090-exec-2] INFO [RestServerServiceImpl] [RRN="] - [STAN="] - Incoming request to pull models from clients.
2023-05-10 15:03:25	170 [http-nio-9090-exec-2] INFO [UnirestUtil] [RRN="] - [STAN="] - POST: params: [admin	admin@123]
2023-05-10 15:03:39	021 [http-nio-9090-exec-2] INFO [RestServerServiceImpl] [RRN="] - [STAN="] - client1 - token: eyJhbGciOiJIUzUxMiJ9.eyJzdWIiOiJhZG1pbnx6ZXJvaW5maW5pdHkiLCJleHAiOjE2ODM3OTk0MDcsImlhdCI6MTY4MzcxMzAwN30.oIVsW1cIhF6g0yxhPHIGck6LUDO0zxsecdKKnnfCDUPieSpptlE5B-DhSqHnkMkh1qUphFGWrR4ftp-WEbqD-g - expiry: 1683799407
2023-05-10 15:03:44	895 [HikariPool-1 housekeeper] DEBUG [HikariPool] [RRN="] - [STAN="] - HikariPool-1 - Pool stats (total=10	active=0	idle=10	waiting=0)
2023-05-10 15:03:44	896 [HikariPool-1 housekeeper] DEBUG [HikariPool] [RRN="] - [STAN="] - HikariPool-1 - Fill pool skipped	pool is at sufficient level.
2023-05-10 15:04:04	411 [main] INFO [FederatedServerApplication] [RRN="] - [STAN="] - Starting FederatedServerApplication on Hasnain-Rabbani with PID 11788 (E:\Workspace\Eclipse\zeroinfinity\thesis\federated-server\federated-server\target\classes started by hp in E:\Workspace\Eclipse\zeroinfinity\thesis\federated-server\federated-server)
2023-05-10 15:04:04	416 [main] INFO [FederatedServerApplication] [RRN="] - [STAN="] - No active profile set	falling back to default profiles: default
2023-05-10 15:04:05	912 [main] INFO [RepositoryConfigurationDelegate] [RRN="] - [STAN="] - Bootstrapping Spring Data JPA repositories in DEFERRED mode.
2023-05-10 15:04:06	036 [main] INFO [RepositoryConfigurationDelegate] [RRN="] - [STAN="] - Finished Spring Data repository scanning in 106ms. Found 3 JPA repository interfaces.
2023-05-10 15:04:06	346 [main] INFO [EnableEncryptablePropertiesBeanFactoryPostProcessor] [RRN="] - [STAN="] - Post-processing PropertySource instances
2023-05-10 15:04:06	440 [main] INFO [EncryptablePropertySourceConverter] [RRN="] - [STAN="] - Converting PropertySource configurationProperties [org.springframework.boot.context.properties.source.ConfigurationPropertySourcesPropertySource] to AOP Proxy
2023-05-10 15:04:06	440 [main] INFO [EncryptablePropertySourceConverter] [RRN="] - [STAN="] - Converting PropertySource servletConfigInitParams [org.springframework.core.env.PropertySource$StubPropertySource] to EncryptablePropertySourceWrapper
2023-05-10 15:04:06	440 [main] INFO [EncryptablePropertySourceConverter] [RRN="] - [STAN="] - Converting PropertySource servletContextInitParams [org.springframework.core.env.PropertySource$StubPropertySource] to EncryptablePropertySourceWrapper
2023-05-10 15:04:06	440 [main] INFO [EncryptablePropertySourceConverter] [RRN="] - [STAN="] - Converting PropertySource systemProperties [org.springframework.core.env.PropertiesPropertySource] to EncryptableMapPropertySourceWrapper
2023-05-10 15:04:06	440 [main] INFO [EncryptablePropertySourceConverter] [RRN="] - [STAN="] - Converting PropertySource systemEnvironment [org.springframework.boot.env.SystemEnvironmentPropertySourceEnvironmentPostProcessor$OriginAwareSystemEnvironmentPropertySource] to EncryptableSystemEnvironmentPropertySourceWrapper
2023-05-10 15:04:06	440 [main] INFO [EncryptablePropertySourceConverter] [RRN="] - [STAN="] - Converting PropertySource random [org.springframework.boot.env.RandomValuePropertySource] to EncryptablePropertySourceWrapper
2023-05-10 15:04:06	441 [main] INFO [EncryptablePropertySourceConverter] [RRN="] - [STAN="] - Converting PropertySource applicationConfig: [file:./application.yml] [org.springframework.boot.env.OriginTrackedMapPropertySource] to EncryptableMapPropertySourceWrapper
2023-05-10 15:04:06	657 [main] INFO [DefaultLazyPropertyFilter] [RRN="] - [STAN="] - Property Filter custom Bean not found with name 'encryptablePropertyFilter'. Initializing Default Property Filter
2023-05-10 15:04:07	419 [main] INFO [TomcatWebServer] [RRN="] - [STAN="] - Tomcat initialized with port(s): 9090 (http)
2023-05-10 15:04:07	433 [main] INFO [Http11NioProtocol] [RRN="] - [STAN="] - Initializing ProtocolHandler ["http-nio-9090"]
2023-05-10 15:04:07	433 [main] INFO [StandardService] [RRN="] - [STAN="] - Starting service [Tomcat]
2023-05-10 15:04:07	433 [main] INFO [StandardEngine] [RRN="] - [STAN="] - Starting Servlet engine: [Apache Tomcat/9.0.36]
2023-05-10 15:04:07	569 [main] INFO [[/]] [RRN="] - [STAN="] - Initializing Spring embedded WebApplicationContext
2023-05-10 15:04:07	569 [main] INFO [ServletWebServerApplicationContext] [RRN="] - [STAN="] - Root WebApplicationContext: initialization completed in 3099 ms
2023-05-10 15:04:07	577 [main] INFO [DefaultLazyPropertyResolver] [RRN="] - [STAN="] - Property Resolver custom Bean not found with name 'encryptablePropertyResolver'. Initializing Default Property Resolver
2023-05-10 15:04:07	582 [main] INFO [DefaultLazyPropertyDetector] [RRN="] - [STAN="] - Property Detector custom Bean not found with name 'encryptablePropertyDetector'. Initializing Default Property Detector
2023-05-10 15:04:07	743 [main] DEBUG [HikariConfig] [RRN="] - [STAN="] - Driver class com.mysql.cj.jdbc.Driver found in Thread context class loader sun.misc.Launcher$AppClassLoader@18b4aac2
2023-05-10 15:04:07	888 [main] INFO [ThreadPoolTaskExecutor] [RRN="] - [STAN="] - Initializing ExecutorService 'applicationTaskExecutor'
2023-05-10 15:04:07	979 [task-1] INFO [LogHelper] [RRN="] - [STAN="] - HHH000204: Processing PersistenceUnitInfo [name: default]
2023-05-10 15:04:08	045 [main] WARN [JpaBaseConfiguration$JpaWebConfiguration] [RRN="] - [STAN="] - spring.jpa.open-in-view is enabled by default. Therefore	database queries may be performed during view rendering. Explicitly configure spring.jpa.open-in-view to disable this warning
2023-05-10 15:04:08	090 [task-1] INFO [Version] [RRN="] - [STAN="] - HHH000412: Hibernate ORM core version 5.4.17.Final
2023-05-10 15:04:08	387 [task-1] INFO [Version] [RRN="] - [STAN="] - HCANN000001: Hibernate Commons Annotations {5.1.0.Final}
2023-05-10 15:04:08	605 [task-1] DEBUG [HikariConfig] [RRN="] - [STAN="] - HikariPool-1 - configuration:
2023-05-10 15:04:08	607 [task-1] DEBUG [HikariConfig] [RRN="] - [STAN="] - allowPoolSuspension.............false
2023-05-10 15:04:08	607 [task-1] DEBUG [HikariConfig] [RRN="] - [STAN="] - autoCommit......................true
2023-05-10 15:04:08	608 [task-1] DEBUG [HikariConfig] [RRN="] - [STAN="] - catalog.........................none
2023-05-10 15:04:08	608 [task-1] DEBUG [HikariConfig] [RRN="] - [STAN="] - connectionInitSql...............none
2023-05-10 15:04:08	608 [task-1] DEBUG [HikariConfig] [RRN="] - [STAN="] - connectionTestQuery.............none
2023-05-10 15:04:08	608 [task-1] DEBUG [HikariConfig] [RRN="] - [STAN="] - connectionTimeout...............30000
2023-05-10 15:04:08	608 [task-1] DEBUG [HikariConfig] [RRN="] - [STAN="] - dataSource......................none
2023-05-10 15:04:08	608 [task-1] DEBUG [HikariConfig] [RRN="] - [STAN="] - dataSourceClassName.............none
2023-05-10 15:04:08	608 [task-1] DEBUG [HikariConfig] [RRN="] - [STAN="] - dataSourceJNDI..................none
2023-05-10 15:04:08	608 [task-1] DEBUG [HikariConfig] [RRN="] - [STAN="] - dataSourceProperties............{password=<masked>}
2023-05-10 15:04:08	608 [task-1] DEBUG [HikariConfig] [RRN="] - [STAN="] - driverClassName................."com.mysql.cj.jdbc.Driver"
2023-05-10 15:04:08	608 [task-1] DEBUG [HikariConfig] [RRN="] - [STAN="] - exceptionOverrideClassName......none
2023-05-10 15:04:08	609 [task-1] DEBUG [HikariConfig] [RRN="] - [STAN="] - healthCheckProperties...........{}
2023-05-10 15:04:08	609 [task-1] DEBUG [HikariConfig] [RRN="] - [STAN="] - healthCheckRegistry.............none
2023-05-10 15:04:08	609 [task-1] DEBUG [HikariConfig] [RRN="] - [STAN="] - idleTimeout.....................600000
2023-05-10 15:04:08	609 [task-1] DEBUG [HikariConfig] [RRN="] - [STAN="] - initializationFailTimeout.......1
2023-05-10 15:04:08	609 [task-1] DEBUG [HikariConfig] [RRN="] - [STAN="] - isolateInternalQueries..........false
2023-05-10 15:04:08	609 [task-1] DEBUG [HikariConfig] [RRN="] - [STAN="] - jdbcUrl.........................jdbc:mysql://localhost:3306/test
2023-05-10 15:04:08	609 [task-1] DEBUG [HikariConfig] [RRN="] - [STAN="] - leakDetectionThreshold..........0
2023-05-10 15:04:08	609 [task-1] DEBUG [HikariConfig] [RRN="] - [STAN="] - maxLifetime.....................1800000
2023-05-10 15:04:08	609 [task-1] DEBUG [HikariConfig] [RRN="] - [STAN="] - maximumPoolSize.................10
2023-05-10 15:04:08	609 [task-1] DEBUG [HikariConfig] [RRN="] - [STAN="] - metricRegistry..................none
2023-05-10 15:04:08	609 [task-1] DEBUG [HikariConfig] [RRN="] - [STAN="] - metricsTrackerFactory...........none
2023-05-10 15:04:08	609 [task-1] DEBUG [HikariConfig] [RRN="] - [STAN="] - minimumIdle.....................10
2023-05-10 15:04:08	609 [task-1] DEBUG [HikariConfig] [RRN="] - [STAN="] - password........................<masked>
2023-05-10 15:04:08	609 [task-1] DEBUG [HikariConfig] [RRN="] - [STAN="] - poolName........................"HikariPool-1"
2023-05-10 15:04:08	611 [task-1] DEBUG [HikariConfig] [RRN="] - [STAN="] - readOnly........................false
2023-05-10 15:04:08	611 [task-1] DEBUG [HikariConfig] [RRN="] - [STAN="] - registerMbeans..................false
2023-05-10 15:04:08	611 [task-1] DEBUG [HikariConfig] [RRN="] - [STAN="] - scheduledExecutor...............none
2023-05-10 15:04:08	611 [task-1] DEBUG [HikariConfig] [RRN="] - [STAN="] - schema..........................none
2023-05-10 15:04:08	611 [task-1] DEBUG [HikariConfig] [RRN="] - [STAN="] - threadFactory...................internal
2023-05-10 15:04:08	611 [task-1] DEBUG [HikariConfig] [RRN="] - [STAN="] - transactionIsolation............default
2023-05-10 15:04:08	611 [task-1] DEBUG [HikariConfig] [RRN="] - [STAN="] - username........................"root"
2023-05-10 15:04:08	611 [task-1] DEBUG [HikariConfig] [RRN="] - [STAN="] - validationTimeout...............5000
2023-05-10 15:04:08	611 [task-1] INFO [HikariDataSource] [RRN="] - [STAN="] - HikariPool-1 - Starting...
2023-05-10 15:04:08	686 [main] INFO [DefaultSecurityFilterChain] [RRN="] - [STAN="] - Creating filter chain: Ant [pattern='/v2/api-docs']	[]
2023-05-10 15:04:08	686 [main] INFO [DefaultSecurityFilterChain] [RRN="] - [STAN="] - Creating filter chain: Ant [pattern='/configuration/ui']	[]
2023-05-10 15:04:08	686 [main] INFO [DefaultSecurityFilterChain] [RRN="] - [STAN="] - Creating filter chain: Ant [pattern='/swagger-resources/**']	[]
2023-05-10 15:04:08	686 [main] INFO [DefaultSecurityFilterChain] [RRN="] - [STAN="] - Creating filter chain: Ant [pattern='/configuration/**']	[]
2023-05-10 15:04:08	686 [main] INFO [DefaultSecurityFilterChain] [RRN="] - [STAN="] - Creating filter chain: Ant [pattern='/swagger-ui.html']	[]
2023-05-10 15:04:08	686 [main] INFO [DefaultSecurityFilterChain] [RRN="] - [STAN="] - Creating filter chain: Ant [pattern='/webjars/**']	[]
2023-05-10 15:04:08	742 [main] INFO [PropertySourcedRequestMappingHandlerMapping] [RRN="] - [STAN="] - Mapped URL path [/v2/api-docs] onto method [springfox.documentation.swagger2.web.Swagger2Controller#getDocumentation(String	HttpServletRequest)]
2023-05-10 15:04:08	872 [main] INFO [DefaultSecurityFilterChain] [RRN="] - [STAN="] - Creating filter chain: any request	[org.springframework.security.web.context.request.async.WebAsyncManagerIntegrationFilter@48106381	org.springframework.security.web.context.SecurityContextPersistenceFilter@5464b97c	org.springframework.security.web.header.HeaderWriterFilter@618f627b	org.springframework.web.filter.CorsFilter@3c544c9	org.springframework.security.web.authentication.logout.LogoutFilter@10d98940	com.zeroinfinity.federatedserver.config.JwtRequestFilter@4b7ed03e	org.springframework.security.web.savedrequest.RequestCacheAwareFilter@2f07930a	org.springframework.security.web.servletapi.SecurityContextHolderAwareRequestFilter@6463da36	org.springframework.security.web.authentication.AnonymousAuthenticationFilter@22e813fc	org.springframework.security.web.session.SessionManagementFilter@4cfc0c48	org.springframework.security.web.access.ExceptionTranslationFilter@763b0996	org.springframework.security.web.access.intercept.FilterSecurityInterceptor@63e70bf9]
2023-05-10 15:04:08	885 [task-1] DEBUG [HikariPool] [RRN="] - [STAN="] - HikariPool-1 - Added connection com.mysql.cj.jdbc.ConnectionImpl@78cbe387
2023-05-10 15:04:08	888 [task-1] INFO [HikariDataSource] [RRN="] - [STAN="] - HikariPool-1 - Start completed.
2023-05-10 15:04:08	925 [task-1] INFO [Dialect] [RRN="] - [STAN="] - HHH000400: Using dialect: org.hibernate.dialect.MySQL8Dialect
2023-05-10 15:04:08	999 [HikariPool-1 housekeeper] DEBUG [HikariPool] [RRN="] - [STAN="] - HikariPool-1 - Pool stats (total=1	active=1	idle=0	waiting=0)
2023-05-10 15:04:09	008 [HikariPool-1 connection adder] DEBUG [HikariPool] [RRN="] - [STAN="] - HikariPool-1 - Added connection com.mysql.cj.jdbc.ConnectionImpl@337e566d
2023-05-10 15:04:09	011 [HikariPool-1 connection adder] DEBUG [HikariPool] [RRN="] - [STAN="] - HikariPool-1 - Added connection com.mysql.cj.jdbc.ConnectionImpl@72435c56
2023-05-10 15:04:09	017 [HikariPool-1 connection adder] DEBUG [HikariPool] [RRN="] - [STAN="] - HikariPool-1 - Added connection com.mysql.cj.jdbc.ConnectionImpl@43fb8a56
2023-05-10 15:04:09	022 [HikariPool-1 connection adder] DEBUG [HikariPool] [RRN="] - [STAN="] - HikariPool-1 - Added connection com.mysql.cj.jdbc.ConnectionImpl@126ca319
2023-05-10 15:04:09	027 [HikariPool-1 connection adder] DEBUG [HikariPool] [RRN="] - [STAN="] - HikariPool-1 - Added connection com.mysql.cj.jdbc.ConnectionImpl@345ebb3f
2023-05-10 15:04:09	032 [HikariPool-1 connection adder] DEBUG [HikariPool] [RRN="] - [STAN="] - HikariPool-1 - Added connection com.mysql.cj.jdbc.ConnectionImpl@1622ddcc
2023-05-10 15:04:09	037 [HikariPool-1 connection adder] DEBUG [HikariPool] [RRN="] - [STAN="] - HikariPool-1 - Added connection com.mysql.cj.jdbc.ConnectionImpl@5279ff0c
2023-05-10 15:04:09	042 [HikariPool-1 connection adder] DEBUG [HikariPool] [RRN="] - [STAN="] - HikariPool-1 - Added connection com.mysql.cj.jdbc.ConnectionImpl@25978396
2023-05-10 15:04:09	046 [HikariPool-1 connection adder] DEBUG [HikariPool] [RRN="] - [STAN="] - HikariPool-1 - Added connection com.mysql.cj.jdbc.ConnectionImpl@46e1cabf
2023-05-10 15:04:09	046 [HikariPool-1 connection adder] DEBUG [HikariPool] [RRN="] - [STAN="] - HikariPool-1 - After adding stats (total=10	active=0	idle=10	waiting=0)
2023-05-10 15:04:09	240 [main] INFO [Http11NioProtocol] [RRN="] - [STAN="] - Starting ProtocolHandler ["http-nio-9090"]
2023-05-10 15:04:09	293 [main] INFO [TomcatWebServer] [RRN="] - [STAN="] - Tomcat started on port(s): 9090 (http) with context path ''
2023-05-10 15:04:09	296 [main] INFO [DocumentationPluginsBootstrapper] [RRN="] - [STAN="] - Context refreshed
2023-05-10 15:04:09	362 [main] INFO [DocumentationPluginsBootstrapper] [RRN="] - [STAN="] - Found 1 custom documentation plugin(s)
2023-05-10 15:04:09	450 [main] INFO [ApiListingReferenceScanner] [RRN="] - [STAN="] - Scanning for api listing references
2023-05-10 15:04:09	884 [main] INFO [CachingOperationNameGenerator] [RRN="] - [STAN="] - Generating unique operation named: allModelsUsingGET_1
2023-05-10 15:04:09	905 [main] INFO [DeferredRepositoryInitializationListener] [RRN="] - [STAN="] - Triggering deferred initialization of Spring Data repositories…
2023-05-10 15:04:10	474 [task-1] INFO [JtaPlatformInitiator] [RRN="] - [STAN="] - HHH000490: Using JtaPlatform implementation: [org.hibernate.engine.transaction.jta.platform.internal.NoJtaPlatform]
2023-05-10 15:04:10	487 [task-1] INFO [LocalContainerEntityManagerFactoryBean] [RRN="] - [STAN="] - Initialized JPA EntityManagerFactory for persistence unit 'default'
2023-05-10 15:04:10	981 [main] INFO [DeferredRepositoryInitializationListener] [RRN="] - [STAN="] - Spring Data repositories initialized!
2023-05-10 15:04:10	992 [main] INFO [FederatedServerApplication] [RRN="] - [STAN="] - Started FederatedServerApplication in 7.335 seconds (JVM running for 8.027)
2023-05-10 15:04:22	228 [http-nio-9090-exec-1] INFO [[/]] [RRN="] - [STAN="] - Initializing Spring DispatcherServlet 'dispatcherServlet'
2023-05-10 15:04:22	228 [http-nio-9090-exec-1] INFO [DispatcherServlet] [RRN="] - [STAN="] - Initializing Servlet 'dispatcherServlet'
2023-05-10 15:04:22	240 [http-nio-9090-exec-1] INFO [DispatcherServlet] [RRN="] - [STAN="] - Completed initialization in 12 ms
2023-05-10 15:04:22	784 [http-nio-9090-exec-1] INFO [ServiceController] [RRN="] - [STAN="] - Request received to pull and sync machine learning model from clients @ V1
2023-05-10 15:04:22	784 [http-nio-9090-exec-1] INFO [RestServerServiceImpl] [RRN="] - [STAN="] - Incoming request to pull models from clients.
2023-05-10 15:04:23	052 [http-nio-9090-exec-1] INFO [UnirestUtil] [RRN="] - [STAN="] - POST: params: [admin	admin@123]
2023-05-10 15:04:39	014 [HikariPool-1 housekeeper] DEBUG [HikariPool] [RRN="] - [STAN="] - HikariPool-1 - Pool stats (total=10	active=1	idle=9	waiting=0)
2023-05-10 15:04:39	014 [HikariPool-1 housekeeper] DEBUG [HikariPool] [RRN="] - [STAN="] - HikariPool-1 - Fill pool skipped	pool is at sufficient level.
2023-05-10 15:04:53	771 [http-nio-9090-exec-1] INFO [RestServerServiceImpl] [RRN="] - [STAN="] - client1 - token: eyJhbGciOiJIUzUxMiJ9.eyJzdWIiOiJhZG1pbnx6ZXJvaW5maW5pdHkiLCJleHAiOjE2ODM3OTk0NjUsImlhdCI6MTY4MzcxMzA2NX0.3q7eV9CJLGmdYhHeUIqweVK7PSDifNgVLcHhUTaAF-GTaYpPBmYaOW8OYjtCYnCpZAYdOL2dcUNBBFMX-7wBoQ - expiry: 1683799465
2023-05-10 15:04:54	275 [http-nio-9090-exec-1] INFO [RestServerServiceImpl] [RRN="] - [STAN="] - client2 - token: eyJhbGciOiJIUzUxMiJ9.eyJzdWIiOiJhZG1pbnx6ZXJvaW5maW5pdHkiLCJleHAiOjE2ODM3OTk0NjUsImlhdCI6MTY4MzcxMzA2NX0.3q7eV9CJLGmdYhHeUIqweVK7PSDifNgVLcHhUTaAF-GTaYpPBmYaOW8OYjtCYnCpZAYdOL2dcUNBBFMX-7wBoQ - expiry: 1683799465
2023-05-10 15:04:54	806 [http-nio-9090-exec-1] INFO [RestServerServiceImpl] [RRN="] - [STAN="] - client3 - token: eyJhbGciOiJIUzUxMiJ9.eyJzdWIiOiJhZG1pbnx6ZXJvaW5maW5pdHkiLCJleHAiOjE2ODM3OTk0NjUsImlhdCI6MTY4MzcxMzA2NX0.3q7eV9CJLGmdYhHeUIqweVK7PSDifNgVLcHhUTaAF-GTaYpPBmYaOW8OYjtCYnCpZAYdOL2dcUNBBFMX-7wBoQ - expiry: 1683799465
2023-05-10 15:05:09	031 [HikariPool-1 housekeeper] DEBUG [HikariPool] [RRN="] - [STAN="] - HikariPool-1 - Pool stats (total=10	active=0	idle=10	waiting=0)
2023-05-10 15:05:09	031 [HikariPool-1 housekeeper] DEBUG [HikariPool] [RRN="] - [STAN="] - HikariPool-1 - Fill pool skipped	pool is at sufficient level.
2023-05-10 15:05:39	037 [HikariPool-1 housekeeper] DEBUG [HikariPool] [RRN="] - [STAN="] - HikariPool-1 - Pool stats (total=10	active=0	idle=10	waiting=0)
2023-05-10 15:05:39	038 [HikariPool-1 housekeeper] DEBUG [HikariPool] [RRN="] - [STAN="] - HikariPool-1 - Fill pool skipped	pool is at sufficient level.
2023-05-10 15:06:09	044 [HikariPool-1 housekeeper] DEBUG [HikariPool] [RRN="] - [STAN="] - HikariPool-1 - Pool stats (total=10	active=0	idle=10	waiting=0)
2023-05-10 15:06:09	045 [HikariPool-1 housekeeper] DEBUG [HikariPool] [RRN="] - [STAN="] - HikariPool-1 - Fill pool skipped	pool is at sufficient level.
2023-05-10 15:06:39	048 [HikariPool-1 housekeeper] DEBUG [HikariPool] [RRN="] - [STAN="] - HikariPool-1 - Pool stats (total=10	active=0	idle=10	waiting=0)
2023-05-10 15:06:39	049 [HikariPool-1 housekeeper] DEBUG [HikariPool] [RRN="] - [STAN="] - HikariPool-1 - Fill pool skipped	pool is at sufficient level.
2023-05-10 15:07:09	064 [HikariPool-1 housekeeper] DEBUG [HikariPool] [RRN="] - [STAN="] - HikariPool-1 - Pool stats (total=10	active=0	idle=10	waiting=0)
2023-05-10 15:07:09	065 [HikariPool-1 housekeeper] DEBUG [HikariPool] [RRN="] - [STAN="] - HikariPool-1 - Fill pool skipped	pool is at sufficient level.
2023-05-10 15:07:39	074 [HikariPool-1 housekeeper] DEBUG [HikariPool] [RRN="] - [STAN="] - HikariPool-1 - Pool stats (total=10	active=0	idle=10	waiting=0)
2023-05-10 15:07:39	074 [HikariPool-1 housekeeper] DEBUG [HikariPool] [RRN="] - [STAN="] - HikariPool-1 - Fill pool skipped	pool is at sufficient level.
2023-05-10 15:08:09	081 [HikariPool-1 housekeeper] DEBUG [HikariPool] [RRN="] - [STAN="] - HikariPool-1 - Pool stats (total=10	active=0	idle=10	waiting=0)
2023-05-10 15:08:09	083 [HikariPool-1 housekeeper] DEBUG [HikariPool] [RRN="] - [STAN="] - HikariPool-1 - Fill pool skipped	pool is at sufficient level.
2023-05-10 15:08:39	093 [HikariPool-1 housekeeper] DEBUG [HikariPool] [RRN="] - [STAN="] - HikariPool-1 - Pool stats (total=10	active=0	idle=10	waiting=0)
2023-05-10 15:08:39	093 [HikariPool-1 housekeeper] DEBUG [HikariPool] [RRN="] - [STAN="] - HikariPool-1 - Fill pool skipped	pool is at sufficient level.
2023-05-10 15:09:09	104 [HikariPool-1 housekeeper] DEBUG [HikariPool] [RRN="] - [STAN="] - HikariPool-1 - Pool stats (total=10	active=0	idle=10	waiting=0)
2023-05-10 15:09:09	105 [HikariPool-1 housekeeper] DEBUG [HikariPool] [RRN="] - [STAN="] - HikariPool-1 - Fill pool skipped	pool is at sufficient level.
2023-05-10 15:09:39	110 [HikariPool-1 housekeeper] DEBUG [HikariPool] [RRN="] - [STAN="] - HikariPool-1 - Pool stats (total=10	active=0	idle=10	waiting=0)
2023-05-10 15:09:39	111 [HikariPool-1 housekeeper] DEBUG [HikariPool] [RRN="] - [STAN="] - HikariPool-1 - Fill pool skipped	pool is at sufficient level.
2023-05-10 15:10:09	126 [HikariPool-1 housekeeper] DEBUG [HikariPool] [RRN="] - [STAN="] - HikariPool-1 - Pool stats (total=10	active=0	idle=10	waiting=0)
2023-05-10 15:10:09	127 [HikariPool-1 housekeeper] DEBUG [HikariPool] [RRN="] - [STAN="] - HikariPool-1 - Fill pool skipped	pool is at sufficient level.
2023-05-10 15:10:39	133 [HikariPool-1 housekeeper] DEBUG [HikariPool] [RRN="] - [STAN="] - HikariPool-1 - Pool stats (total=10	active=0	idle=10	waiting=0)
2023-05-10 15:10:39	133 [HikariPool-1 housekeeper] DEBUG [HikariPool] [RRN="] - [STAN="] - HikariPool-1 - Fill pool skipped	pool is at sufficient level.
2023-05-10 15:11:09	145 [HikariPool-1 housekeeper] DEBUG [HikariPool] [RRN="] - [STAN="] - HikariPool-1 - Pool stats (total=10	active=0	idle=10	waiting=0)
2023-05-10 15:11:09	145 [HikariPool-1 housekeeper] DEBUG [HikariPool] [RRN="] - [STAN="] - HikariPool-1 - Fill pool skipped	pool is at sufficient level.
2023-05-10 15:11:39	154 [HikariPool-1 housekeeper] DEBUG [HikariPool] [RRN="] - [STAN="] - HikariPool-1 - Pool stats (total=10	active=0	idle=10	waiting=0)
2023-05-10 15:11:39	154 [HikariPool-1 housekeeper] DEBUG [HikariPool] [RRN="] - [STAN="] - HikariPool-1 - Fill pool skipped	pool is at sufficient level.
2023-05-10 15:12:09	168 [HikariPool-1 housekeeper] DEBUG [HikariPool] [RRN="] - [STAN="] - HikariPool-1 - Pool stats (total=10	active=0	idle=10	waiting=0)
2023-05-10 15:12:09	169 [HikariPool-1 housekeeper] DEBUG [HikariPool] [RRN="] - [STAN="] - HikariPool-1 - Fill pool skipped	pool is at sufficient level.
2023-05-10 15:12:39	176 [HikariPool-1 housekeeper] DEBUG [HikariPool] [RRN="] - [STAN="] - HikariPool-1 - Pool stats (total=10	active=0	idle=10	waiting=0)
2023-05-10 15:12:39	177 [HikariPool-1 housekeeper] DEBUG [HikariPool] [RRN="] - [STAN="] - HikariPool-1 - Fill pool skipped	pool is at sufficient level.
2023-05-10 15:13:09	187 [HikariPool-1 housekeeper] DEBUG [HikariPool] [RRN="] - [STAN="] - HikariPool-1 - Pool stats (total=10	active=0	idle=10	waiting=0)
2023-05-10 15:13:09	187 [HikariPool-1 housekeeper] DEBUG [HikariPool] [RRN="] - [STAN="] - HikariPool-1 - Fill pool skipped	pool is at sufficient level.
2023-05-10 15:13:39	201 [HikariPool-1 housekeeper] DEBUG [HikariPool] [RRN="] - [STAN="] - HikariPool-1 - Pool stats (total=10	active=0	idle=10	waiting=0)
2023-05-10 15:13:39	201 [HikariPool-1 housekeeper] DEBUG [HikariPool] [RRN="] - [STAN="] - HikariPool-1 - Fill pool skipped	pool is at sufficient level.
2023-05-10 15:14:09	208 [HikariPool-1 housekeeper] DEBUG [HikariPool] [RRN="] - [STAN="] - HikariPool-1 - Pool stats (total=10	active=0	idle=10	waiting=0)
2023-05-10 15:14:09	208 [HikariPool-1 housekeeper] DEBUG [HikariPool] [RRN="] - [STAN="] - HikariPool-1 - Fill pool skipped	pool is at sufficient level.
2023-05-10 15:14:39	213 [HikariPool-1 housekeeper] DEBUG [HikariPool] [RRN="] - [STAN="] - HikariPool-1 - Pool stats (total=10	active=0	idle=10	waiting=0)
2023-05-10 15:14:39	214 [HikariPool-1 housekeeper] DEBUG [HikariPool] [RRN="] - [STAN="] - HikariPool-1 - Fill pool skipped	pool is at sufficient level.
2023-05-10 15:15:09	226 [HikariPool-1 housekeeper] DEBUG [HikariPool] [RRN="] - [STAN="] - HikariPool-1 - Pool stats (total=10	active=0	idle=10	waiting=0)
2023-05-10 15:15:09	226 [HikariPool-1 housekeeper] DEBUG [HikariPool] [RRN="] - [STAN="] - HikariPool-1 - Fill pool skipped	pool is at sufficient level.
2023-05-10 15:15:39	232 [HikariPool-1 housekeeper] DEBUG [HikariPool] [RRN="] - [STAN="] - HikariPool-1 - Pool stats (total=10	active=0	idle=10	waiting=0)
2023-05-10 15:15:39	233 [HikariPool-1 housekeeper] DEBUG [HikariPool] [RRN="] - [STAN="] - HikariPool-1 - Fill pool skipped	pool is at sufficient level.
2023-05-10 15:16:09	242 [HikariPool-1 housekeeper] DEBUG [HikariPool] [RRN="] - [STAN="] - HikariPool-1 - Pool stats (total=10	active=0	idle=10	waiting=0)
2023-05-10 15:16:09	244 [HikariPool-1 housekeeper] DEBUG [HikariPool] [RRN="] - [STAN="] - HikariPool-1 - Fill pool skipped	pool is at sufficient level.
2023-05-10 15:16:39	255 [HikariPool-1 housekeeper] DEBUG [HikariPool] [RRN="] - [STAN="] - HikariPool-1 - Pool stats (total=10	active=0	idle=10	waiting=0)
2023-05-10 15:16:39	256 [HikariPool-1 housekeeper] DEBUG [HikariPool] [RRN="] - [STAN="] - HikariPool-1 - Fill pool skipped	pool is at sufficient level.
2023-05-10 15:17:09	270 [HikariPool-1 housekeeper] DEBUG [HikariPool] [RRN="] - [STAN="] - HikariPool-1 - Pool stats (total=10	active=0	idle=10	waiting=0)
2023-05-10 15:17:09	272 [HikariPool-1 housekeeper] DEBUG [HikariPool] [RRN="] - [STAN="] - HikariPool-1 - Fill pool skipped	pool is at sufficient level.
2023-05-10 15:17:39	286 [HikariPool-1 housekeeper] DEBUG [HikariPool] [RRN="] - [STAN="] - HikariPool-1 - Pool stats (total=10	active=0	idle=10	waiting=0)
2023-05-10 15:17:39	286 [HikariPool-1 housekeeper] DEBUG [HikariPool] [RRN="] - [STAN="] - HikariPool-1 - Fill pool skipped	pool is at sufficient level.
2023-05-10 15:18:09	289 [HikariPool-1 housekeeper] DEBUG [HikariPool] [RRN="] - [STAN="] - HikariPool-1 - Pool stats (total=10	active=0	idle=10	waiting=0)
2023-05-10 15:18:09	290 [HikariPool-1 housekeeper] DEBUG [HikariPool] [RRN="] - [STAN="] - HikariPool-1 - Fill pool skipped	pool is at sufficient level.
2023-05-10 15:18:39	298 [HikariPool-1 housekeeper] DEBUG [HikariPool] [RRN="] - [STAN="] - HikariPool-1 - Pool stats (total=10	active=0	idle=10	waiting=0)
2023-05-10 15:18:39	299 [HikariPool-1 housekeeper] DEBUG [HikariPool] [RRN="] - [STAN="] - HikariPool-1 - Fill pool skipped	pool is at sufficient level.
2023-05-10 15:19:09	311 [HikariPool-1 housekeeper] DEBUG [HikariPool] [RRN="] - [STAN="] - HikariPool-1 - Pool stats (total=10	active=0	idle=10	waiting=0)
2023-05-10 15:19:09	314 [HikariPool-1 housekeeper] DEBUG [HikariPool] [RRN="] - [STAN="] - HikariPool-1 - Fill pool skipped	pool is at sufficient level.
2023-05-10 15:19:39	326 [HikariPool-1 housekeeper] DEBUG [HikariPool] [RRN="] - [STAN="] - HikariPool-1 - Pool stats (total=10	active=0	idle=10	waiting=0)
2023-05-10 15:19:39	326 [HikariPool-1 housekeeper] DEBUG [HikariPool] [RRN="] - [STAN="] - HikariPool-1 - Fill pool skipped	pool is at sufficient level.
2023-05-10 15:20:09	335 [HikariPool-1 housekeeper] DEBUG [HikariPool] [RRN="] - [STAN="] - HikariPool-1 - Pool stats (total=10	active=0	idle=10	waiting=0)
2023-05-10 15:20:09	335 [HikariPool-1 housekeeper] DEBUG [HikariPool] [RRN="] - [STAN="] - HikariPool-1 - Fill pool skipped	pool is at sufficient level.
2023-05-10 15:20:39	347 [HikariPool-1 housekeeper] DEBUG [HikariPool] [RRN="] - [STAN="] - HikariPool-1 - Pool stats (total=10	active=0	idle=10	waiting=0)
2023-05-10 15:20:39	348 [HikariPool-1 housekeeper] DEBUG [HikariPool] [RRN="] - [STAN="] - HikariPool-1 - Fill pool skipped	pool is at sufficient level.
2023-05-10 15:21:09	351 [HikariPool-1 housekeeper] DEBUG [HikariPool] [RRN="] - [STAN="] - HikariPool-1 - Pool stats (total=10	active=0	idle=10	waiting=0)
2023-05-10 15:21:09	352 [HikariPool-1 housekeeper] DEBUG [HikariPool] [RRN="] - [STAN="] - HikariPool-1 - Fill pool skipped	pool is at sufficient level.
2023-05-10 15:21:39	359 [HikariPool-1 housekeeper] DEBUG [HikariPool] [RRN="] - [STAN="] - HikariPool-1 - Pool stats (total=10	active=0	idle=10	waiting=0)
2023-05-10 15:21:39	359 [HikariPool-1 housekeeper] DEBUG [HikariPool] [RRN="] - [STAN="] - HikariPool-1 - Fill pool skipped	pool is at sufficient level.
2023-05-10 15:22:09	373 [HikariPool-1 housekeeper] DEBUG [HikariPool] [RRN="] - [STAN="] - HikariPool-1 - Pool stats (total=10	active=0	idle=10	waiting=0)
2023-05-10 15:22:09	373 [HikariPool-1 housekeeper] DEBUG [HikariPool] [RRN="] - [STAN="] - HikariPool-1 - Fill pool skipped	pool is at sufficient level.
2023-05-10 15:22:39	388 [HikariPool-1 housekeeper] DEBUG [HikariPool] [RRN="] - [STAN="] - HikariPool-1 - Pool stats (total=10	active=0	idle=10	waiting=0)
2023-05-10 15:22:39	388 [HikariPool-1 housekeeper] DEBUG [HikariPool] [RRN="] - [STAN="] - HikariPool-1 - Fill pool skipped	pool is at sufficient level.
2023-05-10 15:23:09	404 [HikariPool-1 housekeeper] DEBUG [HikariPool] [RRN="] - [STAN="] - HikariPool-1 - Pool stats (total=10	active=0	idle=10	waiting=0)
2023-05-10 15:23:09	404 [HikariPool-1 housekeeper] DEBUG [HikariPool] [RRN="] - [STAN="] - HikariPool-1 - Fill pool skipped	pool is at sufficient level.
2023-05-10 15:23:39	416 [HikariPool-1 housekeeper] DEBUG [HikariPool] [RRN="] - [STAN="] - HikariPool-1 - Pool stats (total=10	active=0	idle=10	waiting=0)
2023-05-10 15:23:39	416 [HikariPool-1 housekeeper] DEBUG [HikariPool] [RRN="] - [STAN="] - HikariPool-1 - Fill pool skipped	pool is at sufficient level.
2023-05-10 15:24:09	419 [HikariPool-1 housekeeper] DEBUG [HikariPool] [RRN="] - [STAN="] - HikariPool-1 - Pool stats (total=10	active=0	idle=10	waiting=0)
2023-05-10 15:24:09	419 [HikariPool-1 housekeeper] DEBUG [HikariPool] [RRN="] - [STAN="] - HikariPool-1 - Fill pool skipped	pool is at sufficient level.
2023-05-10 15:24:39	430 [HikariPool-1 housekeeper] DEBUG [HikariPool] [RRN="] - [STAN="] - HikariPool-1 - Pool stats (total=10	active=0	idle=10	waiting=0)
2023-05-10 15:24:39	431 [HikariPool-1 housekeeper] DEBUG [HikariPool] [RRN="] - [STAN="] - HikariPool-1 - Fill pool skipped	pool is at sufficient level.
2023-05-10 15:25:09	442 [HikariPool-1 housekeeper] DEBUG [HikariPool] [RRN="] - [STAN="] - HikariPool-1 - Pool stats (total=10	active=0	idle=10	waiting=0)
2023-05-10 15:25:09	442 [HikariPool-1 housekeeper] DEBUG [HikariPool] [RRN="] - [STAN="] - HikariPool-1 - Fill pool skipped	pool is at sufficient level.
2023-05-10 15:25:39	450 [HikariPool-1 housekeeper] DEBUG [HikariPool] [RRN="] - [STAN="] - HikariPool-1 - Pool stats (total=10	active=0	idle=10	waiting=0)
2023-05-10 15:25:39	451 [HikariPool-1 housekeeper] DEBUG [HikariPool] [RRN="] - [STAN="] - HikariPool-1 - Fill pool skipped	pool is at sufficient level.
2023-05-10 15:26:09	458 [HikariPool-1 housekeeper] DEBUG [HikariPool] [RRN="] - [STAN="] - HikariPool-1 - Pool stats (total=10	active=0	idle=10	waiting=0)
2023-05-10 15:26:09	458 [HikariPool-1 housekeeper] DEBUG [HikariPool] [RRN="] - [STAN="] - HikariPool-1 - Fill pool skipped	pool is at sufficient level.
2023-05-10 15:26:39	461 [HikariPool-1 housekeeper] DEBUG [HikariPool] [RRN="] - [STAN="] - HikariPool-1 - Pool stats (total=10	active=0	idle=10	waiting=0)
2023-05-10 15:26:39	462 [HikariPool-1 housekeeper] DEBUG [HikariPool] [RRN="] - [STAN="] - HikariPool-1 - Fill pool skipped	pool is at sufficient level.
2023-05-10 15:27:09	473 [HikariPool-1 housekeeper] DEBUG [HikariPool] [RRN="] - [STAN="] - HikariPool-1 - Pool stats (total=10	active=0	idle=10	waiting=0)
2023-05-10 15:27:09	474 [HikariPool-1 housekeeper] DEBUG [HikariPool] [RRN="] - [STAN="] - HikariPool-1 - Fill pool skipped	pool is at sufficient level.
2023-05-10 15:27:39	484 [HikariPool-1 housekeeper] DEBUG [HikariPool] [RRN="] - [STAN="] - HikariPool-1 - Pool stats (total=10	active=0	idle=10	waiting=0)
2023-05-10 15:27:39	484 [HikariPool-1 housekeeper] DEBUG [HikariPool] [RRN="] - [STAN="] - HikariPool-1 - Fill pool skipped	pool is at sufficient level.
2023-05-10 15:28:09	496 [HikariPool-1 housekeeper] DEBUG [HikariPool] [RRN="] - [STAN="] - HikariPool-1 - Pool stats (total=10	active=0	idle=10	waiting=0)
2023-05-10 15:28:09	496 [HikariPool-1 housekeeper] DEBUG [HikariPool] [RRN="] - [STAN="] - HikariPool-1 - Fill pool skipped	pool is at sufficient level.
2023-05-10 15:28:39	505 [HikariPool-1 housekeeper] DEBUG [HikariPool] [RRN="] - [STAN="] - HikariPool-1 - Pool stats (total=10	active=0	idle=10	waiting=0)
2023-05-10 15:28:39	506 [HikariPool-1 housekeeper] DEBUG [HikariPool] [RRN="] - [STAN="] - HikariPool-1 - Fill pool skipped	pool is at sufficient level.
2023-05-10 15:44:57	398 [main] INFO [FederatedServerApplication] [RRN="] - [STAN="] - Starting FederatedServerApplication on Hasnain-Rabbani with PID 1016 (E:\Workspace\Eclipse\zeroinfinity\thesis\federated-server\federated-server\target\classes started by hp in E:\Workspace\Eclipse\zeroinfinity\thesis\federated-server\federated-server)
2023-05-10 15:44:57	408 [main] INFO [FederatedServerApplication] [RRN="] - [STAN="] - No active profile set	falling back to default profiles: default
2023-05-10 15:45:05	710 [main] INFO [RepositoryConfigurationDelegate] [RRN="] - [STAN="] - Bootstrapping Spring Data JPA repositories in DEFERRED mode.
2023-05-10 15:45:06	332 [main] INFO [RepositoryConfigurationDelegate] [RRN="] - [STAN="] - Finished Spring Data repository scanning in 362ms. Found 3 JPA repository interfaces.
2023-05-10 15:45:07	808 [main] INFO [EnableEncryptablePropertiesBeanFactoryPostProcessor] [RRN="] - [STAN="] - Post-processing PropertySource instances
2023-05-10 15:45:08	299 [main] INFO [EncryptablePropertySourceConverter] [RRN="] - [STAN="] - Converting PropertySource configurationProperties [org.springframework.boot.context.properties.source.ConfigurationPropertySourcesPropertySource] to AOP Proxy
2023-05-10 15:45:08	300 [main] INFO [EncryptablePropertySourceConverter] [RRN="] - [STAN="] - Converting PropertySource servletConfigInitParams [org.springframework.core.env.PropertySource$StubPropertySource] to EncryptablePropertySourceWrapper
2023-05-10 15:45:08	300 [main] INFO [EncryptablePropertySourceConverter] [RRN="] - [STAN="] - Converting PropertySource servletContextInitParams [org.springframework.core.env.PropertySource$StubPropertySource] to EncryptablePropertySourceWrapper
2023-05-10 15:45:08	301 [main] INFO [EncryptablePropertySourceConverter] [RRN="] - [STAN="] - Converting PropertySource systemProperties [org.springframework.core.env.PropertiesPropertySource] to EncryptableMapPropertySourceWrapper
2023-05-10 15:45:08	301 [main] INFO [EncryptablePropertySourceConverter] [RRN="] - [STAN="] - Converting PropertySource systemEnvironment [org.springframework.boot.env.SystemEnvironmentPropertySourceEnvironmentPostProcessor$OriginAwareSystemEnvironmentPropertySource] to EncryptableSystemEnvironmentPropertySourceWrapper
2023-05-10 15:45:08	301 [main] INFO [EncryptablePropertySourceConverter] [RRN="] - [STAN="] - Converting PropertySource random [org.springframework.boot.env.RandomValuePropertySource] to EncryptablePropertySourceWrapper
2023-05-10 15:45:08	302 [main] INFO [EncryptablePropertySourceConverter] [RRN="] - [STAN="] - Converting PropertySource applicationConfig: [file:./application.yml] [org.springframework.boot.env.OriginTrackedMapPropertySource] to EncryptableMapPropertySourceWrapper
2023-05-10 15:45:09	054 [main] INFO [DefaultLazyPropertyFilter] [RRN="] - [STAN="] - Property Filter custom Bean not found with name 'encryptablePropertyFilter'. Initializing Default Property Filter
2023-05-10 15:45:10	298 [main] INFO [TomcatWebServer] [RRN="] - [STAN="] - Tomcat initialized with port(s): 9090 (http)
2023-05-10 15:45:10	320 [main] INFO [Http11NioProtocol] [RRN="] - [STAN="] - Initializing ProtocolHandler ["http-nio-9090"]
2023-05-10 15:45:10	322 [main] INFO [StandardService] [RRN="] - [STAN="] - Starting service [Tomcat]
2023-05-10 15:45:10	322 [main] INFO [StandardEngine] [RRN="] - [STAN="] - Starting Servlet engine: [Apache Tomcat/9.0.36]
2023-05-10 15:45:10	533 [main] INFO [[/]] [RRN="] - [STAN="] - Initializing Spring embedded WebApplicationContext
2023-05-10 15:45:10	533 [main] INFO [ServletWebServerApplicationContext] [RRN="] - [STAN="] - Root WebApplicationContext: initialization completed in 12824 ms
2023-05-10 15:45:10	543 [main] INFO [DefaultLazyPropertyResolver] [RRN="] - [STAN="] - Property Resolver custom Bean not found with name 'encryptablePropertyResolver'. Initializing Default Property Resolver
2023-05-10 15:45:10	550 [main] INFO [DefaultLazyPropertyDetector] [RRN="] - [STAN="] - Property Detector custom Bean not found with name 'encryptablePropertyDetector'. Initializing Default Property Detector
2023-05-10 15:45:10	755 [main] DEBUG [HikariConfig] [RRN="] - [STAN="] - Driver class com.mysql.cj.jdbc.Driver found in Thread context class loader sun.misc.Launcher$AppClassLoader@18b4aac2
2023-05-10 15:45:10	905 [main] INFO [ThreadPoolTaskExecutor] [RRN="] - [STAN="] - Initializing ExecutorService 'applicationTaskExecutor'
2023-05-10 15:45:11	008 [task-1] INFO [LogHelper] [RRN="] - [STAN="] - HHH000204: Processing PersistenceUnitInfo [name: default]
2023-05-10 15:45:11	076 [main] WARN [JpaBaseConfiguration$JpaWebConfiguration] [RRN="] - [STAN="] - spring.jpa.open-in-view is enabled by default. Therefore	database queries may be performed during view rendering. Explicitly configure spring.jpa.open-in-view to disable this warning
2023-05-10 15:45:11	167 [task-1] INFO [Version] [RRN="] - [STAN="] - HHH000412: Hibernate ORM core version 5.4.17.Final
2023-05-10 15:45:11	588 [task-1] INFO [Version] [RRN="] - [STAN="] - HCANN000001: Hibernate Commons Annotations {5.1.0.Final}
2023-05-10 15:45:11	933 [task-1] DEBUG [HikariConfig] [RRN="] - [STAN="] - HikariPool-1 - configuration:
2023-05-10 15:45:11	938 [task-1] DEBUG [HikariConfig] [RRN="] - [STAN="] - allowPoolSuspension.............false
2023-05-10 15:45:11	938 [task-1] DEBUG [HikariConfig] [RRN="] - [STAN="] - autoCommit......................true
2023-05-10 15:45:11	938 [task-1] DEBUG [HikariConfig] [RRN="] - [STAN="] - catalog.........................none
2023-05-10 15:45:11	939 [task-1] DEBUG [HikariConfig] [RRN="] - [STAN="] - connectionInitSql...............none
2023-05-10 15:45:11	939 [task-1] DEBUG [HikariConfig] [RRN="] - [STAN="] - connectionTestQuery.............none
2023-05-10 15:45:11	939 [task-1] DEBUG [HikariConfig] [RRN="] - [STAN="] - connectionTimeout...............30000
2023-05-10 15:45:11	939 [task-1] DEBUG [HikariConfig] [RRN="] - [STAN="] - dataSource......................none
2023-05-10 15:45:11	939 [task-1] DEBUG [HikariConfig] [RRN="] - [STAN="] - dataSourceClassName.............none
2023-05-10 15:45:11	939 [task-1] DEBUG [HikariConfig] [RRN="] - [STAN="] - dataSourceJNDI..................none
2023-05-10 15:45:11	940 [task-1] DEBUG [HikariConfig] [RRN="] - [STAN="] - dataSourceProperties............{password=<masked>}
2023-05-10 15:45:11	941 [task-1] DEBUG [HikariConfig] [RRN="] - [STAN="] - driverClassName................."com.mysql.cj.jdbc.Driver"
2023-05-10 15:45:11	941 [task-1] DEBUG [HikariConfig] [RRN="] - [STAN="] - exceptionOverrideClassName......none
2023-05-10 15:45:11	941 [task-1] DEBUG [HikariConfig] [RRN="] - [STAN="] - healthCheckProperties...........{}
2023-05-10 15:45:11	941 [task-1] DEBUG [HikariConfig] [RRN="] - [STAN="] - healthCheckRegistry.............none
2023-05-10 15:45:11	941 [task-1] DEBUG [HikariConfig] [RRN="] - [STAN="] - idleTimeout.....................600000
2023-05-10 15:45:11	941 [task-1] DEBUG [HikariConfig] [RRN="] - [STAN="] - initializationFailTimeout.......1
2023-05-10 15:45:11	942 [task-1] DEBUG [HikariConfig] [RRN="] - [STAN="] - isolateInternalQueries..........false
2023-05-10 15:45:11	942 [task-1] DEBUG [HikariConfig] [RRN="] - [STAN="] - jdbcUrl.........................jdbc:mysql://localhost:3306/test
2023-05-10 15:45:11	942 [task-1] DEBUG [HikariConfig] [RRN="] - [STAN="] - leakDetectionThreshold..........0
2023-05-10 15:45:11	942 [task-1] DEBUG [HikariConfig] [RRN="] - [STAN="] - maxLifetime.....................1800000
2023-05-10 15:45:11	942 [task-1] DEBUG [HikariConfig] [RRN="] - [STAN="] - maximumPoolSize.................10
2023-05-10 15:45:11	942 [task-1] DEBUG [HikariConfig] [RRN="] - [STAN="] - metricRegistry..................none
2023-05-10 15:45:11	943 [task-1] DEBUG [HikariConfig] [RRN="] - [STAN="] - metricsTrackerFactory...........none
2023-05-10 15:45:11	943 [task-1] DEBUG [HikariConfig] [RRN="] - [STAN="] - minimumIdle.....................10
2023-05-10 15:45:11	943 [task-1] DEBUG [HikariConfig] [RRN="] - [STAN="] - password........................<masked>
2023-05-10 15:45:11	943 [task-1] DEBUG [HikariConfig] [RRN="] - [STAN="] - poolName........................"HikariPool-1"
2023-05-10 15:45:11	943 [task-1] DEBUG [HikariConfig] [RRN="] - [STAN="] - readOnly........................false
2023-05-10 15:45:11	944 [task-1] DEBUG [HikariConfig] [RRN="] - [STAN="] - registerMbeans..................false
2023-05-10 15:45:11	944 [task-1] DEBUG [HikariConfig] [RRN="] - [STAN="] - scheduledExecutor...............none
2023-05-10 15:45:11	944 [task-1] DEBUG [HikariConfig] [RRN="] - [STAN="] - schema..........................none
2023-05-10 15:45:11	944 [task-1] DEBUG [HikariConfig] [RRN="] - [STAN="] - threadFactory...................internal
2023-05-10 15:45:11	944 [task-1] DEBUG [HikariConfig] [RRN="] - [STAN="] - transactionIsolation............default
2023-05-10 15:45:11	944 [task-1] DEBUG [HikariConfig] [RRN="] - [STAN="] - username........................"root"
2023-05-10 15:45:11	944 [task-1] DEBUG [HikariConfig] [RRN="] - [STAN="] - validationTimeout...............5000
2023-05-10 15:45:11	944 [task-1] INFO [HikariDataSource] [RRN="] - [STAN="] - HikariPool-1 - Starting...
2023-05-10 15:45:12	029 [main] INFO [DefaultSecurityFilterChain] [RRN="] - [STAN="] - Creating filter chain: Ant [pattern='/v2/api-docs']	[]
2023-05-10 15:45:12	029 [main] INFO [DefaultSecurityFilterChain] [RRN="] - [STAN="] - Creating filter chain: Ant [pattern='/configuration/ui']	[]
2023-05-10 15:45:12	029 [main] INFO [DefaultSecurityFilterChain] [RRN="] - [STAN="] - Creating filter chain: Ant [pattern='/swagger-resources/**']	[]
2023-05-10 15:45:12	029 [main] INFO [DefaultSecurityFilterChain] [RRN="] - [STAN="] - Creating filter chain: Ant [pattern='/configuration/**']	[]
2023-05-10 15:45:12	029 [main] INFO [DefaultSecurityFilterChain] [RRN="] - [STAN="] - Creating filter chain: Ant [pattern='/swagger-ui.html']	[]
2023-05-10 15:45:12	029 [main] INFO [DefaultSecurityFilterChain] [RRN="] - [STAN="] - Creating filter chain: Ant [pattern='/webjars/**']	[]
2023-05-10 15:45:12	123 [main] INFO [PropertySourcedRequestMappingHandlerMapping] [RRN="] - [STAN="] - Mapped URL path [/v2/api-docs] onto method [springfox.documentation.swagger2.web.Swagger2Controller#getDocumentation(String	HttpServletRequest)]
2023-05-10 15:45:12	351 [main] INFO [DefaultSecurityFilterChain] [RRN="] - [STAN="] - Creating filter chain: any request	[org.springframework.security.web.context.request.async.WebAsyncManagerIntegrationFilter@4b691611	org.springframework.security.web.context.SecurityContextPersistenceFilter@4b6b5352	org.springframework.security.web.header.HeaderWriterFilter@21c75084	org.springframework.web.filter.CorsFilter@395a573c	org.springframework.security.web.authentication.logout.LogoutFilter@645dc557	com.zeroinfinity.federatedserver.config.JwtRequestFilter@3b35798	org.springframework.security.web.savedrequest.RequestCacheAwareFilter@3b39e79b	org.springframework.security.web.servletapi.SecurityContextHolderAwareRequestFilter@1322b575	org.springframework.security.web.authentication.AnonymousAuthenticationFilter@379f9555	org.springframework.security.web.session.SessionManagementFilter@1b47b7f5	org.springframework.security.web.access.ExceptionTranslationFilter@45e7bb79	org.springframework.security.web.access.intercept.FilterSecurityInterceptor@320ff86f]
2023-05-10 15:45:12	454 [task-1] DEBUG [HikariPool] [RRN="] - [STAN="] - HikariPool-1 - Added connection com.mysql.cj.jdbc.ConnectionImpl@2192b261
2023-05-10 15:45:12	462 [task-1] INFO [HikariDataSource] [RRN="] - [STAN="] - HikariPool-1 - Start completed.
2023-05-10 15:45:12	533 [task-1] INFO [Dialect] [RRN="] - [STAN="] - HHH000400: Using dialect: org.hibernate.dialect.MySQL8Dialect
2023-05-10 15:45:12	568 [HikariPool-1 housekeeper] DEBUG [HikariPool] [RRN="] - [STAN="] - HikariPool-1 - Pool stats (total=1	active=1	idle=0	waiting=0)
2023-05-10 15:45:12	576 [HikariPool-1 connection adder] DEBUG [HikariPool] [RRN="] - [STAN="] - HikariPool-1 - Added connection com.mysql.cj.jdbc.ConnectionImpl@4d51b2d
2023-05-10 15:45:12	582 [HikariPool-1 connection adder] DEBUG [HikariPool] [RRN="] - [STAN="] - HikariPool-1 - Added connection com.mysql.cj.jdbc.ConnectionImpl@45e81116
2023-05-10 15:45:12	588 [HikariPool-1 connection adder] DEBUG [HikariPool] [RRN="] - [STAN="] - HikariPool-1 - Added connection com.mysql.cj.jdbc.ConnectionImpl@746753fe
2023-05-10 15:45:12	593 [HikariPool-1 connection adder] DEBUG [HikariPool] [RRN="] - [STAN="] - HikariPool-1 - Added connection com.mysql.cj.jdbc.ConnectionImpl@25c7ee59
2023-05-10 15:45:12	598 [HikariPool-1 connection adder] DEBUG [HikariPool] [RRN="] - [STAN="] - HikariPool-1 - Added connection com.mysql.cj.jdbc.ConnectionImpl@a6aa4e8
2023-05-10 15:45:12	604 [HikariPool-1 connection adder] DEBUG [HikariPool] [RRN="] - [STAN="] - HikariPool-1 - Added connection com.mysql.cj.jdbc.ConnectionImpl@2189b73f
2023-05-10 15:45:12	610 [HikariPool-1 connection adder] DEBUG [HikariPool] [RRN="] - [STAN="] - HikariPool-1 - Added connection com.mysql.cj.jdbc.ConnectionImpl@3bb42ae3
2023-05-10 15:45:12	615 [HikariPool-1 connection adder] DEBUG [HikariPool] [RRN="] - [STAN="] - HikariPool-1 - Added connection com.mysql.cj.jdbc.ConnectionImpl@7126fc20
2023-05-10 15:45:12	620 [HikariPool-1 connection adder] DEBUG [HikariPool] [RRN="] - [STAN="] - HikariPool-1 - Added connection com.mysql.cj.jdbc.ConnectionImpl@7ed99380
2023-05-10 15:45:12	621 [HikariPool-1 connection adder] DEBUG [HikariPool] [RRN="] - [STAN="] - HikariPool-1 - After adding stats (total=10	active=1	idle=9	waiting=0)
2023-05-10 15:45:12	966 [main] INFO [Http11NioProtocol] [RRN="] - [STAN="] - Starting ProtocolHandler ["http-nio-9090"]
2023-05-10 15:45:13	022 [main] INFO [TomcatWebServer] [RRN="] - [STAN="] - Tomcat started on port(s): 9090 (http) with context path ''
2023-05-10 15:45:13	024 [main] INFO [DocumentationPluginsBootstrapper] [RRN="] - [STAN="] - Context refreshed
2023-05-10 15:45:13	082 [main] INFO [DocumentationPluginsBootstrapper] [RRN="] - [STAN="] - Found 1 custom documentation plugin(s)
2023-05-10 15:45:13	143 [main] INFO [ApiListingReferenceScanner] [RRN="] - [STAN="] - Scanning for api listing references
2023-05-10 15:45:13	635 [main] INFO [CachingOperationNameGenerator] [RRN="] - [STAN="] - Generating unique operation named: allModelsUsingGET_1
2023-05-10 15:45:13	663 [main] INFO [DeferredRepositoryInitializationListener] [RRN="] - [STAN="] - Triggering deferred initialization of Spring Data repositories…
2023-05-10 15:45:14	554 [task-1] INFO [JtaPlatformInitiator] [RRN="] - [STAN="] - HHH000490: Using JtaPlatform implementation: [org.hibernate.engine.transaction.jta.platform.internal.NoJtaPlatform]
2023-05-10 15:45:14	576 [task-1] INFO [LocalContainerEntityManagerFactoryBean] [RRN="] - [STAN="] - Initialized JPA EntityManagerFactory for persistence unit 'default'
2023-05-10 15:45:15	250 [main] INFO [DeferredRepositoryInitializationListener] [RRN="] - [STAN="] - Spring Data repositories initialized!
2023-05-10 15:45:15	263 [main] INFO [FederatedServerApplication] [RRN="] - [STAN="] - Started FederatedServerApplication in 21.96 seconds (JVM running for 25.645)
2023-05-10 15:45:42	570 [HikariPool-1 housekeeper] DEBUG [HikariPool] [RRN="] - [STAN="] - HikariPool-1 - Pool stats (total=10	active=0	idle=10	waiting=0)
2023-05-10 15:45:42	571 [HikariPool-1 housekeeper] DEBUG [HikariPool] [RRN="] - [STAN="] - HikariPool-1 - Fill pool skipped	pool is at sufficient level.
2023-05-10 15:46:06	830 [http-nio-9090-exec-1] INFO [[/]] [RRN="] - [STAN="] - Initializing Spring DispatcherServlet 'dispatcherServlet'
2023-05-10 15:46:06	831 [http-nio-9090-exec-1] INFO [DispatcherServlet] [RRN="] - [STAN="] - Initializing Servlet 'dispatcherServlet'
2023-05-10 15:46:06	849 [http-nio-9090-exec-1] INFO [DispatcherServlet] [RRN="] - [STAN="] - Completed initialization in 17 ms
2023-05-10 15:46:12	580 [HikariPool-1 housekeeper] DEBUG [HikariPool] [RRN="] - [STAN="] - HikariPool-1 - Pool stats (total=10	active=0	idle=10	waiting=0)
2023-05-10 15:46:12	580 [HikariPool-1 housekeeper] DEBUG [HikariPool] [RRN="] - [STAN="] - HikariPool-1 - Fill pool skipped	pool is at sufficient level.
2023-05-10 15:46:29	582 [http-nio-9090-exec-7] INFO [JwtAuthenticationController] [RRN="] - [STAN="] - Authenticating : User : admin
2023-05-10 15:46:42	592 [HikariPool-1 housekeeper] DEBUG [HikariPool] [RRN="] - [STAN="] - HikariPool-1 - Pool stats (total=10	active=0	idle=10	waiting=0)
2023-05-10 15:46:42	593 [HikariPool-1 housekeeper] DEBUG [HikariPool] [RRN="] - [STAN="] - HikariPool-1 - Fill pool skipped	pool is at sufficient level.
2023-05-10 15:47:12	609 [HikariPool-1 housekeeper] DEBUG [HikariPool] [RRN="] - [STAN="] - HikariPool-1 - Pool stats (total=10	active=0	idle=10	waiting=0)
2023-05-10 15:47:12	609 [HikariPool-1 housekeeper] DEBUG [HikariPool] [RRN="] - [STAN="] - HikariPool-1 - Fill pool skipped	pool is at sufficient level.
2023-05-10 15:47:16	746 [http-nio-9090-exec-10] INFO [ServiceController] [RRN="] - [STAN="] - Request received to pull and sync machine learning model from clients @ V1
2023-05-10 15:47:16	746 [http-nio-9090-exec-10] INFO [RestServerServiceImpl] [RRN="] - [STAN="] - Incoming request to pull models from clients.
2023-05-10 15:47:17	147 [http-nio-9090-exec-10] INFO [UnirestUtil] [RRN="] - [STAN="] - POST: params: [admin	admin@123]
2023-05-10 15:47:31	207 [http-nio-9090-exec-10] INFO [RestServerServiceImpl] [RRN="] - [STAN="] - client1 - token: eyJhbGciOiJIUzUxMiJ9.eyJzdWIiOiJhZG1pbnx6ZXJvaW5maW5pdHkiLCJleHAiOjE2ODM4MDIwNDAsImlhdCI6MTY4MzcxNTY0MH0.xhW-nacdn62uRPaQG1ILYFe7sKBbPRPPR_UPRkZNMeoYVXqzyqMWQb-wsjbp_WuRnp9yzpRUG83wGTOKNaZUgw - expiry: 1683802040
2023-05-10 15:47:31	699 [http-nio-9090-exec-10] INFO [RestServerServiceImpl] [RRN="] - [STAN="] - client2 - token: eyJhbGciOiJIUzUxMiJ9.eyJzdWIiOiJhZG1pbnx6ZXJvaW5maW5pdHkiLCJleHAiOjE2ODM4MDIwNDAsImlhdCI6MTY4MzcxNTY0MH0.xhW-nacdn62uRPaQG1ILYFe7sKBbPRPPR_UPRkZNMeoYVXqzyqMWQb-wsjbp_WuRnp9yzpRUG83wGTOKNaZUgw - expiry: 1683802040
2023-05-10 15:47:32	294 [http-nio-9090-exec-10] INFO [RestServerServiceImpl] [RRN="] - [STAN="] - client3 - token: eyJhbGciOiJIUzUxMiJ9.eyJzdWIiOiJhZG1pbnx6ZXJvaW5maW5pdHkiLCJleHAiOjE2ODM4MDIwNDAsImlhdCI6MTY4MzcxNTY0MH0.xhW-nacdn62uRPaQG1ILYFe7sKBbPRPPR_UPRkZNMeoYVXqzyqMWQb-wsjbp_WuRnp9yzpRUG83wGTOKNaZUgw - expiry: 1683802040
2023-05-10 15:47:42	623 [HikariPool-1 housekeeper] DEBUG [HikariPool] [RRN="] - [STAN="] - HikariPool-1 - Pool stats (total=10	active=1	idle=9	waiting=0)
2023-05-10 15:47:42	623 [HikariPool-1 housekeeper] DEBUG [HikariPool] [RRN="] - [STAN="] - HikariPool-1 - Fill pool skipped	pool is at sufficient level.
2023-05-10 15:47:44	660 [http-nio-9090-exec-10] INFO [UnirestUtil] [RRN="] - [STAN="] - GET: params: [{"token":"eyJhbGciOiJIUzUxMiJ9.eyJzdWIiOiJhZG1pbnx6ZXJvaW5maW5pdHkiLCJleHAiOjE2ODM4MDIwNDAsImlhdCI6MTY4MzcxNTY0MH0.xhW-nacdn62uRPaQG1ILYFe7sKBbPRPPR_UPRkZNMeoYVXqzyqMWQb-wsjbp_WuRnp9yzpRUG83wGTOKNaZUgw"	expiry:"1683802040"}	{"token":"eyJhbGciOiJIUzUxMiJ9.eyJzdWIiOiJhZG1pbnx6ZXJvaW5maW5pdHkiLCJleHAiOjE2ODM4MDIwNDAsImlhdCI6MTY4MzcxNTY0MH0.xhW-nacdn62uRPaQG1ILYFe7sKBbPRPPR_UPRkZNMeoYVXqzyqMWQb-wsjbp_WuRnp9yzpRUG83wGTOKNaZUgw"	expiry:"1683802040"}	{"token":"eyJhbGciOiJIUzUxMiJ9.eyJzdWIiOiJhZG1pbnx6ZXJvaW5maW5pdHkiLCJleHAiOjE2ODM4MDIwNDAsImlhdCI6MTY4MzcxNTY0MH0.xhW-nacdn62uRPaQG1ILYFe7sKBbPRPPR_UPRkZNMeoYVXqzyqMWQb-wsjbp_WuRnp9yzpRUG83wGTOKNaZUgw"	expiry:"1683802040"}]
2023-05-10 15:48:12	638 [HikariPool-1 housekeeper] DEBUG [HikariPool] [RRN="] - [STAN="] - HikariPool-1 - Pool stats (total=10	active=1	idle=9	waiting=0)
2023-05-10 15:48:12	639 [HikariPool-1 housekeeper] DEBUG [HikariPool] [RRN="] - [STAN="] - HikariPool-1 - Fill pool skipped	pool is at sufficient level.
2023-05-10 15:48:42	649 [HikariPool-1 housekeeper] DEBUG [HikariPool] [RRN="] - [STAN="] - HikariPool-1 - Pool stats (total=10	active=1	idle=9	waiting=0)
2023-05-10 15:48:42	651 [HikariPool-1 housekeeper] DEBUG [HikariPool] [RRN="] - [STAN="] - HikariPool-1 - Fill pool skipped	pool is at sufficient level.
2023-05-10 15:49:12	663 [HikariPool-1 housekeeper] DEBUG [HikariPool] [RRN="] - [STAN="] - HikariPool-1 - Pool stats (total=10	active=0	idle=10	waiting=0)
2023-05-10 15:49:12	664 [HikariPool-1 housekeeper] DEBUG [HikariPool] [RRN="] - [STAN="] - HikariPool-1 - Fill pool skipped	pool is at sufficient level.
2023-05-10 15:49:42	665 [HikariPool-1 housekeeper] DEBUG [HikariPool] [RRN="] - [STAN="] - HikariPool-1 - Pool stats (total=10	active=0	idle=10	waiting=0)
2023-05-10 15:49:42	666 [HikariPool-1 housekeeper] DEBUG [HikariPool] [RRN="] - [STAN="] - HikariPool-1 - Fill pool skipped	pool is at sufficient level.
2023-05-10 15:50:12	670 [HikariPool-1 housekeeper] DEBUG [HikariPool] [RRN="] - [STAN="] - HikariPool-1 - Pool stats (total=10	active=0	idle=10	waiting=0)
2023-05-10 15:50:12	671 [HikariPool-1 housekeeper] DEBUG [HikariPool] [RRN="] - [STAN="] - HikariPool-1 - Fill pool skipped	pool is at sufficient level.
2023-05-10 15:50:42	685 [HikariPool-1 housekeeper] DEBUG [HikariPool] [RRN="] - [STAN="] - HikariPool-1 - Pool stats (total=10	active=0	idle=10	waiting=0)
2023-05-10 15:50:42	686 [HikariPool-1 housekeeper] DEBUG [HikariPool] [RRN="] - [STAN="] - HikariPool-1 - Fill pool skipped	pool is at sufficient level.
2023-05-10 15:51:12	687 [HikariPool-1 housekeeper] DEBUG [HikariPool] [RRN="] - [STAN="] - HikariPool-1 - Pool stats (total=10	active=0	idle=10	waiting=0)
2023-05-10 15:51:12	688 [HikariPool-1 housekeeper] DEBUG [HikariPool] [RRN="] - [STAN="] - HikariPool-1 - Fill pool skipped	pool is at sufficient level.
2023-05-10 15:51:42	703 [HikariPool-1 housekeeper] DEBUG [HikariPool] [RRN="] - [STAN="] - HikariPool-1 - Pool stats (total=10	active=0	idle=10	waiting=0)
2023-05-10 15:51:42	703 [HikariPool-1 housekeeper] DEBUG [HikariPool] [RRN="] - [STAN="] - HikariPool-1 - Fill pool skipped	pool is at sufficient level.
2023-05-10 15:52:12	716 [HikariPool-1 housekeeper] DEBUG [HikariPool] [RRN="] - [STAN="] - HikariPool-1 - Pool stats (total=10	active=0	idle=10	waiting=0)
2023-05-10 15:52:12	716 [HikariPool-1 housekeeper] DEBUG [HikariPool] [RRN="] - [STAN="] - HikariPool-1 - Fill pool skipped	pool is at sufficient level.
2023-05-10 15:52:42	717 [HikariPool-1 housekeeper] DEBUG [HikariPool] [RRN="] - [STAN="] - HikariPool-1 - Pool stats (total=10	active=0	idle=10	waiting=0)
2023-05-10 15:52:42	717 [HikariPool-1 housekeeper] DEBUG [HikariPool] [RRN="] - [STAN="] - HikariPool-1 - Fill pool skipped	pool is at sufficient level.
2023-05-10 15:53:12	724 [HikariPool-1 housekeeper] DEBUG [HikariPool] [RRN="] - [STAN="] - HikariPool-1 - Pool stats (total=10	active=0	idle=10	waiting=0)
2023-05-10 15:53:12	724 [HikariPool-1 housekeeper] DEBUG [HikariPool] [RRN="] - [STAN="] - HikariPool-1 - Fill pool skipped	pool is at sufficient level.
2023-05-10 15:53:42	729 [HikariPool-1 housekeeper] DEBUG [HikariPool] [RRN="] - [STAN="] - HikariPool-1 - Pool stats (total=10	active=0	idle=10	waiting=0)
2023-05-10 15:53:42	729 [HikariPool-1 housekeeper] DEBUG [HikariPool] [RRN="] - [STAN="] - HikariPool-1 - Fill pool skipped	pool is at sufficient level.
2023-05-10 15:54:12	731 [HikariPool-1 housekeeper] DEBUG [HikariPool] [RRN="] - [STAN="] - HikariPool-1 - Pool stats (total=10	active=0	idle=10	waiting=0)
2023-05-10 15:54:12	731 [HikariPool-1 housekeeper] DEBUG [HikariPool] [RRN="] - [STAN="] - HikariPool-1 - Fill pool skipped	pool is at sufficient level.
2023-05-10 15:54:32	833 [main] INFO [FederatedServerApplication] [RRN="] - [STAN="] - Starting FederatedServerApplication on Hasnain-Rabbani with PID 18532 (E:\Workspace\Eclipse\zeroinfinity\thesis\federated-server\federated-server\target\classes started by hp in E:\Workspace\Eclipse\zeroinfinity\thesis\federated-server\federated-server)
2023-05-10 15:54:32	841 [main] INFO [FederatedServerApplication] [RRN="] - [STAN="] - No active profile set	falling back to default profiles: default
2023-05-10 15:54:35	332 [main] INFO [RepositoryConfigurationDelegate] [RRN="] - [STAN="] - Bootstrapping Spring Data JPA repositories in DEFERRED mode.
2023-05-10 15:54:35	518 [main] INFO [RepositoryConfigurationDelegate] [RRN="] - [STAN="] - Finished Spring Data repository scanning in 161ms. Found 3 JPA repository interfaces.
2023-05-10 15:54:35	980 [main] INFO [EnableEncryptablePropertiesBeanFactoryPostProcessor] [RRN="] - [STAN="] - Post-processing PropertySource instances
2023-05-10 15:54:36	135 [main] INFO [EncryptablePropertySourceConverter] [RRN="] - [STAN="] - Converting PropertySource configurationProperties [org.springframework.boot.context.properties.source.ConfigurationPropertySourcesPropertySource] to AOP Proxy
2023-05-10 15:54:36	135 [main] INFO [EncryptablePropertySourceConverter] [RRN="] - [STAN="] - Converting PropertySource servletConfigInitParams [org.springframework.core.env.PropertySource$StubPropertySource] to EncryptablePropertySourceWrapper
2023-05-10 15:54:36	136 [main] INFO [EncryptablePropertySourceConverter] [RRN="] - [STAN="] - Converting PropertySource servletContextInitParams [org.springframework.core.env.PropertySource$StubPropertySource] to EncryptablePropertySourceWrapper
2023-05-10 15:54:36	136 [main] INFO [EncryptablePropertySourceConverter] [RRN="] - [STAN="] - Converting PropertySource systemProperties [org.springframework.core.env.PropertiesPropertySource] to EncryptableMapPropertySourceWrapper
2023-05-10 15:54:36	136 [main] INFO [EncryptablePropertySourceConverter] [RRN="] - [STAN="] - Converting PropertySource systemEnvironment [org.springframework.boot.env.SystemEnvironmentPropertySourceEnvironmentPostProcessor$OriginAwareSystemEnvironmentPropertySource] to EncryptableSystemEnvironmentPropertySourceWrapper
2023-05-10 15:54:36	136 [main] INFO [EncryptablePropertySourceConverter] [RRN="] - [STAN="] - Converting PropertySource random [org.springframework.boot.env.RandomValuePropertySource] to EncryptablePropertySourceWrapper
2023-05-10 15:54:36	137 [main] INFO [EncryptablePropertySourceConverter] [RRN="] - [STAN="] - Converting PropertySource applicationConfig: [file:./application.yml] [org.springframework.boot.env.OriginTrackedMapPropertySource] to EncryptableMapPropertySourceWrapper
2023-05-10 15:54:36	514 [main] INFO [DefaultLazyPropertyFilter] [RRN="] - [STAN="] - Property Filter custom Bean not found with name 'encryptablePropertyFilter'. Initializing Default Property Filter
2023-05-10 15:54:37	737 [main] INFO [TomcatWebServer] [RRN="] - [STAN="] - Tomcat initialized with port(s): 9090 (http)
2023-05-10 15:54:37	762 [main] INFO [Http11NioProtocol] [RRN="] - [STAN="] - Initializing ProtocolHandler ["http-nio-9090"]
2023-05-10 15:54:37	763 [main] INFO [StandardService] [RRN="] - [STAN="] - Starting service [Tomcat]
2023-05-10 15:54:37	763 [main] INFO [StandardEngine] [RRN="] - [STAN="] - Starting Servlet engine: [Apache Tomcat/9.0.36]
2023-05-10 15:54:37	962 [main] INFO [[/]] [RRN="] - [STAN="] - Initializing Spring embedded WebApplicationContext
2023-05-10 15:54:37	962 [main] INFO [ServletWebServerApplicationContext] [RRN="] - [STAN="] - Root WebApplicationContext: initialization completed in 5017 ms
2023-05-10 15:54:37	976 [main] INFO [DefaultLazyPropertyResolver] [RRN="] - [STAN="] - Property Resolver custom Bean not found with name 'encryptablePropertyResolver'. Initializing Default Property Resolver
2023-05-10 15:54:37	985 [main] INFO [DefaultLazyPropertyDetector] [RRN="] - [STAN="] - Property Detector custom Bean not found with name 'encryptablePropertyDetector'. Initializing Default Property Detector
2023-05-10 15:54:38	204 [main] DEBUG [HikariConfig] [RRN="] - [STAN="] - Driver class com.mysql.cj.jdbc.Driver found in Thread context class loader sun.misc.Launcher$AppClassLoader@18b4aac2
2023-05-10 15:54:38	375 [main] INFO [ThreadPoolTaskExecutor] [RRN="] - [STAN="] - Initializing ExecutorService 'applicationTaskExecutor'
2023-05-10 15:54:38	498 [task-1] INFO [LogHelper] [RRN="] - [STAN="] - HHH000204: Processing PersistenceUnitInfo [name: default]
2023-05-10 15:54:38	598 [main] WARN [JpaBaseConfiguration$JpaWebConfiguration] [RRN="] - [STAN="] - spring.jpa.open-in-view is enabled by default. Therefore	database queries may be performed during view rendering. Explicitly configure spring.jpa.open-in-view to disable this warning
2023-05-10 15:54:38	653 [task-1] INFO [Version] [RRN="] - [STAN="] - HHH000412: Hibernate ORM core version 5.4.17.Final
2023-05-10 15:54:39	138 [task-1] INFO [Version] [RRN="] - [STAN="] - HCANN000001: Hibernate Commons Annotations {5.1.0.Final}
2023-05-10 15:54:39	475 [task-1] DEBUG [HikariConfig] [RRN="] - [STAN="] - HikariPool-1 - configuration:
2023-05-10 15:54:39	479 [task-1] DEBUG [HikariConfig] [RRN="] - [STAN="] - allowPoolSuspension.............false
2023-05-10 15:54:39	480 [task-1] DEBUG [HikariConfig] [RRN="] - [STAN="] - autoCommit......................true
2023-05-10 15:54:39	480 [task-1] DEBUG [HikariConfig] [RRN="] - [STAN="] - catalog.........................none
2023-05-10 15:54:39	481 [task-1] DEBUG [HikariConfig] [RRN="] - [STAN="] - connectionInitSql...............none
2023-05-10 15:54:39	481 [task-1] DEBUG [HikariConfig] [RRN="] - [STAN="] - connectionTestQuery.............none
2023-05-10 15:54:39	481 [task-1] DEBUG [HikariConfig] [RRN="] - [STAN="] - connectionTimeout...............30000
2023-05-10 15:54:39	481 [task-1] DEBUG [HikariConfig] [RRN="] - [STAN="] - dataSource......................none
2023-05-10 15:54:39	481 [task-1] DEBUG [HikariConfig] [RRN="] - [STAN="] - dataSourceClassName.............none
2023-05-10 15:54:39	481 [task-1] DEBUG [HikariConfig] [RRN="] - [STAN="] - dataSourceJNDI..................none
2023-05-10 15:54:39	482 [task-1] DEBUG [HikariConfig] [RRN="] - [STAN="] - dataSourceProperties............{password=<masked>}
2023-05-10 15:54:39	482 [task-1] DEBUG [HikariConfig] [RRN="] - [STAN="] - driverClassName................."com.mysql.cj.jdbc.Driver"
2023-05-10 15:54:39	482 [task-1] DEBUG [HikariConfig] [RRN="] - [STAN="] - exceptionOverrideClassName......none
2023-05-10 15:54:39	482 [task-1] DEBUG [HikariConfig] [RRN="] - [STAN="] - healthCheckProperties...........{}
2023-05-10 15:54:39	483 [task-1] DEBUG [HikariConfig] [RRN="] - [STAN="] - healthCheckRegistry.............none
2023-05-10 15:54:39	483 [task-1] DEBUG [HikariConfig] [RRN="] - [STAN="] - idleTimeout.....................600000
2023-05-10 15:54:39	483 [task-1] DEBUG [HikariConfig] [RRN="] - [STAN="] - initializationFailTimeout.......1
2023-05-10 15:54:39	483 [task-1] DEBUG [HikariConfig] [RRN="] - [STAN="] - isolateInternalQueries..........false
2023-05-10 15:54:39	483 [task-1] DEBUG [HikariConfig] [RRN="] - [STAN="] - jdbcUrl.........................jdbc:mysql://localhost:3306/test
2023-05-10 15:54:39	484 [task-1] DEBUG [HikariConfig] [RRN="] - [STAN="] - leakDetectionThreshold..........0
2023-05-10 15:54:39	484 [task-1] DEBUG [HikariConfig] [RRN="] - [STAN="] - maxLifetime.....................1800000
2023-05-10 15:54:39	484 [task-1] DEBUG [HikariConfig] [RRN="] - [STAN="] - maximumPoolSize.................10
2023-05-10 15:54:39	484 [task-1] DEBUG [HikariConfig] [RRN="] - [STAN="] - metricRegistry..................none
2023-05-10 15:54:39	484 [task-1] DEBUG [HikariConfig] [RRN="] - [STAN="] - metricsTrackerFactory...........none
2023-05-10 15:54:39	484 [task-1] DEBUG [HikariConfig] [RRN="] - [STAN="] - minimumIdle.....................10
2023-05-10 15:54:39	484 [task-1] DEBUG [HikariConfig] [RRN="] - [STAN="] - password........................<masked>
2023-05-10 15:54:39	485 [task-1] DEBUG [HikariConfig] [RRN="] - [STAN="] - poolName........................"HikariPool-1"
2023-05-10 15:54:39	485 [task-1] DEBUG [HikariConfig] [RRN="] - [STAN="] - readOnly........................false
2023-05-10 15:54:39	485 [task-1] DEBUG [HikariConfig] [RRN="] - [STAN="] - registerMbeans..................false
2023-05-10 15:54:39	485 [task-1] DEBUG [HikariConfig] [RRN="] - [STAN="] - scheduledExecutor...............none
2023-05-10 15:54:39	485 [task-1] DEBUG [HikariConfig] [RRN="] - [STAN="] - schema..........................none
2023-05-10 15:54:39	486 [task-1] DEBUG [HikariConfig] [RRN="] - [STAN="] - threadFactory...................internal
2023-05-10 15:54:39	486 [task-1] DEBUG [HikariConfig] [RRN="] - [STAN="] - transactionIsolation............default
2023-05-10 15:54:39	486 [task-1] DEBUG [HikariConfig] [RRN="] - [STAN="] - username........................"root"
2023-05-10 15:54:39	486 [task-1] DEBUG [HikariConfig] [RRN="] - [STAN="] - validationTimeout...............5000
2023-05-10 15:54:39	486 [task-1] INFO [HikariDataSource] [RRN="] - [STAN="] - HikariPool-1 - Starting...
2023-05-10 15:54:39	653 [main] INFO [DefaultSecurityFilterChain] [RRN="] - [STAN="] - Creating filter chain: Ant [pattern='/v2/api-docs']	[]
2023-05-10 15:54:39	653 [main] INFO [DefaultSecurityFilterChain] [RRN="] - [STAN="] - Creating filter chain: Ant [pattern='/configuration/ui']	[]
2023-05-10 15:54:39	654 [main] INFO [DefaultSecurityFilterChain] [RRN="] - [STAN="] - Creating filter chain: Ant [pattern='/swagger-resources/**']	[]
2023-05-10 15:54:39	654 [main] INFO [DefaultSecurityFilterChain] [RRN="] - [STAN="] - Creating filter chain: Ant [pattern='/configuration/**']	[]
2023-05-10 15:54:39	654 [main] INFO [DefaultSecurityFilterChain] [RRN="] - [STAN="] - Creating filter chain: Ant [pattern='/swagger-ui.html']	[]
2023-05-10 15:54:39	654 [main] INFO [DefaultSecurityFilterChain] [RRN="] - [STAN="] - Creating filter chain: Ant [pattern='/webjars/**']	[]
2023-05-10 15:54:39	725 [main] INFO [PropertySourcedRequestMappingHandlerMapping] [RRN="] - [STAN="] - Mapped URL path [/v2/api-docs] onto method [springfox.documentation.swagger2.web.Swagger2Controller#getDocumentation(String	HttpServletRequest)]
2023-05-10 15:54:39	883 [task-1] DEBUG [HikariPool] [RRN="] - [STAN="] - HikariPool-1 - Added connection com.mysql.cj.jdbc.ConnectionImpl@11a59eae
2023-05-10 15:54:39	887 [task-1] INFO [HikariDataSource] [RRN="] - [STAN="] - HikariPool-1 - Start completed.
2023-05-10 15:54:39	951 [task-1] INFO [Dialect] [RRN="] - [STAN="] - HHH000400: Using dialect: org.hibernate.dialect.MySQL8Dialect
2023-05-10 15:54:39	957 [main] INFO [DefaultSecurityFilterChain] [RRN="] - [STAN="] - Creating filter chain: any request	[org.springframework.security.web.context.request.async.WebAsyncManagerIntegrationFilter@43deba42	org.springframework.security.web.context.SecurityContextPersistenceFilter@6c9bf3b5	org.springframework.security.web.header.HeaderWriterFilter@38732372	org.springframework.web.filter.CorsFilter@e795a1d	org.springframework.security.web.authentication.logout.LogoutFilter@451816fd	com.zeroinfinity.federatedserver.config.JwtRequestFilter@11c78080	org.springframework.security.web.savedrequest.RequestCacheAwareFilter@8ac12e6	org.springframework.security.web.servletapi.SecurityContextHolderAwareRequestFilter@2326180c	org.springframework.security.web.authentication.AnonymousAuthenticationFilter@38c10190	org.springframework.security.web.session.SessionManagementFilter@62b0bf85	org.springframework.security.web.access.ExceptionTranslationFilter@36df4c26	org.springframework.security.web.access.intercept.FilterSecurityInterceptor@77b71c9]
2023-05-10 15:54:39	988 [HikariPool-1 housekeeper] DEBUG [HikariPool] [RRN="] - [STAN="] - HikariPool-1 - Pool stats (total=1	active=1	idle=0	waiting=0)
2023-05-10 15:54:39	997 [HikariPool-1 connection adder] DEBUG [HikariPool] [RRN="] - [STAN="] - HikariPool-1 - Added connection com.mysql.cj.jdbc.ConnectionImpl@496555de
2023-05-10 15:54:40	002 [HikariPool-1 connection adder] DEBUG [HikariPool] [RRN="] - [STAN="] - HikariPool-1 - Added connection com.mysql.cj.jdbc.ConnectionImpl@8585fe5
2023-05-10 15:54:40	011 [HikariPool-1 connection adder] DEBUG [HikariPool] [RRN="] - [STAN="] - HikariPool-1 - Added connection com.mysql.cj.jdbc.ConnectionImpl@399af0ea
2023-05-10 15:54:40	017 [HikariPool-1 connection adder] DEBUG [HikariPool] [RRN="] - [STAN="] - HikariPool-1 - Added connection com.mysql.cj.jdbc.ConnectionImpl@6877a0aa
2023-05-10 15:54:40	024 [HikariPool-1 connection adder] DEBUG [HikariPool] [RRN="] - [STAN="] - HikariPool-1 - Added connection com.mysql.cj.jdbc.ConnectionImpl@48563540
2023-05-10 15:54:40	030 [HikariPool-1 connection adder] DEBUG [HikariPool] [RRN="] - [STAN="] - HikariPool-1 - Added connection com.mysql.cj.jdbc.ConnectionImpl@6c39bc64
2023-05-10 15:54:40	036 [HikariPool-1 connection adder] DEBUG [HikariPool] [RRN="] - [STAN="] - HikariPool-1 - Added connection com.mysql.cj.jdbc.ConnectionImpl@7610935d
2023-05-10 15:54:40	042 [HikariPool-1 connection adder] DEBUG [HikariPool] [RRN="] - [STAN="] - HikariPool-1 - Added connection com.mysql.cj.jdbc.ConnectionImpl@216f3ab7
2023-05-10 15:54:40	047 [HikariPool-1 connection adder] DEBUG [HikariPool] [RRN="] - [STAN="] - HikariPool-1 - Added connection com.mysql.cj.jdbc.ConnectionImpl@5a0fc4f5
2023-05-10 15:54:40	048 [HikariPool-1 connection adder] DEBUG [HikariPool] [RRN="] - [STAN="] - HikariPool-1 - After adding stats (total=10	active=1	idle=9	waiting=0)
2023-05-10 15:54:40	527 [main] INFO [Http11NioProtocol] [RRN="] - [STAN="] - Starting ProtocolHandler ["http-nio-9090"]
2023-05-10 15:54:40	585 [main] INFO [TomcatWebServer] [RRN="] - [STAN="] - Tomcat started on port(s): 9090 (http) with context path ''
2023-05-10 15:54:40	587 [main] INFO [DocumentationPluginsBootstrapper] [RRN="] - [STAN="] - Context refreshed
2023-05-10 15:54:40	708 [main] INFO [DocumentationPluginsBootstrapper] [RRN="] - [STAN="] - Found 1 custom documentation plugin(s)
2023-05-10 15:54:40	806 [main] INFO [ApiListingReferenceScanner] [RRN="] - [STAN="] - Scanning for api listing references
2023-05-10 15:54:41	400 [main] INFO [CachingOperationNameGenerator] [RRN="] - [STAN="] - Generating unique operation named: allModelsUsingGET_1
2023-05-10 15:54:41	435 [main] INFO [DeferredRepositoryInitializationListener] [RRN="] - [STAN="] - Triggering deferred initialization of Spring Data repositories…
2023-05-10 15:54:42	250 [task-1] INFO [JtaPlatformInitiator] [RRN="] - [STAN="] - HHH000490: Using JtaPlatform implementation: [org.hibernate.engine.transaction.jta.platform.internal.NoJtaPlatform]
2023-05-10 15:54:42	275 [task-1] INFO [LocalContainerEntityManagerFactoryBean] [RRN="] - [STAN="] - Initialized JPA EntityManagerFactory for persistence unit 'default'
2023-05-10 15:54:43	019 [main] INFO [DeferredRepositoryInitializationListener] [RRN="] - [STAN="] - Spring Data repositories initialized!
2023-05-10 15:54:43	034 [main] INFO [FederatedServerApplication] [RRN="] - [STAN="] - Started FederatedServerApplication in 11.488 seconds (JVM running for 12.642)
2023-05-10 15:54:51	223 [http-nio-9090-exec-3] INFO [[/]] [RRN="] - [STAN="] - Initializing Spring DispatcherServlet 'dispatcherServlet'
2023-05-10 15:54:51	223 [http-nio-9090-exec-3] INFO [DispatcherServlet] [RRN="] - [STAN="] - Initializing Servlet 'dispatcherServlet'
2023-05-10 15:54:51	239 [http-nio-9090-exec-3] INFO [DispatcherServlet] [RRN="] - [STAN="] - Completed initialization in 15 ms
2023-05-10 15:54:52	084 [http-nio-9090-exec-3] INFO [ServiceController] [RRN="] - [STAN="] - Request received to pull and sync machine learning model from clients @ V1
2023-05-10 15:54:52	084 [http-nio-9090-exec-3] INFO [RestServerServiceImpl] [RRN="] - [STAN="] - Incoming request to pull models from clients.
2023-05-10 15:54:52	531 [http-nio-9090-exec-3] INFO [UnirestUtil] [RRN="] - [STAN="] - POST: params: [admin	admin@123]
2023-05-10 15:55:00	469 [http-nio-9090-exec-3] INFO [RestServerServiceImpl] [RRN="] - [STAN="] - client1 - token: eyJhbGciOiJIUzUxMiJ9.eyJzdWIiOiJhZG1pbnx6ZXJvaW5maW5pdHkiLCJleHAiOjE2ODM4MDI0OTUsImlhdCI6MTY4MzcxNjA5NX0.ZqvQnrD5VVffqhZKGNL0-D-N2GX56y-qAG7qLK-H0v67ASqnrGfEq72ZCRN95Hplb0m5re_SqBN6S_rlKjpdXQ - expiry: 1683802495
2023-05-10 15:55:01	453 [http-nio-9090-exec-3] INFO [RestServerServiceImpl] [RRN="] - [STAN="] - client2 - token: eyJhbGciOiJIUzUxMiJ9.eyJzdWIiOiJhZG1pbnx6ZXJvaW5maW5pdHkiLCJleHAiOjE2ODM4MDI0OTUsImlhdCI6MTY4MzcxNjA5NX0.ZqvQnrD5VVffqhZKGNL0-D-N2GX56y-qAG7qLK-H0v67ASqnrGfEq72ZCRN95Hplb0m5re_SqBN6S_rlKjpdXQ - expiry: 1683802495
2023-05-10 15:55:01	958 [http-nio-9090-exec-3] INFO [RestServerServiceImpl] [RRN="] - [STAN="] - client3 - token: eyJhbGciOiJIUzUxMiJ9.eyJzdWIiOiJhZG1pbnx6ZXJvaW5maW5pdHkiLCJleHAiOjE2ODM4MDI0OTUsImlhdCI6MTY4MzcxNjA5NX0.ZqvQnrD5VVffqhZKGNL0-D-N2GX56y-qAG7qLK-H0v67ASqnrGfEq72ZCRN95Hplb0m5re_SqBN6S_rlKjpdXQ - expiry: 1683802495
2023-05-10 15:55:03	993 [http-nio-9090-exec-3] INFO [UnirestUtil] [RRN="] - [STAN="] - GET: params: [{"token":"eyJhbGciOiJIUzUxMiJ9.eyJzdWIiOiJhZG1pbnx6ZXJvaW5maW5pdHkiLCJleHAiOjE2ODM4MDI0OTUsImlhdCI6MTY4MzcxNjA5NX0.ZqvQnrD5VVffqhZKGNL0-D-N2GX56y-qAG7qLK-H0v67ASqnrGfEq72ZCRN95Hplb0m5re_SqBN6S_rlKjpdXQ"	expiry:"1683802495"}	{"token":"eyJhbGciOiJIUzUxMiJ9.eyJzdWIiOiJhZG1pbnx6ZXJvaW5maW5pdHkiLCJleHAiOjE2ODM4MDI0OTUsImlhdCI6MTY4MzcxNjA5NX0.ZqvQnrD5VVffqhZKGNL0-D-N2GX56y-qAG7qLK-H0v67ASqnrGfEq72ZCRN95Hplb0m5re_SqBN6S_rlKjpdXQ"	expiry:"1683802495"}	{"token":"eyJhbGciOiJIUzUxMiJ9.eyJzdWIiOiJhZG1pbnx6ZXJvaW5maW5pdHkiLCJleHAiOjE2ODM4MDI0OTUsImlhdCI6MTY4MzcxNjA5NX0.ZqvQnrD5VVffqhZKGNL0-D-N2GX56y-qAG7qLK-H0v67ASqnrGfEq72ZCRN95Hplb0m5re_SqBN6S_rlKjpdXQ"	expiry:"1683802495"}]
2023-05-10 15:55:10	003 [HikariPool-1 housekeeper] DEBUG [HikariPool] [RRN="] - [STAN="] - HikariPool-1 - Pool stats (total=10	active=1	idle=9	waiting=0)
2023-05-10 15:55:10	003 [HikariPool-1 housekeeper] DEBUG [HikariPool] [RRN="] - [STAN="] - HikariPool-1 - Fill pool skipped	pool is at sufficient level.
2023-05-10 15:55:40	013 [HikariPool-1 housekeeper] DEBUG [HikariPool] [RRN="] - [STAN="] - HikariPool-1 - Pool stats (total=10	active=0	idle=10	waiting=0)
2023-05-10 15:55:40	014 [HikariPool-1 housekeeper] DEBUG [HikariPool] [RRN="] - [STAN="] - HikariPool-1 - Fill pool skipped	pool is at sufficient level.
2023-05-10 15:56:10	015 [HikariPool-1 housekeeper] DEBUG [HikariPool] [RRN="] - [STAN="] - HikariPool-1 - Pool stats (total=10	active=0	idle=10	waiting=0)
2023-05-10 15:56:10	016 [HikariPool-1 housekeeper] DEBUG [HikariPool] [RRN="] - [STAN="] - HikariPool-1 - Fill pool skipped	pool is at sufficient level.
2023-05-10 15:56:40	025 [HikariPool-1 housekeeper] DEBUG [HikariPool] [RRN="] - [STAN="] - HikariPool-1 - Pool stats (total=10	active=0	idle=10	waiting=0)
2023-05-10 15:56:40	025 [HikariPool-1 housekeeper] DEBUG [HikariPool] [RRN="] - [STAN="] - HikariPool-1 - Fill pool skipped	pool is at sufficient level.
2023-05-10 15:56:40	612 [http-nio-9090-exec-4] INFO [ServiceController] [RRN="] - [STAN="] - Request received to pull and sync machine learning model from clients @ V1
2023-05-10 15:56:40	613 [http-nio-9090-exec-4] INFO [RestServerServiceImpl] [RRN="] - [STAN="] - Incoming request to pull models from clients.
2023-05-10 15:56:40	630 [http-nio-9090-exec-4] INFO [UnirestUtil] [RRN="] - [STAN="] - POST: params: [admin	admin@123]
2023-05-10 15:56:48	581 [http-nio-9090-exec-4] INFO [RestServerServiceImpl] [RRN="] - [STAN="] - client1 - token: eyJhbGciOiJIUzUxMiJ9.eyJzdWIiOiJhZG1pbnx6ZXJvaW5maW5pdHkiLCJleHAiOjE2ODM4MDI2MDIsImlhdCI6MTY4MzcxNjIwMn0.CMSIE7hIwuL1rZOZkZdSy-bxdwhewJVbrxqBBHw93JXGcVRf71vUqottacsxMmWwKRrUsLuRby5HXDi7KU542g - expiry: 1683802602
2023-05-10 15:56:49	457 [http-nio-9090-exec-4] INFO [RestServerServiceImpl] [RRN="] - [STAN="] - client2 - token: eyJhbGciOiJIUzUxMiJ9.eyJzdWIiOiJhZG1pbnx6ZXJvaW5maW5pdHkiLCJleHAiOjE2ODM4MDI2MDIsImlhdCI6MTY4MzcxNjIwMn0.CMSIE7hIwuL1rZOZkZdSy-bxdwhewJVbrxqBBHw93JXGcVRf71vUqottacsxMmWwKRrUsLuRby5HXDi7KU542g - expiry: 1683802602
2023-05-10 15:56:50	192 [http-nio-9090-exec-4] INFO [RestServerServiceImpl] [RRN="] - [STAN="] - client3 - token: eyJhbGciOiJIUzUxMiJ9.eyJzdWIiOiJhZG1pbnx6ZXJvaW5maW5pdHkiLCJleHAiOjE2ODM4MDI2MDIsImlhdCI6MTY4MzcxNjIwMn0.CMSIE7hIwuL1rZOZkZdSy-bxdwhewJVbrxqBBHw93JXGcVRf71vUqottacsxMmWwKRrUsLuRby5HXDi7KU542g - expiry: 1683802602
2023-05-10 15:56:56	155 [http-nio-9090-exec-4] INFO [UnirestUtil] [RRN="] - [STAN="] - GET: params: [{"token":"eyJhbGciOiJIUzUxMiJ9.eyJzdWIiOiJhZG1pbnx6ZXJvaW5maW5pdHkiLCJleHAiOjE2ODM4MDI2MDIsImlhdCI6MTY4MzcxNjIwMn0.CMSIE7hIwuL1rZOZkZdSy-bxdwhewJVbrxqBBHw93JXGcVRf71vUqottacsxMmWwKRrUsLuRby5HXDi7KU542g"	expiry:"1683802602"}	{"token":"eyJhbGciOiJIUzUxMiJ9.eyJzdWIiOiJhZG1pbnx6ZXJvaW5maW5pdHkiLCJleHAiOjE2ODM4MDI2MDIsImlhdCI6MTY4MzcxNjIwMn0.CMSIE7hIwuL1rZOZkZdSy-bxdwhewJVbrxqBBHw93JXGcVRf71vUqottacsxMmWwKRrUsLuRby5HXDi7KU542g"	expiry:"1683802602"}	{"token":"eyJhbGciOiJIUzUxMiJ9.eyJzdWIiOiJhZG1pbnx6ZXJvaW5maW5pdHkiLCJleHAiOjE2ODM4MDI2MDIsImlhdCI6MTY4MzcxNjIwMn0.CMSIE7hIwuL1rZOZkZdSy-bxdwhewJVbrxqBBHw93JXGcVRf71vUqottacsxMmWwKRrUsLuRby5HXDi7KU542g"	expiry:"1683802602"}]
2023-05-10 15:57:10	039 [HikariPool-1 housekeeper] DEBUG [HikariPool] [RRN="] - [STAN="] - HikariPool-1 - Pool stats (total=10	active=1	idle=9	waiting=0)
2023-05-10 15:57:10	039 [HikariPool-1 housekeeper] DEBUG [HikariPool] [RRN="] - [STAN="] - HikariPool-1 - Fill pool skipped	pool is at sufficient level.
2023-05-10 15:57:40	049 [HikariPool-1 housekeeper] DEBUG [HikariPool] [RRN="] - [STAN="] - HikariPool-1 - Pool stats (total=10	active=0	idle=10	waiting=0)
2023-05-10 15:57:40	050 [HikariPool-1 housekeeper] DEBUG [HikariPool] [RRN="] - [STAN="] - HikariPool-1 - Fill pool skipped	pool is at sufficient level.
2023-05-10 16:00:19	146 [main] INFO [FederatedServerApplication] [RRN="] - [STAN="] - Starting FederatedServerApplication on Hasnain-Rabbani with PID 14480 (E:\Workspace\Eclipse\zeroinfinity\thesis\federated-server\federated-server\target\classes started by hp in E:\Workspace\Eclipse\zeroinfinity\thesis\federated-server\federated-server)
2023-05-10 16:00:19	154 [main] INFO [FederatedServerApplication] [RRN="] - [STAN="] - No active profile set	falling back to default profiles: default
2023-05-10 16:00:21	638 [main] INFO [RepositoryConfigurationDelegate] [RRN="] - [STAN="] - Bootstrapping Spring Data JPA repositories in DEFERRED mode.
2023-05-10 16:00:21	820 [main] INFO [RepositoryConfigurationDelegate] [RRN="] - [STAN="] - Finished Spring Data repository scanning in 161ms. Found 3 JPA repository interfaces.
2023-05-10 16:00:22	285 [main] INFO [EnableEncryptablePropertiesBeanFactoryPostProcessor] [RRN="] - [STAN="] - Post-processing PropertySource instances
2023-05-10 16:00:22	535 [main] INFO [EncryptablePropertySourceConverter] [RRN="] - [STAN="] - Converting PropertySource configurationProperties [org.springframework.boot.context.properties.source.ConfigurationPropertySourcesPropertySource] to AOP Proxy
2023-05-10 16:00:22	536 [main] INFO [EncryptablePropertySourceConverter] [RRN="] - [STAN="] - Converting PropertySource servletConfigInitParams [org.springframework.core.env.PropertySource$StubPropertySource] to EncryptablePropertySourceWrapper
2023-05-10 16:00:22	537 [main] INFO [EncryptablePropertySourceConverter] [RRN="] - [STAN="] - Converting PropertySource servletContextInitParams [org.springframework.core.env.PropertySource$StubPropertySource] to EncryptablePropertySourceWrapper
2023-05-10 16:00:22	537 [main] INFO [EncryptablePropertySourceConverter] [RRN="] - [STAN="] - Converting PropertySource systemProperties [org.springframework.core.env.PropertiesPropertySource] to EncryptableMapPropertySourceWrapper
2023-05-10 16:00:22	537 [main] INFO [EncryptablePropertySourceConverter] [RRN="] - [STAN="] - Converting PropertySource systemEnvironment [org.springframework.boot.env.SystemEnvironmentPropertySourceEnvironmentPostProcessor$OriginAwareSystemEnvironmentPropertySource] to EncryptableSystemEnvironmentPropertySourceWrapper
2023-05-10 16:00:22	537 [main] INFO [EncryptablePropertySourceConverter] [RRN="] - [STAN="] - Converting PropertySource random [org.springframework.boot.env.RandomValuePropertySource] to EncryptablePropertySourceWrapper
2023-05-10 16:00:22	537 [main] INFO [EncryptablePropertySourceConverter] [RRN="] - [STAN="] - Converting PropertySource applicationConfig: [file:./application.yml] [org.springframework.boot.env.OriginTrackedMapPropertySource] to EncryptableMapPropertySourceWrapper
2023-05-10 16:00:22	997 [main] INFO [DefaultLazyPropertyFilter] [RRN="] - [STAN="] - Property Filter custom Bean not found with name 'encryptablePropertyFilter'. Initializing Default Property Filter
2023-05-10 16:00:24	207 [main] INFO [TomcatWebServer] [RRN="] - [STAN="] - Tomcat initialized with port(s): 9090 (http)
2023-05-10 16:00:24	235 [main] INFO [Http11NioProtocol] [RRN="] - [STAN="] - Initializing ProtocolHandler ["http-nio-9090"]
2023-05-10 16:00:24	237 [main] INFO [StandardService] [RRN="] - [STAN="] - Starting service [Tomcat]
2023-05-10 16:00:24	237 [main] INFO [StandardEngine] [RRN="] - [STAN="] - Starting Servlet engine: [Apache Tomcat/9.0.36]
2023-05-10 16:00:24	429 [main] INFO [[/]] [RRN="] - [STAN="] - Initializing Spring embedded WebApplicationContext
2023-05-10 16:00:24	430 [main] INFO [ServletWebServerApplicationContext] [RRN="] - [STAN="] - Root WebApplicationContext: initialization completed in 5178 ms
2023-05-10 16:00:24	439 [main] INFO [DefaultLazyPropertyResolver] [RRN="] - [STAN="] - Property Resolver custom Bean not found with name 'encryptablePropertyResolver'. Initializing Default Property Resolver
2023-05-10 16:00:24	446 [main] INFO [DefaultLazyPropertyDetector] [RRN="] - [STAN="] - Property Detector custom Bean not found with name 'encryptablePropertyDetector'. Initializing Default Property Detector
2023-05-10 16:00:24	659 [main] DEBUG [HikariConfig] [RRN="] - [STAN="] - Driver class com.mysql.cj.jdbc.Driver found in Thread context class loader sun.misc.Launcher$AppClassLoader@18b4aac2
2023-05-10 16:00:24	849 [main] INFO [ThreadPoolTaskExecutor] [RRN="] - [STAN="] - Initializing ExecutorService 'applicationTaskExecutor'
2023-05-10 16:00:24	967 [task-1] INFO [LogHelper] [RRN="] - [STAN="] - HHH000204: Processing PersistenceUnitInfo [name: default]
2023-05-10 16:00:25	042 [main] WARN [JpaBaseConfiguration$JpaWebConfiguration] [RRN="] - [STAN="] - spring.jpa.open-in-view is enabled by default. Therefore	database queries may be performed during view rendering. Explicitly configure spring.jpa.open-in-view to disable this warning
2023-05-10 16:00:25	127 [task-1] INFO [Version] [RRN="] - [STAN="] - HHH000412: Hibernate ORM core version 5.4.17.Final
2023-05-10 16:00:25	529 [task-1] INFO [Version] [RRN="] - [STAN="] - HCANN000001: Hibernate Commons Annotations {5.1.0.Final}
2023-05-10 16:00:25	873 [task-1] DEBUG [HikariConfig] [RRN="] - [STAN="] - HikariPool-1 - configuration:
2023-05-10 16:00:25	877 [task-1] DEBUG [HikariConfig] [RRN="] - [STAN="] - allowPoolSuspension.............false
2023-05-10 16:00:25	877 [task-1] DEBUG [HikariConfig] [RRN="] - [STAN="] - autoCommit......................true
2023-05-10 16:00:25	877 [task-1] DEBUG [HikariConfig] [RRN="] - [STAN="] - catalog.........................none
2023-05-10 16:00:25	877 [task-1] DEBUG [HikariConfig] [RRN="] - [STAN="] - connectionInitSql...............none
2023-05-10 16:00:25	877 [task-1] DEBUG [HikariConfig] [RRN="] - [STAN="] - connectionTestQuery.............none
2023-05-10 16:00:25	878 [task-1] DEBUG [HikariConfig] [RRN="] - [STAN="] - connectionTimeout...............30000
2023-05-10 16:00:25	878 [task-1] DEBUG [HikariConfig] [RRN="] - [STAN="] - dataSource......................none
2023-05-10 16:00:25	878 [task-1] DEBUG [HikariConfig] [RRN="] - [STAN="] - dataSourceClassName.............none
2023-05-10 16:00:25	879 [task-1] DEBUG [HikariConfig] [RRN="] - [STAN="] - dataSourceJNDI..................none
2023-05-10 16:00:25	879 [task-1] DEBUG [HikariConfig] [RRN="] - [STAN="] - dataSourceProperties............{password=<masked>}
2023-05-10 16:00:25	880 [task-1] DEBUG [HikariConfig] [RRN="] - [STAN="] - driverClassName................."com.mysql.cj.jdbc.Driver"
2023-05-10 16:00:25	880 [task-1] DEBUG [HikariConfig] [RRN="] - [STAN="] - exceptionOverrideClassName......none
2023-05-10 16:00:25	880 [task-1] DEBUG [HikariConfig] [RRN="] - [STAN="] - healthCheckProperties...........{}
[truncated: 3,490 more rows]
[truncated: 13 more columns]
