# Supplementary material for: Enhancing security in financial transactions: a novel blockchain-based federated learning framework for detecting counterfeit data in fintech
Source: PeerJ Comput Sci. 2024 Sep 23;10:e2280. doi: 10.7717/peerj-cs.2280 (PMC11622837; doi:10.7717/peerj-cs.2280)
Supplement: Supplemental Information 2 [file peerj-cs-10-2280-s002.zip › Federated-Server-master/logs/application.2023-05-12.log]

2023-05-12 18:55:52	205 [main] INFO [FederatedServerApplication] [RRN="] - [STAN="] - Starting FederatedServerApplication on Hasnain-Rabbani with PID 8032 (E:\Workspace\Eclipse\zeroinfinity\thesis\federated-server\federated-server\target\classes started by hp in E:\Workspace\Eclipse\zeroinfinity\thesis\federated-server\federated-server)
2023-05-12 18:55:52	245 [main] INFO [FederatedServerApplication] [RRN="] - [STAN="] - No active profile set	falling back to default profiles: default
2023-05-12 18:55:56	153 [main] INFO [RepositoryConfigurationDelegate] [RRN="] - [STAN="] - Bootstrapping Spring Data JPA repositories in DEFERRED mode.
2023-05-12 18:55:56	335 [main] INFO [RepositoryConfigurationDelegate] [RRN="] - [STAN="] - Finished Spring Data repository scanning in 161ms. Found 3 JPA repository interfaces.
2023-05-12 18:55:56	748 [main] INFO [EnableEncryptablePropertiesBeanFactoryPostProcessor] [RRN="] - [STAN="] - Post-processing PropertySource instances
2023-05-12 18:55:56	886 [main] INFO [EncryptablePropertySourceConverter] [RRN="] - [STAN="] - Converting PropertySource configurationProperties [org.springframework.boot.context.properties.source.ConfigurationPropertySourcesPropertySource] to AOP Proxy
2023-05-12 18:55:56	886 [main] INFO [EncryptablePropertySourceConverter] [RRN="] - [STAN="] - Converting PropertySource servletConfigInitParams [org.springframework.core.env.PropertySource$StubPropertySource] to EncryptablePropertySourceWrapper
2023-05-12 18:55:56	886 [main] INFO [EncryptablePropertySourceConverter] [RRN="] - [STAN="] - Converting PropertySource servletContextInitParams [org.springframework.core.env.PropertySource$StubPropertySource] to EncryptablePropertySourceWrapper
2023-05-12 18:55:56	886 [main] INFO [EncryptablePropertySourceConverter] [RRN="] - [STAN="] - Converting PropertySource systemProperties [org.springframework.core.env.PropertiesPropertySource] to EncryptableMapPropertySourceWrapper
2023-05-12 18:55:56	887 [main] INFO [EncryptablePropertySourceConverter] [RRN="] - [STAN="] - Converting PropertySource systemEnvironment [org.springframework.boot.env.SystemEnvironmentPropertySourceEnvironmentPostProcessor$OriginAwareSystemEnvironmentPropertySource] to EncryptableSystemEnvironmentPropertySourceWrapper
2023-05-12 18:55:56	887 [main] INFO [EncryptablePropertySourceConverter] [RRN="] - [STAN="] - Converting PropertySource random [org.springframework.boot.env.RandomValuePropertySource] to EncryptablePropertySourceWrapper
2023-05-12 18:55:56	887 [main] INFO [EncryptablePropertySourceConverter] [RRN="] - [STAN="] - Converting PropertySource applicationConfig: [file:./application.yml] [org.springframework.boot.env.OriginTrackedMapPropertySource] to EncryptableMapPropertySourceWrapper
2023-05-12 18:55:57	210 [main] INFO [DefaultLazyPropertyFilter] [RRN="] - [STAN="] - Property Filter custom Bean not found with name 'encryptablePropertyFilter'. Initializing Default Property Filter
2023-05-12 18:55:58	322 [main] INFO [TomcatWebServer] [RRN="] - [STAN="] - Tomcat initialized with port(s): 9090 (http)
2023-05-12 18:55:58	343 [main] INFO [Http11NioProtocol] [RRN="] - [STAN="] - Initializing ProtocolHandler ["http-nio-9090"]
2023-05-12 18:55:58	344 [main] INFO [StandardService] [RRN="] - [STAN="] - Starting service [Tomcat]
2023-05-12 18:55:58	344 [main] INFO [StandardEngine] [RRN="] - [STAN="] - Starting Servlet engine: [Apache Tomcat/9.0.36]
2023-05-12 18:55:58	543 [main] INFO [[/]] [RRN="] - [STAN="] - Initializing Spring embedded WebApplicationContext
2023-05-12 18:55:58	544 [main] INFO [ServletWebServerApplicationContext] [RRN="] - [STAN="] - Root WebApplicationContext: initialization completed in 5863 ms
2023-05-12 18:55:58	556 [main] INFO [DefaultLazyPropertyResolver] [RRN="] - [STAN="] - Property Resolver custom Bean not found with name 'encryptablePropertyResolver'. Initializing Default Property Resolver
2023-05-12 18:55:58	563 [main] INFO [DefaultLazyPropertyDetector] [RRN="] - [STAN="] - Property Detector custom Bean not found with name 'encryptablePropertyDetector'. Initializing Default Property Detector
2023-05-12 18:55:58	753 [main] DEBUG [HikariConfig] [RRN="] - [STAN="] - Driver class com.mysql.cj.jdbc.Driver found in Thread context class loader sun.misc.Launcher$AppClassLoader@18b4aac2
2023-05-12 18:55:58	894 [main] INFO [ThreadPoolTaskExecutor] [RRN="] - [STAN="] - Initializing ExecutorService 'applicationTaskExecutor'
2023-05-12 18:55:58	976 [task-1] INFO [LogHelper] [RRN="] - [STAN="] - HHH000204: Processing PersistenceUnitInfo [name: default]
2023-05-12 18:55:59	029 [main] WARN [JpaBaseConfiguration$JpaWebConfiguration] [RRN="] - [STAN="] - spring.jpa.open-in-view is enabled by default. Therefore	database queries may be performed during view rendering. Explicitly configure spring.jpa.open-in-view to disable this warning
2023-05-12 18:55:59	086 [task-1] INFO [Version] [RRN="] - [STAN="] - HHH000412: Hibernate ORM core version 5.4.17.Final
2023-05-12 18:55:59	414 [task-1] INFO [Version] [RRN="] - [STAN="] - HCANN000001: Hibernate Commons Annotations {5.1.0.Final}
2023-05-12 18:55:59	695 [task-1] DEBUG [HikariConfig] [RRN="] - [STAN="] - HikariPool-1 - configuration:
2023-05-12 18:55:59	698 [task-1] DEBUG [HikariConfig] [RRN="] - [STAN="] - allowPoolSuspension.............false
2023-05-12 18:55:59	698 [task-1] DEBUG [HikariConfig] [RRN="] - [STAN="] - autoCommit......................true
2023-05-12 18:55:59	698 [task-1] DEBUG [HikariConfig] [RRN="] - [STAN="] - catalog.........................none
2023-05-12 18:55:59	698 [task-1] DEBUG [HikariConfig] [RRN="] - [STAN="] - connectionInitSql...............none
2023-05-12 18:55:59	698 [task-1] DEBUG [HikariConfig] [RRN="] - [STAN="] - connectionTestQuery.............none
2023-05-12 18:55:59	699 [task-1] DEBUG [HikariConfig] [RRN="] - [STAN="] - connectionTimeout...............30000
2023-05-12 18:55:59	699 [task-1] DEBUG [HikariConfig] [RRN="] - [STAN="] - dataSource......................none
2023-05-12 18:55:59	699 [task-1] DEBUG [HikariConfig] [RRN="] - [STAN="] - dataSourceClassName.............none
2023-05-12 18:55:59	699 [task-1] DEBUG [HikariConfig] [RRN="] - [STAN="] - dataSourceJNDI..................none
2023-05-12 18:55:59	700 [task-1] DEBUG [HikariConfig] [RRN="] - [STAN="] - dataSourceProperties............{password=<masked>}
2023-05-12 18:55:59	700 [task-1] DEBUG [HikariConfig] [RRN="] - [STAN="] - driverClassName................."com.mysql.cj.jdbc.Driver"
2023-05-12 18:55:59	700 [task-1] DEBUG [HikariConfig] [RRN="] - [STAN="] - exceptionOverrideClassName......none
2023-05-12 18:55:59	700 [task-1] DEBUG [HikariConfig] [RRN="] - [STAN="] - healthCheckProperties...........{}
2023-05-12 18:55:59	700 [task-1] DEBUG [HikariConfig] [RRN="] - [STAN="] - healthCheckRegistry.............none
2023-05-12 18:55:59	700 [task-1] DEBUG [HikariConfig] [RRN="] - [STAN="] - idleTimeout.....................600000
2023-05-12 18:55:59	700 [task-1] DEBUG [HikariConfig] [RRN="] - [STAN="] - initializationFailTimeout.......1
2023-05-12 18:55:59	700 [task-1] DEBUG [HikariConfig] [RRN="] - [STAN="] - isolateInternalQueries..........false
2023-05-12 18:55:59	701 [task-1] DEBUG [HikariConfig] [RRN="] - [STAN="] - jdbcUrl.........................jdbc:mysql://localhost:3306/test
2023-05-12 18:55:59	701 [task-1] DEBUG [HikariConfig] [RRN="] - [STAN="] - leakDetectionThreshold..........0
2023-05-12 18:55:59	701 [task-1] DEBUG [HikariConfig] [RRN="] - [STAN="] - maxLifetime.....................1800000
2023-05-12 18:55:59	701 [task-1] DEBUG [HikariConfig] [RRN="] - [STAN="] - maximumPoolSize.................10
2023-05-12 18:55:59	701 [task-1] DEBUG [HikariConfig] [RRN="] - [STAN="] - metricRegistry..................none
2023-05-12 18:55:59	701 [task-1] DEBUG [HikariConfig] [RRN="] - [STAN="] - metricsTrackerFactory...........none
2023-05-12 18:55:59	701 [task-1] DEBUG [HikariConfig] [RRN="] - [STAN="] - minimumIdle.....................10
2023-05-12 18:55:59	701 [task-1] DEBUG [HikariConfig] [RRN="] - [STAN="] - password........................<masked>
2023-05-12 18:55:59	701 [task-1] DEBUG [HikariConfig] [RRN="] - [STAN="] - poolName........................"HikariPool-1"
2023-05-12 18:55:59	701 [task-1] DEBUG [HikariConfig] [RRN="] - [STAN="] - readOnly........................false
2023-05-12 18:55:59	702 [task-1] DEBUG [HikariConfig] [RRN="] - [STAN="] - registerMbeans..................false
2023-05-12 18:55:59	702 [task-1] DEBUG [HikariConfig] [RRN="] - [STAN="] - scheduledExecutor...............none
2023-05-12 18:55:59	702 [task-1] DEBUG [HikariConfig] [RRN="] - [STAN="] - schema..........................none
2023-05-12 18:55:59	702 [task-1] DEBUG [HikariConfig] [RRN="] - [STAN="] - threadFactory...................internal
2023-05-12 18:55:59	702 [task-1] DEBUG [HikariConfig] [RRN="] - [STAN="] - transactionIsolation............default
2023-05-12 18:55:59	702 [task-1] DEBUG [HikariConfig] [RRN="] - [STAN="] - username........................"root"
2023-05-12 18:55:59	702 [task-1] DEBUG [HikariConfig] [RRN="] - [STAN="] - validationTimeout...............5000
2023-05-12 18:55:59	702 [task-1] INFO [HikariDataSource] [RRN="] - [STAN="] - HikariPool-1 - Starting...
2023-05-12 18:55:59	885 [main] INFO [DefaultSecurityFilterChain] [RRN="] - [STAN="] - Creating filter chain: Ant [pattern='/v2/api-docs']	[]
2023-05-12 18:55:59	885 [main] INFO [DefaultSecurityFilterChain] [RRN="] - [STAN="] - Creating filter chain: Ant [pattern='/configuration/ui']	[]
2023-05-12 18:55:59	885 [main] INFO [DefaultSecurityFilterChain] [RRN="] - [STAN="] - Creating filter chain: Ant [pattern='/swagger-resources/**']	[]
2023-05-12 18:55:59	886 [main] INFO [DefaultSecurityFilterChain] [RRN="] - [STAN="] - Creating filter chain: Ant [pattern='/configuration/**']	[]
2023-05-12 18:55:59	886 [main] INFO [DefaultSecurityFilterChain] [RRN="] - [STAN="] - Creating filter chain: Ant [pattern='/swagger-ui.html']	[]
2023-05-12 18:55:59	886 [main] INFO [DefaultSecurityFilterChain] [RRN="] - [STAN="] - Creating filter chain: Ant [pattern='/webjars/**']	[]
2023-05-12 18:55:59	957 [main] INFO [PropertySourcedRequestMappingHandlerMapping] [RRN="] - [STAN="] - Mapped URL path [/v2/api-docs] onto method [springfox.documentation.swagger2.web.Swagger2Controller#getDocumentation(String	HttpServletRequest)]
2023-05-12 18:56:00	080 [task-1] DEBUG [HikariPool] [RRN="] - [STAN="] - HikariPool-1 - Added connection com.mysql.cj.jdbc.ConnectionImpl@57295ec7
2023-05-12 18:56:00	083 [task-1] INFO [HikariDataSource] [RRN="] - [STAN="] - HikariPool-1 - Start completed.
2023-05-12 18:56:00	129 [task-1] INFO [Dialect] [RRN="] - [STAN="] - HHH000400: Using dialect: org.hibernate.dialect.MySQL8Dialect
2023-05-12 18:56:00	184 [main] INFO [DefaultSecurityFilterChain] [RRN="] - [STAN="] - Creating filter chain: any request	[org.springframework.security.web.context.request.async.WebAsyncManagerIntegrationFilter@48a46b0f	org.springframework.security.web.context.SecurityContextPersistenceFilter@6c5747db	org.springframework.security.web.header.HeaderWriterFilter@6b3d9c38	org.springframework.web.filter.CorsFilter@1426370c	org.springframework.security.web.authentication.logout.LogoutFilter@5dfd31f4	com.zeroinfinity.federatedserver.config.JwtRequestFilter@382dc417	org.springframework.security.web.savedrequest.RequestCacheAwareFilter@2c8ff67	org.springframework.security.web.servletapi.SecurityContextHolderAwareRequestFilter@7afe0e67	org.springframework.security.web.authentication.AnonymousAuthenticationFilter@9f9146d	org.springframework.security.web.session.SessionManagementFilter@5be51aa	org.springframework.security.web.access.ExceptionTranslationFilter@bf2aa32	org.springframework.security.web.access.intercept.FilterSecurityInterceptor@2aa6bbad]
2023-05-12 18:56:00	195 [HikariPool-1 housekeeper] DEBUG [HikariPool] [RRN="] - [STAN="] - HikariPool-1 - Pool stats (total=1	active=1	idle=0	waiting=0)
2023-05-12 18:56:00	203 [HikariPool-1 connection adder] DEBUG [HikariPool] [RRN="] - [STAN="] - HikariPool-1 - Added connection com.mysql.cj.jdbc.ConnectionImpl@5ec6d72d
2023-05-12 18:56:00	207 [HikariPool-1 connection adder] DEBUG [HikariPool] [RRN="] - [STAN="] - HikariPool-1 - Added connection com.mysql.cj.jdbc.ConnectionImpl@1ffbdd16
2023-05-12 18:56:00	212 [HikariPool-1 connection adder] DEBUG [HikariPool] [RRN="] - [STAN="] - HikariPool-1 - Added connection com.mysql.cj.jdbc.ConnectionImpl@2eae462a
2023-05-12 18:56:00	217 [HikariPool-1 connection adder] DEBUG [HikariPool] [RRN="] - [STAN="] - HikariPool-1 - Added connection com.mysql.cj.jdbc.ConnectionImpl@7fd42259
2023-05-12 18:56:00	221 [HikariPool-1 connection adder] DEBUG [HikariPool] [RRN="] - [STAN="] - HikariPool-1 - Added connection com.mysql.cj.jdbc.ConnectionImpl@29d706a4
2023-05-12 18:56:00	225 [HikariPool-1 connection adder] DEBUG [HikariPool] [RRN="] - [STAN="] - HikariPool-1 - Added connection com.mysql.cj.jdbc.ConnectionImpl@7b9ab924
2023-05-12 18:56:00	231 [HikariPool-1 connection adder] DEBUG [HikariPool] [RRN="] - [STAN="] - HikariPool-1 - Added connection com.mysql.cj.jdbc.ConnectionImpl@24e2c5f0
2023-05-12 18:56:00	236 [HikariPool-1 connection adder] DEBUG [HikariPool] [RRN="] - [STAN="] - HikariPool-1 - Added connection com.mysql.cj.jdbc.ConnectionImpl@2b90aa0a
2023-05-12 18:56:00	240 [HikariPool-1 connection adder] DEBUG [HikariPool] [RRN="] - [STAN="] - HikariPool-1 - Added connection com.mysql.cj.jdbc.ConnectionImpl@6bf2ad8c
2023-05-12 18:56:00	241 [HikariPool-1 connection adder] DEBUG [HikariPool] [RRN="] - [STAN="] - HikariPool-1 - After adding stats (total=10	active=1	idle=9	waiting=0)
2023-05-12 18:56:00	668 [main] INFO [Http11NioProtocol] [RRN="] - [STAN="] - Starting ProtocolHandler ["http-nio-9090"]
2023-05-12 18:56:00	715 [main] INFO [TomcatWebServer] [RRN="] - [STAN="] - Tomcat started on port(s): 9090 (http) with context path ''
2023-05-12 18:56:00	716 [main] INFO [DocumentationPluginsBootstrapper] [RRN="] - [STAN="] - Context refreshed
2023-05-12 18:56:00	764 [main] INFO [DocumentationPluginsBootstrapper] [RRN="] - [STAN="] - Found 1 custom documentation plugin(s)
2023-05-12 18:56:00	824 [main] INFO [ApiListingReferenceScanner] [RRN="] - [STAN="] - Scanning for api listing references
2023-05-12 18:56:01	294 [main] INFO [DeferredRepositoryInitializationListener] [RRN="] - [STAN="] - Triggering deferred initialization of Spring Data repositories…
2023-05-12 18:56:01	906 [task-1] INFO [JtaPlatformInitiator] [RRN="] - [STAN="] - HHH000490: Using JtaPlatform implementation: [org.hibernate.engine.transaction.jta.platform.internal.NoJtaPlatform]
2023-05-12 18:56:01	923 [task-1] INFO [LocalContainerEntityManagerFactoryBean] [RRN="] - [STAN="] - Initialized JPA EntityManagerFactory for persistence unit 'default'
2023-05-12 18:56:02	482 [main] INFO [DeferredRepositoryInitializationListener] [RRN="] - [STAN="] - Spring Data repositories initialized!
2023-05-12 18:56:02	491 [main] INFO [FederatedServerApplication] [RRN="] - [STAN="] - Started FederatedServerApplication in 13.358 seconds (JVM running for 16.704)
2023-05-12 18:56:29	033 [http-nio-9090-exec-1] INFO [[/]] [RRN="] - [STAN="] - Initializing Spring DispatcherServlet 'dispatcherServlet'
2023-05-12 18:56:29	034 [http-nio-9090-exec-1] INFO [DispatcherServlet] [RRN="] - [STAN="] - Initializing Servlet 'dispatcherServlet'
2023-05-12 18:56:29	051 [http-nio-9090-exec-1] INFO [DispatcherServlet] [RRN="] - [STAN="] - Completed initialization in 17 ms
2023-05-12 18:56:30	204 [HikariPool-1 housekeeper] DEBUG [HikariPool] [RRN="] - [STAN="] - HikariPool-1 - Pool stats (total=10	active=0	idle=10	waiting=0)
2023-05-12 18:56:30	205 [HikariPool-1 housekeeper] DEBUG [HikariPool] [RRN="] - [STAN="] - HikariPool-1 - Fill pool skipped	pool is at sufficient level.
2023-05-12 18:56:53	815 [http-nio-9090-exec-8] INFO [JwtAuthenticationController] [RRN="] - [STAN="] - Authenticating : User : admin
2023-05-12 18:57:00	212 [HikariPool-1 housekeeper] DEBUG [HikariPool] [RRN="] - [STAN="] - HikariPool-1 - Pool stats (total=10	active=0	idle=10	waiting=0)
2023-05-12 18:57:00	212 [HikariPool-1 housekeeper] DEBUG [HikariPool] [RRN="] - [STAN="] - HikariPool-1 - Fill pool skipped	pool is at sufficient level.
2023-05-12 18:57:30	217 [HikariPool-1 housekeeper] DEBUG [HikariPool] [RRN="] - [STAN="] - HikariPool-1 - Pool stats (total=10	active=0	idle=10	waiting=0)
2023-05-12 18:57:30	217 [HikariPool-1 housekeeper] DEBUG [HikariPool] [RRN="] - [STAN="] - HikariPool-1 - Fill pool skipped	pool is at sufficient level.
2023-05-12 18:57:38	793 [http-nio-9090-exec-10] INFO [ServiceController] [RRN="] - [STAN="] - Request received to check model version @ V1
2023-05-12 18:57:38	793 [http-nio-9090-exec-10] INFO [RestServerServiceImpl] [RRN="] - [STAN="] - Incoming request to check the model version.
2023-05-12 18:57:39	349 [http-nio-9090-exec-10] INFO [RestServerServiceImpl] [RRN="] - [STAN="] - No active version found
2023-05-12 18:58:00	229 [HikariPool-1 housekeeper] DEBUG [HikariPool] [RRN="] - [STAN="] - HikariPool-1 - Pool stats (total=10	active=0	idle=10	waiting=0)
2023-05-12 18:58:00	229 [HikariPool-1 housekeeper] DEBUG [HikariPool] [RRN="] - [STAN="] - HikariPool-1 - Fill pool skipped	pool is at sufficient level.
2023-05-12 18:58:30	245 [HikariPool-1 housekeeper] DEBUG [HikariPool] [RRN="] - [STAN="] - HikariPool-1 - Pool stats (total=10	active=0	idle=10	waiting=0)
2023-05-12 18:58:30	245 [HikariPool-1 housekeeper] DEBUG [HikariPool] [RRN="] - [STAN="] - HikariPool-1 - Fill pool skipped	pool is at sufficient level.
2023-05-12 18:58:40	889 [http-nio-9090-exec-1] INFO [ServiceController] [RRN="] - [STAN="] - Request received to check model version @ V1
2023-05-12 18:58:40	889 [http-nio-9090-exec-1] INFO [RestServerServiceImpl] [RRN="] - [STAN="] - Incoming request to check the model version.
2023-05-12 18:58:40	912 [http-nio-9090-exec-1] INFO [RestServerServiceImpl] [RRN="] - [STAN="] - Active version found: version1
2023-05-12 18:58:55	798 [http-nio-9090-exec-2] INFO [ServiceController] [RRN="] - [STAN="] - Request received to update model version @ V1
2023-05-12 18:58:55	798 [http-nio-9090-exec-2] INFO [RestServerServiceImpl] [RRN="] - [STAN="] - Incoming request to update the model version.
2023-05-12 18:59:00	258 [HikariPool-1 housekeeper] DEBUG [HikariPool] [RRN="] - [STAN="] - HikariPool-1 - Pool stats (total=10	active=0	idle=10	waiting=0)
2023-05-12 18:59:00	259 [HikariPool-1 housekeeper] DEBUG [HikariPool] [RRN="] - [STAN="] - HikariPool-1 - Fill pool skipped	pool is at sufficient level.
2023-05-12 18:59:15	940 [http-nio-9090-exec-2] INFO [RestServerServiceImpl] [RRN="] - [STAN="] - New Active version activated: version2
2023-05-12 18:59:30	263 [HikariPool-1 housekeeper] DEBUG [HikariPool] [RRN="] - [STAN="] - HikariPool-1 - Pool stats (total=10	active=1	idle=9	waiting=0)
2023-05-12 18:59:30	264 [HikariPool-1 housekeeper] DEBUG [HikariPool] [RRN="] - [STAN="] - HikariPool-1 - Fill pool skipped	pool is at sufficient level.
2023-05-12 19:00:00	275 [HikariPool-1 housekeeper] DEBUG [HikariPool] [RRN="] - [STAN="] - HikariPool-1 - Pool stats (total=10	active=1	idle=9	waiting=0)
2023-05-12 19:00:00	275 [HikariPool-1 housekeeper] DEBUG [HikariPool] [RRN="] - [STAN="] - HikariPool-1 - Fill pool skipped	pool is at sufficient level.
2023-05-12 19:00:07	956 [http-nio-9090-exec-2] INFO [UnirestUtil] [RRN="] - [STAN="] - POST: params: [admin@123]
2023-05-12 19:00:21	398 [http-nio-9090-exec-2] INFO [RestServerServiceImpl] [RRN="] - [STAN="] - client1 - token: eyJhbGciOiJIUzUxMiJ9.eyJzdWIiOiJjbGllbnQxfHplcm9pbmZpbml0eSIsImV4cCI6MTY4Mzk4NjQwOCwiaWF0IjoxNjgzOTAwMDA4fQ.Oyd-oS-_jMZr1HhXtWYPD8hiPXaqM-I5ZsXK25l2OWJXMhWBOCgADDaJwrup_CX0ZlJ8wXdZJWwFDK9m08IUFA - expiry: 1683986408
2023-05-12 19:00:22	278 [http-nio-9090-exec-2] INFO [RestServerServiceImpl] [RRN="] - [STAN="] - client2 - token: eyJhbGciOiJIUzUxMiJ9.eyJzdWIiOiJjbGllbnQyfHplcm9pbmZpbml0eSIsImV4cCI6MTY4Mzk4NjQwOCwiaWF0IjoxNjgzOTAwMDA4fQ.S8wYeu_Fw7SNjBPMqyeYyTnUrIF0EuFNjuhxko8AxQQg8bJtQlKdyvQTqfYuY_MEyZBuZwRpjTedKJwve_LFDA - expiry: 1683986408
2023-05-12 19:00:23	244 [http-nio-9090-exec-2] INFO [RestServerServiceImpl] [RRN="] - [STAN="] - client3 - token: eyJhbGciOiJIUzUxMiJ9.eyJzdWIiOiJjbGllbnQzfHplcm9pbmZpbml0eSIsImV4cCI6MTY4Mzk4NjQwOCwiaWF0IjoxNjgzOTAwMDA4fQ.uSCDHxtQUVvg28uwG17yGWer59kh084bsLGAn32WVKibNXMlV8B4MKIAVKoMki2kXIJnD29oCgYkoB0nz5oflQ - expiry: 1683986408
2023-05-12 19:00:24	365 [http-nio-9090-exec-2] INFO [UnirestUtil] [RRN="] - [STAN="] - GET: params: [eyJhbGciOiJIUzUxMiJ9.eyJzdWIiOiJjbGllbnQxfHplcm9pbmZpbml0eSIsImV4cCI6MTY4Mzk4NjQwOCwiaWF0IjoxNjgzOTAwMDA4fQ.Oyd-oS-_jMZr1HhXtWYPD8hiPXaqM-I5ZsXK25l2OWJXMhWBOCgADDaJwrup_CX0ZlJ8wXdZJWwFDK9m08IUFA	eyJhbGciOiJIUzUxMiJ9.eyJzdWIiOiJjbGllbnQyfHplcm9pbmZpbml0eSIsImV4cCI6MTY4Mzk4NjQwOCwiaWF0IjoxNjgzOTAwMDA4fQ.S8wYeu_Fw7SNjBPMqyeYyTnUrIF0EuFNjuhxko8AxQQg8bJtQlKdyvQTqfYuY_MEyZBuZwRpjTedKJwve_LFDA	eyJhbGciOiJIUzUxMiJ9.eyJzdWIiOiJjbGllbnQzfHplcm9pbmZpbml0eSIsImV4cCI6MTY4Mzk4NjQwOCwiaWF0IjoxNjgzOTAwMDA4fQ.uSCDHxtQUVvg28uwG17yGWer59kh084bsLGAn32WVKibNXMlV8B4MKIAVKoMki2kXIJnD29oCgYkoB0nz5oflQ]
2023-05-12 19:00:30	279 [HikariPool-1 housekeeper] DEBUG [HikariPool] [RRN="] - [STAN="] - HikariPool-1 - Pool stats (total=10	active=1	idle=9	waiting=0)
2023-05-12 19:00:30	280 [HikariPool-1 housekeeper] DEBUG [HikariPool] [RRN="] - [STAN="] - HikariPool-1 - Fill pool skipped	pool is at sufficient level.
2023-05-12 19:00:44	605 [http-nio-9090-exec-2] ERROR [ServiceController] [RRN="] - [STAN="] - exception - method: updateVersion -> {}
java.lang.IllegalStateException: Not a JSON Array: {"id":10	version:"version2"	status:"Active"}
at com.google.gson.JsonElement.getAsJsonArray(JsonElement.java:107)
at com.zeroinfinity.federatedserver.service.impl.RestServerServiceImpl.updateModelVersion(RestServerServiceImpl.java:202)
at com.zeroinfinity.federatedserver.controller.ServiceController.updateVersion(ServiceController.java:161)
at sun.reflect.NativeMethodAccessorImpl.invoke0(Native Method)
at sun.reflect.NativeMethodAccessorImpl.invoke(NativeMethodAccessorImpl.java:62)
at sun.reflect.DelegatingMethodAccessorImpl.invoke(DelegatingMethodAccessorImpl.java:43)
at java.lang.reflect.Method.invoke(Method.java:498)
at org.springframework.web.method.support.InvocableHandlerMethod.doInvoke(InvocableHandlerMethod.java:190)
at org.springframework.web.method.support.InvocableHandlerMethod.invokeForRequest(InvocableHandlerMethod.java:138)
at org.springframework.web.servlet.mvc.method.annotation.ServletInvocableHandlerMethod.invokeAndHandle(ServletInvocableHandlerMethod.java:105)
at org.springframework.web.servlet.mvc.method.annotation.RequestMappingHandlerAdapter.invokeHandlerMethod(RequestMappingHandlerAdapter.java:879)
at org.springframework.web.servlet.mvc.method.annotation.RequestMappingHandlerAdapter.handleInternal(RequestMappingHandlerAdapter.java:793)
at org.springframework.web.servlet.mvc.method.AbstractHandlerMethodAdapter.handle(AbstractHandlerMethodAdapter.java:87)
at org.springframework.web.servlet.DispatcherServlet.doDispatch(DispatcherServlet.java:1040)
at org.springframework.web.servlet.DispatcherServlet.doService(DispatcherServlet.java:943)
at org.springframework.web.servlet.FrameworkServlet.processRequest(FrameworkServlet.java:1006)
at org.springframework.web.servlet.FrameworkServlet.doGet(FrameworkServlet.java:898)
at javax.servlet.http.HttpServlet.service(HttpServlet.java:634)
at org.springframework.web.servlet.FrameworkServlet.service(FrameworkServlet.java:883)
at javax.servlet.http.HttpServlet.service(HttpServlet.java:741)
at org.apache.catalina.core.ApplicationFilterChain.internalDoFilter(ApplicationFilterChain.java:231)
at org.apache.catalina.core.ApplicationFilterChain.doFilter(ApplicationFilterChain.java:166)
at org.apache.tomcat.websocket.server.WsFilter.doFilter(WsFilter.java:53)
at org.apache.catalina.core.ApplicationFilterChain.internalDoFilter(ApplicationFilterChain.java:193)
at org.apache.catalina.core.ApplicationFilterChain.doFilter(ApplicationFilterChain.java:166)
at com.zeroinfinity.federatedserver.config.JwtRequestFilter.doFilter(JwtRequestFilter.java:103)
at org.apache.catalina.core.ApplicationFilterChain.internalDoFilter(ApplicationFilterChain.java:193)
at org.apache.catalina.core.ApplicationFilterChain.doFilter(ApplicationFilterChain.java:166)
at org.springframework.security.web.FilterChainProxy$VirtualFilterChain.doFilter(FilterChainProxy.java:320)
at org.springframework.security.web.access.intercept.FilterSecurityInterceptor.invoke(FilterSecurityInterceptor.java:126)
at org.springframework.security.web.access.intercept.FilterSecurityInterceptor.doFilter(FilterSecurityInterceptor.java:90)
at org.springframework.security.web.FilterChainProxy$VirtualFilterChain.doFilter(FilterChainProxy.java:334)
at org.springframework.security.web.access.ExceptionTranslationFilter.doFilter(ExceptionTranslationFilter.java:118)
at org.springframework.security.web.FilterChainProxy$VirtualFilterChain.doFilter(FilterChainProxy.java:334)
at org.springframework.security.web.session.SessionManagementFilter.doFilter(SessionManagementFilter.java:137)
at org.springframework.security.web.FilterChainProxy$VirtualFilterChain.doFilter(FilterChainProxy.java:334)
at org.springframework.security.web.authentication.AnonymousAuthenticationFilter.doFilter(AnonymousAuthenticationFilter.java:111)
at org.springframework.security.web.FilterChainProxy$VirtualFilterChain.doFilter(FilterChainProxy.java:334)
at org.springframework.security.web.servletapi.SecurityContextHolderAwareRequestFilter.doFilter(SecurityContextHolderAwareRequestFilter.java:158)
at org.springframework.security.web.FilterChainProxy$VirtualFilterChain.doFilter(FilterChainProxy.java:334)
at org.springframework.security.web.savedrequest.RequestCacheAwareFilter.doFilter(RequestCacheAwareFilter.java:63)
at org.springframework.security.web.FilterChainProxy$VirtualFilterChain.doFilter(FilterChainProxy.java:334)
at com.zeroinfinity.federatedserver.config.JwtRequestFilter.doFilter(JwtRequestFilter.java:103)
at org.springframework.security.web.FilterChainProxy$VirtualFilterChain.doFilter(FilterChainProxy.java:334)
at org.springframework.security.web.authentication.logout.LogoutFilter.doFilter(LogoutFilter.java:116)
at org.springframework.security.web.FilterChainProxy$VirtualFilterChain.doFilter(FilterChainProxy.java:334)
at org.springframework.web.filter.CorsFilter.doFilterInternal(CorsFilter.java:92)
at org.springframework.web.filter.OncePerRequestFilter.doFilter(OncePerRequestFilter.java:119)
at org.springframework.security.web.FilterChainProxy$VirtualFilterChain.doFilter(FilterChainProxy.java:334)
at org.springframework.security.web.header.HeaderWriterFilter.doHeadersAfter(HeaderWriterFilter.java:92)
at org.springframework.security.web.header.HeaderWriterFilter.doFilterInternal(HeaderWriterFilter.java:77)
at org.springframework.web.filter.OncePerRequestFilter.doFilter(OncePerRequestFilter.java:119)
at org.springframework.security.web.FilterChainProxy$VirtualFilterChain.doFilter(FilterChainProxy.java:334)
at org.springframework.security.web.context.SecurityContextPersistenceFilter.doFilter(SecurityContextPersistenceFilter.java:105)
at org.springframework.security.web.FilterChainProxy$VirtualFilterChain.doFilter(FilterChainProxy.java:334)
at org.springframework.security.web.context.request.async.WebAsyncManagerIntegrationFilter.doFilterInternal(WebAsyncManagerIntegrationFilter.java:56)
at org.springframework.web.filter.OncePerRequestFilter.doFilter(OncePerRequestFilter.java:119)
at org.springframework.security.web.FilterChainProxy$VirtualFilterChain.doFilter(FilterChainProxy.java:334)
at org.springframework.security.web.FilterChainProxy.doFilterInternal(FilterChainProxy.java:215)
at org.springframework.security.web.FilterChainProxy.doFilter(FilterChainProxy.java:178)
at org.springframework.web.filter.DelegatingFilterProxy.invokeDelegate(DelegatingFilterProxy.java:358)
at org.springframework.web.filter.DelegatingFilterProxy.doFilter(DelegatingFilterProxy.java:271)
at org.apache.catalina.core.ApplicationFilterChain.internalDoFilter(ApplicationFilterChain.java:193)
at org.apache.catalina.core.ApplicationFilterChain.doFilter(ApplicationFilterChain.java:166)
at org.springframework.web.filter.RequestContextFilter.doFilterInternal(RequestContextFilter.java:100)
at org.springframework.web.filter.OncePerRequestFilter.doFilter(OncePerRequestFilter.java:119)
at org.apache.catalina.core.ApplicationFilterChain.internalDoFilter(ApplicationFilterChain.java:193)
at org.apache.catalina.core.ApplicationFilterChain.doFilter(ApplicationFilterChain.java:166)
at org.springframework.web.filter.FormContentFilter.doFilterInternal(FormContentFilter.java:93)
at org.springframework.web.filter.OncePerRequestFilter.doFilter(OncePerRequestFilter.java:119)
at org.apache.catalina.core.ApplicationFilterChain.internalDoFilter(ApplicationFilterChain.java:193)
at org.apache.catalina.core.ApplicationFilterChain.doFilter(ApplicationFilterChain.java:166)
at org.springframework.web.filter.CharacterEncodingFilter.doFilterInternal(CharacterEncodingFilter.java:201)
at org.springframework.web.filter.OncePerRequestFilter.doFilter(OncePerRequestFilter.java:119)
at org.apache.catalina.core.ApplicationFilterChain.internalDoFilter(ApplicationFilterChain.java:193)
at org.apache.catalina.core.ApplicationFilterChain.doFilter(ApplicationFilterChain.java:166)
at org.apache.catalina.core.StandardWrapperValve.invoke(StandardWrapperValve.java:202)
at org.apache.catalina.core.StandardContextValve.invoke(StandardContextValve.java:96)
at org.apache.catalina.authenticator.AuthenticatorBase.invoke(AuthenticatorBase.java:541)
at org.apache.catalina.core.StandardHostValve.invoke(StandardHostValve.java:139)
at org.apache.catalina.valves.ErrorReportValve.invoke(ErrorReportValve.java:92)
at org.apache.catalina.core.StandardEngineValve.invoke(StandardEngineValve.java:74)
at org.apache.catalina.connector.CoyoteAdapter.service(CoyoteAdapter.java:343)
at org.apache.coyote.http11.Http11Processor.service(Http11Processor.java:373)
at org.apache.coyote.AbstractProcessorLight.process(AbstractProcessorLight.java:65)
at org.apache.coyote.AbstractProtocol$ConnectionHandler.process(AbstractProtocol.java:868)
at org.apache.tomcat.util.net.NioEndpoint$SocketProcessor.doRun(NioEndpoint.java:1590)
at org.apache.tomcat.util.net.SocketProcessorBase.run(SocketProcessorBase.java:49)
at java.util.concurrent.ThreadPoolExecutor.runWorker(ThreadPoolExecutor.java:1149)
at java.util.concurrent.ThreadPoolExecutor$Worker.run(ThreadPoolExecutor.java:624)
at org.apache.tomcat.util.threads.TaskThread$WrappingRunnable.run(TaskThread.java:61)
at java.lang.Thread.run(Thread.java:748)
2023-05-12 19:01:00	284 [HikariPool-1 housekeeper] DEBUG [HikariPool] [RRN="] - [STAN="] - HikariPool-1 - Pool stats (total=10	active=1	idle=9	waiting=0)
2023-05-12 19:01:00	285 [HikariPool-1 housekeeper] DEBUG [HikariPool] [RRN="] - [STAN="] - HikariPool-1 - Fill pool skipped	pool is at sufficient level.
2023-05-12 19:01:30	287 [HikariPool-1 housekeeper] DEBUG [HikariPool] [RRN="] - [STAN="] - HikariPool-1 - Pool stats (total=10	active=0	idle=10	waiting=0)
2023-05-12 19:01:30	287 [HikariPool-1 housekeeper] DEBUG [HikariPool] [RRN="] - [STAN="] - HikariPool-1 - Fill pool skipped	pool is at sufficient level.
2023-05-12 19:02:00	293 [HikariPool-1 housekeeper] DEBUG [HikariPool] [RRN="] - [STAN="] - HikariPool-1 - Pool stats (total=10	active=0	idle=10	waiting=0)
2023-05-12 19:02:00	294 [HikariPool-1 housekeeper] DEBUG [HikariPool] [RRN="] - [STAN="] - HikariPool-1 - Fill pool skipped	pool is at sufficient level.
2023-05-12 19:02:30	295 [HikariPool-1 housekeeper] DEBUG [HikariPool] [RRN="] - [STAN="] - HikariPool-1 - Pool stats (total=10	active=0	idle=10	waiting=0)
2023-05-12 19:02:30	296 [HikariPool-1 housekeeper] DEBUG [HikariPool] [RRN="] - [STAN="] - HikariPool-1 - Fill pool skipped	pool is at sufficient level.
2023-05-12 19:03:00	299 [HikariPool-1 housekeeper] DEBUG [HikariPool] [RRN="] - [STAN="] - HikariPool-1 - Pool stats (total=10	active=0	idle=10	waiting=0)
2023-05-12 19:03:00	299 [HikariPool-1 housekeeper] DEBUG [HikariPool] [RRN="] - [STAN="] - HikariPool-1 - Fill pool skipped	pool is at sufficient level.
2023-05-12 19:07:21	246 [main] INFO [FederatedServerApplication] [RRN="] - [STAN="] - Starting FederatedServerApplication on Hasnain-Rabbani with PID 28568 (E:\Workspace\Eclipse\zeroinfinity\thesis\federated-server\federated-server\target\classes started by hp in E:\Workspace\Eclipse\zeroinfinity\thesis\federated-server\federated-server)
2023-05-12 19:07:21	255 [main] INFO [FederatedServerApplication] [RRN="] - [STAN="] - No active profile set	falling back to default profiles: default
2023-05-12 19:07:26	783 [main] INFO [RepositoryConfigurationDelegate] [RRN="] - [STAN="] - Bootstrapping Spring Data JPA repositories in DEFERRED mode.
2023-05-12 19:07:27	103 [main] INFO [RepositoryConfigurationDelegate] [RRN="] - [STAN="] - Finished Spring Data repository scanning in 294ms. Found 3 JPA repository interfaces.
2023-05-12 19:07:28	012 [main] INFO [EnableEncryptablePropertiesBeanFactoryPostProcessor] [RRN="] - [STAN="] - Post-processing PropertySource instances
2023-05-12 19:07:28	293 [main] INFO [EncryptablePropertySourceConverter] [RRN="] - [STAN="] - Converting PropertySource configurationProperties [org.springframework.boot.context.properties.source.ConfigurationPropertySourcesPropertySource] to AOP Proxy
2023-05-12 19:07:28	294 [main] INFO [EncryptablePropertySourceConverter] [RRN="] - [STAN="] - Converting PropertySource servletConfigInitParams [org.springframework.core.env.PropertySource$StubPropertySource] to EncryptablePropertySourceWrapper
2023-05-12 19:07:28	294 [main] INFO [EncryptablePropertySourceConverter] [RRN="] - [STAN="] - Converting PropertySource servletContextInitParams [org.springframework.core.env.PropertySource$StubPropertySource] to EncryptablePropertySourceWrapper
2023-05-12 19:07:28	294 [main] INFO [EncryptablePropertySourceConverter] [RRN="] - [STAN="] - Converting PropertySource systemProperties [org.springframework.core.env.PropertiesPropertySource] to EncryptableMapPropertySourceWrapper
2023-05-12 19:07:28	295 [main] INFO [EncryptablePropertySourceConverter] [RRN="] - [STAN="] - Converting PropertySource systemEnvironment [org.springframework.boot.env.SystemEnvironmentPropertySourceEnvironmentPostProcessor$OriginAwareSystemEnvironmentPropertySource] to EncryptableSystemEnvironmentPropertySourceWrapper
2023-05-12 19:07:28	295 [main] INFO [EncryptablePropertySourceConverter] [RRN="] - [STAN="] - Converting PropertySource random [org.springframework.boot.env.RandomValuePropertySource] to EncryptablePropertySourceWrapper
2023-05-12 19:07:28	295 [main] INFO [EncryptablePropertySourceConverter] [RRN="] - [STAN="] - Converting PropertySource applicationConfig: [file:./application.yml] [org.springframework.boot.env.OriginTrackedMapPropertySource] to EncryptableMapPropertySourceWrapper
2023-05-12 19:07:28	895 [main] INFO [DefaultLazyPropertyFilter] [RRN="] - [STAN="] - Property Filter custom Bean not found with name 'encryptablePropertyFilter'. Initializing Default Property Filter
2023-05-12 19:07:33	733 [main] INFO [TomcatWebServer] [RRN="] - [STAN="] - Tomcat initialized with port(s): 9090 (http)
2023-05-12 19:07:33	766 [main] INFO [Http11NioProtocol] [RRN="] - [STAN="] - Initializing ProtocolHandler ["http-nio-9090"]
2023-05-12 19:07:33	767 [main] INFO [StandardService] [RRN="] - [STAN="] - Starting service [Tomcat]
2023-05-12 19:07:33	768 [main] INFO [StandardEngine] [RRN="] - [STAN="] - Starting Servlet engine: [Apache Tomcat/9.0.36]
2023-05-12 19:07:34	097 [main] INFO [[/]] [RRN="] - [STAN="] - Initializing Spring embedded WebApplicationContext
2023-05-12 19:07:34	097 [main] INFO [ServletWebServerApplicationContext] [RRN="] - [STAN="] - Root WebApplicationContext: initialization completed in 12682 ms
2023-05-12 19:07:34	109 [main] INFO [DefaultLazyPropertyResolver] [RRN="] - [STAN="] - Property Resolver custom Bean not found with name 'encryptablePropertyResolver'. Initializing Default Property Resolver
2023-05-12 19:07:34	226 [main] INFO [DefaultLazyPropertyDetector] [RRN="] - [STAN="] - Property Detector custom Bean not found with name 'encryptablePropertyDetector'. Initializing Default Property Detector
2023-05-12 19:07:34	776 [main] DEBUG [HikariConfig] [RRN="] - [STAN="] - Driver class com.mysql.cj.jdbc.Driver found in Thread context class loader sun.misc.Launcher$AppClassLoader@18b4aac2
2023-05-12 19:07:34	972 [main] INFO [ThreadPoolTaskExecutor] [RRN="] - [STAN="] - Initializing ExecutorService 'applicationTaskExecutor'
2023-05-12 19:07:35	128 [task-1] INFO [LogHelper] [RRN="] - [STAN="] - HHH000204: Processing PersistenceUnitInfo [name: default]
2023-05-12 19:07:35	244 [main] WARN [JpaBaseConfiguration$JpaWebConfiguration] [RRN="] - [STAN="] - spring.jpa.open-in-view is enabled by default. Therefore	database queries may be performed during view rendering. Explicitly configure spring.jpa.open-in-view to disable this warning
2023-05-12 19:07:35	400 [task-1] INFO [Version] [RRN="] - [STAN="] - HHH000412: Hibernate ORM core version 5.4.17.Final
2023-05-12 19:07:36	025 [task-1] INFO [Version] [RRN="] - [STAN="] - HCANN000001: Hibernate Commons Annotations {5.1.0.Final}
2023-05-12 19:07:36	502 [task-1] DEBUG [HikariConfig] [RRN="] - [STAN="] - HikariPool-1 - configuration:
2023-05-12 19:07:36	506 [task-1] DEBUG [HikariConfig] [RRN="] - [STAN="] - allowPoolSuspension.............false
2023-05-12 19:07:36	506 [task-1] DEBUG [HikariConfig] [RRN="] - [STAN="] - autoCommit......................true
2023-05-12 19:07:36	506 [task-1] DEBUG [HikariConfig] [RRN="] - [STAN="] - catalog.........................none
2023-05-12 19:07:36	506 [task-1] DEBUG [HikariConfig] [RRN="] - [STAN="] - connectionInitSql...............none
2023-05-12 19:07:36	506 [task-1] DEBUG [HikariConfig] [RRN="] - [STAN="] - connectionTestQuery.............none
2023-05-12 19:07:36	506 [task-1] DEBUG [HikariConfig] [RRN="] - [STAN="] - connectionTimeout...............30000
2023-05-12 19:07:36	507 [task-1] DEBUG [HikariConfig] [RRN="] - [STAN="] - dataSource......................none
2023-05-12 19:07:36	507 [task-1] DEBUG [HikariConfig] [RRN="] - [STAN="] - dataSourceClassName.............none
2023-05-12 19:07:36	507 [task-1] DEBUG [HikariConfig] [RRN="] - [STAN="] - dataSourceJNDI..................none
2023-05-12 19:07:36	508 [task-1] DEBUG [HikariConfig] [RRN="] - [STAN="] - dataSourceProperties............{password=<masked>}
2023-05-12 19:07:36	508 [task-1] DEBUG [HikariConfig] [RRN="] - [STAN="] - driverClassName................."com.mysql.cj.jdbc.Driver"
2023-05-12 19:07:36	508 [task-1] DEBUG [HikariConfig] [RRN="] - [STAN="] - exceptionOverrideClassName......none
2023-05-12 19:07:36	508 [task-1] DEBUG [HikariConfig] [RRN="] - [STAN="] - healthCheckProperties...........{}
2023-05-12 19:07:36	508 [task-1] DEBUG [HikariConfig] [RRN="] - [STAN="] - healthCheckRegistry.............none
2023-05-12 19:07:36	508 [task-1] DEBUG [HikariConfig] [RRN="] - [STAN="] - idleTimeout.....................600000
2023-05-12 19:07:36	509 [task-1] DEBUG [HikariConfig] [RRN="] - [STAN="] - initializationFailTimeout.......1
2023-05-12 19:07:36	509 [task-1] DEBUG [HikariConfig] [RRN="] - [STAN="] - isolateInternalQueries..........false
2023-05-12 19:07:36	509 [task-1] DEBUG [HikariConfig] [RRN="] - [STAN="] - jdbcUrl.........................jdbc:mysql://localhost:3306/test
2023-05-12 19:07:36	509 [task-1] DEBUG [HikariConfig] [RRN="] - [STAN="] - leakDetectionThreshold..........0
2023-05-12 19:07:36	509 [task-1] DEBUG [HikariConfig] [RRN="] - [STAN="] - maxLifetime.....................1800000
2023-05-12 19:07:36	509 [task-1] DEBUG [HikariConfig] [RRN="] - [STAN="] - maximumPoolSize.................10
2023-05-12 19:07:36	510 [task-1] DEBUG [HikariConfig] [RRN="] - [STAN="] - metricRegistry..................none
2023-05-12 19:07:36	510 [task-1] DEBUG [HikariConfig] [RRN="] - [STAN="] - metricsTrackerFactory...........none
2023-05-12 19:07:36	510 [task-1] DEBUG [HikariConfig] [RRN="] - [STAN="] - minimumIdle.....................10
2023-05-12 19:07:36	510 [task-1] DEBUG [HikariConfig] [RRN="] - [STAN="] - password........................<masked>
2023-05-12 19:07:36	510 [task-1] DEBUG [HikariConfig] [RRN="] - [STAN="] - poolName........................"HikariPool-1"
2023-05-12 19:07:36	510 [task-1] DEBUG [HikariConfig] [RRN="] - [STAN="] - readOnly........................false
2023-05-12 19:07:36	510 [task-1] DEBUG [HikariConfig] [RRN="] - [STAN="] - registerMbeans..................false
2023-05-12 19:07:36	511 [task-1] DEBUG [HikariConfig] [RRN="] - [STAN="] - scheduledExecutor...............none
2023-05-12 19:07:36	511 [task-1] DEBUG [HikariConfig] [RRN="] - [STAN="] - schema..........................none
2023-05-12 19:07:36	511 [task-1] DEBUG [HikariConfig] [RRN="] - [STAN="] - threadFactory...................internal
2023-05-12 19:07:36	511 [task-1] DEBUG [HikariConfig] [RRN="] - [STAN="] - transactionIsolation............default
2023-05-12 19:07:36	511 [task-1] DEBUG [HikariConfig] [RRN="] - [STAN="] - username........................"root"
2023-05-12 19:07:36	511 [task-1] DEBUG [HikariConfig] [RRN="] - [STAN="] - validationTimeout...............5000
2023-05-12 19:07:36	511 [task-1] INFO [HikariDataSource] [RRN="] - [STAN="] - HikariPool-1 - Starting...
2023-05-12 19:07:36	616 [main] INFO [DefaultSecurityFilterChain] [RRN="] - [STAN="] - Creating filter chain: Ant [pattern='/v2/api-docs']	[]
2023-05-12 19:07:36	616 [main] INFO [DefaultSecurityFilterChain] [RRN="] - [STAN="] - Creating filter chain: Ant [pattern='/configuration/ui']	[]
2023-05-12 19:07:36	616 [main] INFO [DefaultSecurityFilterChain] [RRN="] - [STAN="] - Creating filter chain: Ant [pattern='/swagger-resources/**']	[]
2023-05-12 19:07:36	616 [main] INFO [DefaultSecurityFilterChain] [RRN="] - [STAN="] - Creating filter chain: Ant [pattern='/configuration/**']	[]
2023-05-12 19:07:36	616 [main] INFO [DefaultSecurityFilterChain] [RRN="] - [STAN="] - Creating filter chain: Ant [pattern='/swagger-ui.html']	[]
2023-05-12 19:07:36	616 [main] INFO [DefaultSecurityFilterChain] [RRN="] - [STAN="] - Creating filter chain: Ant [pattern='/webjars/**']	[]
2023-05-12 19:07:36	714 [main] INFO [PropertySourcedRequestMappingHandlerMapping] [RRN="] - [STAN="] - Mapped URL path [/v2/api-docs] onto method [springfox.documentation.swagger2.web.Swagger2Controller#getDocumentation(String	HttpServletRequest)]
2023-05-12 19:07:36	932 [task-1] DEBUG [HikariPool] [RRN="] - [STAN="] - HikariPool-1 - Added connection com.mysql.cj.jdbc.ConnectionImpl@567f9bd6
2023-05-12 19:07:36	937 [task-1] INFO [HikariDataSource] [RRN="] - [STAN="] - HikariPool-1 - Start completed.
2023-05-12 19:07:36	954 [main] INFO [DefaultSecurityFilterChain] [RRN="] - [STAN="] - Creating filter chain: any request	[org.springframework.security.web.context.request.async.WebAsyncManagerIntegrationFilter@36f6d25c	org.springframework.security.web.context.SecurityContextPersistenceFilter@7bec8cb0	org.springframework.security.web.header.HeaderWriterFilter@49cb5030	org.springframework.web.filter.CorsFilter@690df641	org.springframework.security.web.authentication.logout.LogoutFilter@64dfb31d	com.zeroinfinity.federatedserver.config.JwtRequestFilter@61037caf	org.springframework.security.web.savedrequest.RequestCacheAwareFilter@3eac2e8a	org.springframework.security.web.servletapi.SecurityContextHolderAwareRequestFilter@63f2e0b	org.springframework.security.web.authentication.AnonymousAuthenticationFilter@7db791df	org.springframework.security.web.session.SessionManagementFilter@5cc3e49b	org.springframework.security.web.access.ExceptionTranslationFilter@12365bd8	org.springframework.security.web.access.intercept.FilterSecurityInterceptor@6eed46e9]
2023-05-12 19:07:37	014 [task-1] INFO [Dialect] [RRN="] - [STAN="] - HHH000400: Using dialect: org.hibernate.dialect.MySQL8Dialect
2023-05-12 19:07:37	046 [HikariPool-1 housekeeper] DEBUG [HikariPool] [RRN="] - [STAN="] - HikariPool-1 - Pool stats (total=1	active=1	idle=0	waiting=0)
2023-05-12 19:07:37	073 [HikariPool-1 connection adder] DEBUG [HikariPool] [RRN="] - [STAN="] - HikariPool-1 - Added connection com.mysql.cj.jdbc.ConnectionImpl@ca42347
2023-05-12 19:07:37	078 [HikariPool-1 connection adder] DEBUG [HikariPool] [RRN="] - [STAN="] - HikariPool-1 - Added connection com.mysql.cj.jdbc.ConnectionImpl@4d99297c
2023-05-12 19:07:37	091 [HikariPool-1 connection adder] DEBUG [HikariPool] [RRN="] - [STAN="] - HikariPool-1 - Added connection com.mysql.cj.jdbc.ConnectionImpl@7c9e82dc
2023-05-12 19:07:37	100 [HikariPool-1 connection adder] DEBUG [HikariPool] [RRN="] - [STAN="] - HikariPool-1 - Added connection com.mysql.cj.jdbc.ConnectionImpl@2db6d633
2023-05-12 19:07:37	105 [HikariPool-1 connection adder] DEBUG [HikariPool] [RRN="] - [STAN="] - HikariPool-1 - Added connection com.mysql.cj.jdbc.ConnectionImpl@1d6efe12
2023-05-12 19:07:37	115 [HikariPool-1 connection adder] DEBUG [HikariPool] [RRN="] - [STAN="] - HikariPool-1 - Added connection com.mysql.cj.jdbc.ConnectionImpl@29f80f3c
2023-05-12 19:07:37	121 [HikariPool-1 connection adder] DEBUG [HikariPool] [RRN="] - [STAN="] - HikariPool-1 - Added connection com.mysql.cj.jdbc.ConnectionImpl@5fab1310
2023-05-12 19:07:37	128 [HikariPool-1 connection adder] DEBUG [HikariPool] [RRN="] - [STAN="] - HikariPool-1 - Added connection com.mysql.cj.jdbc.ConnectionImpl@125dfb75
2023-05-12 19:07:37	134 [HikariPool-1 connection adder] DEBUG [HikariPool] [RRN="] - [STAN="] - HikariPool-1 - Added connection com.mysql.cj.jdbc.ConnectionImpl@38dfe6e8
2023-05-12 19:07:37	134 [HikariPool-1 connection adder] DEBUG [HikariPool] [RRN="] - [STAN="] - HikariPool-1 - After adding stats (total=10	active=1	idle=9	waiting=0)
2023-05-12 19:07:37	539 [main] INFO [Http11NioProtocol] [RRN="] - [STAN="] - Starting ProtocolHandler ["http-nio-9090"]
2023-05-12 19:07:37	689 [main] INFO [TomcatWebServer] [RRN="] - [STAN="] - Tomcat started on port(s): 9090 (http) with context path ''
2023-05-12 19:07:37	691 [main] INFO [DocumentationPluginsBootstrapper] [RRN="] - [STAN="] - Context refreshed
2023-05-12 19:07:37	752 [main] INFO [DocumentationPluginsBootstrapper] [RRN="] - [STAN="] - Found 1 custom documentation plugin(s)
2023-05-12 19:07:37	839 [main] INFO [ApiListingReferenceScanner] [RRN="] - [STAN="] - Scanning for api listing references
2023-05-12 19:07:38	473 [main] INFO [DeferredRepositoryInitializationListener] [RRN="] - [STAN="] - Triggering deferred initialization of Spring Data repositories…
2023-05-12 19:07:39	367 [task-1] INFO [JtaPlatformInitiator] [RRN="] - [STAN="] - HHH000490: Using JtaPlatform implementation: [org.hibernate.engine.transaction.jta.platform.internal.NoJtaPlatform]
2023-05-12 19:07:39	387 [task-1] INFO [LocalContainerEntityManagerFactoryBean] [RRN="] - [STAN="] - Initialized JPA EntityManagerFactory for persistence unit 'default'
2023-05-12 19:07:39	974 [main] INFO [DeferredRepositoryInitializationListener] [RRN="] - [STAN="] - Spring Data repositories initialized!
2023-05-12 19:07:39	987 [main] INFO [FederatedServerApplication] [RRN="] - [STAN="] - Started FederatedServerApplication in 20.833 seconds (JVM running for 23.351)
2023-05-12 19:08:07	057 [HikariPool-1 housekeeper] DEBUG [HikariPool] [RRN="] - [STAN="] - HikariPool-1 - Pool stats (total=10	active=0	idle=10	waiting=0)
2023-05-12 19:08:07	059 [HikariPool-1 housekeeper] DEBUG [HikariPool] [RRN="] - [STAN="] - HikariPool-1 - Fill pool skipped	pool is at sufficient level.
2023-05-12 19:08:31	611 [http-nio-9090-exec-2] INFO [[/]] [RRN="] - [STAN="] - Initializing Spring DispatcherServlet 'dispatcherServlet'
2023-05-12 19:08:31	612 [http-nio-9090-exec-2] INFO [DispatcherServlet] [RRN="] - [STAN="] - Initializing Servlet 'dispatcherServlet'
2023-05-12 19:08:31	628 [http-nio-9090-exec-2] INFO [DispatcherServlet] [RRN="] - [STAN="] - Completed initialization in 16 ms
2023-05-12 19:08:32	405 [http-nio-9090-exec-2] INFO [ServiceController] [RRN="] - [STAN="] - Request received to update model version @ V1
2023-05-12 19:08:32	405 [http-nio-9090-exec-2] INFO [RestServerServiceImpl] [RRN="] - [STAN="] - Incoming request to update the model version.
2023-05-12 19:08:32	870 [http-nio-9090-exec-2] INFO [RestServerServiceImpl] [RRN="] - [STAN="] - Active model version found. Changing the status from Active to InActive
2023-05-12 19:08:37	068 [HikariPool-1 housekeeper] DEBUG [HikariPool] [RRN="] - [STAN="] - HikariPool-1 - Pool stats (total=10	active=1	idle=9	waiting=0)
2023-05-12 19:08:37	068 [HikariPool-1 housekeeper] DEBUG [HikariPool] [RRN="] - [STAN="] - HikariPool-1 - Fill pool skipped	pool is at sufficient level.
2023-05-12 19:08:37	265 [http-nio-9090-exec-2] INFO [RestServerServiceImpl] [RRN="] - [STAN="] - New Active version activated: version3
2023-05-12 19:08:37	266 [http-nio-9090-exec-2] INFO [UnirestUtil] [RRN="] - [STAN="] - POST: params: [admin@123]
2023-05-12 19:08:41	833 [http-nio-9090-exec-2] INFO [RestServerServiceImpl] [RRN="] - [STAN="] - client1 - token: eyJhbGciOiJIUzUxMiJ9.eyJzdWIiOiJjbGllbnQxfHplcm9pbmZpbml0eSIsImV4cCI6MTY4Mzk4NjkxOCwiaWF0IjoxNjgzOTAwNTE4fQ.AGNK4w7wE8bpN33WzUAQW0qf1d0xHZ2h0GaarqCihsofLGYma0H1BRE9iYlMKouZqbuWZtlyVYvfzrpB_cPPEg - expiry: 1683986918
2023-05-12 19:08:42	674 [http-nio-9090-exec-2] INFO [RestServerServiceImpl] [RRN="] - [STAN="] - client2 - token: eyJhbGciOiJIUzUxMiJ9.eyJzdWIiOiJjbGllbnQyfHplcm9pbmZpbml0eSIsImV4cCI6MTY4Mzk4NjkxOCwiaWF0IjoxNjgzOTAwNTE4fQ._Z_lVsFOIfq-WJUn0sFN7733bSijMkA3kbX3SqfCULjTKix8cSEk2OKZnb6PdlrB5ypVKZrkVUAL1NdDkYNo8g - expiry: 1683986918
2023-05-12 19:08:43	312 [http-nio-9090-exec-2] INFO [RestServerServiceImpl] [RRN="] - [STAN="] - client3 - token: eyJhbGciOiJIUzUxMiJ9.eyJzdWIiOiJjbGllbnQzfHplcm9pbmZpbml0eSIsImV4cCI6MTY4Mzk4NjkxOCwiaWF0IjoxNjgzOTAwNTE4fQ.aPJGFB4FZUEEU6uV7DR1UdYZVobY9_7-bSfVZRBWL50aJ5tqYS6ENwDhGfcmaNMXGRJ5usAw1MEdZ0tjxLhzsg - expiry: 1683986918
2023-05-12 19:08:44	699 [http-nio-9090-exec-2] INFO [UnirestUtil] [RRN="] - [STAN="] - GET: params: [eyJhbGciOiJIUzUxMiJ9.eyJzdWIiOiJjbGllbnQxfHplcm9pbmZpbml0eSIsImV4cCI6MTY4Mzk4NjkxOCwiaWF0IjoxNjgzOTAwNTE4fQ.AGNK4w7wE8bpN33WzUAQW0qf1d0xHZ2h0GaarqCihsofLGYma0H1BRE9iYlMKouZqbuWZtlyVYvfzrpB_cPPEg	eyJhbGciOiJIUzUxMiJ9.eyJzdWIiOiJjbGllbnQyfHplcm9pbmZpbml0eSIsImV4cCI6MTY4Mzk4NjkxOCwiaWF0IjoxNjgzOTAwNTE4fQ._Z_lVsFOIfq-WJUn0sFN7733bSijMkA3kbX3SqfCULjTKix8cSEk2OKZnb6PdlrB5ypVKZrkVUAL1NdDkYNo8g	eyJhbGciOiJIUzUxMiJ9.eyJzdWIiOiJjbGllbnQzfHplcm9pbmZpbml0eSIsImV4cCI6MTY4Mzk4NjkxOCwiaWF0IjoxNjgzOTAwNTE4fQ.aPJGFB4FZUEEU6uV7DR1UdYZVobY9_7-bSfVZRBWL50aJ5tqYS6ENwDhGfcmaNMXGRJ5usAw1MEdZ0tjxLhzsg]
2023-05-12 19:09:07	076 [HikariPool-1 housekeeper] DEBUG [HikariPool] [RRN="] - [STAN="] - HikariPool-1 - Pool stats (total=10	active=1	idle=9	waiting=0)
2023-05-12 19:09:07	076 [HikariPool-1 housekeeper] DEBUG [HikariPool] [RRN="] - [STAN="] - HikariPool-1 - Fill pool skipped	pool is at sufficient level.
2023-05-12 19:11:13	227 [main] INFO [FederatedServerApplication] [RRN="] - [STAN="] - Starting FederatedServerApplication on Hasnain-Rabbani with PID 7252 (E:\Workspace\Eclipse\zeroinfinity\thesis\federated-server\federated-server\target\classes started by hp in E:\Workspace\Eclipse\zeroinfinity\thesis\federated-server\federated-server)
2023-05-12 19:11:13	229 [main] INFO [FederatedServerApplication] [RRN="] - [STAN="] - No active profile set	falling back to default profiles: default
2023-05-12 19:11:14	205 [main] INFO [RepositoryConfigurationDelegate] [RRN="] - [STAN="] - Bootstrapping Spring Data JPA repositories in DEFERRED mode.
2023-05-12 19:11:14	276 [main] INFO [RepositoryConfigurationDelegate] [RRN="] - [STAN="] - Finished Spring Data repository scanning in 62ms. Found 3 JPA repository interfaces.
2023-05-12 19:11:14	567 [main] INFO [EnableEncryptablePropertiesBeanFactoryPostProcessor] [RRN="] - [STAN="] - Post-processing PropertySource instances
2023-05-12 19:11:14	670 [main] INFO [EncryptablePropertySourceConverter] [RRN="] - [STAN="] - Converting PropertySource configurationProperties [org.springframework.boot.context.properties.source.ConfigurationPropertySourcesPropertySource] to AOP Proxy
2023-05-12 19:11:14	670 [main] INFO [EncryptablePropertySourceConverter] [RRN="] - [STAN="] - Converting PropertySource servletConfigInitParams [org.springframework.core.env.PropertySource$StubPropertySource] to EncryptablePropertySourceWrapper
2023-05-12 19:11:14	670 [main] INFO [EncryptablePropertySourceConverter] [RRN="] - [STAN="] - Converting PropertySource servletContextInitParams [org.springframework.core.env.PropertySource$StubPropertySource] to EncryptablePropertySourceWrapper
2023-05-12 19:11:14	672 [main] INFO [EncryptablePropertySourceConverter] [RRN="] - [STAN="] - Converting PropertySource systemProperties [org.springframework.core.env.PropertiesPropertySource] to EncryptableMapPropertySourceWrapper
2023-05-12 19:11:14	672 [main] INFO [EncryptablePropertySourceConverter] [RRN="] - [STAN="] - Converting PropertySource systemEnvironment [org.springframework.boot.env.SystemEnvironmentPropertySourceEnvironmentPostProcessor$OriginAwareSystemEnvironmentPropertySource] to EncryptableSystemEnvironmentPropertySourceWrapper
2023-05-12 19:11:14	672 [main] INFO [EncryptablePropertySourceConverter] [RRN="] - [STAN="] - Converting PropertySource random [org.springframework.boot.env.RandomValuePropertySource] to EncryptablePropertySourceWrapper
2023-05-12 19:11:14	672 [main] INFO [EncryptablePropertySourceConverter] [RRN="] - [STAN="] - Converting PropertySource applicationConfig: [file:./application.yml] [org.springframework.boot.env.OriginTrackedMapPropertySource] to EncryptableMapPropertySourceWrapper
2023-05-12 19:11:14	841 [main] INFO [DefaultLazyPropertyFilter] [RRN="] - [STAN="] - Property Filter custom Bean not found with name 'encryptablePropertyFilter'. Initializing Default Property Filter
2023-05-12 19:11:15	558 [main] INFO [TomcatWebServer] [RRN="] - [STAN="] - Tomcat initialized with port(s): 9090 (http)
2023-05-12 19:11:15	567 [main] INFO [Http11NioProtocol] [RRN="] - [STAN="] - Initializing ProtocolHandler ["http-nio-9090"]
2023-05-12 19:11:15	567 [main] INFO [StandardService] [RRN="] - [STAN="] - Starting service [Tomcat]
2023-05-12 19:11:15	567 [main] INFO [StandardEngine] [RRN="] - [STAN="] - Starting Servlet engine: [Apache Tomcat/9.0.36]
2023-05-12 19:11:15	663 [main] INFO [[/]] [RRN="] - [STAN="] - Initializing Spring embedded WebApplicationContext
2023-05-12 19:11:15	663 [main] INFO [ServletWebServerApplicationContext] [RRN="] - [STAN="] - Root WebApplicationContext: initialization completed in 2368 ms
2023-05-12 19:11:15	671 [main] INFO [DefaultLazyPropertyResolver] [RRN="] - [STAN="] - Property Resolver custom Bean not found with name 'encryptablePropertyResolver'. Initializing Default Property Resolver
2023-05-12 19:11:15	676 [main] INFO [DefaultLazyPropertyDetector] [RRN="] - [STAN="] - Property Detector custom Bean not found with name 'encryptablePropertyDetector'. Initializing Default Property Detector
2023-05-12 19:11:15	802 [main] DEBUG [HikariConfig] [RRN="] - [STAN="] - Driver class com.mysql.cj.jdbc.Driver found in Thread context class loader sun.misc.Launcher$AppClassLoader@73d16e93
2023-05-12 19:11:15	888 [main] INFO [ThreadPoolTaskExecutor] [RRN="] - [STAN="] - Initializing ExecutorService 'applicationTaskExecutor'
2023-05-12 19:11:15	945 [task-1] INFO [LogHelper] [RRN="] - [STAN="] - HHH000204: Processing PersistenceUnitInfo [name: default]
2023-05-12 19:11:15	981 [main] WARN [JpaBaseConfiguration$JpaWebConfiguration] [RRN="] - [STAN="] - spring.jpa.open-in-view is enabled by default. Therefore	database queries may be performed during view rendering. Explicitly configure spring.jpa.open-in-view to disable this warning
2023-05-12 19:11:16	024 [task-1] INFO [Version] [RRN="] - [STAN="] - HHH000412: Hibernate ORM core version 5.4.17.Final
2023-05-12 19:11:16	222 [task-1] INFO [Version] [RRN="] - [STAN="] - HCANN000001: Hibernate Commons Annotations {5.1.0.Final}
2023-05-12 19:11:16	372 [task-1] DEBUG [HikariConfig] [RRN="] - [STAN="] - HikariPool-1 - configuration:
2023-05-12 19:11:16	375 [task-1] DEBUG [HikariConfig] [RRN="] - [STAN="] - allowPoolSuspension.............false
2023-05-12 19:11:16	375 [task-1] DEBUG [HikariConfig] [RRN="] - [STAN="] - autoCommit......................true
2023-05-12 19:11:16	375 [task-1] DEBUG [HikariConfig] [RRN="] - [STAN="] - catalog.........................none
2023-05-12 19:11:16	375 [task-1] DEBUG [HikariConfig] [RRN="] - [STAN="] - connectionInitSql...............none
2023-05-12 19:11:16	375 [task-1] DEBUG [HikariConfig] [RRN="] - [STAN="] - connectionTestQuery.............none
2023-05-12 19:11:16	375 [task-1] DEBUG [HikariConfig] [RRN="] - [STAN="] - connectionTimeout...............30000
2023-05-12 19:11:16	375 [task-1] DEBUG [HikariConfig] [RRN="] - [STAN="] - dataSource......................none
2023-05-12 19:11:16	375 [task-1] DEBUG [HikariConfig] [RRN="] - [STAN="] - dataSourceClassName.............none
2023-05-12 19:11:16	375 [task-1] DEBUG [HikariConfig] [RRN="] - [STAN="] - dataSourceJNDI..................none
2023-05-12 19:11:16	376 [task-1] DEBUG [HikariConfig] [RRN="] - [STAN="] - dataSourceProperties............{password=<masked>}
2023-05-12 19:11:16	376 [task-1] DEBUG [HikariConfig] [RRN="] - [STAN="] - driverClassName................."com.mysql.cj.jdbc.Driver"
2023-05-12 19:11:16	376 [task-1] DEBUG [HikariConfig] [RRN="] - [STAN="] - exceptionOverrideClassName......none
2023-05-12 19:11:16	376 [task-1] DEBUG [HikariConfig] [RRN="] - [STAN="] - healthCheckProperties...........{}
2023-05-12 19:11:16	376 [task-1] DEBUG [HikariConfig] [RRN="] - [STAN="] - healthCheckRegistry.............none
2023-05-12 19:11:16	377 [task-1] DEBUG [HikariConfig] [RRN="] - [STAN="] - idleTimeout.....................600000
2023-05-12 19:11:16	377 [task-1] DEBUG [HikariConfig] [RRN="] - [STAN="] - initializationFailTimeout.......1
2023-05-12 19:11:16	377 [task-1] DEBUG [HikariConfig] [RRN="] - [STAN="] - isolateInternalQueries..........false
2023-05-12 19:11:16	377 [task-1] DEBUG [HikariConfig] [RRN="] - [STAN="] - jdbcUrl.........................jdbc:mysql://localhost:3306/test
2023-05-12 19:11:16	377 [task-1] DEBUG [HikariConfig] [RRN="] - [STAN="] - leakDetectionThreshold..........0
2023-05-12 19:11:16	377 [task-1] DEBUG [HikariConfig] [RRN="] - [STAN="] - maxLifetime.....................1800000
2023-05-12 19:11:16	377 [task-1] DEBUG [HikariConfig] [RRN="] - [STAN="] - maximumPoolSize.................10
2023-05-12 19:11:16	377 [task-1] DEBUG [HikariConfig] [RRN="] - [STAN="] - metricRegistry..................none
2023-05-12 19:11:16	377 [task-1] DEBUG [HikariConfig] [RRN="] - [STAN="] - metricsTrackerFactory...........none
2023-05-12 19:11:16	377 [task-1] DEBUG [HikariConfig] [RRN="] - [STAN="] - minimumIdle.....................10
2023-05-12 19:11:16	377 [task-1] DEBUG [HikariConfig] [RRN="] - [STAN="] - password........................<masked>
2023-05-12 19:11:16	377 [task-1] DEBUG [HikariConfig] [RRN="] - [STAN="] - poolName........................"HikariPool-1"
2023-05-12 19:11:16	378 [task-1] DEBUG [HikariConfig] [RRN="] - [STAN="] - readOnly........................false
2023-05-12 19:11:16	378 [task-1] DEBUG [HikariConfig] [RRN="] - [STAN="] - registerMbeans..................false
2023-05-12 19:11:16	378 [task-1] DEBUG [HikariConfig] [RRN="] - [STAN="] - scheduledExecutor...............none
2023-05-12 19:11:16	378 [task-1] DEBUG [HikariConfig] [RRN="] - [STAN="] - schema..........................none
2023-05-12 19:11:16	378 [task-1] DEBUG [HikariConfig] [RRN="] - [STAN="] - threadFactory...................internal
2023-05-12 19:11:16	378 [task-1] DEBUG [HikariConfig] [RRN="] - [STAN="] - transactionIsolation............default
2023-05-12 19:11:16	378 [task-1] DEBUG [HikariConfig] [RRN="] - [STAN="] - username........................"root"
2023-05-12 19:11:16	378 [task-1] DEBUG [HikariConfig] [RRN="] - [STAN="] - validationTimeout...............5000
2023-05-12 19:11:16	378 [task-1] INFO [HikariDataSource] [RRN="] - [STAN="] - HikariPool-1 - Starting...
2023-05-12 19:11:16	582 [main] INFO [DefaultSecurityFilterChain] [RRN="] - [STAN="] - Creating filter chain: Ant [pattern='/v2/api-docs']	[]
2023-05-12 19:11:16	582 [main] INFO [DefaultSecurityFilterChain] [RRN="] - [STAN="] - Creating filter chain: Ant [pattern='/configuration/ui']	[]
2023-05-12 19:11:16	583 [main] INFO [DefaultSecurityFilterChain] [RRN="] - [STAN="] - Creating filter chain: Ant [pattern='/swagger-resources/**']	[]
2023-05-12 19:11:16	583 [main] INFO [DefaultSecurityFilterChain] [RRN="] - [STAN="] - Creating filter chain: Ant [pattern='/configuration/**']	[]
2023-05-12 19:11:16	583 [main] INFO [DefaultSecurityFilterChain] [RRN="] - [STAN="] - Creating filter chain: Ant [pattern='/swagger-ui.html']	[]
2023-05-12 19:11:16	583 [main] INFO [DefaultSecurityFilterChain] [RRN="] - [STAN="] - Creating filter chain: Ant [pattern='/webjars/**']	[]
2023-05-12 19:11:16	666 [main] INFO [PropertySourcedRequestMappingHandlerMapping] [RRN="] - [STAN="] - Mapped URL path [/v2/api-docs] onto method [springfox.documentation.swagger2.web.Swagger2Controller#getDocumentation(String	HttpServletRequest)]
2023-05-12 19:11:16	703 [task-1] DEBUG [HikariPool] [RRN="] - [STAN="] - HikariPool-1 - Added connection com.mysql.cj.jdbc.ConnectionImpl@56066755
2023-05-12 19:11:16	705 [task-1] INFO [HikariDataSource] [RRN="] - [STAN="] - HikariPool-1 - Start completed.
2023-05-12 19:11:16	727 [task-1] INFO [Dialect] [RRN="] - [STAN="] - HHH000400: Using dialect: org.hibernate.dialect.MySQL8Dialect
2023-05-12 19:11:16	779 [main] INFO [DefaultSecurityFilterChain] [RRN="] - [STAN="] - Creating filter chain: any request	[org.springframework.security.web.context.request.async.WebAsyncManagerIntegrationFilter@286855ea	org.springframework.security.web.context.SecurityContextPersistenceFilter@25c2a9e3	org.springframework.security.web.header.HeaderWriterFilter@707ca986	org.springframework.web.filter.CorsFilter@64aeaf29	org.springframework.security.web.authentication.logout.LogoutFilter@4da1f38a	com.zeroinfinity.federatedserver.config.JwtRequestFilter@4e49ce2b	org.springframework.security.web.savedrequest.RequestCacheAwareFilter@60f21960	org.springframework.security.web.servletapi.SecurityContextHolderAwareRequestFilter@79476a4e	org.springframework.security.web.authentication.AnonymousAuthenticationFilter@1e3df614	org.springframework.security.web.session.SessionManagementFilter@5e26f1ed	org.springframework.security.web.access.ExceptionTranslationFilter@236eccd1	org.springframework.security.web.access.intercept.FilterSecurityInterceptor@b791a81]
2023-05-12 19:11:16	807 [HikariPool-1 housekeeper] DEBUG [HikariPool] [RRN="] - [STAN="] - HikariPool-1 - Pool stats (total=1	active=0	idle=1	waiting=0)
2023-05-12 19:11:16	812 [HikariPool-1 connection adder] DEBUG [HikariPool] [RRN="] - [STAN="] - HikariPool-1 - Added connection com.mysql.cj.jdbc.ConnectionImpl@22d48edb
2023-05-12 19:11:16	815 [HikariPool-1 connection adder] DEBUG [HikariPool] [RRN="] - [STAN="] - HikariPool-1 - Added connection com.mysql.cj.jdbc.ConnectionImpl@63e984e0
2023-05-12 19:11:16	819 [HikariPool-1 connection adder] DEBUG [HikariPool] [RRN="] - [STAN="] - HikariPool-1 - Added connection com.mysql.cj.jdbc.ConnectionImpl@52c06188
2023-05-12 19:11:16	823 [HikariPool-1 connection adder] DEBUG [HikariPool] [RRN="] - [STAN="] - HikariPool-1 - Added connection com.mysql.cj.jdbc.ConnectionImpl@3c67baf
2023-05-12 19:11:16	826 [HikariPool-1 connection adder] DEBUG [HikariPool] [RRN="] - [STAN="] - HikariPool-1 - Added connection com.mysql.cj.jdbc.ConnectionImpl@22b3d7c5
2023-05-12 19:11:16	830 [HikariPool-1 connection adder] DEBUG [HikariPool] [RRN="] - [STAN="] - HikariPool-1 - Added connection com.mysql.cj.jdbc.ConnectionImpl@78884c8
2023-05-12 19:11:16	834 [HikariPool-1 connection adder] DEBUG [HikariPool] [RRN="] - [STAN="] - HikariPool-1 - Added connection com.mysql.cj.jdbc.ConnectionImpl@12e9fe6a
2023-05-12 19:11:16	837 [HikariPool-1 connection adder] DEBUG [HikariPool] [RRN="] - [STAN="] - HikariPool-1 - Added connection com.mysql.cj.jdbc.ConnectionImpl@7314a851
2023-05-12 19:11:16	841 [HikariPool-1 connection adder] DEBUG [HikariPool] [RRN="] - [STAN="] - HikariPool-1 - Added connection com.mysql.cj.jdbc.ConnectionImpl@3f552dd7
2023-05-12 19:11:16	842 [HikariPool-1 connection adder] DEBUG [HikariPool] [RRN="] - [STAN="] - HikariPool-1 - After adding stats (total=10	active=0	idle=10	waiting=0)
2023-05-12 19:11:17	073 [main] INFO [Http11NioProtocol] [RRN="] - [STAN="] - Starting ProtocolHandler ["http-nio-9090"]
2023-05-12 19:11:17	108 [main] INFO [TomcatWebServer] [RRN="] - [STAN="] - Tomcat started on port(s): 9090 (http) with context path ''
2023-05-12 19:11:17	109 [main] INFO [DocumentationPluginsBootstrapper] [RRN="] - [STAN="] - Context refreshed
2023-05-12 19:11:17	142 [main] INFO [DocumentationPluginsBootstrapper] [RRN="] - [STAN="] - Found 1 custom documentation plugin(s)
2023-05-12 19:11:17	225 [main] INFO [ApiListingReferenceScanner] [RRN="] - [STAN="] - Scanning for api listing references
2023-05-12 19:11:17	586 [main] INFO [DeferredRepositoryInitializationListener] [RRN="] - [STAN="] - Triggering deferred initialization of Spring Data repositories…
2023-05-12 19:11:18	008 [task-1] INFO [JtaPlatformInitiator] [RRN="] - [STAN="] - HHH000490: Using JtaPlatform implementation: [org.hibernate.engine.transaction.jta.platform.internal.NoJtaPlatform]
2023-05-12 19:11:18	017 [task-1] INFO [LocalContainerEntityManagerFactoryBean] [RRN="] - [STAN="] - Initialized JPA EntityManagerFactory for persistence unit 'default'
2023-05-12 19:11:18	414 [main] INFO [DeferredRepositoryInitializationListener] [RRN="] - [STAN="] - Spring Data repositories initialized!
2023-05-12 19:11:18	424 [main] INFO [FederatedServerApplication] [RRN="] - [STAN="] - Started FederatedServerApplication in 5.702 seconds (JVM running for 6.087)
2023-05-12 19:11:36	127 [http-nio-9090-exec-1] INFO [[/]] [RRN="] - [STAN="] - Initializing Spring DispatcherServlet 'dispatcherServlet'
2023-05-12 19:11:36	127 [http-nio-9090-exec-1] INFO [DispatcherServlet] [RRN="] - [STAN="] - Initializing Servlet 'dispatcherServlet'
2023-05-12 19:11:36	135 [http-nio-9090-exec-1] INFO [DispatcherServlet] [RRN="] - [STAN="] - Completed initialization in 8 ms
2023-05-12 19:11:36	614 [http-nio-9090-exec-1] INFO [ServiceController] [RRN="] - [STAN="] - Request received to update model version @ V1
2023-05-12 19:11:36	614 [http-nio-9090-exec-1] INFO [RestServerServiceImpl] [RRN="] - [STAN="] - Incoming request to update the model version.
2023-05-12 19:11:36	870 [http-nio-9090-exec-1] INFO [RestServerServiceImpl] [RRN="] - [STAN="] - Active model version found. Changing the status from Active to InActive
2023-05-12 19:11:37	031 [http-nio-9090-exec-1] INFO [RestServerServiceImpl] [RRN="] - [STAN="] - New Active version activated: version3
2023-05-12 19:11:37	031 [http-nio-9090-exec-1] INFO [UnirestUtil] [RRN="] - [STAN="] - POST: params: [admin@123]
2023-05-12 19:11:37	310 [http-nio-9090-exec-1] INFO [RestServerServiceImpl] [RRN="] - [STAN="] - client1 - token: eyJhbGciOiJIUzUxMiJ9.eyJzdWIiOiJjbGllbnQxfHplcm9pbmZpbml0eSIsImV4cCI6MTY4Mzk4NzA5NywiaWF0IjoxNjgzOTAwNjk3fQ.WHP5m6IjoYRuXHDw0zecoxkrDs1ykQtCIURd8eUGjyACJwYKRkLXkVtZny_ZcHacpMHWNe60QUDJKLFdt48Tag - expiry: 1683987097
2023-05-12 19:11:37	311 [http-nio-9090-exec-1] INFO [RestServerServiceImpl] [RRN="] - [STAN="] - client2 - token: eyJhbGciOiJIUzUxMiJ9.eyJzdWIiOiJjbGllbnQyfHplcm9pbmZpbml0eSIsImV4cCI6MTY4Mzk4NzA5NywiaWF0IjoxNjgzOTAwNjk3fQ.QIcVgccaXcgvf0ix2OWNu2Q4eNPoA4zJDx0BE79J7dX8lHhEHIv5CtZyukxC-6mLojFhtMi2q1R7tF1sr83C6Q - expiry: 1683987097
2023-05-12 19:11:37	311 [http-nio-9090-exec-1] INFO [RestServerServiceImpl] [RRN="] - [STAN="] - client3 - token: eyJhbGciOiJIUzUxMiJ9.eyJzdWIiOiJjbGllbnQzfHplcm9pbmZpbml0eSIsImV4cCI6MTY4Mzk4NzA5NywiaWF0IjoxNjgzOTAwNjk3fQ.40kwy0M5aejlFOlBYfMfLdNvPH1P5kAJGmKglLytXma_hJXrsVg-hOv-oEZOcvIqVw74NQPka8DcklmuQjhV2g - expiry: 1683987097
2023-05-12 19:11:37	311 [http-nio-9090-exec-1] INFO [UnirestUtil] [RRN="] - [STAN="] - GET: params: [eyJhbGciOiJIUzUxMiJ9.eyJzdWIiOiJjbGllbnQxfHplcm9pbmZpbml0eSIsImV4cCI6MTY4Mzk4NzA5NywiaWF0IjoxNjgzOTAwNjk3fQ.WHP5m6IjoYRuXHDw0zecoxkrDs1ykQtCIURd8eUGjyACJwYKRkLXkVtZny_ZcHacpMHWNe60QUDJKLFdt48Tag	eyJhbGciOiJIUzUxMiJ9.eyJzdWIiOiJjbGllbnQyfHplcm9pbmZpbml0eSIsImV4cCI6MTY4Mzk4NzA5NywiaWF0IjoxNjgzOTAwNjk3fQ.QIcVgccaXcgvf0ix2OWNu2Q4eNPoA4zJDx0BE79J7dX8lHhEHIv5CtZyukxC-6mLojFhtMi2q1R7tF1sr83C6Q	eyJhbGciOiJIUzUxMiJ9.eyJzdWIiOiJjbGllbnQzfHplcm9pbmZpbml0eSIsImV4cCI6MTY4Mzk4NzA5NywiaWF0IjoxNjgzOTAwNjk3fQ.40kwy0M5aejlFOlBYfMfLdNvPH1P5kAJGmKglLytXma_hJXrsVg-hOv-oEZOcvIqVw74NQPka8DcklmuQjhV2g]
2023-05-12 19:11:37	841 [http-nio-9090-exec-1] INFO [RestServerServiceImpl] [RRN="] - [STAN="] - All client model version upgraded to version3 successfully.
2023-05-12 19:11:46	821 [HikariPool-1 housekeeper] DEBUG [HikariPool] [RRN="] - [STAN="] - HikariPool-1 - Pool stats (total=10	active=0	idle=10	waiting=0)
2023-05-12 19:11:46	821 [HikariPool-1 housekeeper] DEBUG [HikariPool] [RRN="] - [STAN="] - HikariPool-1 - Fill pool skipped	pool is at sufficient level.
2023-05-12 19:12:16	831 [HikariPool-1 housekeeper] DEBUG [HikariPool] [RRN="] - [STAN="] - HikariPool-1 - Pool stats (total=10	active=0	idle=10	waiting=0)
2023-05-12 19:12:16	831 [HikariPool-1 housekeeper] DEBUG [HikariPool] [RRN="] - [STAN="] - HikariPool-1 - Fill pool skipped	pool is at sufficient level.
2023-05-12 19:12:25	213 [http-nio-9090-exec-2] INFO [ServiceController] [RRN="] - [STAN="] - Request received to update model version @ V1
2023-05-12 19:12:25	213 [http-nio-9090-exec-2] INFO [RestServerServiceImpl] [RRN="] - [STAN="] - Incoming request to update the model version.
2023-05-12 19:12:25	216 [http-nio-9090-exec-2] INFO [RestServerServiceImpl] [RRN="] - [STAN="] - Active model version found. Changing the status from Active to InActive
2023-05-12 19:12:25	511 [http-nio-9090-exec-2] INFO [RestServerServiceImpl] [RRN="] - [STAN="] - New Active version activated: version5
2023-05-12 19:12:25	511 [http-nio-9090-exec-2] INFO [UnirestUtil] [RRN="] - [STAN="] - POST: params: [admin@123]
2023-05-12 19:12:25	595 [http-nio-9090-exec-2] INFO [RestServerServiceImpl] [RRN="] - [STAN="] - client1 - token: eyJhbGciOiJIUzUxMiJ9.eyJzdWIiOiJjbGllbnQxfHplcm9pbmZpbml0eSIsImV4cCI6MTY4Mzk4NzE0NSwiaWF0IjoxNjgzOTAwNzQ1fQ.9S-itmju3udJ7tswKEYazM26RRozPnxIRZ79Ff9Wxlr-dPdwljMGVN4AITzN99yYufESE5q5_fsIuQzHvH1NSA - expiry: 1683987145
2023-05-12 19:12:25	595 [http-nio-9090-exec-2] INFO [RestServerServiceImpl] [RRN="] - [STAN="] - client2 - token: eyJhbGciOiJIUzUxMiJ9.eyJzdWIiOiJjbGllbnQyfHplcm9pbmZpbml0eSIsImV4cCI6MTY4Mzk4NzE0NSwiaWF0IjoxNjgzOTAwNzQ1fQ.YrfEevraeglb_UeSD9ZiimJ7NWC50vuACJ1MqU98qZyWwFvjttYMBoJDtZejK0J55FTWkCv8uKIOSq7T9c18uw - expiry: 1683987145
2023-05-12 19:12:25	595 [http-nio-9090-exec-2] INFO [RestServerServiceImpl] [RRN="] - [STAN="] - client3 - token: eyJhbGciOiJIUzUxMiJ9.eyJzdWIiOiJjbGllbnQzfHplcm9pbmZpbml0eSIsImV4cCI6MTY4Mzk4NzE0NSwiaWF0IjoxNjgzOTAwNzQ1fQ.N9B5glYLhE4GnMWzwuwzowVcyUNBNjNQK4_FyUwGix-xer60NSihWav-g36Q1XB7HhfytZv1T-0LembhBVrgVg - expiry: 1683987145
2023-05-12 19:12:25	595 [http-nio-9090-exec-2] INFO [UnirestUtil] [RRN="] - [STAN="] - GET: params: [eyJhbGciOiJIUzUxMiJ9.eyJzdWIiOiJjbGllbnQxfHplcm9pbmZpbml0eSIsImV4cCI6MTY4Mzk4NzE0NSwiaWF0IjoxNjgzOTAwNzQ1fQ.9S-itmju3udJ7tswKEYazM26RRozPnxIRZ79Ff9Wxlr-dPdwljMGVN4AITzN99yYufESE5q5_fsIuQzHvH1NSA	eyJhbGciOiJIUzUxMiJ9.eyJzdWIiOiJjbGllbnQyfHplcm9pbmZpbml0eSIsImV4cCI6MTY4Mzk4NzE0NSwiaWF0IjoxNjgzOTAwNzQ1fQ.YrfEevraeglb_UeSD9ZiimJ7NWC50vuACJ1MqU98qZyWwFvjttYMBoJDtZejK0J55FTWkCv8uKIOSq7T9c18uw	eyJhbGciOiJIUzUxMiJ9.eyJzdWIiOiJjbGllbnQzfHplcm9pbmZpbml0eSIsImV4cCI6MTY4Mzk4NzE0NSwiaWF0IjoxNjgzOTAwNzQ1fQ.N9B5glYLhE4GnMWzwuwzowVcyUNBNjNQK4_FyUwGix-xer60NSihWav-g36Q1XB7HhfytZv1T-0LembhBVrgVg]
2023-05-12 19:12:25	899 [http-nio-9090-exec-2] INFO [RestServerServiceImpl] [RRN="] - [STAN="] - All client model version upgraded to version5 successfully.
2023-05-12 19:12:46	846 [HikariPool-1 housekeeper] DEBUG [HikariPool] [RRN="] - [STAN="] - HikariPool-1 - Pool stats (total=10	active=0	idle=10	waiting=0)
2023-05-12 19:12:46	847 [HikariPool-1 housekeeper] DEBUG [HikariPool] [RRN="] - [STAN="] - HikariPool-1 - Fill pool skipped	pool is at sufficient level.
2023-05-12 19:13:16	849 [HikariPool-1 housekeeper] DEBUG [HikariPool] [RRN="] - [STAN="] - HikariPool-1 - Pool stats (total=10	active=0	idle=10	waiting=0)
2023-05-12 19:13:16	849 [HikariPool-1 housekeeper] DEBUG [HikariPool] [RRN="] - [STAN="] - HikariPool-1 - Fill pool skipped	pool is at sufficient level.
2023-05-12 19:13:46	862 [HikariPool-1 housekeeper] DEBUG [HikariPool] [RRN="] - [STAN="] - HikariPool-1 - Pool stats (total=10	active=0	idle=10	waiting=0)
2023-05-12 19:13:46	863 [HikariPool-1 housekeeper] DEBUG [HikariPool] [RRN="] - [STAN="] - HikariPool-1 - Fill pool skipped	pool is at sufficient level.
2023-05-12 19:14:16	877 [HikariPool-1 housekeeper] DEBUG [HikariPool] [RRN="] - [STAN="] - HikariPool-1 - Pool stats (total=10	active=0	idle=10	waiting=0)
2023-05-12 19:14:16	877 [HikariPool-1 housekeeper] DEBUG [HikariPool] [RRN="] - [STAN="] - HikariPool-1 - Fill pool skipped	pool is at sufficient level.
2023-05-12 19:14:46	887 [HikariPool-1 housekeeper] DEBUG [HikariPool] [RRN="] - [STAN="] - HikariPool-1 - Pool stats (total=10	active=0	idle=10	waiting=0)
2023-05-12 19:14:46	887 [HikariPool-1 housekeeper] DEBUG [HikariPool] [RRN="] - [STAN="] - HikariPool-1 - Fill pool skipped	pool is at sufficient level.
2023-05-12 19:15:16	893 [HikariPool-1 housekeeper] DEBUG [HikariPool] [RRN="] - [STAN="] - HikariPool-1 - Pool stats (total=10	active=0	idle=10	waiting=0)
2023-05-12 19:15:16	893 [HikariPool-1 housekeeper] DEBUG [HikariPool] [RRN="] - [STAN="] - HikariPool-1 - Fill pool skipped	pool is at sufficient level.
2023-05-12 19:15:46	900 [HikariPool-1 housekeeper] DEBUG [HikariPool] [RRN="] - [STAN="] - HikariPool-1 - Pool stats (total=10	active=0	idle=10	waiting=0)
2023-05-12 19:15:46	900 [HikariPool-1 housekeeper] DEBUG [HikariPool] [RRN="] - [STAN="] - HikariPool-1 - Fill pool skipped	pool is at sufficient level.
2023-05-12 19:16:16	907 [HikariPool-1 housekeeper] DEBUG [HikariPool] [RRN="] - [STAN="] - HikariPool-1 - Pool stats (total=10	active=0	idle=10	waiting=0)
2023-05-12 19:16:16	907 [HikariPool-1 housekeeper] DEBUG [HikariPool] [RRN="] - [STAN="] - HikariPool-1 - Fill pool skipped	pool is at sufficient level.
2023-05-12 19:16:22	239 [http-nio-9090-exec-4] INFO [ServiceController] [RRN="] - [STAN="] - Request received to pull and sync machine learning model from clients @ V1
2023-05-12 19:16:22	239 [http-nio-9090-exec-4] INFO [RestServerServiceImpl] [RRN="] - [STAN="] - Incoming request to pull models from clients.
2023-05-12 19:16:22	243 [http-nio-9090-exec-4] INFO [UnirestUtil] [RRN="] - [STAN="] - POST: params: [admin@123]
2023-05-12 19:16:22	341 [http-nio-9090-exec-4] INFO [RestServerServiceImpl] [RRN="] - [STAN="] - client1 - token: eyJhbGciOiJIUzUxMiJ9.eyJzdWIiOiJjbGllbnQxfHplcm9pbmZpbml0eSIsImV4cCI6MTY4Mzk4NzM4MiwiaWF0IjoxNjgzOTAwOTgyfQ.eoAB8BI29neRX0MJujh5E8Loz1KS-Ad1lk1dkBXwMmeQZnTIb_Hv2R5kT877uMp4MEEZ9epEaeR11OqF2iiRJA - expiry: 1683987382
2023-05-12 19:16:22	341 [http-nio-9090-exec-4] INFO [RestServerServiceImpl] [RRN="] - [STAN="] - client2 - token: eyJhbGciOiJIUzUxMiJ9.eyJzdWIiOiJjbGllbnQyfHplcm9pbmZpbml0eSIsImV4cCI6MTY4Mzk4NzM4MiwiaWF0IjoxNjgzOTAwOTgyfQ.sCbF01zYt4J5VhaLZ2ABfAKFckn2QicqugWqZEmesEYCuXWDhZzhxT9M0cnxRdjEgTF602EBEsyPQQkkUCxvrw - expiry: 1683987382
2023-05-12 19:16:22	342 [http-nio-9090-exec-4] INFO [RestServerServiceImpl] [RRN="] - [STAN="] - client3 - token: eyJhbGciOiJIUzUxMiJ9.eyJzdWIiOiJjbGllbnQzfHplcm9pbmZpbml0eSIsImV4cCI6MTY4Mzk4NzM4MiwiaWF0IjoxNjgzOTAwOTgyfQ.s7MVBU0rLlKVnod_fz2UAj9_QOPGHv3eQ264HLBRwsb121JjMw2jc4XN9UTyAkCQTvffP_4phdsrC_ZH-YV7AQ - expiry: 1683987382
2023-05-12 19:16:22	342 [http-nio-9090-exec-4] INFO [UnirestUtil] [RRN="] - [STAN="] - GET: params: [eyJhbGciOiJIUzUxMiJ9.eyJzdWIiOiJjbGllbnQxfHplcm9pbmZpbml0eSIsImV4cCI6MTY4Mzk4NzM4MiwiaWF0IjoxNjgzOTAwOTgyfQ.eoAB8BI29neRX0MJujh5E8Loz1KS-Ad1lk1dkBXwMmeQZnTIb_Hv2R5kT877uMp4MEEZ9epEaeR11OqF2iiRJA	eyJhbGciOiJIUzUxMiJ9.eyJzdWIiOiJjbGllbnQyfHplcm9pbmZpbml0eSIsImV4cCI6MTY4Mzk4NzM4MiwiaWF0IjoxNjgzOTAwOTgyfQ.sCbF01zYt4J5VhaLZ2ABfAKFckn2QicqugWqZEmesEYCuXWDhZzhxT9M0cnxRdjEgTF602EBEsyPQQkkUCxvrw	eyJhbGciOiJIUzUxMiJ9.eyJzdWIiOiJjbGllbnQzfHplcm9pbmZpbml0eSIsImV4cCI6MTY4Mzk4NzM4MiwiaWF0IjoxNjgzOTAwOTgyfQ.s7MVBU0rLlKVnod_fz2UAj9_QOPGHv3eQ264HLBRwsb121JjMw2jc4XN9UTyAkCQTvffP_4phdsrC_ZH-YV7AQ]
2023-05-12 19:16:22	478 [http-nio-9090-exec-4] ERROR [ServiceController] [RRN="] - [STAN="] - exception - method: syncModel -> {}
com.google.gson.JsonSyntaxException: com.google.gson.stream.MalformedJsonException: Use JsonReader.setLenient(true) to accept malformed JSON at line 1 column 12 path $
at com.google.gson.JsonParser.parseReader(JsonParser.java:66)
at com.google.gson.JsonParser.parseString(JsonParser.java:47)
at com.zeroinfinity.federatedserver.service.impl.RestServerServiceImpl.pullAndSyncModel(RestServerServiceImpl.java:136)
at com.zeroinfinity.federatedserver.controller.ServiceController.syncModel(ServiceController.java:113)
at sun.reflect.NativeMethodAccessorImpl.invoke0(Native Method)
at sun.reflect.NativeMethodAccessorImpl.invoke(NativeMethodAccessorImpl.java:62)
at sun.reflect.DelegatingMethodAccessorImpl.invoke(DelegatingMethodAccessorImpl.java:43)
at java.lang.reflect.Method.invoke(Method.java:498)
at org.springframework.web.method.support.InvocableHandlerMethod.doInvoke(InvocableHandlerMethod.java:190)
at org.springframework.web.method.support.InvocableHandlerMethod.invokeForRequest(InvocableHandlerMethod.java:138)
at org.springframework.web.servlet.mvc.method.annotation.ServletInvocableHandlerMethod.invokeAndHandle(ServletInvocableHandlerMethod.java:105)
at org.springframework.web.servlet.mvc.method.annotation.RequestMappingHandlerAdapter.invokeHandlerMethod(RequestMappingHandlerAdapter.java:879)
at org.springframework.web.servlet.mvc.method.annotation.RequestMappingHandlerAdapter.handleInternal(RequestMappingHandlerAdapter.java:793)
at org.springframework.web.servlet.mvc.method.AbstractHandlerMethodAdapter.handle(AbstractHandlerMethodAdapter.java:87)
at org.springframework.web.servlet.DispatcherServlet.doDispatch(DispatcherServlet.java:1040)
at org.springframework.web.servlet.DispatcherServlet.doService(DispatcherServlet.java:943)
at org.springframework.web.servlet.FrameworkServlet.processRequest(FrameworkServlet.java:1006)
at org.springframework.web.servlet.FrameworkServlet.doGet(FrameworkServlet.java:898)
at javax.servlet.http.HttpServlet.service(HttpServlet.java:634)
at org.springframework.web.servlet.FrameworkServlet.service(FrameworkServlet.java:883)
at javax.servlet.http.HttpServlet.service(HttpServlet.java:741)
at org.apache.catalina.core.ApplicationFilterChain.internalDoFilter(ApplicationFilterChain.java:231)
at org.apache.catalina.core.ApplicationFilterChain.doFilter(ApplicationFilterChain.java:166)
at org.apache.tomcat.websocket.server.WsFilter.doFilter(WsFilter.java:53)
at org.apache.catalina.core.ApplicationFilterChain.internalDoFilter(ApplicationFilterChain.java:193)
at org.apache.catalina.core.ApplicationFilterChain.doFilter(ApplicationFilterChain.java:166)
at com.zeroinfinity.federatedserver.config.JwtRequestFilter.doFilter(JwtRequestFilter.java:103)
at org.apache.catalina.core.ApplicationFilterChain.internalDoFilter(ApplicationFilterChain.java:193)
at org.apache.catalina.core.ApplicationFilterChain.doFilter(ApplicationFilterChain.java:166)
at org.springframework.security.web.FilterChainProxy$VirtualFilterChain.doFilter(FilterChainProxy.java:320)
at org.springframework.security.web.access.intercept.FilterSecurityInterceptor.invoke(FilterSecurityInterceptor.java:126)
at org.springframework.security.web.access.intercept.FilterSecurityInterceptor.doFilter(FilterSecurityInterceptor.java:90)
at org.springframework.security.web.FilterChainProxy$VirtualFilterChain.doFilter(FilterChainProxy.java:334)
at org.springframework.security.web.access.ExceptionTranslationFilter.doFilter(ExceptionTranslationFilter.java:118)
at org.springframework.security.web.FilterChainProxy$VirtualFilterChain.doFilter(FilterChainProxy.java:334)
at org.springframework.security.web.session.SessionManagementFilter.doFilter(SessionManagementFilter.java:137)
at org.springframework.security.web.FilterChainProxy$VirtualFilterChain.doFilter(FilterChainProxy.java:334)
at org.springframework.security.web.authentication.AnonymousAuthenticationFilter.doFilter(AnonymousAuthenticationFilter.java:111)
at org.springframework.security.web.FilterChainProxy$VirtualFilterChain.doFilter(FilterChainProxy.java:334)
at org.springframework.security.web.servletapi.SecurityContextHolderAwareRequestFilter.doFilter(SecurityContextHolderAwareRequestFilter.java:158)
at org.springframework.security.web.FilterChainProxy$VirtualFilterChain.doFilter(FilterChainProxy.java:334)
at org.springframework.security.web.savedrequest.RequestCacheAwareFilter.doFilter(RequestCacheAwareFilter.java:63)
at org.springframework.security.web.FilterChainProxy$VirtualFilterChain.doFilter(FilterChainProxy.java:334)
at com.zeroinfinity.federatedserver.config.JwtRequestFilter.doFilter(JwtRequestFilter.java:103)
at org.springframework.security.web.FilterChainProxy$VirtualFilterChain.doFilter(FilterChainProxy.java:334)
at org.springframework.security.web.authentication.logout.LogoutFilter.doFilter(LogoutFilter.java:116)
at org.springframework.security.web.FilterChainProxy$VirtualFilterChain.doFilter(FilterChainProxy.java:334)
at org.springframework.web.filter.CorsFilter.doFilterInternal(CorsFilter.java:92)
at org.springframework.web.filter.OncePerRequestFilter.doFilter(OncePerRequestFilter.java:119)
at org.springframework.security.web.FilterChainProxy$VirtualFilterChain.doFilter(FilterChainProxy.java:334)
at org.springframework.security.web.header.HeaderWriterFilter.doHeadersAfter(HeaderWriterFilter.java:92)
at org.springframework.security.web.header.HeaderWriterFilter.doFilterInternal(HeaderWriterFilter.java:77)
at org.springframework.web.filter.OncePerRequestFilter.doFilter(OncePerRequestFilter.java:119)
at org.springframework.security.web.FilterChainProxy$VirtualFilterChain.doFilter(FilterChainProxy.java:334)
at org.springframework.security.web.context.SecurityContextPersistenceFilter.doFilter(SecurityContextPersistenceFilter.java:105)
at org.springframework.security.web.FilterChainProxy$VirtualFilterChain.doFilter(FilterChainProxy.java:334)
at org.springframework.security.web.context.request.async.WebAsyncManagerIntegrationFilter.doFilterInternal(WebAsyncManagerIntegrationFilter.java:56)
at org.springframework.web.filter.OncePerRequestFilter.doFilter(OncePerRequestFilter.java:119)
at org.springframework.security.web.FilterChainProxy$VirtualFilterChain.doFilter(FilterChainProxy.java:334)
at org.springframework.security.web.FilterChainProxy.doFilterInternal(FilterChainProxy.java:215)
at org.springframework.security.web.FilterChainProxy.doFilter(FilterChainProxy.java:178)
at org.springframework.web.filter.DelegatingFilterProxy.invokeDelegate(DelegatingFilterProxy.java:358)
at org.springframework.web.filter.DelegatingFilterProxy.doFilter(DelegatingFilterProxy.java:271)
at org.apache.catalina.core.ApplicationFilterChain.internalDoFilter(ApplicationFilterChain.java:193)
at org.apache.catalina.core.ApplicationFilterChain.doFilter(ApplicationFilterChain.java:166)
at org.springframework.web.filter.RequestContextFilter.doFilterInternal(RequestContextFilter.java:100)
at org.springframework.web.filter.OncePerRequestFilter.doFilter(OncePerRequestFilter.java:119)
at org.apache.catalina.core.ApplicationFilterChain.internalDoFilter(ApplicationFilterChain.java:193)
at org.apache.catalina.core.ApplicationFilterChain.doFilter(ApplicationFilterChain.java:166)
at org.springframework.web.filter.FormContentFilter.doFilterInternal(FormContentFilter.java:93)
at org.springframework.web.filter.OncePerRequestFilter.doFilter(OncePerRequestFilter.java:119)
at org.apache.catalina.core.ApplicationFilterChain.internalDoFilter(ApplicationFilterChain.java:193)
at org.apache.catalina.core.ApplicationFilterChain.doFilter(ApplicationFilterChain.java:166)
at org.springframework.web.filter.CharacterEncodingFilter.doFilterInternal(CharacterEncodingFilter.java:201)
at org.springframework.web.filter.OncePerRequestFilter.doFilter(OncePerRequestFilter.java:119)
at org.apache.catalina.core.ApplicationFilterChain.internalDoFilter(ApplicationFilterChain.java:193)
at org.apache.catalina.core.ApplicationFilterChain.doFilter(ApplicationFilterChain.java:166)
at org.apache.catalina.core.StandardWrapperValve.invoke(StandardWrapperValve.java:202)
at org.apache.catalina.core.StandardContextValve.invoke(StandardContextValve.java:96)
at org.apache.catalina.authenticator.AuthenticatorBase.invoke(AuthenticatorBase.java:541)
at org.apache.catalina.core.StandardHostValve.invoke(StandardHostValve.java:139)
at org.apache.catalina.valves.ErrorReportValve.invoke(ErrorReportValve.java:92)
at org.apache.catalina.core.StandardEngineValve.invoke(StandardEngineValve.java:74)
at org.apache.catalina.connector.CoyoteAdapter.service(CoyoteAdapter.java:343)
at org.apache.coyote.http11.Http11Processor.service(Http11Processor.java:373)
at org.apache.coyote.AbstractProcessorLight.process(AbstractProcessorLight.java:65)
at org.apache.coyote.AbstractProtocol$ConnectionHandler.process(AbstractProtocol.java:868)
at org.apache.tomcat.util.net.NioEndpoint$SocketProcessor.doRun(NioEndpoint.java:1590)
at org.apache.tomcat.util.net.SocketProcessorBase.run(SocketProcessorBase.java:49)
at java.util.concurrent.ThreadPoolExecutor.runWorker(ThreadPoolExecutor.java:1149)
at java.util.concurrent.ThreadPoolExecutor$Worker.run(ThreadPoolExecutor.java:624)
at org.apache.tomcat.util.threads.TaskThread$WrappingRunnable.run(TaskThread.java:61)
at java.lang.Thread.run(Thread.java:748)
Caused by: com.google.gson.stream.MalformedJsonException: Use JsonReader.setLenient(true) to accept malformed JSON at line 1 column 12 path $
at com.google.gson.stream.JsonReader.syntaxError(JsonReader.java:1564)
at com.google.gson.stream.JsonReader.checkLenient(JsonReader.java:1405)
at com.google.gson.stream.JsonReader.doPeek(JsonReader.java:543)
at com.google.gson.stream.JsonReader.peek(JsonReader.java:426)
at com.google.gson.JsonParser.parseReader(JsonParser.java:61)
... 92 common frames omitted
2023-05-12 19:16:46	918 [HikariPool-1 housekeeper] DEBUG [HikariPool] [RRN="] - [STAN="] - HikariPool-1 - Pool stats (total=10	active=0	idle=10	waiting=0)
2023-05-12 19:16:46	919 [HikariPool-1 housekeeper] DEBUG [HikariPool] [RRN="] - [STAN="] - HikariPool-1 - Fill pool skipped	pool is at sufficient level.
2023-05-12 20:50:41	538 [main] INFO [FederatedServerApplication] [RRN="] - [STAN="] - Starting FederatedServerApplication on Hasnain-Rabbani with PID 25556 (E:\Workspace\Eclipse\zeroinfinity\thesis\federated-server\federated-server\target\classes started by hp in E:\Workspace\Eclipse\zeroinfinity\thesis\federated-server\federated-server)
2023-05-12 20:50:41	689 [main] INFO [FederatedServerApplication] [RRN="] - [STAN="] - No active profile set	falling back to default profiles: default
2023-05-12 20:50:49	826 [main] INFO [RepositoryConfigurationDelegate] [RRN="] - [STAN="] - Bootstrapping Spring Data JPA repositories in DEFERRED mode.
2023-05-12 20:50:50	214 [main] INFO [RepositoryConfigurationDelegate] [RRN="] - [STAN="] - Finished Spring Data repository scanning in 318ms. Found 3 JPA repository interfaces.
2023-05-12 20:50:51	539 [main] INFO [EnableEncryptablePropertiesBeanFactoryPostProcessor] [RRN="] - [STAN="] - Post-processing PropertySource instances
2023-05-12 20:50:52	245 [main] INFO [EncryptablePropertySourceConverter] [RRN="] - [STAN="] - Converting PropertySource configurationProperties [org.springframework.boot.context.properties.source.ConfigurationPropertySourcesPropertySource] to AOP Proxy
2023-05-12 20:50:52	253 [main] INFO [EncryptablePropertySourceConverter] [RRN="] - [STAN="] - Converting PropertySource servletConfigInitParams [org.springframework.core.env.PropertySource$StubPropertySource] to EncryptablePropertySourceWrapper
2023-05-12 20:50:52	253 [main] INFO [EncryptablePropertySourceConverter] [RRN="] - [STAN="] - Converting PropertySource servletContextInitParams [org.springframework.core.env.PropertySource$StubPropertySource] to EncryptablePropertySourceWrapper
2023-05-12 20:50:52	253 [main] INFO [EncryptablePropertySourceConverter] [RRN="] - [STAN="] - Converting PropertySource systemProperties [org.springframework.core.env.PropertiesPropertySource] to EncryptableMapPropertySourceWrapper
2023-05-12 20:50:52	253 [main] INFO [EncryptablePropertySourceConverter] [RRN="] - [STAN="] - Converting PropertySource systemEnvironment [org.springframework.boot.env.SystemEnvironmentPropertySourceEnvironmentPostProcessor$OriginAwareSystemEnvironmentPropertySource] to EncryptableSystemEnvironmentPropertySourceWrapper
2023-05-12 20:50:52	253 [main] INFO [EncryptablePropertySourceConverter] [RRN="] - [STAN="] - Converting PropertySource random [org.springframework.boot.env.RandomValuePropertySource] to EncryptablePropertySourceWrapper
2023-05-12 20:50:52	253 [main] INFO [EncryptablePropertySourceConverter] [RRN="] - [STAN="] - Converting PropertySource applicationConfig: [file:./application.yml] [org.springframework.boot.env.OriginTrackedMapPropertySource] to EncryptableMapPropertySourceWrapper
2023-05-12 20:50:53	801 [main] INFO [DefaultLazyPropertyFilter] [RRN="] - [STAN="] - Property Filter custom Bean not found with name 'encryptablePropertyFilter'. Initializing Default Property Filter
2023-05-12 20:50:57	792 [main] INFO [TomcatWebServer] [RRN="] - [STAN="] - Tomcat initialized with port(s): 9090 (http)
2023-05-12 20:50:57	816 [main] INFO [Http11NioProtocol] [RRN="] - [STAN="] - Initializing ProtocolHandler ["http-nio-9090"]
2023-05-12 20:50:57	816 [main] INFO [StandardService] [RRN="] - [STAN="] - Starting service [Tomcat]
2023-05-12 20:50:57	824 [main] INFO [StandardEngine] [RRN="] - [STAN="] - Starting Servlet engine: [Apache Tomcat/9.0.36]
2023-05-12 20:50:58	095 [main] INFO [[/]] [RRN="] - [STAN="] - Initializing Spring embedded WebApplicationContext
2023-05-12 20:50:58	103 [main] INFO [ServletWebServerApplicationContext] [RRN="] - [STAN="] - Root WebApplicationContext: initialization completed in 16083 ms
2023-05-12 20:50:58	122 [main] INFO [DefaultLazyPropertyResolver] [RRN="] - [STAN="] - Property Resolver custom Bean not found with name 'encryptablePropertyResolver'. Initializing Default Property Resolver
2023-05-12 20:50:58	143 [main] INFO [DefaultLazyPropertyDetector] [RRN="] - [STAN="] - Property Detector custom Bean not found with name 'encryptablePropertyDetector'. Initializing Default Property Detector
2023-05-12 20:50:58	560 [main] DEBUG [HikariConfig] [RRN="] - [STAN="] - Driver class com.mysql.cj.jdbc.Driver found in Thread context class loader sun.misc.Launcher$AppClassLoader@18b4aac2
2023-05-12 20:50:58	792 [main] INFO [ThreadPoolTaskExecutor] [RRN="] - [STAN="] - Initializing ExecutorService 'applicationTaskExecutor'
2023-05-12 20:50:58	974 [task-1] INFO [LogHelper] [RRN="] - [STAN="] - HHH000204: Processing PersistenceUnitInfo [name: default]
2023-05-12 20:50:59	083 [main] WARN [JpaBaseConfiguration$JpaWebConfiguration] [RRN="] - [STAN="] - spring.jpa.open-in-view is enabled by default. Therefore	database queries may be performed during view rendering. Explicitly configure spring.jpa.open-in-view to disable this warning
2023-05-12 20:50:59	358 [task-1] INFO [Version] [RRN="] - [STAN="] - HHH000412: Hibernate ORM core version 5.4.17.Final
2023-05-12 20:51:00	118 [task-1] INFO [Version] [RRN="] - [STAN="] - HCANN000001: Hibernate Commons Annotations {5.1.0.Final}
2023-05-12 20:51:00	408 [task-1] DEBUG [HikariConfig] [RRN="] - [STAN="] - HikariPool-1 - configuration:
2023-05-12 20:51:00	408 [task-1] DEBUG [HikariConfig] [RRN="] - [STAN="] - allowPoolSuspension.............false
2023-05-12 20:51:00	408 [task-1] DEBUG [HikariConfig] [RRN="] - [STAN="] - autoCommit......................true
2023-05-12 20:51:00	408 [task-1] DEBUG [HikariConfig] [RRN="] - [STAN="] - catalog.........................none
2023-05-12 20:51:00	408 [task-1] DEBUG [HikariConfig] [RRN="] - [STAN="] - connectionInitSql...............none
2023-05-12 20:51:00	408 [task-1] DEBUG [HikariConfig] [RRN="] - [STAN="] - connectionTestQuery.............none
2023-05-12 20:51:00	408 [task-1] DEBUG [HikariConfig] [RRN="] - [STAN="] - connectionTimeout...............30000
2023-05-12 20:51:00	408 [task-1] DEBUG [HikariConfig] [RRN="] - [STAN="] - dataSource......................none
2023-05-12 20:51:00	408 [task-1] DEBUG [HikariConfig] [RRN="] - [STAN="] - dataSourceClassName.............none
2023-05-12 20:51:00	408 [task-1] DEBUG [HikariConfig] [RRN="] - [STAN="] - dataSourceJNDI..................none
2023-05-12 20:51:00	416 [task-1] DEBUG [HikariConfig] [RRN="] - [STAN="] - dataSourceProperties............{password=<masked>}
2023-05-12 20:51:00	416 [task-1] DEBUG [HikariConfig] [RRN="] - [STAN="] - driverClassName................."com.mysql.cj.jdbc.Driver"
2023-05-12 20:51:00	416 [task-1] DEBUG [HikariConfig] [RRN="] - [STAN="] - exceptionOverrideClassName......none
2023-05-12 20:51:00	416 [task-1] DEBUG [HikariConfig] [RRN="] - [STAN="] - healthCheckProperties...........{}
2023-05-12 20:51:00	416 [task-1] DEBUG [HikariConfig] [RRN="] - [STAN="] - healthCheckRegistry.............none
2023-05-12 20:51:00	416 [task-1] DEBUG [HikariConfig] [RRN="] - [STAN="] - idleTimeout.....................600000
2023-05-12 20:51:00	416 [task-1] DEBUG [HikariConfig] [RRN="] - [STAN="] - initializationFailTimeout.......1
2023-05-12 20:51:00	416 [task-1] DEBUG [HikariConfig] [RRN="] - [STAN="] - isolateInternalQueries..........false
2023-05-12 20:51:00	416 [task-1] DEBUG [HikariConfig] [RRN="] - [STAN="] - jdbcUrl.........................jdbc:mysql://localhost:3306/test
2023-05-12 20:51:00	416 [task-1] DEBUG [HikariConfig] [RRN="] - [STAN="] - leakDetectionThreshold..........0
2023-05-12 20:51:00	416 [task-1] DEBUG [HikariConfig] [RRN="] - [STAN="] - maxLifetime.....................1800000
2023-05-12 20:51:00	416 [task-1] DEBUG [HikariConfig] [RRN="] - [STAN="] - maximumPoolSize.................10
2023-05-12 20:51:00	416 [task-1] DEBUG [HikariConfig] [RRN="] - [STAN="] - metricRegistry..................none
2023-05-12 20:51:00	416 [task-1] DEBUG [HikariConfig] [RRN="] - [STAN="] - metricsTrackerFactory...........none
2023-05-12 20:51:00	416 [task-1] DEBUG [HikariConfig] [RRN="] - [STAN="] - minimumIdle.....................10
2023-05-12 20:51:00	416 [task-1] DEBUG [HikariConfig] [RRN="] - [STAN="] - password........................<masked>
2023-05-12 20:51:00	416 [task-1] DEBUG [HikariConfig] [RRN="] - [STAN="] - poolName........................"HikariPool-1"
2023-05-12 20:51:00	416 [task-1] DEBUG [HikariConfig] [RRN="] - [STAN="] - readOnly........................false
2023-05-12 20:51:00	416 [task-1] DEBUG [HikariConfig] [RRN="] - [STAN="] - registerMbeans..................false
2023-05-12 20:51:00	416 [task-1] DEBUG [HikariConfig] [RRN="] - [STAN="] - scheduledExecutor...............none
2023-05-12 20:51:00	416 [task-1] DEBUG [HikariConfig] [RRN="] - [STAN="] - schema..........................none
2023-05-12 20:51:00	416 [task-1] DEBUG [HikariConfig] [RRN="] - [STAN="] - threadFactory...................internal
2023-05-12 20:51:00	416 [task-1] DEBUG [HikariConfig] [RRN="] - [STAN="] - transactionIsolation............default
2023-05-12 20:51:00	416 [task-1] DEBUG [HikariConfig] [RRN="] - [STAN="] - username........................"root"
2023-05-12 20:51:00	416 [task-1] DEBUG [HikariConfig] [RRN="] - [STAN="] - validationTimeout...............5000
2023-05-12 20:51:00	416 [task-1] INFO [HikariDataSource] [RRN="] - [STAN="] - HikariPool-1 - Starting...
2023-05-12 20:51:00	515 [main] INFO [DefaultSecurityFilterChain] [RRN="] - [STAN="] - Creating filter chain: Ant [pattern='/v2/api-docs']	[]
2023-05-12 20:51:00	515 [main] INFO [DefaultSecurityFilterChain] [RRN="] - [STAN="] - Creating filter chain: Ant [pattern='/configuration/ui']	[]
2023-05-12 20:51:00	515 [main] INFO [DefaultSecurityFilterChain] [RRN="] - [STAN="] - Creating filter chain: Ant [pattern='/swagger-resources/**']	[]
2023-05-12 20:51:00	515 [main] INFO [DefaultSecurityFilterChain] [RRN="] - [STAN="] - Creating filter chain: Ant [pattern='/configuration/**']	[]
2023-05-12 20:51:00	515 [main] INFO [DefaultSecurityFilterChain] [RRN="] - [STAN="] - Creating filter chain: Ant [pattern='/swagger-ui.html']	[]
2023-05-12 20:51:00	515 [main] INFO [DefaultSecurityFilterChain] [RRN="] - [STAN="] - Creating filter chain: Ant [pattern='/webjars/**']	[]
2023-05-12 20:51:00	588 [main] INFO [PropertySourcedRequestMappingHandlerMapping] [RRN="] - [STAN="] - Mapped URL path [/v2/api-docs] onto method [springfox.documentation.swagger2.web.Swagger2Controller#getDocumentation(String	HttpServletRequest)]
2023-05-12 20:51:00	848 [task-1] DEBUG [HikariPool] [RRN="] - [STAN="] - HikariPool-1 - Added connection com.mysql.cj.jdbc.ConnectionImpl@38f86079
2023-05-12 20:51:00	851 [task-1] INFO [HikariDataSource] [RRN="] - [STAN="] - HikariPool-1 - Start completed.
2023-05-12 20:51:00	886 [main] INFO [DefaultSecurityFilterChain] [RRN="] - [STAN="] - Creating filter chain: any request	[org.springframework.security.web.context.request.async.WebAsyncManagerIntegrationFilter@bd273b2	org.springframework.security.web.context.SecurityContextPersistenceFilter@45d7495e	org.springframework.security.web.header.HeaderWriterFilter@65d73bd	org.springframework.web.filter.CorsFilter@78128dd0	org.springframework.security.web.authentication.logout.LogoutFilter@6903ed0e	com.zeroinfinity.federatedserver.config.JwtRequestFilter@26e0d39c	org.springframework.security.web.savedrequest.RequestCacheAwareFilter@3dde5f38	org.springframework.security.web.servletapi.SecurityContextHolderAwareRequestFilter@1657b017	org.springframework.security.web.authentication.AnonymousAuthenticationFilter@55044b34	org.springframework.security.web.session.SessionManagementFilter@49889154	org.springframework.security.web.access.ExceptionTranslationFilter@701d2b59	org.springframework.security.web.access.intercept.FilterSecurityInterceptor@44abdb1f]
2023-05-12 20:51:00	918 [task-1] INFO [Dialect] [RRN="] - [STAN="] - HHH000400: Using dialect: org.hibernate.dialect.MySQL8Dialect
2023-05-12 20:51:00	966 [HikariPool-1 housekeeper] DEBUG [HikariPool] [RRN="] - [STAN="] - HikariPool-1 - Pool stats (total=1	active=1	idle=0	waiting=0)
2023-05-12 20:51:00	966 [HikariPool-1 connection adder] DEBUG [HikariPool] [RRN="] - [STAN="] - HikariPool-1 - Added connection com.mysql.cj.jdbc.ConnectionImpl@24657038
2023-05-12 20:51:00	974 [HikariPool-1 connection adder] DEBUG [HikariPool] [RRN="] - [STAN="] - HikariPool-1 - Added connection com.mysql.cj.jdbc.ConnectionImpl@65587a03
2023-05-12 20:51:00	974 [HikariPool-1 connection adder] DEBUG [HikariPool] [RRN="] - [STAN="] - HikariPool-1 - Added connection com.mysql.cj.jdbc.ConnectionImpl@54f7b824
2023-05-12 20:51:00	982 [HikariPool-1 connection adder] DEBUG [HikariPool] [RRN="] - [STAN="] - HikariPool-1 - Added connection com.mysql.cj.jdbc.ConnectionImpl@577854c
2023-05-12 20:51:00	990 [HikariPool-1 connection adder] DEBUG [HikariPool] [RRN="] - [STAN="] - HikariPool-1 - Added connection com.mysql.cj.jdbc.ConnectionImpl@50b601a3
2023-05-12 20:51:00	990 [HikariPool-1 connection adder] DEBUG [HikariPool] [RRN="] - [STAN="] - HikariPool-1 - Added connection com.mysql.cj.jdbc.ConnectionImpl@139fc8a
2023-05-12 20:51:00	998 [HikariPool-1 connection adder] DEBUG [HikariPool] [RRN="] - [STAN="] - HikariPool-1 - Added connection com.mysql.cj.jdbc.ConnectionImpl@93b6c6e
2023-05-12 20:51:00	998 [HikariPool-1 connection adder] DEBUG [HikariPool] [RRN="] - [STAN="] - HikariPool-1 - Added connection com.mysql.cj.jdbc.ConnectionImpl@34bd403f
2023-05-12 20:51:01	006 [HikariPool-1 connection adder] DEBUG [HikariPool] [RRN="] - [STAN="] - HikariPool-1 - Added connection com.mysql.cj.jdbc.ConnectionImpl@6135fced
2023-05-12 20:51:01	006 [HikariPool-1 connection adder] DEBUG [HikariPool] [RRN="] - [STAN="] - HikariPool-1 - After adding stats (total=10	active=1	idle=9	waiting=0)
2023-05-12 20:51:01	443 [main] INFO [Http11NioProtocol] [RRN="] - [STAN="] - Starting ProtocolHandler ["http-nio-9090"]
2023-05-12 20:51:01	500 [main] INFO [TomcatWebServer] [RRN="] - [STAN="] - Tomcat started on port(s): 9090 (http) with context path ''
2023-05-12 20:51:01	500 [main] INFO [DocumentationPluginsBootstrapper] [RRN="] - [STAN="] - Context refreshed
2023-05-12 20:51:01	613 [main] INFO [DocumentationPluginsBootstrapper] [RRN="] - [STAN="] - Found 1 custom documentation plugin(s)
2023-05-12 20:51:01	702 [main] INFO [ApiListingReferenceScanner] [RRN="] - [STAN="] - Scanning for api listing references
2023-05-12 20:51:02	299 [main] INFO [DeferredRepositoryInitializationListener] [RRN="] - [STAN="] - Triggering deferred initialization of Spring Data repositories…
2023-05-12 20:51:03	184 [task-1] INFO [JtaPlatformInitiator] [RRN="] - [STAN="] - HHH000490: Using JtaPlatform implementation: [org.hibernate.engine.transaction.jta.platform.internal.NoJtaPlatform]
2023-05-12 20:51:03	208 [task-1] INFO [LocalContainerEntityManagerFactoryBean] [RRN="] - [STAN="] - Initialized JPA EntityManagerFactory for persistence unit 'default'
2023-05-12 20:51:03	774 [main] INFO [DeferredRepositoryInitializationListener] [RRN="] - [STAN="] - Spring Data repositories initialized!
2023-05-12 20:51:03	783 [main] INFO [FederatedServerApplication] [RRN="] - [STAN="] - Started FederatedServerApplication in 25.229 seconds (JVM running for 28.169)
2023-05-12 20:51:17	462 [http-nio-9090-exec-1] INFO [[/]] [RRN="] - [STAN="] - Initializing Spring DispatcherServlet 'dispatcherServlet'
2023-05-12 20:51:17	462 [http-nio-9090-exec-1] INFO [DispatcherServlet] [RRN="] - [STAN="] - Initializing Servlet 'dispatcherServlet'
2023-05-12 20:51:17	478 [http-nio-9090-exec-1] INFO [DispatcherServlet] [RRN="] - [STAN="] - Completed initialization in 16 ms
2023-05-12 20:51:17	990 [http-nio-9090-exec-1] INFO [ServiceController] [RRN="] - [STAN="] - Request received to check model version @ V1
2023-05-12 20:51:17	990 [http-nio-9090-exec-1] INFO [RestServerServiceImpl] [RRN="] - [STAN="] - Incoming request to check the model version.
2023-05-12 20:51:18	292 [http-nio-9090-exec-1] INFO [RestServerServiceImpl] [RRN="] - [STAN="] - Active version found: version6
2023-05-12 20:51:30	969 [HikariPool-1 housekeeper] DEBUG [HikariPool] [RRN="] - [STAN="] - HikariPool-1 - Pool stats (total=10	active=0	idle=10	waiting=0)
2023-05-12 20:51:30	969 [HikariPool-1 housekeeper] DEBUG [HikariPool] [RRN="] - [STAN="] - HikariPool-1 - Fill pool skipped	pool is at sufficient level.
2023-05-12 20:51:46	984 [http-nio-9090-exec-4] INFO [ServiceController] [RRN="] - [STAN="] - Request received to update model version @ V1
2023-05-12 20:51:46	984 [http-nio-9090-exec-4] INFO [RestServerServiceImpl] [RRN="] - [STAN="] - Incoming request to update the model version.
2023-05-12 20:51:46	992 [http-nio-9090-exec-4] INFO [RestServerServiceImpl] [RRN="] - [STAN="] - Active model version found. Changing the status from Active to InActive
2023-05-12 20:51:55	712 [http-nio-9090-exec-4] INFO [RestServerServiceImpl] [RRN="] - [STAN="] - New Active version activated: version7
2023-05-12 20:51:55	712 [http-nio-9090-exec-4] INFO [UnirestUtil] [RRN="] - [STAN="] - POST: params: [admin@123]
2023-05-12 20:51:57	219 [http-nio-9090-exec-4] INFO [RestServerServiceImpl] [RRN="] - [STAN="] - client1 - token: eyJhbGciOiJIUzUxMiJ9.eyJzdWIiOiJjbGllbnQxfHplcm9pbmZpbml0eSIsImV4cCI6MTY4Mzk5MzExNiwiaWF0IjoxNjgzOTA2NzE2fQ.5_S5WE5KsCIt7N5Cvj6uT5Gq1AaODDUqO048xM0_7_GFogMN7y9X4vZ3vTMiQy1iQHvrDZPFhMWB9BolRXejow - expiry: 1683993116
2023-05-12 20:51:57	219 [http-nio-9090-exec-4] INFO [RestServerServiceImpl] [RRN="] - [STAN="] - client2 - token: eyJhbGciOiJIUzUxMiJ9.eyJzdWIiOiJjbGllbnQyfHplcm9pbmZpbml0eSIsImV4cCI6MTY4Mzk5MzExNiwiaWF0IjoxNjgzOTA2NzE2fQ.pcVSmKeqIA6KAT_n3D8_DETU3jwbsxYGy_2_gJVQ9LlW9NL-f2CiET5wXchXUE497jHHFW_anHTk-MC0KKJ0sA - expiry: 1683993116
2023-05-12 20:51:57	219 [http-nio-9090-exec-4] INFO [RestServerServiceImpl] [RRN="] - [STAN="] - client3 - token: eyJhbGciOiJIUzUxMiJ9.eyJzdWIiOiJjbGllbnQzfHplcm9pbmZpbml0eSIsImV4cCI6MTY4Mzk5MzExNiwiaWF0IjoxNjgzOTA2NzE2fQ.0EUUlgLq_FZmboX-DWeVNKv8zTQtBkafKUdT0XEhiEwgnN2X0Pb80ohcZzFax1gf7lobd2qTm7_gozypVQp_7g - expiry: 1683993116
2023-05-12 20:51:57	219 [http-nio-9090-exec-4] INFO [UnirestUtil] [RRN="] - [STAN="] - GET: params: [eyJhbGciOiJIUzUxMiJ9.eyJzdWIiOiJjbGllbnQxfHplcm9pbmZpbml0eSIsImV4cCI6MTY4Mzk5MzExNiwiaWF0IjoxNjgzOTA2NzE2fQ.5_S5WE5KsCIt7N5Cvj6uT5Gq1AaODDUqO048xM0_7_GFogMN7y9X4vZ3vTMiQy1iQHvrDZPFhMWB9BolRXejow	eyJhbGciOiJIUzUxMiJ9.eyJzdWIiOiJjbGllbnQyfHplcm9pbmZpbml0eSIsImV4cCI6MTY4Mzk5MzExNiwiaWF0IjoxNjgzOTA2NzE2fQ.pcVSmKeqIA6KAT_n3D8_DETU3jwbsxYGy_2_gJVQ9LlW9NL-f2CiET5wXchXUE497jHHFW_anHTk-MC0KKJ0sA	eyJhbGciOiJIUzUxMiJ9.eyJzdWIiOiJjbGllbnQzfHplcm9pbmZpbml0eSIsImV4cCI6MTY4Mzk5MzExNiwiaWF0IjoxNjgzOTA2NzE2fQ.0EUUlgLq_FZmboX-DWeVNKv8zTQtBkafKUdT0XEhiEwgnN2X0Pb80ohcZzFax1gf7lobd2qTm7_gozypVQp_7g]
2023-05-12 20:51:58	029 [http-nio-9090-exec-4] INFO [RestServerServiceImpl] [RRN="] - [STAN="] - All client model version upgraded to version7 successfully.
2023-05-12 20:52:00	976 [HikariPool-1 housekeeper] DEBUG [HikariPool] [RRN="] - [STAN="] - HikariPool-1 - Pool stats (total=10	active=0	idle=10	waiting=0)
2023-05-12 20:52:00	976 [HikariPool-1 housekeeper] DEBUG [HikariPool] [RRN="] - [STAN="] - HikariPool-1 - Fill pool skipped	pool is at sufficient level.
2023-05-12 20:52:30	979 [HikariPool-1 housekeeper] DEBUG [HikariPool] [RRN="] - [STAN="] - HikariPool-1 - Pool stats (total=10	active=0	idle=10	waiting=0)
2023-05-12 20:52:30	979 [HikariPool-1 housekeeper] DEBUG [HikariPool] [RRN="] - [STAN="] - HikariPool-1 - Fill pool skipped	pool is at sufficient level.
2023-05-12 20:53:00	988 [HikariPool-1 housekeeper] DEBUG [HikariPool] [RRN="] - [STAN="] - HikariPool-1 - Pool stats (total=10	active=0	idle=10	waiting=0)
2023-05-12 20:53:00	988 [HikariPool-1 housekeeper] DEBUG [HikariPool] [RRN="] - [STAN="] - HikariPool-1 - Fill pool skipped	pool is at sufficient level.
2023-05-12 20:53:30	992 [HikariPool-1 housekeeper] DEBUG [HikariPool] [RRN="] - [STAN="] - HikariPool-1 - Pool stats (total=10	active=0	idle=10	waiting=0)
2023-05-12 20:53:30	992 [HikariPool-1 housekeeper] DEBUG [HikariPool] [RRN="] - [STAN="] - HikariPool-1 - Fill pool skipped	pool is at sufficient level.
2023-05-12 20:53:33	935 [http-nio-9090-exec-5] INFO [ServiceController] [RRN="] - [STAN="] - Request received to check model version @ V1
2023-05-12 20:53:33	935 [http-nio-9090-exec-5] INFO [RestServerServiceImpl] [RRN="] - [STAN="] - Incoming request to check the model version.
2023-05-12 20:53:33	935 [http-nio-9090-exec-5] INFO [RestServerServiceImpl] [RRN="] - [STAN="] - Active version found: version7
2023-05-12 20:53:37	012 [http-nio-9090-exec-7] INFO [ServiceController] [RRN="] - [STAN="] - Request received to check model version @ V1
2023-05-12 20:53:37	012 [http-nio-9090-exec-7] INFO [RestServerServiceImpl] [RRN="] - [STAN="] - Incoming request to check the model version.
2023-05-12 20:53:37	012 [http-nio-9090-exec-7] INFO [RestServerServiceImpl] [RRN="] - [STAN="] - Active version found: version7
2023-05-12 20:54:01	009 [HikariPool-1 housekeeper] DEBUG [HikariPool] [RRN="] - [STAN="] - HikariPool-1 - Pool stats (total=10	active=0	idle=10	waiting=0)
2023-05-12 20:54:01	009 [HikariPool-1 housekeeper] DEBUG [HikariPool] [RRN="] - [STAN="] - HikariPool-1 - Fill pool skipped	pool is at sufficient level.
2023-05-12 20:54:31	022 [HikariPool-1 housekeeper] DEBUG [HikariPool] [RRN="] - [STAN="] - HikariPool-1 - Pool stats (total=10	active=0	idle=10	waiting=0)
2023-05-12 20:54:31	022 [HikariPool-1 housekeeper] DEBUG [HikariPool] [RRN="] - [STAN="] - HikariPool-1 - Fill pool skipped	pool is at sufficient level.
2023-05-12 20:55:01	027 [HikariPool-1 housekeeper] DEBUG [HikariPool] [RRN="] - [STAN="] - HikariPool-1 - Pool stats (total=10	active=0	idle=10	waiting=0)
2023-05-12 20:55:01	027 [HikariPool-1 housekeeper] DEBUG [HikariPool] [RRN="] - [STAN="] - HikariPool-1 - Fill pool skipped	pool is at sufficient level.
2023-05-12 20:55:30	360 [http-nio-9090-exec-10] INFO [ServiceController] [RRN="] - [STAN="] - Request received to check model version @ V1
2023-05-12 20:55:30	363 [http-nio-9090-exec-10] INFO [RestServerServiceImpl] [RRN="] - [STAN="] - Incoming request to check the model version.
2023-05-12 20:55:30	363 [http-nio-9090-exec-10] INFO [RestServerServiceImpl] [RRN="] - [STAN="] - Active version found: version7
2023-05-12 20:55:31	031 [HikariPool-1 housekeeper] DEBUG [HikariPool] [RRN="] - [STAN="] - HikariPool-1 - Pool stats (total=10	active=0	idle=10	waiting=0)
2023-05-12 20:55:31	032 [HikariPool-1 housekeeper] DEBUG [HikariPool] [RRN="] - [STAN="] - HikariPool-1 - Fill pool skipped	pool is at sufficient level.
2023-05-12 20:55:37	884 [http-nio-9090-exec-3] INFO [ServiceController] [RRN="] - [STAN="] - Request received to update model version @ V1
2023-05-12 20:55:37	884 [http-nio-9090-exec-3] INFO [RestServerServiceImpl] [RRN="] - [STAN="] - Incoming request to update the model version.
2023-05-12 20:55:37	884 [http-nio-9090-exec-3] INFO [RestServerServiceImpl] [RRN="] - [STAN="] - Active model version found. Changing the status from Active to InActive
2023-05-12 20:56:00	641 [http-nio-9090-exec-3] INFO [RestServerServiceImpl] [RRN="] - [STAN="] - New Active version activated: version8
2023-05-12 20:56:00	641 [http-nio-9090-exec-3] INFO [UnirestUtil] [RRN="] - [STAN="] - POST: params: [admin@123]
2023-05-12 20:56:00	748 [http-nio-9090-exec-3] INFO [RestServerServiceImpl] [RRN="] - [STAN="] - client1 - token: eyJhbGciOiJIUzUxMiJ9.eyJzdWIiOiJjbGllbnQxfHplcm9pbmZpbml0eSIsImV4cCI6MTY4Mzk5MzM2MCwiaWF0IjoxNjgzOTA2OTYwfQ._UGhPR6wHx8loHlfYiB7FheetgzeVwHqEFEZ8xfgBI9cLlD9vI9PPnn_mKiIBWGJC3CHE5Jc5K0hcnCmx05VAA - expiry: 1683993360
2023-05-12 20:56:00	749 [http-nio-9090-exec-3] INFO [RestServerServiceImpl] [RRN="] - [STAN="] - client2 - token: eyJhbGciOiJIUzUxMiJ9.eyJzdWIiOiJjbGllbnQyfHplcm9pbmZpbml0eSIsImV4cCI6MTY4Mzk5MzM2MCwiaWF0IjoxNjgzOTA2OTYwfQ.WuXZujbjRQEY4I_nakizVn5guDA25-WDEh6FlO6gDZalnmXe8buwssEg-PMyXV0R9Wm7_XoxH4bpjDBO6L8FGg - expiry: 1683993360
2023-05-12 20:56:00	749 [http-nio-9090-exec-3] INFO [RestServerServiceImpl] [RRN="] - [STAN="] - client3 - token: eyJhbGciOiJIUzUxMiJ9.eyJzdWIiOiJjbGllbnQzfHplcm9pbmZpbml0eSIsImV4cCI6MTY4Mzk5MzM2MCwiaWF0IjoxNjgzOTA2OTYwfQ.Cz9dqLPUkXp88SEgUUj9DmMojzI-bgcAEtUtMQHrJQr8J5L71kKWs7IRdihEaafOoau6FAf4GXBQV6V8C0YI1g - expiry: 1683993360
2023-05-12 20:56:00	749 [http-nio-9090-exec-3] INFO [UnirestUtil] [RRN="] - [STAN="] - GET: params: [eyJhbGciOiJIUzUxMiJ9.eyJzdWIiOiJjbGllbnQxfHplcm9pbmZpbml0eSIsImV4cCI6MTY4Mzk5MzM2MCwiaWF0IjoxNjgzOTA2OTYwfQ._UGhPR6wHx8loHlfYiB7FheetgzeVwHqEFEZ8xfgBI9cLlD9vI9PPnn_mKiIBWGJC3CHE5Jc5K0hcnCmx05VAA	eyJhbGciOiJIUzUxMiJ9.eyJzdWIiOiJjbGllbnQyfHplcm9pbmZpbml0eSIsImV4cCI6MTY4Mzk5MzM2MCwiaWF0IjoxNjgzOTA2OTYwfQ.WuXZujbjRQEY4I_nakizVn5guDA25-WDEh6FlO6gDZalnmXe8buwssEg-PMyXV0R9Wm7_XoxH4bpjDBO6L8FGg	eyJhbGciOiJIUzUxMiJ9.eyJzdWIiOiJjbGllbnQzfHplcm9pbmZpbml0eSIsImV4cCI6MTY4Mzk5MzM2MCwiaWF0IjoxNjgzOTA2OTYwfQ.Cz9dqLPUkXp88SEgUUj9DmMojzI-bgcAEtUtMQHrJQr8J5L71kKWs7IRdihEaafOoau6FAf4GXBQV6V8C0YI1g]
2023-05-12 20:56:01	034 [HikariPool-1 housekeeper] DEBUG [HikariPool] [RRN="] - [STAN="] - HikariPool-1 - Pool stats (total=10	active=1	idle=9	waiting=0)
2023-05-12 20:56:01	034 [HikariPool-1 housekeeper] DEBUG [HikariPool] [RRN="] - [STAN="] - HikariPool-1 - Fill pool skipped	pool is at sufficient level.
2023-05-12 20:56:01	218 [http-nio-9090-exec-3] INFO [RestServerServiceImpl] [RRN="] - [STAN="] - All client model version upgraded to version8 successfully.
2023-05-12 20:56:31	042 [HikariPool-1 housekeeper] DEBUG [HikariPool] [RRN="] - [STAN="] - HikariPool-1 - Pool stats (total=10	active=0	idle=10	waiting=0)
2023-05-12 20:56:31	042 [HikariPool-1 housekeeper] DEBUG [HikariPool] [RRN="] - [STAN="] - HikariPool-1 - Fill pool skipped	pool is at sufficient level.
2023-05-12 20:57:01	047 [HikariPool-1 housekeeper] DEBUG [HikariPool] [RRN="] - [STAN="] - HikariPool-1 - Pool stats (total=10	active=0	idle=10	waiting=0)
2023-05-12 20:57:01	048 [HikariPool-1 housekeeper] DEBUG [HikariPool] [RRN="] - [STAN="] - HikariPool-1 - Fill pool skipped	pool is at sufficient level.
2023-05-12 20:57:31	060 [HikariPool-1 housekeeper] DEBUG [HikariPool] [RRN="] - [STAN="] - HikariPool-1 - Pool stats (total=10	active=0	idle=10	waiting=0)
2023-05-12 20:57:31	060 [HikariPool-1 housekeeper] DEBUG [HikariPool] [RRN="] - [STAN="] - HikariPool-1 - Fill pool skipped	pool is at sufficient level.
2023-05-12 20:58:01	074 [HikariPool-1 housekeeper] DEBUG [HikariPool] [RRN="] - [STAN="] - HikariPool-1 - Pool stats (total=10	active=0	idle=10	waiting=0)
2023-05-12 20:58:01	075 [HikariPool-1 housekeeper] DEBUG [HikariPool] [RRN="] - [STAN="] - HikariPool-1 - Fill pool skipped	pool is at sufficient level.
2023-05-12 20:58:09	054 [http-nio-9090-exec-9] INFO [ServiceController] [RRN="] - [STAN="] - Request received to pull and sync machine learning model from clients @ V1
2023-05-12 20:58:09	054 [http-nio-9090-exec-9] INFO [RestServerServiceImpl] [RRN="] - [STAN="] - Incoming request to pull models from clients.
2023-05-12 20:58:09	062 [http-nio-9090-exec-9] INFO [UnirestUtil] [RRN="] - [STAN="] - POST: params: [admin@123]
2023-05-12 20:58:09	165 [http-nio-9090-exec-9] INFO [RestServerServiceImpl] [RRN="] - [STAN="] - client1 - token: eyJhbGciOiJIUzUxMiJ9.eyJzdWIiOiJjbGllbnQxfHplcm9pbmZpbml0eSIsImV4cCI6MTY4Mzk5MzQ4OSwiaWF0IjoxNjgzOTA3MDg5fQ.ZeCcr_RbQKHz7wuoSMP77G7SqtSY1MmvF8_Q659jsNdjPoRl1ZcBJ-zgtkmcb2F5RaEfVsFZ-NyYoHZqpOevxQ - expiry: 1683993489
2023-05-12 20:58:09	166 [http-nio-9090-exec-9] INFO [RestServerServiceImpl] [RRN="] - [STAN="] - client2 - token: eyJhbGciOiJIUzUxMiJ9.eyJzdWIiOiJjbGllbnQyfHplcm9pbmZpbml0eSIsImV4cCI6MTY4Mzk5MzQ4OSwiaWF0IjoxNjgzOTA3MDg5fQ.yXoUOLzKQk41qlyk47g_-ZzH63-CHFF5m7SvnpawgW2hy_uJ_4gObq-wuenW2buPjXBsXq0dUchm5CoUF-1GGQ - expiry: 1683993489
2023-05-12 20:58:09	166 [http-nio-9090-exec-9] INFO [RestServerServiceImpl] [RRN="] - [STAN="] - client3 - token: eyJhbGciOiJIUzUxMiJ9.eyJzdWIiOiJjbGllbnQzfHplcm9pbmZpbml0eSIsImV4cCI6MTY4Mzk5MzQ4OSwiaWF0IjoxNjgzOTA3MDg5fQ.EcxhTAmVhUhYqKp0n9MANh78RH6SrLeY1kBZHY2VhfAJdIF08lavyox-5YLJxzrRa16QqrHgmIU5-T59H6DBvA - expiry: 1683993489
2023-05-12 20:58:09	167 [http-nio-9090-exec-9] INFO [UnirestUtil] [RRN="] - [STAN="] - GET: params: [eyJhbGciOiJIUzUxMiJ9.eyJzdWIiOiJjbGllbnQxfHplcm9pbmZpbml0eSIsImV4cCI6MTY4Mzk5MzQ4OSwiaWF0IjoxNjgzOTA3MDg5fQ.ZeCcr_RbQKHz7wuoSMP77G7SqtSY1MmvF8_Q659jsNdjPoRl1ZcBJ-zgtkmcb2F5RaEfVsFZ-NyYoHZqpOevxQ	eyJhbGciOiJIUzUxMiJ9.eyJzdWIiOiJjbGllbnQyfHplcm9pbmZpbml0eSIsImV4cCI6MTY4Mzk5MzQ4OSwiaWF0IjoxNjgzOTA3MDg5fQ.yXoUOLzKQk41qlyk47g_-ZzH63-CHFF5m7SvnpawgW2hy_uJ_4gObq-wuenW2buPjXBsXq0dUchm5CoUF-1GGQ	eyJhbGciOiJIUzUxMiJ9.eyJzdWIiOiJjbGllbnQzfHplcm9pbmZpbml0eSIsImV4cCI6MTY4Mzk5MzQ4OSwiaWF0IjoxNjgzOTA3MDg5fQ.EcxhTAmVhUhYqKp0n9MANh78RH6SrLeY1kBZHY2VhfAJdIF08lavyox-5YLJxzrRa16QqrHgmIU5-T59H6DBvA]
2023-05-12 20:58:31	087 [HikariPool-1 housekeeper] DEBUG [HikariPool] [RRN="] - [STAN="] - HikariPool-1 - Pool stats (total=10	active=0	idle=10	waiting=0)
2023-05-12 20:58:31	087 [HikariPool-1 housekeeper] DEBUG [HikariPool] [RRN="] - [STAN="] - HikariPool-1 - Fill pool skipped	pool is at sufficient level.
2023-05-12 20:59:01	091 [HikariPool-1 housekeeper] DEBUG [HikariPool] [RRN="] - [STAN="] - HikariPool-1 - Pool stats (total=10	active=0	idle=10	waiting=0)
2023-05-12 20:59:01	091 [HikariPool-1 housekeeper] DEBUG [HikariPool] [RRN="] - [STAN="] - HikariPool-1 - Fill pool skipped	pool is at sufficient level.
2023-05-12 20:59:25	269 [http-nio-9090-exec-4] INFO [ServiceController] [RRN="] - [STAN="] - Request received to pull and sync machine learning model from clients @ V1
2023-05-12 20:59:25	269 [http-nio-9090-exec-4] INFO [RestServerServiceImpl] [RRN="] - [STAN="] - Incoming request to pull models from clients.
2023-05-12 20:59:25	269 [http-nio-9090-exec-4] INFO [UnirestUtil] [RRN="] - [STAN="] - POST: params: [admin@123]
2023-05-12 20:59:25	369 [http-nio-9090-exec-4] INFO [RestServerServiceImpl] [RRN="] - [STAN="] - client1 - token: eyJhbGciOiJIUzUxMiJ9.eyJzdWIiOiJjbGllbnQxfHplcm9pbmZpbml0eSIsImV4cCI6MTY4Mzk5MzU2NSwiaWF0IjoxNjgzOTA3MTY1fQ.uV64uQ1Pvabohy4koAxXp9vDIo64FUgGFzKb9SvxnOvvRLrO16CGLazac52eoFfvI5w-3h7xlMyyYsonp0a1Mw - expiry: 1683993565
2023-05-12 20:59:25	369 [http-nio-9090-exec-4] INFO [RestServerServiceImpl] [RRN="] - [STAN="] - client2 - token: eyJhbGciOiJIUzUxMiJ9.eyJzdWIiOiJjbGllbnQyfHplcm9pbmZpbml0eSIsImV4cCI6MTY4Mzk5MzU2NSwiaWF0IjoxNjgzOTA3MTY1fQ.GTDw8X8M4xdpMSzclaGEwS4NaHO8eF36dYdjEi4_8ykq92MLJULZiQ1CoX9jqdNc6hUscS1j5metwoWec2Jc_w - expiry: 1683993565
2023-05-12 20:59:25	370 [http-nio-9090-exec-4] INFO [RestServerServiceImpl] [RRN="] - [STAN="] - client3 - token: eyJhbGciOiJIUzUxMiJ9.eyJzdWIiOiJjbGllbnQzfHplcm9pbmZpbml0eSIsImV4cCI6MTY4Mzk5MzU2NSwiaWF0IjoxNjgzOTA3MTY1fQ.WKPdvO9r4ZuvymhN8QjxTvEhSPKFguK4pSrhsZILcjmjAf8j1aFRbmvsvlLP6eL56dPPmOOcKfqZHuSk8ZhoaQ - expiry: 1683993565
2023-05-12 20:59:25	370 [http-nio-9090-exec-4] INFO [UnirestUtil] [RRN="] - [STAN="] - GET: params: [eyJhbGciOiJIUzUxMiJ9.eyJzdWIiOiJjbGllbnQxfHplcm9pbmZpbml0eSIsImV4cCI6MTY4Mzk5MzU2NSwiaWF0IjoxNjgzOTA3MTY1fQ.uV64uQ1Pvabohy4koAxXp9vDIo64FUgGFzKb9SvxnOvvRLrO16CGLazac52eoFfvI5w-3h7xlMyyYsonp0a1Mw	eyJhbGciOiJIUzUxMiJ9.eyJzdWIiOiJjbGllbnQyfHplcm9pbmZpbml0eSIsImV4cCI6MTY4Mzk5MzU2NSwiaWF0IjoxNjgzOTA3MTY1fQ.GTDw8X8M4xdpMSzclaGEwS4NaHO8eF36dYdjEi4_8ykq92MLJULZiQ1CoX9jqdNc6hUscS1j5metwoWec2Jc_w	eyJhbGciOiJIUzUxMiJ9.eyJzdWIiOiJjbGllbnQzfHplcm9pbmZpbml0eSIsImV4cCI6MTY4Mzk5MzU2NSwiaWF0IjoxNjgzOTA3MTY1fQ.WKPdvO9r4ZuvymhN8QjxTvEhSPKFguK4pSrhsZILcjmjAf8j1aFRbmvsvlLP6eL56dPPmOOcKfqZHuSk8ZhoaQ]
2023-05-12 20:59:31	093 [HikariPool-1 housekeeper] DEBUG [HikariPool] [RRN="] - [STAN="] - HikariPool-1 - Pool stats (total=10	active=0	idle=10	waiting=0)
2023-05-12 20:59:31	093 [HikariPool-1 housekeeper] DEBUG [HikariPool] [RRN="] - [STAN="] - HikariPool-1 - Fill pool skipped	pool is at sufficient level.
2023-05-12 20:59:33	826 [http-nio-9090-exec-2] INFO [ServiceController] [RRN="] - [STAN="] - Request received to pull and sync machine learning model from clients @ V1
2023-05-12 20:59:33	826 [http-nio-9090-exec-2] INFO [RestServerServiceImpl] [RRN="] - [STAN="] - Incoming request to pull models from clients.
2023-05-12 20:59:33	826 [http-nio-9090-exec-2] INFO [UnirestUtil] [RRN="] - [STAN="] - POST: params: [admin@123]
2023-05-12 20:59:33	935 [http-nio-9090-exec-2] INFO [RestServerServiceImpl] [RRN="] - [STAN="] - client1 - token: eyJhbGciOiJIUzUxMiJ9.eyJzdWIiOiJjbGllbnQxfHplcm9pbmZpbml0eSIsImV4cCI6MTY4Mzk5MzU3MywiaWF0IjoxNjgzOTA3MTczfQ.c34sZevBIe7jJxl7W8Oz54QlxkBgBZ15vniX10tLKXQnFIYNQpIQgS5UGIctTIMu0KgwOrsWrAiJlSeU9K_CEg - expiry: 1683993573
2023-05-12 20:59:33	936 [http-nio-9090-exec-2] INFO [RestServerServiceImpl] [RRN="] - [STAN="] - client2 - token: eyJhbGciOiJIUzUxMiJ9.eyJzdWIiOiJjbGllbnQyfHplcm9pbmZpbml0eSIsImV4cCI6MTY4Mzk5MzU3MywiaWF0IjoxNjgzOTA3MTczfQ.h0f3YMfRnS6ftE8nbh00n0Mqm58iOv2hc-e9eGZLxhhR6X174k610m9TUfuOigqKs5lpQxsDP-wnJ4b3I4rTfQ - expiry: 1683993573
2023-05-12 20:59:33	936 [http-nio-9090-exec-2] INFO [RestServerServiceImpl] [RRN="] - [STAN="] - client3 - token: eyJhbGciOiJIUzUxMiJ9.eyJzdWIiOiJjbGllbnQzfHplcm9pbmZpbml0eSIsImV4cCI6MTY4Mzk5MzU3MywiaWF0IjoxNjgzOTA3MTczfQ.DJtWIkK6WZ-ANd3wIeN7Xtz36CxWp6lL4Nd9zQaIiSkez83Fjkw1_PN45GlzJU-auiZRvXwclKjXdZ2OD-hzOA - expiry: 1683993573
2023-05-12 20:59:33	936 [http-nio-9090-exec-2] INFO [UnirestUtil] [RRN="] - [STAN="] - GET: params: [eyJhbGciOiJIUzUxMiJ9.eyJzdWIiOiJjbGllbnQxfHplcm9pbmZpbml0eSIsImV4cCI6MTY4Mzk5MzU3MywiaWF0IjoxNjgzOTA3MTczfQ.c34sZevBIe7jJxl7W8Oz54QlxkBgBZ15vniX10tLKXQnFIYNQpIQgS5UGIctTIMu0KgwOrsWrAiJlSeU9K_CEg	eyJhbGciOiJIUzUxMiJ9.eyJzdWIiOiJjbGllbnQyfHplcm9pbmZpbml0eSIsImV4cCI6MTY4Mzk5MzU3MywiaWF0IjoxNjgzOTA3MTczfQ.h0f3YMfRnS6ftE8nbh00n0Mqm58iOv2hc-e9eGZLxhhR6X174k610m9TUfuOigqKs5lpQxsDP-wnJ4b3I4rTfQ	eyJhbGciOiJIUzUxMiJ9.eyJzdWIiOiJjbGllbnQzfHplcm9pbmZpbml0eSIsImV4cCI6MTY4Mzk5MzU3MywiaWF0IjoxNjgzOTA3MTczfQ.DJtWIkK6WZ-ANd3wIeN7Xtz36CxWp6lL4Nd9zQaIiSkez83Fjkw1_PN45GlzJU-auiZRvXwclKjXdZ2OD-hzOA]
2023-05-12 20:59:34	404 [http-nio-9090-exec-5] INFO [ServiceController] [RRN="] - [STAN="] - Request received to pull and sync machine learning model from clients @ V1
2023-05-12 20:59:34	404 [http-nio-9090-exec-5] INFO [RestServerServiceImpl] [RRN="] - [STAN="] - Incoming request to pull models from clients.
2023-05-12 20:59:34	404 [http-nio-9090-exec-5] INFO [UnirestUtil] [RRN="] - [STAN="] - POST: params: [admin@123]
2023-05-12 20:59:34	510 [http-nio-9090-exec-5] INFO [RestServerServiceImpl] [RRN="] - [STAN="] - client1 - token: eyJhbGciOiJIUzUxMiJ9.eyJzdWIiOiJjbGllbnQxfHplcm9pbmZpbml0eSIsImV4cCI6MTY4Mzk5MzU3NCwiaWF0IjoxNjgzOTA3MTc0fQ.ufN05Pb9frPw1IPO-3j6R66xN03qNZLPIWxmhTtRz9O2rVp023Xs1eXo9tBcHJwl_O-iIMagp7CxGqJkg1HRUg - expiry: 1683993574
2023-05-12 20:59:34	511 [http-nio-9090-exec-5] INFO [RestServerServiceImpl] [RRN="] - [STAN="] - client2 - token: eyJhbGciOiJIUzUxMiJ9.eyJzdWIiOiJjbGllbnQyfHplcm9pbmZpbml0eSIsImV4cCI6MTY4Mzk5MzU3NCwiaWF0IjoxNjgzOTA3MTc0fQ.YpOWoVvz8RP-K5HGDLLfRUw05BToHqM3GSktSYqcxs-01lVgPPuAeYUY7BZT6FVfXwuI0SbHD3yIr-tsFrk1Iw - expiry: 1683993574
2023-05-12 20:59:34	511 [http-nio-9090-exec-5] INFO [RestServerServiceImpl] [RRN="] - [STAN="] - client3 - token: eyJhbGciOiJIUzUxMiJ9.eyJzdWIiOiJjbGllbnQzfHplcm9pbmZpbml0eSIsImV4cCI6MTY4Mzk5MzU3NCwiaWF0IjoxNjgzOTA3MTc0fQ.Alci1TO03Z_7wvlCVewiHu7m7vN5AdC-2JCwjHxi7hzaUKPWa5ZaxzAFWXt0EurpHf_199ekxxbOgErkU2yc2w - expiry: 1683993574
2023-05-12 20:59:34	511 [http-nio-9090-exec-5] INFO [UnirestUtil] [RRN="] - [STAN="] - GET: params: [eyJhbGciOiJIUzUxMiJ9.eyJzdWIiOiJjbGllbnQxfHplcm9pbmZpbml0eSIsImV4cCI6MTY4Mzk5MzU3NCwiaWF0IjoxNjgzOTA3MTc0fQ.ufN05Pb9frPw1IPO-3j6R66xN03qNZLPIWxmhTtRz9O2rVp023Xs1eXo9tBcHJwl_O-iIMagp7CxGqJkg1HRUg	eyJhbGciOiJIUzUxMiJ9.eyJzdWIiOiJjbGllbnQyfHplcm9pbmZpbml0eSIsImV4cCI6MTY4Mzk5MzU3NCwiaWF0IjoxNjgzOTA3MTc0fQ.YpOWoVvz8RP-K5HGDLLfRUw05BToHqM3GSktSYqcxs-01lVgPPuAeYUY7BZT6FVfXwuI0SbHD3yIr-tsFrk1Iw	eyJhbGciOiJIUzUxMiJ9.eyJzdWIiOiJjbGllbnQzfHplcm9pbmZpbml0eSIsImV4cCI6MTY4Mzk5MzU3NCwiaWF0IjoxNjgzOTA3MTc0fQ.Alci1TO03Z_7wvlCVewiHu7m7vN5AdC-2JCwjHxi7hzaUKPWa5ZaxzAFWXt0EurpHf_199ekxxbOgErkU2yc2w]
