# Supplementary material for: Enhancing security in financial transactions: a novel blockchain-based federated learning framework for detecting counterfeit data in fintech
Source: PeerJ Comput Sci. 2024 Sep 23;10:e2280. doi: 10.7717/peerj-cs.2280 (PMC11622837; doi:10.7717/peerj-cs.2280)
Supplement: Supplemental Information 2 [file peerj-cs-10-2280-s002.zip › Federated-Server-master/logs/application.2023-05-13.log]

2023-05-13 00:49:52	579 [main] INFO [FederatedServerApplication] [RRN="] - [STAN="] - Starting FederatedServerApplication on Hasnain-Rabbani with PID 19904 (E:\Workspace\Eclipse\zeroinfinity\thesis\federated-server\federated-server\target\classes started by hp in E:\Workspace\Eclipse\zeroinfinity\thesis\federated-server\federated-server)
2023-05-13 00:49:52	581 [main] INFO [FederatedServerApplication] [RRN="] - [STAN="] - No active profile set	falling back to default profiles: default
2023-05-13 00:49:53	571 [main] INFO [RepositoryConfigurationDelegate] [RRN="] - [STAN="] - Bootstrapping Spring Data JPA repositories in DEFERRED mode.
2023-05-13 00:49:53	645 [main] INFO [RepositoryConfigurationDelegate] [RRN="] - [STAN="] - Finished Spring Data repository scanning in 63ms. Found 3 JPA repository interfaces.
2023-05-13 00:49:53	864 [main] INFO [EnableEncryptablePropertiesBeanFactoryPostProcessor] [RRN="] - [STAN="] - Post-processing PropertySource instances
2023-05-13 00:49:53	941 [main] INFO [EncryptablePropertySourceConverter] [RRN="] - [STAN="] - Converting PropertySource configurationProperties [org.springframework.boot.context.properties.source.ConfigurationPropertySourcesPropertySource] to AOP Proxy
2023-05-13 00:49:53	941 [main] INFO [EncryptablePropertySourceConverter] [RRN="] - [STAN="] - Converting PropertySource servletConfigInitParams [org.springframework.core.env.PropertySource$StubPropertySource] to EncryptablePropertySourceWrapper
2023-05-13 00:49:53	941 [main] INFO [EncryptablePropertySourceConverter] [RRN="] - [STAN="] - Converting PropertySource servletContextInitParams [org.springframework.core.env.PropertySource$StubPropertySource] to EncryptablePropertySourceWrapper
2023-05-13 00:49:53	941 [main] INFO [EncryptablePropertySourceConverter] [RRN="] - [STAN="] - Converting PropertySource systemProperties [org.springframework.core.env.PropertiesPropertySource] to EncryptableMapPropertySourceWrapper
2023-05-13 00:49:53	942 [main] INFO [EncryptablePropertySourceConverter] [RRN="] - [STAN="] - Converting PropertySource systemEnvironment [org.springframework.boot.env.SystemEnvironmentPropertySourceEnvironmentPostProcessor$OriginAwareSystemEnvironmentPropertySource] to EncryptableSystemEnvironmentPropertySourceWrapper
2023-05-13 00:49:53	942 [main] INFO [EncryptablePropertySourceConverter] [RRN="] - [STAN="] - Converting PropertySource random [org.springframework.boot.env.RandomValuePropertySource] to EncryptablePropertySourceWrapper
2023-05-13 00:49:53	942 [main] INFO [EncryptablePropertySourceConverter] [RRN="] - [STAN="] - Converting PropertySource applicationConfig: [file:./application.yml] [org.springframework.boot.env.OriginTrackedMapPropertySource] to EncryptableMapPropertySourceWrapper
2023-05-13 00:49:54	125 [main] INFO [DefaultLazyPropertyFilter] [RRN="] - [STAN="] - Property Filter custom Bean not found with name 'encryptablePropertyFilter'. Initializing Default Property Filter
2023-05-13 00:49:54	867 [main] INFO [TomcatWebServer] [RRN="] - [STAN="] - Tomcat initialized with port(s): 9090 (http)
2023-05-13 00:49:54	881 [main] INFO [Http11NioProtocol] [RRN="] - [STAN="] - Initializing ProtocolHandler ["http-nio-9090"]
2023-05-13 00:49:54	882 [main] INFO [StandardService] [RRN="] - [STAN="] - Starting service [Tomcat]
2023-05-13 00:49:54	882 [main] INFO [StandardEngine] [RRN="] - [STAN="] - Starting Servlet engine: [Apache Tomcat/9.0.36]
2023-05-13 00:49:54	977 [main] INFO [[/]] [RRN="] - [STAN="] - Initializing Spring embedded WebApplicationContext
2023-05-13 00:49:54	977 [main] INFO [ServletWebServerApplicationContext] [RRN="] - [STAN="] - Root WebApplicationContext: initialization completed in 2357 ms
2023-05-13 00:49:54	983 [main] INFO [DefaultLazyPropertyResolver] [RRN="] - [STAN="] - Property Resolver custom Bean not found with name 'encryptablePropertyResolver'. Initializing Default Property Resolver
2023-05-13 00:49:54	987 [main] INFO [DefaultLazyPropertyDetector] [RRN="] - [STAN="] - Property Detector custom Bean not found with name 'encryptablePropertyDetector'. Initializing Default Property Detector
2023-05-13 00:49:55	107 [main] DEBUG [HikariConfig] [RRN="] - [STAN="] - Driver class com.mysql.cj.jdbc.Driver found in Thread context class loader sun.misc.Launcher$AppClassLoader@73d16e93
2023-05-13 00:49:55	215 [main] INFO [ThreadPoolTaskExecutor] [RRN="] - [STAN="] - Initializing ExecutorService 'applicationTaskExecutor'
2023-05-13 00:49:55	292 [task-1] INFO [LogHelper] [RRN="] - [STAN="] - HHH000204: Processing PersistenceUnitInfo [name: default]
2023-05-13 00:49:55	327 [main] WARN [JpaBaseConfiguration$JpaWebConfiguration] [RRN="] - [STAN="] - spring.jpa.open-in-view is enabled by default. Therefore	database queries may be performed during view rendering. Explicitly configure spring.jpa.open-in-view to disable this warning
2023-05-13 00:49:55	369 [task-1] INFO [Version] [RRN="] - [STAN="] - HHH000412: Hibernate ORM core version 5.4.17.Final
2023-05-13 00:49:55	554 [task-1] INFO [Version] [RRN="] - [STAN="] - HCANN000001: Hibernate Commons Annotations {5.1.0.Final}
2023-05-13 00:49:55	714 [task-1] DEBUG [HikariConfig] [RRN="] - [STAN="] - HikariPool-1 - configuration:
2023-05-13 00:49:55	716 [task-1] DEBUG [HikariConfig] [RRN="] - [STAN="] - allowPoolSuspension.............false
2023-05-13 00:49:55	717 [task-1] DEBUG [HikariConfig] [RRN="] - [STAN="] - autoCommit......................true
2023-05-13 00:49:55	717 [task-1] DEBUG [HikariConfig] [RRN="] - [STAN="] - catalog.........................none
2023-05-13 00:49:55	717 [task-1] DEBUG [HikariConfig] [RRN="] - [STAN="] - connectionInitSql...............none
2023-05-13 00:49:55	717 [task-1] DEBUG [HikariConfig] [RRN="] - [STAN="] - connectionTestQuery.............none
2023-05-13 00:49:55	717 [task-1] DEBUG [HikariConfig] [RRN="] - [STAN="] - connectionTimeout...............30000
2023-05-13 00:49:55	717 [task-1] DEBUG [HikariConfig] [RRN="] - [STAN="] - dataSource......................none
2023-05-13 00:49:55	717 [task-1] DEBUG [HikariConfig] [RRN="] - [STAN="] - dataSourceClassName.............none
2023-05-13 00:49:55	717 [task-1] DEBUG [HikariConfig] [RRN="] - [STAN="] - dataSourceJNDI..................none
2023-05-13 00:49:55	718 [task-1] DEBUG [HikariConfig] [RRN="] - [STAN="] - dataSourceProperties............{password=<masked>}
2023-05-13 00:49:55	718 [task-1] DEBUG [HikariConfig] [RRN="] - [STAN="] - driverClassName................."com.mysql.cj.jdbc.Driver"
2023-05-13 00:49:55	718 [task-1] DEBUG [HikariConfig] [RRN="] - [STAN="] - exceptionOverrideClassName......none
2023-05-13 00:49:55	718 [task-1] DEBUG [HikariConfig] [RRN="] - [STAN="] - healthCheckProperties...........{}
2023-05-13 00:49:55	718 [task-1] DEBUG [HikariConfig] [RRN="] - [STAN="] - healthCheckRegistry.............none
2023-05-13 00:49:55	718 [task-1] DEBUG [HikariConfig] [RRN="] - [STAN="] - idleTimeout.....................600000
2023-05-13 00:49:55	718 [task-1] DEBUG [HikariConfig] [RRN="] - [STAN="] - initializationFailTimeout.......1
2023-05-13 00:49:55	718 [task-1] DEBUG [HikariConfig] [RRN="] - [STAN="] - isolateInternalQueries..........false
2023-05-13 00:49:55	718 [task-1] DEBUG [HikariConfig] [RRN="] - [STAN="] - jdbcUrl.........................jdbc:mysql://localhost:3306/test
2023-05-13 00:49:55	718 [task-1] DEBUG [HikariConfig] [RRN="] - [STAN="] - leakDetectionThreshold..........0
2023-05-13 00:49:55	719 [task-1] DEBUG [HikariConfig] [RRN="] - [STAN="] - maxLifetime.....................1800000
2023-05-13 00:49:55	719 [task-1] DEBUG [HikariConfig] [RRN="] - [STAN="] - maximumPoolSize.................10
2023-05-13 00:49:55	719 [task-1] DEBUG [HikariConfig] [RRN="] - [STAN="] - metricRegistry..................none
2023-05-13 00:49:55	719 [task-1] DEBUG [HikariConfig] [RRN="] - [STAN="] - metricsTrackerFactory...........none
2023-05-13 00:49:55	719 [task-1] DEBUG [HikariConfig] [RRN="] - [STAN="] - minimumIdle.....................10
2023-05-13 00:49:55	719 [task-1] DEBUG [HikariConfig] [RRN="] - [STAN="] - password........................<masked>
2023-05-13 00:49:55	719 [task-1] DEBUG [HikariConfig] [RRN="] - [STAN="] - poolName........................"HikariPool-1"
2023-05-13 00:49:55	719 [task-1] DEBUG [HikariConfig] [RRN="] - [STAN="] - readOnly........................false
2023-05-13 00:49:55	719 [task-1] DEBUG [HikariConfig] [RRN="] - [STAN="] - registerMbeans..................false
2023-05-13 00:49:55	719 [task-1] DEBUG [HikariConfig] [RRN="] - [STAN="] - scheduledExecutor...............none
2023-05-13 00:49:55	720 [task-1] DEBUG [HikariConfig] [RRN="] - [STAN="] - schema..........................none
2023-05-13 00:49:55	720 [task-1] DEBUG [HikariConfig] [RRN="] - [STAN="] - threadFactory...................internal
2023-05-13 00:49:55	720 [task-1] DEBUG [HikariConfig] [RRN="] - [STAN="] - transactionIsolation............default
2023-05-13 00:49:55	720 [task-1] DEBUG [HikariConfig] [RRN="] - [STAN="] - username........................"root"
2023-05-13 00:49:55	720 [task-1] DEBUG [HikariConfig] [RRN="] - [STAN="] - validationTimeout...............5000
2023-05-13 00:49:55	720 [task-1] INFO [HikariDataSource] [RRN="] - [STAN="] - HikariPool-1 - Starting...
2023-05-13 00:49:55	866 [main] INFO [DefaultSecurityFilterChain] [RRN="] - [STAN="] - Creating filter chain: Ant [pattern='/v2/api-docs']	[]
2023-05-13 00:49:55	866 [main] INFO [DefaultSecurityFilterChain] [RRN="] - [STAN="] - Creating filter chain: Ant [pattern='/configuration/ui']	[]
2023-05-13 00:49:55	867 [main] INFO [DefaultSecurityFilterChain] [RRN="] - [STAN="] - Creating filter chain: Ant [pattern='/swagger-resources/**']	[]
2023-05-13 00:49:55	867 [main] INFO [DefaultSecurityFilterChain] [RRN="] - [STAN="] - Creating filter chain: Ant [pattern='/configuration/**']	[]
2023-05-13 00:49:55	867 [main] INFO [DefaultSecurityFilterChain] [RRN="] - [STAN="] - Creating filter chain: Ant [pattern='/swagger-ui.html']	[]
2023-05-13 00:49:55	867 [main] INFO [DefaultSecurityFilterChain] [RRN="] - [STAN="] - Creating filter chain: Ant [pattern='/webjars/**']	[]
2023-05-13 00:49:55	924 [main] INFO [PropertySourcedRequestMappingHandlerMapping] [RRN="] - [STAN="] - Mapped URL path [/v2/api-docs] onto method [springfox.documentation.swagger2.web.Swagger2Controller#getDocumentation(String	HttpServletRequest)]
2023-05-13 00:49:55	945 [task-1] DEBUG [HikariPool] [RRN="] - [STAN="] - HikariPool-1 - Added connection com.mysql.cj.jdbc.ConnectionImpl@64d2e519
2023-05-13 00:49:55	947 [task-1] INFO [HikariDataSource] [RRN="] - [STAN="] - HikariPool-1 - Start completed.
2023-05-13 00:49:55	974 [task-1] INFO [Dialect] [RRN="] - [STAN="] - HHH000400: Using dialect: org.hibernate.dialect.MySQL8Dialect
2023-05-13 00:49:56	042 [main] INFO [DefaultSecurityFilterChain] [RRN="] - [STAN="] - Creating filter chain: any request	[org.springframework.security.web.context.request.async.WebAsyncManagerIntegrationFilter@40d52be7	org.springframework.security.web.context.SecurityContextPersistenceFilter@5d512ddb	org.springframework.security.web.header.HeaderWriterFilter@6f8e9d06	org.springframework.web.filter.CorsFilter@23ad71bf	org.springframework.security.web.authentication.logout.LogoutFilter@20c812c8	com.zeroinfinity.federatedserver.config.JwtRequestFilter@480ad82c	org.springframework.security.web.savedrequest.RequestCacheAwareFilter@4de79b7d	org.springframework.security.web.servletapi.SecurityContextHolderAwareRequestFilter@5e26f1ed	org.springframework.security.web.authentication.AnonymousAuthenticationFilter@1983b48a	org.springframework.security.web.session.SessionManagementFilter@32f1fafe	org.springframework.security.web.access.ExceptionTranslationFilter@53f0d09c	org.springframework.security.web.access.intercept.FilterSecurityInterceptor@7a1b8a46]
2023-05-13 00:49:56	057 [HikariPool-1 housekeeper] DEBUG [HikariPool] [RRN="] - [STAN="] - HikariPool-1 - Pool stats (total=1	active=0	idle=1	waiting=0)
2023-05-13 00:49:56	063 [HikariPool-1 connection adder] DEBUG [HikariPool] [RRN="] - [STAN="] - HikariPool-1 - Added connection com.mysql.cj.jdbc.ConnectionImpl@5706c48b
2023-05-13 00:49:56	066 [HikariPool-1 connection adder] DEBUG [HikariPool] [RRN="] - [STAN="] - HikariPool-1 - Added connection com.mysql.cj.jdbc.ConnectionImpl@163bceb0
2023-05-13 00:49:56	070 [HikariPool-1 connection adder] DEBUG [HikariPool] [RRN="] - [STAN="] - HikariPool-1 - Added connection com.mysql.cj.jdbc.ConnectionImpl@27e71c4e
2023-05-13 00:49:56	074 [HikariPool-1 connection adder] DEBUG [HikariPool] [RRN="] - [STAN="] - HikariPool-1 - Added connection com.mysql.cj.jdbc.ConnectionImpl@761431ff
2023-05-13 00:49:56	077 [HikariPool-1 connection adder] DEBUG [HikariPool] [RRN="] - [STAN="] - HikariPool-1 - Added connection com.mysql.cj.jdbc.ConnectionImpl@a1de670
2023-05-13 00:49:56	080 [HikariPool-1 connection adder] DEBUG [HikariPool] [RRN="] - [STAN="] - HikariPool-1 - Added connection com.mysql.cj.jdbc.ConnectionImpl@725a2b4a
2023-05-13 00:49:56	085 [HikariPool-1 connection adder] DEBUG [HikariPool] [RRN="] - [STAN="] - HikariPool-1 - Added connection com.mysql.cj.jdbc.ConnectionImpl@283ee112
2023-05-13 00:49:56	088 [HikariPool-1 connection adder] DEBUG [HikariPool] [RRN="] - [STAN="] - HikariPool-1 - Added connection com.mysql.cj.jdbc.ConnectionImpl@e042299
2023-05-13 00:49:56	092 [HikariPool-1 connection adder] DEBUG [HikariPool] [RRN="] - [STAN="] - HikariPool-1 - Added connection com.mysql.cj.jdbc.ConnectionImpl@6b1b75f4
2023-05-13 00:49:56	092 [HikariPool-1 connection adder] DEBUG [HikariPool] [RRN="] - [STAN="] - HikariPool-1 - After adding stats (total=10	active=0	idle=10	waiting=0)
2023-05-13 00:49:56	307 [main] INFO [Http11NioProtocol] [RRN="] - [STAN="] - Starting ProtocolHandler ["http-nio-9090"]
2023-05-13 00:49:56	334 [main] INFO [TomcatWebServer] [RRN="] - [STAN="] - Tomcat started on port(s): 9090 (http) with context path ''
2023-05-13 00:49:56	336 [main] INFO [DocumentationPluginsBootstrapper] [RRN="] - [STAN="] - Context refreshed
2023-05-13 00:49:56	363 [main] INFO [DocumentationPluginsBootstrapper] [RRN="] - [STAN="] - Found 1 custom documentation plugin(s)
2023-05-13 00:49:56	401 [main] INFO [ApiListingReferenceScanner] [RRN="] - [STAN="] - Scanning for api listing references
2023-05-13 00:49:56	705 [main] INFO [DeferredRepositoryInitializationListener] [RRN="] - [STAN="] - Triggering deferred initialization of Spring Data repositories…
2023-05-13 00:49:57	346 [task-1] INFO [JtaPlatformInitiator] [RRN="] - [STAN="] - HHH000490: Using JtaPlatform implementation: [org.hibernate.engine.transaction.jta.platform.internal.NoJtaPlatform]
2023-05-13 00:49:57	355 [task-1] INFO [LocalContainerEntityManagerFactoryBean] [RRN="] - [STAN="] - Initialized JPA EntityManagerFactory for persistence unit 'default'
2023-05-13 00:49:57	755 [main] INFO [DeferredRepositoryInitializationListener] [RRN="] - [STAN="] - Spring Data repositories initialized!
2023-05-13 00:49:57	765 [main] INFO [FederatedServerApplication] [RRN="] - [STAN="] - Started FederatedServerApplication in 5.807 seconds (JVM running for 6.236)
2023-05-13 00:50:23	101 [http-nio-9090-exec-1] INFO [[/]] [RRN="] - [STAN="] - Initializing Spring DispatcherServlet 'dispatcherServlet'
2023-05-13 00:50:23	101 [http-nio-9090-exec-1] INFO [DispatcherServlet] [RRN="] - [STAN="] - Initializing Servlet 'dispatcherServlet'
2023-05-13 00:50:23	109 [http-nio-9090-exec-1] INFO [DispatcherServlet] [RRN="] - [STAN="] - Completed initialization in 8 ms
2023-05-13 00:50:26	061 [HikariPool-1 housekeeper] DEBUG [HikariPool] [RRN="] - [STAN="] - HikariPool-1 - Pool stats (total=10	active=0	idle=10	waiting=0)
2023-05-13 00:50:26	061 [HikariPool-1 housekeeper] DEBUG [HikariPool] [RRN="] - [STAN="] - HikariPool-1 - Fill pool skipped	pool is at sufficient level.
2023-05-13 00:50:56	077 [HikariPool-1 housekeeper] DEBUG [HikariPool] [RRN="] - [STAN="] - HikariPool-1 - Pool stats (total=10	active=0	idle=10	waiting=0)
2023-05-13 00:50:56	077 [HikariPool-1 housekeeper] DEBUG [HikariPool] [RRN="] - [STAN="] - HikariPool-1 - Fill pool skipped	pool is at sufficient level.
2023-05-13 00:51:14	963 [http-nio-9090-exec-7] INFO [JwtAuthenticationController] [RRN="] - [STAN="] - Authenticating : User : admin
2023-05-13 00:51:26	084 [HikariPool-1 housekeeper] DEBUG [HikariPool] [RRN="] - [STAN="] - HikariPool-1 - Pool stats (total=10	active=0	idle=10	waiting=0)
2023-05-13 00:51:26	084 [HikariPool-1 housekeeper] DEBUG [HikariPool] [RRN="] - [STAN="] - HikariPool-1 - Fill pool skipped	pool is at sufficient level.
2023-05-13 00:51:56	087 [HikariPool-1 housekeeper] DEBUG [HikariPool] [RRN="] - [STAN="] - HikariPool-1 - Pool stats (total=10	active=0	idle=10	waiting=0)
2023-05-13 00:51:56	087 [HikariPool-1 housekeeper] DEBUG [HikariPool] [RRN="] - [STAN="] - HikariPool-1 - Fill pool skipped	pool is at sufficient level.
2023-05-13 00:52:01	375 [http-nio-9090-exec-9] INFO [ServiceController] [RRN="] - [STAN="] - Request received to check model version @ V1
2023-05-13 00:52:01	375 [http-nio-9090-exec-9] INFO [RestServerServiceImpl] [RRN="] - [STAN="] - Incoming request to check the model version.
2023-05-13 00:52:01	559 [http-nio-9090-exec-9] INFO [RestServerServiceImpl] [RRN="] - [STAN="] - Active version found: version8
2023-05-13 00:52:26	093 [HikariPool-1 housekeeper] DEBUG [HikariPool] [RRN="] - [STAN="] - HikariPool-1 - Pool stats (total=10	active=0	idle=10	waiting=0)
2023-05-13 00:52:26	093 [HikariPool-1 housekeeper] DEBUG [HikariPool] [RRN="] - [STAN="] - HikariPool-1 - Fill pool skipped	pool is at sufficient level.
2023-05-13 00:52:56	110 [HikariPool-1 housekeeper] DEBUG [HikariPool] [RRN="] - [STAN="] - HikariPool-1 - Pool stats (total=10	active=0	idle=10	waiting=0)
2023-05-13 00:52:56	110 [HikariPool-1 housekeeper] DEBUG [HikariPool] [RRN="] - [STAN="] - HikariPool-1 - Fill pool skipped	pool is at sufficient level.
2023-05-13 00:53:26	124 [HikariPool-1 housekeeper] DEBUG [HikariPool] [RRN="] - [STAN="] - HikariPool-1 - Pool stats (total=10	active=0	idle=10	waiting=0)
2023-05-13 00:53:26	124 [HikariPool-1 housekeeper] DEBUG [HikariPool] [RRN="] - [STAN="] - HikariPool-1 - Fill pool skipped	pool is at sufficient level.
2023-05-13 00:53:56	139 [HikariPool-1 housekeeper] DEBUG [HikariPool] [RRN="] - [STAN="] - HikariPool-1 - Pool stats (total=10	active=0	idle=10	waiting=0)
2023-05-13 00:53:56	139 [HikariPool-1 housekeeper] DEBUG [HikariPool] [RRN="] - [STAN="] - HikariPool-1 - Fill pool skipped	pool is at sufficient level.
2023-05-13 00:54:13	466 [http-nio-9090-exec-1] INFO [ServiceController] [RRN="] - [STAN="] - Request received to update model version @ V1
2023-05-13 00:54:13	466 [http-nio-9090-exec-1] INFO [RestServerServiceImpl] [RRN="] - [STAN="] - Incoming request to update the model version.
2023-05-13 00:54:13	474 [http-nio-9090-exec-1] INFO [RestServerServiceImpl] [RRN="] - [STAN="] - Active model version found. Changing the status from Active to InActive
2023-05-13 00:54:13	739 [http-nio-9090-exec-1] INFO [RestServerServiceImpl] [RRN="] - [STAN="] - New Active version activated: version9
2023-05-13 00:54:13	739 [http-nio-9090-exec-1] INFO [UnirestUtil] [RRN="] - [STAN="] - POST: params: [admin@123]
2023-05-13 00:54:14	726 [http-nio-9090-exec-1] INFO [RestServerServiceImpl] [RRN="] - [STAN="] - client1 - token: eyJhbGciOiJIUzUxMiJ9.eyJzdWIiOiJjbGllbnQxfHplcm9pbmZpbml0eSIsImV4cCI6MTY4NDAwNzY1NCwiaWF0IjoxNjgzOTIxMjU0fQ.ZzfqrsP-jdy_myzGOnXFjtt0DoESxg4JOjMfdjd4VuUJy-6PClsjT3rgdUpKOpgTn8EiSYXmeOyCsgjlzcaEqg - expiry: 1684007654
2023-05-13 00:54:14	734 [http-nio-9090-exec-1] INFO [RestServerServiceImpl] [RRN="] - [STAN="] - client2 - token: eyJhbGciOiJIUzUxMiJ9.eyJzdWIiOiJjbGllbnQyfHplcm9pbmZpbml0eSIsImV4cCI6MTY4NDAwNzY1NCwiaWF0IjoxNjgzOTIxMjU0fQ.94x26gL7j-Y-0jyh09b7Yw0IQDX2ocPZZHNS0JOErhQBHI-AJfJCsRMvlcHhwsPyPl8m3vBO5oIqoGPH1d3ULA - expiry: 1684007654
2023-05-13 00:54:14	734 [http-nio-9090-exec-1] INFO [RestServerServiceImpl] [RRN="] - [STAN="] - client3 - token: eyJhbGciOiJIUzUxMiJ9.eyJzdWIiOiJjbGllbnQzfHplcm9pbmZpbml0eSIsImV4cCI6MTY4NDAwNzY1NCwiaWF0IjoxNjgzOTIxMjU0fQ.622WtONd1c4VnnwRvabHZ0g9lxFQsH3zP2wms6muEw3e310ImqZ7OoB10ZKo90AAhxjFOl8y3ZhCIsmUwasutA - expiry: 1684007654
2023-05-13 00:54:14	734 [http-nio-9090-exec-1] INFO [UnirestUtil] [RRN="] - [STAN="] - GET: params: [eyJhbGciOiJIUzUxMiJ9.eyJzdWIiOiJjbGllbnQxfHplcm9pbmZpbml0eSIsImV4cCI6MTY4NDAwNzY1NCwiaWF0IjoxNjgzOTIxMjU0fQ.ZzfqrsP-jdy_myzGOnXFjtt0DoESxg4JOjMfdjd4VuUJy-6PClsjT3rgdUpKOpgTn8EiSYXmeOyCsgjlzcaEqg	eyJhbGciOiJIUzUxMiJ9.eyJzdWIiOiJjbGllbnQyfHplcm9pbmZpbml0eSIsImV4cCI6MTY4NDAwNzY1NCwiaWF0IjoxNjgzOTIxMjU0fQ.94x26gL7j-Y-0jyh09b7Yw0IQDX2ocPZZHNS0JOErhQBHI-AJfJCsRMvlcHhwsPyPl8m3vBO5oIqoGPH1d3ULA	eyJhbGciOiJIUzUxMiJ9.eyJzdWIiOiJjbGllbnQzfHplcm9pbmZpbml0eSIsImV4cCI6MTY4NDAwNzY1NCwiaWF0IjoxNjgzOTIxMjU0fQ.622WtONd1c4VnnwRvabHZ0g9lxFQsH3zP2wms6muEw3e310ImqZ7OoB10ZKo90AAhxjFOl8y3ZhCIsmUwasutA]
2023-05-13 00:54:15	326 [http-nio-9090-exec-1] INFO [RestServerServiceImpl] [RRN="] - [STAN="] - All client model version upgraded to version9 successfully.
2023-05-13 00:54:26	145 [HikariPool-1 housekeeper] DEBUG [HikariPool] [RRN="] - [STAN="] - HikariPool-1 - Pool stats (total=10	active=0	idle=10	waiting=0)
2023-05-13 00:54:26	145 [HikariPool-1 housekeeper] DEBUG [HikariPool] [RRN="] - [STAN="] - HikariPool-1 - Fill pool skipped	pool is at sufficient level.
2023-05-13 00:54:56	152 [HikariPool-1 housekeeper] DEBUG [HikariPool] [RRN="] - [STAN="] - HikariPool-1 - Pool stats (total=10	active=0	idle=10	waiting=0)
2023-05-13 00:54:56	152 [HikariPool-1 housekeeper] DEBUG [HikariPool] [RRN="] - [STAN="] - HikariPool-1 - Fill pool skipped	pool is at sufficient level.
2023-05-13 00:55:26	168 [HikariPool-1 housekeeper] DEBUG [HikariPool] [RRN="] - [STAN="] - HikariPool-1 - Pool stats (total=10	active=0	idle=10	waiting=0)
2023-05-13 00:55:26	168 [HikariPool-1 housekeeper] DEBUG [HikariPool] [RRN="] - [STAN="] - HikariPool-1 - Fill pool skipped	pool is at sufficient level.
2023-05-13 00:55:56	178 [HikariPool-1 housekeeper] DEBUG [HikariPool] [RRN="] - [STAN="] - HikariPool-1 - Pool stats (total=10	active=0	idle=10	waiting=0)
2023-05-13 00:55:56	178 [HikariPool-1 housekeeper] DEBUG [HikariPool] [RRN="] - [STAN="] - HikariPool-1 - Fill pool skipped	pool is at sufficient level.
2023-05-13 00:56:26	181 [HikariPool-1 housekeeper] DEBUG [HikariPool] [RRN="] - [STAN="] - HikariPool-1 - Pool stats (total=10	active=0	idle=10	waiting=0)
2023-05-13 00:56:26	181 [HikariPool-1 housekeeper] DEBUG [HikariPool] [RRN="] - [STAN="] - HikariPool-1 - Fill pool skipped	pool is at sufficient level.
2023-05-13 00:56:56	197 [HikariPool-1 housekeeper] DEBUG [HikariPool] [RRN="] - [STAN="] - HikariPool-1 - Pool stats (total=10	active=0	idle=10	waiting=0)
2023-05-13 00:56:56	197 [HikariPool-1 housekeeper] DEBUG [HikariPool] [RRN="] - [STAN="] - HikariPool-1 - Fill pool skipped	pool is at sufficient level.
2023-05-13 00:57:26	209 [HikariPool-1 housekeeper] DEBUG [HikariPool] [RRN="] - [STAN="] - HikariPool-1 - Pool stats (total=10	active=0	idle=10	waiting=0)
2023-05-13 00:57:26	210 [HikariPool-1 housekeeper] DEBUG [HikariPool] [RRN="] - [STAN="] - HikariPool-1 - Fill pool skipped	pool is at sufficient level.
2023-05-13 00:57:56	214 [HikariPool-1 housekeeper] DEBUG [HikariPool] [RRN="] - [STAN="] - HikariPool-1 - Pool stats (total=10	active=0	idle=10	waiting=0)
2023-05-13 00:57:56	214 [HikariPool-1 housekeeper] DEBUG [HikariPool] [RRN="] - [STAN="] - HikariPool-1 - Fill pool skipped	pool is at sufficient level.
2023-05-13 00:58:26	225 [HikariPool-1 housekeeper] DEBUG [HikariPool] [RRN="] - [STAN="] - HikariPool-1 - Pool stats (total=10	active=0	idle=10	waiting=0)
2023-05-13 00:58:26	226 [HikariPool-1 housekeeper] DEBUG [HikariPool] [RRN="] - [STAN="] - HikariPool-1 - Fill pool skipped	pool is at sufficient level.
2023-05-13 00:58:56	228 [HikariPool-1 housekeeper] DEBUG [HikariPool] [RRN="] - [STAN="] - HikariPool-1 - Pool stats (total=10	active=0	idle=10	waiting=0)
2023-05-13 00:58:56	229 [HikariPool-1 housekeeper] DEBUG [HikariPool] [RRN="] - [STAN="] - HikariPool-1 - Fill pool skipped	pool is at sufficient level.
2023-05-13 00:59:26	231 [HikariPool-1 housekeeper] DEBUG [HikariPool] [RRN="] - [STAN="] - HikariPool-1 - Pool stats (total=10	active=0	idle=10	waiting=0)
2023-05-13 00:59:26	231 [HikariPool-1 housekeeper] DEBUG [HikariPool] [RRN="] - [STAN="] - HikariPool-1 - Fill pool skipped	pool is at sufficient level.
2023-05-13 00:59:56	236 [HikariPool-1 housekeeper] DEBUG [HikariPool] [RRN="] - [STAN="] - HikariPool-1 - Pool stats (total=10	active=0	idle=10	waiting=0)
2023-05-13 00:59:56	236 [HikariPool-1 housekeeper] DEBUG [HikariPool] [RRN="] - [STAN="] - HikariPool-1 - Fill pool skipped	pool is at sufficient level.
2023-05-13 01:00:26	240 [HikariPool-1 housekeeper] DEBUG [HikariPool] [RRN="] - [STAN="] - HikariPool-1 - Pool stats (total=10	active=0	idle=10	waiting=0)
2023-05-13 01:00:26	240 [HikariPool-1 housekeeper] DEBUG [HikariPool] [RRN="] - [STAN="] - HikariPool-1 - Fill pool skipped	pool is at sufficient level.
2023-05-13 01:00:56	250 [HikariPool-1 housekeeper] DEBUG [HikariPool] [RRN="] - [STAN="] - HikariPool-1 - Pool stats (total=10	active=0	idle=10	waiting=0)
2023-05-13 01:00:56	250 [HikariPool-1 housekeeper] DEBUG [HikariPool] [RRN="] - [STAN="] - HikariPool-1 - Fill pool skipped	pool is at sufficient level.
2023-05-13 01:01:26	264 [HikariPool-1 housekeeper] DEBUG [HikariPool] [RRN="] - [STAN="] - HikariPool-1 - Pool stats (total=10	active=0	idle=10	waiting=0)
2023-05-13 01:01:26	264 [HikariPool-1 housekeeper] DEBUG [HikariPool] [RRN="] - [STAN="] - HikariPool-1 - Fill pool skipped	pool is at sufficient level.
2023-05-13 01:01:56	267 [HikariPool-1 housekeeper] DEBUG [HikariPool] [RRN="] - [STAN="] - HikariPool-1 - Pool stats (total=10	active=0	idle=10	waiting=0)
2023-05-13 01:01:56	267 [HikariPool-1 housekeeper] DEBUG [HikariPool] [RRN="] - [STAN="] - HikariPool-1 - Fill pool skipped	pool is at sufficient level.
2023-05-13 01:02:26	274 [HikariPool-1 housekeeper] DEBUG [HikariPool] [RRN="] - [STAN="] - HikariPool-1 - Pool stats (total=10	active=0	idle=10	waiting=0)
2023-05-13 01:02:26	274 [HikariPool-1 housekeeper] DEBUG [HikariPool] [RRN="] - [STAN="] - HikariPool-1 - Fill pool skipped	pool is at sufficient level.
2023-05-13 01:02:56	287 [HikariPool-1 housekeeper] DEBUG [HikariPool] [RRN="] - [STAN="] - HikariPool-1 - Pool stats (total=10	active=0	idle=10	waiting=0)
2023-05-13 01:02:56	287 [HikariPool-1 housekeeper] DEBUG [HikariPool] [RRN="] - [STAN="] - HikariPool-1 - Fill pool skipped	pool is at sufficient level.
2023-05-13 01:03:26	296 [HikariPool-1 housekeeper] DEBUG [HikariPool] [RRN="] - [STAN="] - HikariPool-1 - Pool stats (total=10	active=0	idle=10	waiting=0)
2023-05-13 01:03:26	296 [HikariPool-1 housekeeper] DEBUG [HikariPool] [RRN="] - [STAN="] - HikariPool-1 - Fill pool skipped	pool is at sufficient level.
2023-05-13 01:03:56	302 [HikariPool-1 housekeeper] DEBUG [HikariPool] [RRN="] - [STAN="] - HikariPool-1 - Pool stats (total=10	active=0	idle=10	waiting=0)
2023-05-13 01:03:56	302 [HikariPool-1 housekeeper] DEBUG [HikariPool] [RRN="] - [STAN="] - HikariPool-1 - Fill pool skipped	pool is at sufficient level.
2023-05-13 01:03:57	063 [http-nio-9090-exec-3] INFO [ServiceController] [RRN="] - [STAN="] - Request received to pull and sync machine learning model from clients @ V1
2023-05-13 01:03:57	067 [http-nio-9090-exec-3] INFO [RestServerServiceImpl] [RRN="] - [STAN="] - Incoming request to pull models from clients.
2023-05-13 01:03:57	077 [http-nio-9090-exec-3] INFO [UnirestUtil] [RRN="] - [STAN="] - POST: params: [admin@123]
2023-05-13 01:03:57	368 [http-nio-9090-exec-3] INFO [RestServerServiceImpl] [RRN="] - [STAN="] - client1 - token: eyJhbGciOiJIUzUxMiJ9.eyJzdWIiOiJjbGllbnQxfHplcm9pbmZpbml0eSIsImV4cCI6MTY4NDAwODIzNywiaWF0IjoxNjgzOTIxODM3fQ.dJXE8rIk3l4Zu-6b67ASg1ktAqSKBUdY7k5eRldXikGMnSNSkN-rpdC7Y8pPmIBRedVd1efF1X2FX9qUKO0vYg - expiry: 1684008237
2023-05-13 01:03:57	368 [http-nio-9090-exec-3] INFO [RestServerServiceImpl] [RRN="] - [STAN="] - client2 - token: eyJhbGciOiJIUzUxMiJ9.eyJzdWIiOiJjbGllbnQyfHplcm9pbmZpbml0eSIsImV4cCI6MTY4NDAwODIzNywiaWF0IjoxNjgzOTIxODM3fQ.V35e5-p2U3DVTnoN0tDsSlV7TDxw09x_Xj975tmxV7TjE0bGy3yC5Q-UUKBVhlHAyBmJ50ahG0wOgAH3_i_yhQ - expiry: 1684008237
2023-05-13 01:03:57	368 [http-nio-9090-exec-3] INFO [RestServerServiceImpl] [RRN="] - [STAN="] - client3 - token: eyJhbGciOiJIUzUxMiJ9.eyJzdWIiOiJjbGllbnQzfHplcm9pbmZpbml0eSIsImV4cCI6MTY4NDAwODIzNywiaWF0IjoxNjgzOTIxODM3fQ.MD1ZHgc_TWe7-PiiWNOPh5m3yhh0NpeLx3IsiZJcAxsyCZivzQxUG3W67O0CjYu63imkEZM6LdgG274an_XcVg - expiry: 1684008237
2023-05-13 01:03:57	368 [http-nio-9090-exec-3] INFO [UnirestUtil] [RRN="] - [STAN="] - GET: params: [eyJhbGciOiJIUzUxMiJ9.eyJzdWIiOiJjbGllbnQxfHplcm9pbmZpbml0eSIsImV4cCI6MTY4NDAwODIzNywiaWF0IjoxNjgzOTIxODM3fQ.dJXE8rIk3l4Zu-6b67ASg1ktAqSKBUdY7k5eRldXikGMnSNSkN-rpdC7Y8pPmIBRedVd1efF1X2FX9qUKO0vYg	eyJhbGciOiJIUzUxMiJ9.eyJzdWIiOiJjbGllbnQyfHplcm9pbmZpbml0eSIsImV4cCI6MTY4NDAwODIzNywiaWF0IjoxNjgzOTIxODM3fQ.V35e5-p2U3DVTnoN0tDsSlV7TDxw09x_Xj975tmxV7TjE0bGy3yC5Q-UUKBVhlHAyBmJ50ahG0wOgAH3_i_yhQ	eyJhbGciOiJIUzUxMiJ9.eyJzdWIiOiJjbGllbnQzfHplcm9pbmZpbml0eSIsImV4cCI6MTY4NDAwODIzNywiaWF0IjoxNjgzOTIxODM3fQ.MD1ZHgc_TWe7-PiiWNOPh5m3yhh0NpeLx3IsiZJcAxsyCZivzQxUG3W67O0CjYu63imkEZM6LdgG274an_XcVg]
2023-05-13 01:04:26	313 [HikariPool-1 housekeeper] DEBUG [HikariPool] [RRN="] - [STAN="] - HikariPool-1 - Pool stats (total=10	active=0	idle=10	waiting=0)
2023-05-13 01:04:26	313 [HikariPool-1 housekeeper] DEBUG [HikariPool] [RRN="] - [STAN="] - HikariPool-1 - Fill pool skipped	pool is at sufficient level.
2023-05-13 01:04:56	316 [HikariPool-1 housekeeper] DEBUG [HikariPool] [RRN="] - [STAN="] - HikariPool-1 - Pool stats (total=10	active=0	idle=10	waiting=0)
2023-05-13 01:04:56	316 [HikariPool-1 housekeeper] DEBUG [HikariPool] [RRN="] - [STAN="] - HikariPool-1 - Fill pool skipped	pool is at sufficient level.
2023-05-13 01:05:26	328 [HikariPool-1 housekeeper] DEBUG [HikariPool] [RRN="] - [STAN="] - HikariPool-1 - Pool stats (total=10	active=0	idle=10	waiting=0)
2023-05-13 01:05:26	328 [HikariPool-1 housekeeper] DEBUG [HikariPool] [RRN="] - [STAN="] - HikariPool-1 - Fill pool skipped	pool is at sufficient level.
2023-05-13 01:05:56	334 [HikariPool-1 housekeeper] DEBUG [HikariPool] [RRN="] - [STAN="] - HikariPool-1 - Pool stats (total=10	active=0	idle=10	waiting=0)
2023-05-13 01:05:56	334 [HikariPool-1 housekeeper] DEBUG [HikariPool] [RRN="] - [STAN="] - HikariPool-1 - Fill pool skipped	pool is at sufficient level.
2023-05-13 01:13:36	487 [main] INFO [FederatedServerApplication] [RRN="] - [STAN="] - Starting FederatedServerApplication on Hasnain-Rabbani with PID 22108 (E:\Workspace\Eclipse\zeroinfinity\thesis\federated-server\federated-server\target\classes started by hp in E:\Workspace\Eclipse\zeroinfinity\thesis\federated-server\federated-server)
2023-05-13 01:13:36	494 [main] INFO [FederatedServerApplication] [RRN="] - [STAN="] - No active profile set	falling back to default profiles: default
2023-05-13 01:13:49	748 [main] INFO [RepositoryConfigurationDelegate] [RRN="] - [STAN="] - Bootstrapping Spring Data JPA repositories in DEFERRED mode.
2023-05-13 01:13:50	128 [main] INFO [RepositoryConfigurationDelegate] [RRN="] - [STAN="] - Finished Spring Data repository scanning in 333ms. Found 3 JPA repository interfaces.
2023-05-13 01:13:51	117 [main] INFO [EnableEncryptablePropertiesBeanFactoryPostProcessor] [RRN="] - [STAN="] - Post-processing PropertySource instances
2023-05-13 01:13:51	649 [main] INFO [EncryptablePropertySourceConverter] [RRN="] - [STAN="] - Converting PropertySource configurationProperties [org.springframework.boot.context.properties.source.ConfigurationPropertySourcesPropertySource] to AOP Proxy
2023-05-13 01:13:51	650 [main] INFO [EncryptablePropertySourceConverter] [RRN="] - [STAN="] - Converting PropertySource servletConfigInitParams [org.springframework.core.env.PropertySource$StubPropertySource] to EncryptablePropertySourceWrapper
2023-05-13 01:13:51	650 [main] INFO [EncryptablePropertySourceConverter] [RRN="] - [STAN="] - Converting PropertySource servletContextInitParams [org.springframework.core.env.PropertySource$StubPropertySource] to EncryptablePropertySourceWrapper
2023-05-13 01:13:51	651 [main] INFO [EncryptablePropertySourceConverter] [RRN="] - [STAN="] - Converting PropertySource systemProperties [org.springframework.core.env.PropertiesPropertySource] to EncryptableMapPropertySourceWrapper
2023-05-13 01:13:51	651 [main] INFO [EncryptablePropertySourceConverter] [RRN="] - [STAN="] - Converting PropertySource systemEnvironment [org.springframework.boot.env.SystemEnvironmentPropertySourceEnvironmentPostProcessor$OriginAwareSystemEnvironmentPropertySource] to EncryptableSystemEnvironmentPropertySourceWrapper
2023-05-13 01:13:51	651 [main] INFO [EncryptablePropertySourceConverter] [RRN="] - [STAN="] - Converting PropertySource random [org.springframework.boot.env.RandomValuePropertySource] to EncryptablePropertySourceWrapper
2023-05-13 01:13:51	651 [main] INFO [EncryptablePropertySourceConverter] [RRN="] - [STAN="] - Converting PropertySource applicationConfig: [file:./application.yml] [org.springframework.boot.env.OriginTrackedMapPropertySource] to EncryptableMapPropertySourceWrapper
2023-05-13 01:13:52	639 [main] INFO [DefaultLazyPropertyFilter] [RRN="] - [STAN="] - Property Filter custom Bean not found with name 'encryptablePropertyFilter'. Initializing Default Property Filter
2023-05-13 01:14:01	990 [main] INFO [TomcatWebServer] [RRN="] - [STAN="] - Tomcat initialized with port(s): 9090 (http)
2023-05-13 01:14:02	033 [main] INFO [Http11NioProtocol] [RRN="] - [STAN="] - Initializing ProtocolHandler ["http-nio-9090"]
2023-05-13 01:14:02	033 [main] INFO [StandardService] [RRN="] - [STAN="] - Starting service [Tomcat]
2023-05-13 01:14:02	033 [main] INFO [StandardEngine] [RRN="] - [STAN="] - Starting Servlet engine: [Apache Tomcat/9.0.36]
2023-05-13 01:14:02	517 [main] INFO [[/]] [RRN="] - [STAN="] - Initializing Spring embedded WebApplicationContext
2023-05-13 01:14:02	517 [main] INFO [ServletWebServerApplicationContext] [RRN="] - [STAN="] - Root WebApplicationContext: initialization completed in 25695 ms
2023-05-13 01:14:02	533 [main] INFO [DefaultLazyPropertyResolver] [RRN="] - [STAN="] - Property Resolver custom Bean not found with name 'encryptablePropertyResolver'. Initializing Default Property Resolver
2023-05-13 01:14:02	550 [main] INFO [DefaultLazyPropertyDetector] [RRN="] - [STAN="] - Property Detector custom Bean not found with name 'encryptablePropertyDetector'. Initializing Default Property Detector
2023-05-13 01:14:03	119 [main] DEBUG [HikariConfig] [RRN="] - [STAN="] - Driver class com.mysql.cj.jdbc.Driver found in Thread context class loader sun.misc.Launcher$AppClassLoader@73d16e93
2023-05-13 01:14:03	565 [main] INFO [ThreadPoolTaskExecutor] [RRN="] - [STAN="] - Initializing ExecutorService 'applicationTaskExecutor'
2023-05-13 01:14:03	961 [task-1] INFO [LogHelper] [RRN="] - [STAN="] - HHH000204: Processing PersistenceUnitInfo [name: default]
2023-05-13 01:14:04	172 [main] WARN [JpaBaseConfiguration$JpaWebConfiguration] [RRN="] - [STAN="] - spring.jpa.open-in-view is enabled by default. Therefore	database queries may be performed during view rendering. Explicitly configure spring.jpa.open-in-view to disable this warning
2023-05-13 01:14:04	359 [task-1] INFO [Version] [RRN="] - [STAN="] - HHH000412: Hibernate ORM core version 5.4.17.Final
2023-05-13 01:14:05	369 [task-1] INFO [Version] [RRN="] - [STAN="] - HCANN000001: Hibernate Commons Annotations {5.1.0.Final}
2023-05-13 01:14:06	359 [task-1] DEBUG [HikariConfig] [RRN="] - [STAN="] - HikariPool-1 - configuration:
2023-05-13 01:14:06	364 [task-1] DEBUG [HikariConfig] [RRN="] - [STAN="] - allowPoolSuspension.............false
2023-05-13 01:14:06	364 [task-1] DEBUG [HikariConfig] [RRN="] - [STAN="] - autoCommit......................true
2023-05-13 01:14:06	365 [task-1] DEBUG [HikariConfig] [RRN="] - [STAN="] - catalog.........................none
2023-05-13 01:14:06	365 [task-1] DEBUG [HikariConfig] [RRN="] - [STAN="] - connectionInitSql...............none
2023-05-13 01:14:06	365 [task-1] DEBUG [HikariConfig] [RRN="] - [STAN="] - connectionTestQuery.............none
2023-05-13 01:14:06	365 [task-1] DEBUG [HikariConfig] [RRN="] - [STAN="] - connectionTimeout...............30000
2023-05-13 01:14:06	365 [task-1] DEBUG [HikariConfig] [RRN="] - [STAN="] - dataSource......................none
2023-05-13 01:14:06	365 [task-1] DEBUG [HikariConfig] [RRN="] - [STAN="] - dataSourceClassName.............none
2023-05-13 01:14:06	365 [task-1] DEBUG [HikariConfig] [RRN="] - [STAN="] - dataSourceJNDI..................none
2023-05-13 01:14:06	365 [task-1] DEBUG [HikariConfig] [RRN="] - [STAN="] - dataSourceProperties............{password=<masked>}
2023-05-13 01:14:06	365 [task-1] DEBUG [HikariConfig] [RRN="] - [STAN="] - driverClassName................."com.mysql.cj.jdbc.Driver"
2023-05-13 01:14:06	365 [task-1] DEBUG [HikariConfig] [RRN="] - [STAN="] - exceptionOverrideClassName......none
2023-05-13 01:14:06	365 [task-1] DEBUG [HikariConfig] [RRN="] - [STAN="] - healthCheckProperties...........{}
2023-05-13 01:14:06	365 [task-1] DEBUG [HikariConfig] [RRN="] - [STAN="] - healthCheckRegistry.............none
2023-05-13 01:14:06	365 [task-1] DEBUG [HikariConfig] [RRN="] - [STAN="] - idleTimeout.....................600000
2023-05-13 01:14:06	365 [task-1] DEBUG [HikariConfig] [RRN="] - [STAN="] - initializationFailTimeout.......1
2023-05-13 01:14:06	365 [task-1] DEBUG [HikariConfig] [RRN="] - [STAN="] - isolateInternalQueries..........false
2023-05-13 01:14:06	365 [task-1] DEBUG [HikariConfig] [RRN="] - [STAN="] - jdbcUrl.........................jdbc:mysql://localhost:3306/test
2023-05-13 01:14:06	365 [task-1] DEBUG [HikariConfig] [RRN="] - [STAN="] - leakDetectionThreshold..........0
2023-05-13 01:14:06	365 [task-1] DEBUG [HikariConfig] [RRN="] - [STAN="] - maxLifetime.....................1800000
2023-05-13 01:14:06	365 [task-1] DEBUG [HikariConfig] [RRN="] - [STAN="] - maximumPoolSize.................10
2023-05-13 01:14:06	365 [task-1] DEBUG [HikariConfig] [RRN="] - [STAN="] - metricRegistry..................none
2023-05-13 01:14:06	365 [task-1] DEBUG [HikariConfig] [RRN="] - [STAN="] - metricsTrackerFactory...........none
2023-05-13 01:14:06	365 [task-1] DEBUG [HikariConfig] [RRN="] - [STAN="] - minimumIdle.....................10
2023-05-13 01:14:06	365 [task-1] DEBUG [HikariConfig] [RRN="] - [STAN="] - password........................<masked>
2023-05-13 01:14:06	365 [task-1] DEBUG [HikariConfig] [RRN="] - [STAN="] - poolName........................"HikariPool-1"
2023-05-13 01:14:06	365 [task-1] DEBUG [HikariConfig] [RRN="] - [STAN="] - readOnly........................false
2023-05-13 01:14:06	365 [task-1] DEBUG [HikariConfig] [RRN="] - [STAN="] - registerMbeans..................false
2023-05-13 01:14:06	365 [task-1] DEBUG [HikariConfig] [RRN="] - [STAN="] - scheduledExecutor...............none
2023-05-13 01:14:06	365 [task-1] DEBUG [HikariConfig] [RRN="] - [STAN="] - schema..........................none
2023-05-13 01:14:06	365 [task-1] DEBUG [HikariConfig] [RRN="] - [STAN="] - threadFactory...................internal
2023-05-13 01:14:06	365 [task-1] DEBUG [HikariConfig] [RRN="] - [STAN="] - transactionIsolation............default
2023-05-13 01:14:06	365 [task-1] DEBUG [HikariConfig] [RRN="] - [STAN="] - username........................"root"
2023-05-13 01:14:06	365 [task-1] DEBUG [HikariConfig] [RRN="] - [STAN="] - validationTimeout...............5000
2023-05-13 01:14:06	365 [task-1] INFO [HikariDataSource] [RRN="] - [STAN="] - HikariPool-1 - Starting...
2023-05-13 01:14:06	656 [main] INFO [DefaultSecurityFilterChain] [RRN="] - [STAN="] - Creating filter chain: Ant [pattern='/v2/api-docs']	[]
2023-05-13 01:14:06	656 [main] INFO [DefaultSecurityFilterChain] [RRN="] - [STAN="] - Creating filter chain: Ant [pattern='/configuration/ui']	[]
2023-05-13 01:14:06	656 [main] INFO [DefaultSecurityFilterChain] [RRN="] - [STAN="] - Creating filter chain: Ant [pattern='/swagger-resources/**']	[]
2023-05-13 01:14:06	656 [main] INFO [DefaultSecurityFilterChain] [RRN="] - [STAN="] - Creating filter chain: Ant [pattern='/configuration/**']	[]
2023-05-13 01:14:06	656 [main] INFO [DefaultSecurityFilterChain] [RRN="] - [STAN="] - Creating filter chain: Ant [pattern='/swagger-ui.html']	[]
2023-05-13 01:14:06	656 [main] INFO [DefaultSecurityFilterChain] [RRN="] - [STAN="] - Creating filter chain: Ant [pattern='/webjars/**']	[]
2023-05-13 01:14:06	825 [main] INFO [PropertySourcedRequestMappingHandlerMapping] [RRN="] - [STAN="] - Mapped URL path [/v2/api-docs] onto method [springfox.documentation.swagger2.web.Swagger2Controller#getDocumentation(String	HttpServletRequest)]
2023-05-13 01:14:07	314 [main] INFO [DefaultSecurityFilterChain] [RRN="] - [STAN="] - Creating filter chain: any request	[org.springframework.security.web.context.request.async.WebAsyncManagerIntegrationFilter@673e76b3	org.springframework.security.web.context.SecurityContextPersistenceFilter@1c57f6b2	org.springframework.security.web.header.HeaderWriterFilter@5b000fe6	org.springframework.web.filter.CorsFilter@1bedc703	org.springframework.security.web.authentication.logout.LogoutFilter@4bc59b27	com.zeroinfinity.federatedserver.config.JwtRequestFilter@640ab13c	org.springframework.security.web.savedrequest.RequestCacheAwareFilter@66c9b52f	org.springframework.security.web.servletapi.SecurityContextHolderAwareRequestFilter@1235151c	org.springframework.security.web.authentication.AnonymousAuthenticationFilter@18d11527	org.springframework.security.web.session.SessionManagementFilter@494c8f29	org.springframework.security.web.access.ExceptionTranslationFilter@2a02e34b	org.springframework.security.web.access.intercept.FilterSecurityInterceptor@337a6d30]
2023-05-13 01:14:07	517 [task-1] DEBUG [HikariPool] [RRN="] - [STAN="] - HikariPool-1 - Added connection com.mysql.cj.jdbc.ConnectionImpl@125bdf64
2023-05-13 01:14:07	521 [task-1] INFO [HikariDataSource] [RRN="] - [STAN="] - HikariPool-1 - Start completed.
2023-05-13 01:14:07	613 [task-1] INFO [Dialect] [RRN="] - [STAN="] - HHH000400: Using dialect: org.hibernate.dialect.MySQL8Dialect
2023-05-13 01:14:07	630 [HikariPool-1 housekeeper] DEBUG [HikariPool] [RRN="] - [STAN="] - HikariPool-1 - Pool stats (total=1	active=1	idle=0	waiting=0)
2023-05-13 01:14:07	710 [HikariPool-1 connection adder] DEBUG [HikariPool] [RRN="] - [STAN="] - HikariPool-1 - Added connection com.mysql.cj.jdbc.ConnectionImpl@3f98d384
2023-05-13 01:14:07	715 [HikariPool-1 connection adder] DEBUG [HikariPool] [RRN="] - [STAN="] - HikariPool-1 - Added connection com.mysql.cj.jdbc.ConnectionImpl@7ea5d9bf
2023-05-13 01:14:07	722 [HikariPool-1 connection adder] DEBUG [HikariPool] [RRN="] - [STAN="] - HikariPool-1 - Added connection com.mysql.cj.jdbc.ConnectionImpl@4f9165cd
2023-05-13 01:14:07	731 [HikariPool-1 connection adder] DEBUG [HikariPool] [RRN="] - [STAN="] - HikariPool-1 - Added connection com.mysql.cj.jdbc.ConnectionImpl@1e8a26f0
2023-05-13 01:14:07	737 [HikariPool-1 connection adder] DEBUG [HikariPool] [RRN="] - [STAN="] - HikariPool-1 - Added connection com.mysql.cj.jdbc.ConnectionImpl@8ec7d38
2023-05-13 01:14:07	745 [HikariPool-1 connection adder] DEBUG [HikariPool] [RRN="] - [STAN="] - HikariPool-1 - Added connection com.mysql.cj.jdbc.ConnectionImpl@1ac4dccb
2023-05-13 01:14:07	750 [HikariPool-1 connection adder] DEBUG [HikariPool] [RRN="] - [STAN="] - HikariPool-1 - Added connection com.mysql.cj.jdbc.ConnectionImpl@60c002b9
2023-05-13 01:14:07	756 [HikariPool-1 connection adder] DEBUG [HikariPool] [RRN="] - [STAN="] - HikariPool-1 - Added connection com.mysql.cj.jdbc.ConnectionImpl@27d85b9f
2023-05-13 01:14:07	763 [HikariPool-1 connection adder] DEBUG [HikariPool] [RRN="] - [STAN="] - HikariPool-1 - Added connection com.mysql.cj.jdbc.ConnectionImpl@22377fb7
2023-05-13 01:14:07	763 [HikariPool-1 connection adder] DEBUG [HikariPool] [RRN="] - [STAN="] - HikariPool-1 - After adding stats (total=10	active=1	idle=9	waiting=0)
2023-05-13 01:14:08	122 [main] INFO [Http11NioProtocol] [RRN="] - [STAN="] - Starting ProtocolHandler ["http-nio-9090"]
2023-05-13 01:14:08	171 [main] INFO [TomcatWebServer] [RRN="] - [STAN="] - Tomcat started on port(s): 9090 (http) with context path ''
2023-05-13 01:14:08	173 [main] INFO [DocumentationPluginsBootstrapper] [RRN="] - [STAN="] - Context refreshed
2023-05-13 01:14:08	227 [main] INFO [DocumentationPluginsBootstrapper] [RRN="] - [STAN="] - Found 1 custom documentation plugin(s)
2023-05-13 01:14:08	319 [main] INFO [ApiListingReferenceScanner] [RRN="] - [STAN="] - Scanning for api listing references
2023-05-13 01:14:08	655 [main] INFO [DeferredRepositoryInitializationListener] [RRN="] - [STAN="] - Triggering deferred initialization of Spring Data repositories…
2023-05-13 01:14:09	997 [task-1] INFO [JtaPlatformInitiator] [RRN="] - [STAN="] - HHH000490: Using JtaPlatform implementation: [org.hibernate.engine.transaction.jta.platform.internal.NoJtaPlatform]
2023-05-13 01:14:10	018 [task-1] INFO [LocalContainerEntityManagerFactoryBean] [RRN="] - [STAN="] - Initialized JPA EntityManagerFactory for persistence unit 'default'
2023-05-13 01:14:10	877 [main] INFO [DeferredRepositoryInitializationListener] [RRN="] - [STAN="] - Spring Data repositories initialized!
2023-05-13 01:14:10	893 [main] INFO [FederatedServerApplication] [RRN="] - [STAN="] - Started FederatedServerApplication in 36.559 seconds (JVM running for 38.594)
2023-05-13 01:14:37	640 [HikariPool-1 housekeeper] DEBUG [HikariPool] [RRN="] - [STAN="] - HikariPool-1 - Pool stats (total=10	active=0	idle=10	waiting=0)
2023-05-13 01:14:37	640 [HikariPool-1 housekeeper] DEBUG [HikariPool] [RRN="] - [STAN="] - HikariPool-1 - Fill pool skipped	pool is at sufficient level.
2023-05-13 01:15:07	642 [HikariPool-1 housekeeper] DEBUG [HikariPool] [RRN="] - [STAN="] - HikariPool-1 - Pool stats (total=10	active=0	idle=10	waiting=0)
2023-05-13 01:15:07	642 [HikariPool-1 housekeeper] DEBUG [HikariPool] [RRN="] - [STAN="] - HikariPool-1 - Fill pool skipped	pool is at sufficient level.
2023-05-13 01:15:37	656 [HikariPool-1 housekeeper] DEBUG [HikariPool] [RRN="] - [STAN="] - HikariPool-1 - Pool stats (total=10	active=0	idle=10	waiting=0)
2023-05-13 01:15:37	658 [HikariPool-1 housekeeper] DEBUG [HikariPool] [RRN="] - [STAN="] - HikariPool-1 - Fill pool skipped	pool is at sufficient level.
2023-05-13 01:16:07	668 [HikariPool-1 housekeeper] DEBUG [HikariPool] [RRN="] - [STAN="] - HikariPool-1 - Pool stats (total=10	active=0	idle=10	waiting=0)
2023-05-13 01:16:07	668 [HikariPool-1 housekeeper] DEBUG [HikariPool] [RRN="] - [STAN="] - HikariPool-1 - Fill pool skipped	pool is at sufficient level.
2023-05-13 01:16:16	717 [http-nio-9090-exec-2] INFO [[/]] [RRN="] - [STAN="] - Initializing Spring DispatcherServlet 'dispatcherServlet'
2023-05-13 01:16:16	717 [http-nio-9090-exec-2] INFO [DispatcherServlet] [RRN="] - [STAN="] - Initializing Servlet 'dispatcherServlet'
2023-05-13 01:16:16	731 [http-nio-9090-exec-2] INFO [DispatcherServlet] [RRN="] - [STAN="] - Completed initialization in 14 ms
2023-05-13 01:16:17	640 [http-nio-9090-exec-2] INFO [ServiceController] [RRN="] - [STAN="] - Request received to check model version @ V1
2023-05-13 01:16:17	640 [http-nio-9090-exec-2] INFO [RestServerServiceImpl] [RRN="] - [STAN="] - Incoming request to check the model version.
2023-05-13 01:16:17	937 [http-nio-9090-exec-2] INFO [RestServerServiceImpl] [RRN="] - [STAN="] - Active version found: version9
2023-05-13 01:16:36	360 [http-nio-9090-exec-1] INFO [ServiceController] [RRN="] - [STAN="] - Request received to update model version @ V1
2023-05-13 01:16:36	360 [http-nio-9090-exec-1] INFO [RestServerServiceImpl] [RRN="] - [STAN="] - Incoming request to update the model version.
2023-05-13 01:16:36	360 [http-nio-9090-exec-1] INFO [RestServerServiceImpl] [RRN="] - [STAN="] - Active model version found. Changing the status from Active to InActive
2023-05-13 01:16:36	624 [http-nio-9090-exec-1] INFO [RestServerServiceImpl] [RRN="] - [STAN="] - New Active version activated: version10
2023-05-13 01:16:36	624 [http-nio-9090-exec-1] INFO [UnirestUtil] [RRN="] - [STAN="] - POST: params: [admin@123]
2023-05-13 01:16:37	669 [HikariPool-1 housekeeper] DEBUG [HikariPool] [RRN="] - [STAN="] - HikariPool-1 - Pool stats (total=10	active=1	idle=9	waiting=0)
2023-05-13 01:16:37	670 [HikariPool-1 housekeeper] DEBUG [HikariPool] [RRN="] - [STAN="] - HikariPool-1 - Fill pool skipped	pool is at sufficient level.
2023-05-13 01:16:38	823 [http-nio-9090-exec-1] INFO [RestServerServiceImpl] [RRN="] - [STAN="] - client1 - token: eyJhbGciOiJIUzUxMiJ9.eyJzdWIiOiJjbGllbnQxfHplcm9pbmZpbml0eSIsImV4cCI6MTY4NDAwODk5NywiaWF0IjoxNjgzOTIyNTk3fQ.2Y1UgyKtQY9bOu9SYZBciSoPMr-MbB67hV3i0vKu5d-jofKb-HVGdfIKbFY-NOBFkx3nI35kQqufHMEN4aBFoQ - expiry: 1684008997
2023-05-13 01:16:38	823 [http-nio-9090-exec-1] INFO [RestServerServiceImpl] [RRN="] - [STAN="] - client2 - token: eyJhbGciOiJIUzUxMiJ9.eyJzdWIiOiJjbGllbnQyfHplcm9pbmZpbml0eSIsImV4cCI6MTY4NDAwODk5NywiaWF0IjoxNjgzOTIyNTk3fQ.M4t6ZPaJN_-djHdd0_PS9IISgYtzfg53xWcYbEq-7qji_eQH84-A5o0LD_M8IsghZkGLfxbvXbo0BZo4pobzAA - expiry: 1684008997
2023-05-13 01:16:38	823 [http-nio-9090-exec-1] INFO [RestServerServiceImpl] [RRN="] - [STAN="] - client3 - token: eyJhbGciOiJIUzUxMiJ9.eyJzdWIiOiJjbGllbnQzfHplcm9pbmZpbml0eSIsImV4cCI6MTY4NDAwODk5NywiaWF0IjoxNjgzOTIyNTk3fQ.4e7YaxV-JbZDe77_Y_g0a6orHeDEvy-3mWbaWBoRWiu_hjxA4K_J9TgaSeFFaLfCUadx_9RhiIPtmLwxAVXMvg - expiry: 1684008997
2023-05-13 01:16:38	823 [http-nio-9090-exec-1] INFO [UnirestUtil] [RRN="] - [STAN="] - GET: params: [eyJhbGciOiJIUzUxMiJ9.eyJzdWIiOiJjbGllbnQxfHplcm9pbmZpbml0eSIsImV4cCI6MTY4NDAwODk5NywiaWF0IjoxNjgzOTIyNTk3fQ.2Y1UgyKtQY9bOu9SYZBciSoPMr-MbB67hV3i0vKu5d-jofKb-HVGdfIKbFY-NOBFkx3nI35kQqufHMEN4aBFoQ	eyJhbGciOiJIUzUxMiJ9.eyJzdWIiOiJjbGllbnQyfHplcm9pbmZpbml0eSIsImV4cCI6MTY4NDAwODk5NywiaWF0IjoxNjgzOTIyNTk3fQ.M4t6ZPaJN_-djHdd0_PS9IISgYtzfg53xWcYbEq-7qji_eQH84-A5o0LD_M8IsghZkGLfxbvXbo0BZo4pobzAA	eyJhbGciOiJIUzUxMiJ9.eyJzdWIiOiJjbGllbnQzfHplcm9pbmZpbml0eSIsImV4cCI6MTY4NDAwODk5NywiaWF0IjoxNjgzOTIyNTk3fQ.4e7YaxV-JbZDe77_Y_g0a6orHeDEvy-3mWbaWBoRWiu_hjxA4K_J9TgaSeFFaLfCUadx_9RhiIPtmLwxAVXMvg]
2023-05-13 01:16:39	894 [http-nio-9090-exec-1] INFO [RestServerServiceImpl] [RRN="] - [STAN="] - All client model version upgraded to version10 successfully.
2023-05-13 01:17:07	673 [HikariPool-1 housekeeper] DEBUG [HikariPool] [RRN="] - [STAN="] - HikariPool-1 - Pool stats (total=10	active=0	idle=10	waiting=0)
2023-05-13 01:17:07	673 [HikariPool-1 housekeeper] DEBUG [HikariPool] [RRN="] - [STAN="] - HikariPool-1 - Fill pool skipped	pool is at sufficient level.
2023-05-13 01:17:37	678 [HikariPool-1 housekeeper] DEBUG [HikariPool] [RRN="] - [STAN="] - HikariPool-1 - Pool stats (total=10	active=0	idle=10	waiting=0)
2023-05-13 01:17:37	678 [HikariPool-1 housekeeper] DEBUG [HikariPool] [RRN="] - [STAN="] - HikariPool-1 - Fill pool skipped	pool is at sufficient level.
2023-05-13 01:18:07	689 [HikariPool-1 housekeeper] DEBUG [HikariPool] [RRN="] - [STAN="] - HikariPool-1 - Pool stats (total=10	active=0	idle=10	waiting=0)
2023-05-13 01:18:07	689 [HikariPool-1 housekeeper] DEBUG [HikariPool] [RRN="] - [STAN="] - HikariPool-1 - Fill pool skipped	pool is at sufficient level.
2023-05-13 01:18:19	064 [http-nio-9090-exec-5] INFO [ServiceController] [RRN="] - [STAN="] - Request received to update model version @ V1
2023-05-13 01:18:19	064 [http-nio-9090-exec-5] INFO [RestServerServiceImpl] [RRN="] - [STAN="] - Incoming request to update the model version.
2023-05-13 01:18:19	071 [http-nio-9090-exec-5] INFO [RestServerServiceImpl] [RRN="] - [STAN="] - Active model version found. Changing the status from Active to InActive
2023-05-13 01:18:19	304 [http-nio-9090-exec-5] INFO [RestServerServiceImpl] [RRN="] - [STAN="] - New Active version activated: version11
2023-05-13 01:18:19	304 [http-nio-9090-exec-5] INFO [UnirestUtil] [RRN="] - [STAN="] - POST: params: [admin@123]
2023-05-13 01:18:19	479 [http-nio-9090-exec-5] INFO [RestServerServiceImpl] [RRN="] - [STAN="] - client1 - token: eyJhbGciOiJIUzUxMiJ9.eyJzdWIiOiJjbGllbnQxfHplcm9pbmZpbml0eSIsImV4cCI6MTY4NDAwOTA5OSwiaWF0IjoxNjgzOTIyNjk5fQ.zIACdhGyPXjwbhz5YjVR1qFAXjZYrwJA_ReQ1HLK0jKZ32o7UxldmArCzKe6vATOYZZqmRC8QQnPPBy4xvXPYQ - expiry: 1684009099
2023-05-13 01:18:19	480 [http-nio-9090-exec-5] INFO [RestServerServiceImpl] [RRN="] - [STAN="] - client2 - token: eyJhbGciOiJIUzUxMiJ9.eyJzdWIiOiJjbGllbnQyfHplcm9pbmZpbml0eSIsImV4cCI6MTY4NDAwOTA5OSwiaWF0IjoxNjgzOTIyNjk5fQ.NT5CxrDsDCO_0IHVMk_0iaUGUnIskufh98EH2noOJxdnxrSJQWID5PruaRkN8KzWM33ODJ3bC6QaqURAXlKkDg - expiry: 1684009099
2023-05-13 01:18:19	480 [http-nio-9090-exec-5] INFO [RestServerServiceImpl] [RRN="] - [STAN="] - client3 - token: eyJhbGciOiJIUzUxMiJ9.eyJzdWIiOiJjbGllbnQzfHplcm9pbmZpbml0eSIsImV4cCI6MTY4NDAwOTA5OSwiaWF0IjoxNjgzOTIyNjk5fQ.i0e8uq-AXSpZ34kmlSxgnk0jT27fG1vMU33v71zOC10dd7kzlfTr6uqpZAyNvaL5_ToZGbQLiv8rMlEXB61Eog - expiry: 1684009099
2023-05-13 01:18:19	480 [http-nio-9090-exec-5] INFO [UnirestUtil] [RRN="] - [STAN="] - GET: params: [eyJhbGciOiJIUzUxMiJ9.eyJzdWIiOiJjbGllbnQxfHplcm9pbmZpbml0eSIsImV4cCI6MTY4NDAwOTA5OSwiaWF0IjoxNjgzOTIyNjk5fQ.zIACdhGyPXjwbhz5YjVR1qFAXjZYrwJA_ReQ1HLK0jKZ32o7UxldmArCzKe6vATOYZZqmRC8QQnPPBy4xvXPYQ	eyJhbGciOiJIUzUxMiJ9.eyJzdWIiOiJjbGllbnQyfHplcm9pbmZpbml0eSIsImV4cCI6MTY4NDAwOTA5OSwiaWF0IjoxNjgzOTIyNjk5fQ.NT5CxrDsDCO_0IHVMk_0iaUGUnIskufh98EH2noOJxdnxrSJQWID5PruaRkN8KzWM33ODJ3bC6QaqURAXlKkDg	eyJhbGciOiJIUzUxMiJ9.eyJzdWIiOiJjbGllbnQzfHplcm9pbmZpbml0eSIsImV4cCI6MTY4NDAwOTA5OSwiaWF0IjoxNjgzOTIyNjk5fQ.i0e8uq-AXSpZ34kmlSxgnk0jT27fG1vMU33v71zOC10dd7kzlfTr6uqpZAyNvaL5_ToZGbQLiv8rMlEXB61Eog]
2023-05-13 01:18:19	857 [http-nio-9090-exec-5] INFO [RestServerServiceImpl] [RRN="] - [STAN="] - All client model version upgraded to version11 successfully.
2023-05-13 01:18:37	697 [HikariPool-1 housekeeper] DEBUG [HikariPool] [RRN="] - [STAN="] - HikariPool-1 - Pool stats (total=10	active=0	idle=10	waiting=0)
2023-05-13 01:18:37	697 [HikariPool-1 housekeeper] DEBUG [HikariPool] [RRN="] - [STAN="] - HikariPool-1 - Fill pool skipped	pool is at sufficient level.
2023-05-13 01:18:53	459 [http-nio-9090-exec-4] INFO [ServiceController] [RRN="] - [STAN="] - Request received to pull and sync machine learning model from clients @ V1
2023-05-13 01:18:53	460 [http-nio-9090-exec-4] INFO [RestServerServiceImpl] [RRN="] - [STAN="] - Incoming request to pull models from clients.
2023-05-13 01:18:53	570 [http-nio-9090-exec-4] INFO [UnirestUtil] [RRN="] - [STAN="] - POST: params: [admin@123]
2023-05-13 01:18:53	841 [http-nio-9090-exec-4] INFO [RestServerServiceImpl] [RRN="] - [STAN="] - client1 - token: eyJhbGciOiJIUzUxMiJ9.eyJzdWIiOiJjbGllbnQxfHplcm9pbmZpbml0eSIsImV4cCI6MTY4NDAwOTEzMywiaWF0IjoxNjgzOTIyNzMzfQ.tKK3XQMULblSzg6B7xHi1KhWWJpJjJSAQQUSSmaorWTUPPeoMIt6QBhVXKpZNA2O84DTtinwGSMd9ys8ibRB2g - expiry: 1684009133
2023-05-13 01:18:53	843 [http-nio-9090-exec-4] INFO [RestServerServiceImpl] [RRN="] - [STAN="] - client2 - token: eyJhbGciOiJIUzUxMiJ9.eyJzdWIiOiJjbGllbnQyfHplcm9pbmZpbml0eSIsImV4cCI6MTY4NDAwOTEzMywiaWF0IjoxNjgzOTIyNzMzfQ.4i5fhMRl481kNRU2dI7etmMtbsiAk780onzQkn8T6GIhb4g2yyZvoYHekAkAyw-VAw8KJv1PG9xJ2LzgJtM7fw - expiry: 1684009133
2023-05-13 01:18:53	843 [http-nio-9090-exec-4] INFO [RestServerServiceImpl] [RRN="] - [STAN="] - client3 - token: eyJhbGciOiJIUzUxMiJ9.eyJzdWIiOiJjbGllbnQzfHplcm9pbmZpbml0eSIsImV4cCI6MTY4NDAwOTEzMywiaWF0IjoxNjgzOTIyNzMzfQ.6h1UAQLZQTKFobwDXZPuFcjL4tnb0VWnGUfO7vTnKXF4xxw2O8C1DsGfAd8PqsB8vhz9PIHbwz65foNab0i7HQ - expiry: 1684009133
2023-05-13 01:18:53	844 [http-nio-9090-exec-4] INFO [UnirestUtil] [RRN="] - [STAN="] - GET: params: [eyJhbGciOiJIUzUxMiJ9.eyJzdWIiOiJjbGllbnQxfHplcm9pbmZpbml0eSIsImV4cCI6MTY4NDAwOTEzMywiaWF0IjoxNjgzOTIyNzMzfQ.tKK3XQMULblSzg6B7xHi1KhWWJpJjJSAQQUSSmaorWTUPPeoMIt6QBhVXKpZNA2O84DTtinwGSMd9ys8ibRB2g	eyJhbGciOiJIUzUxMiJ9.eyJzdWIiOiJjbGllbnQyfHplcm9pbmZpbml0eSIsImV4cCI6MTY4NDAwOTEzMywiaWF0IjoxNjgzOTIyNzMzfQ.4i5fhMRl481kNRU2dI7etmMtbsiAk780onzQkn8T6GIhb4g2yyZvoYHekAkAyw-VAw8KJv1PG9xJ2LzgJtM7fw	eyJhbGciOiJIUzUxMiJ9.eyJzdWIiOiJjbGllbnQzfHplcm9pbmZpbml0eSIsImV4cCI6MTY4NDAwOTEzMywiaWF0IjoxNjgzOTIyNzMzfQ.6h1UAQLZQTKFobwDXZPuFcjL4tnb0VWnGUfO7vTnKXF4xxw2O8C1DsGfAd8PqsB8vhz9PIHbwz65foNab0i7HQ]
2023-05-13 01:18:54	015 [http-nio-9090-exec-4] ERROR [ServiceController] [RRN="] - [STAN="] - exception - method: syncModel -> {}
org.springframework.orm.jpa.JpaObjectRetrievalFailureException: Unable to find com.zeroinfinity.federatedserver.entity.ModelVersion with id 19; nested exception is javax.persistence.EntityNotFoundException: Unable to find com.zeroinfinity.federatedserver.entity.ModelVersion with id 19
at org.springframework.orm.jpa.EntityManagerFactoryUtils.convertJpaAccessExceptionIfPossible(EntityManagerFactoryUtils.java:379)
at org.springframework.orm.jpa.vendor.HibernateJpaDialect.translateExceptionIfPossible(HibernateJpaDialect.java:257)
at org.springframework.orm.jpa.AbstractEntityManagerFactoryBean.translateExceptionIfPossible(AbstractEntityManagerFactoryBean.java:528)
at org.springframework.dao.support.ChainedPersistenceExceptionTranslator.translateExceptionIfPossible(ChainedPersistenceExceptionTranslator.java:61)
at org.springframework.dao.support.DataAccessUtils.translateIfNecessary(DataAccessUtils.java:242)
at org.springframework.dao.support.PersistenceExceptionTranslationInterceptor.invoke(PersistenceExceptionTranslationInterceptor.java:153)
at org.springframework.aop.framework.ReflectiveMethodInvocation.proceed(ReflectiveMethodInvocation.java:186)
at org.springframework.data.jpa.repository.support.CrudMethodMetadataPostProcessor$CrudMethodMetadataPopulatingMethodInterceptor.invoke(CrudMethodMetadataPostProcessor.java:178)
at org.springframework.aop.framework.ReflectiveMethodInvocation.proceed(ReflectiveMethodInvocation.java:186)
at org.springframework.aop.interceptor.ExposeInvocationInterceptor.invoke(ExposeInvocationInterceptor.java:95)
at org.springframework.aop.framework.ReflectiveMethodInvocation.proceed(ReflectiveMethodInvocation.java:186)
at org.springframework.aop.framework.JdkDynamicAopProxy.invoke(JdkDynamicAopProxy.java:212)
at com.sun.proxy.$Proxy130.saveAll(Unknown Source)
at sun.reflect.NativeMethodAccessorImpl.invoke0(Native Method)
at sun.reflect.NativeMethodAccessorImpl.invoke(NativeMethodAccessorImpl.java:62)
at sun.reflect.DelegatingMethodAccessorImpl.invoke(DelegatingMethodAccessorImpl.java:43)
at java.lang.reflect.Method.invoke(Method.java:498)
at org.springframework.aop.support.AopUtils.invokeJoinpointUsingReflection(AopUtils.java:344)
at org.springframework.aop.framework.JdkDynamicAopProxy.invoke(JdkDynamicAopProxy.java:205)
at com.sun.proxy.$Proxy89.saveAll(Unknown Source)
at com.zeroinfinity.federatedserver.service.impl.RestServerServiceImpl.pullAndSyncModel(RestServerServiceImpl.java:152)
at com.zeroinfinity.federatedserver.controller.ServiceController.syncModel(ServiceController.java:113)
at sun.reflect.NativeMethodAccessorImpl.invoke0(Native Method)
at sun.reflect.NativeMethodAccessorImpl.invoke(NativeMethodAccessorImpl.java:62)
at sun.reflect.DelegatingMethodAccessorImpl.invoke(DelegatingMethodAccessorImpl.java:43)
at java.lang.reflect.Method.invoke(Method.java:498)
at org.springframework.web.method.support.InvocableHandlerMethod.doInvoke(InvocableHandlerMethod.java:190)
at org.springframework.web.method.support.InvocableHandlerMethod.invokeForRequest(InvocableHandlerMethod.java:138)
at org.springframework.web.servlet.mvc.method.annotation.ServletInvocableHandlerMethod.invokeAndHandle(ServletInvocableHandlerMethod.java:105)
at org.springframework.web.servlet.mvc.method.annotation.RequestMappingHandlerAdapter.invokeHandlerMethod(RequestMappingHandlerAdapter.java:879)
at org.springframework.web.servlet.mvc.method.annotation.RequestMappingHandlerAdapter.handleInternal(RequestMappingHandlerAdapter.java:793)
at org.springframework.web.servlet.mvc.method.AbstractHandlerMethodAdapter.handle(AbstractHandlerMethodAdapter.java:87)
at org.springframework.web.servlet.DispatcherServlet.doDispatch(DispatcherServlet.java:1040)
at org.springframework.web.servlet.DispatcherServlet.doService(DispatcherServlet.java:943)
at org.springframework.web.servlet.FrameworkServlet.processRequest(FrameworkServlet.java:1006)
at org.springframework.web.servlet.FrameworkServlet.doGet(FrameworkServlet.java:898)
at javax.servlet.http.HttpServlet.service(HttpServlet.java:634)
at org.springframework.web.servlet.FrameworkServlet.service(FrameworkServlet.java:883)
at javax.servlet.http.HttpServlet.service(HttpServlet.java:741)
at org.apache.catalina.core.ApplicationFilterChain.internalDoFilter(ApplicationFilterChain.java:231)
at org.apache.catalina.core.ApplicationFilterChain.doFilter(ApplicationFilterChain.java:166)
at org.apache.tomcat.websocket.server.WsFilter.doFilter(WsFilter.java:53)
at org.apache.catalina.core.ApplicationFilterChain.internalDoFilter(ApplicationFilterChain.java:193)
at org.apache.catalina.core.ApplicationFilterChain.doFilter(ApplicationFilterChain.java:166)
at com.zeroinfinity.federatedserver.config.JwtRequestFilter.doFilter(JwtRequestFilter.java:103)
at org.apache.catalina.core.ApplicationFilterChain.internalDoFilter(ApplicationFilterChain.java:193)
at org.apache.catalina.core.ApplicationFilterChain.doFilter(ApplicationFilterChain.java:166)
at org.springframework.security.web.FilterChainProxy$VirtualFilterChain.doFilter(FilterChainProxy.java:320)
at org.springframework.security.web.access.intercept.FilterSecurityInterceptor.invoke(FilterSecurityInterceptor.java:126)
at org.springframework.security.web.access.intercept.FilterSecurityInterceptor.doFilter(FilterSecurityInterceptor.java:90)
at org.springframework.security.web.FilterChainProxy$VirtualFilterChain.doFilter(FilterChainProxy.java:334)
at org.springframework.security.web.access.ExceptionTranslationFilter.doFilter(ExceptionTranslationFilter.java:118)
at org.springframework.security.web.FilterChainProxy$VirtualFilterChain.doFilter(FilterChainProxy.java:334)
at org.springframework.security.web.session.SessionManagementFilter.doFilter(SessionManagementFilter.java:137)
at org.springframework.security.web.FilterChainProxy$VirtualFilterChain.doFilter(FilterChainProxy.java:334)
at org.springframework.security.web.authentication.AnonymousAuthenticationFilter.doFilter(AnonymousAuthenticationFilter.java:111)
at org.springframework.security.web.FilterChainProxy$VirtualFilterChain.doFilter(FilterChainProxy.java:334)
at org.springframework.security.web.servletapi.SecurityContextHolderAwareRequestFilter.doFilter(SecurityContextHolderAwareRequestFilter.java:158)
at org.springframework.security.web.FilterChainProxy$VirtualFilterChain.doFilter(FilterChainProxy.java:334)
at org.springframework.security.web.savedrequest.RequestCacheAwareFilter.doFilter(RequestCacheAwareFilter.java:63)
at org.springframework.security.web.FilterChainProxy$VirtualFilterChain.doFilter(FilterChainProxy.java:334)
at com.zeroinfinity.federatedserver.config.JwtRequestFilter.doFilter(JwtRequestFilter.java:103)
at org.springframework.security.web.FilterChainProxy$VirtualFilterChain.doFilter(FilterChainProxy.java:334)
at org.springframework.security.web.authentication.logout.LogoutFilter.doFilter(LogoutFilter.java:116)
at org.springframework.security.web.FilterChainProxy$VirtualFilterChain.doFilter(FilterChainProxy.java:334)
at org.springframework.web.filter.CorsFilter.doFilterInternal(CorsFilter.java:92)
at org.springframework.web.filter.OncePerRequestFilter.doFilter(OncePerRequestFilter.java:119)
at org.springframework.security.web.FilterChainProxy$VirtualFilterChain.doFilter(FilterChainProxy.java:334)
at org.springframework.security.web.header.HeaderWriterFilter.doHeadersAfter(HeaderWriterFilter.java:92)
at org.springframework.security.web.header.HeaderWriterFilter.doFilterInternal(HeaderWriterFilter.java:77)
at org.springframework.web.filter.OncePerRequestFilter.doFilter(OncePerRequestFilter.java:119)
at org.springframework.security.web.FilterChainProxy$VirtualFilterChain.doFilter(FilterChainProxy.java:334)
at org.springframework.security.web.context.SecurityContextPersistenceFilter.doFilter(SecurityContextPersistenceFilter.java:105)
at org.springframework.security.web.FilterChainProxy$VirtualFilterChain.doFilter(FilterChainProxy.java:334)
at org.springframework.security.web.context.request.async.WebAsyncManagerIntegrationFilter.doFilterInternal(WebAsyncManagerIntegrationFilter.java:56)
at org.springframework.web.filter.OncePerRequestFilter.doFilter(OncePerRequestFilter.java:119)
at org.springframework.security.web.FilterChainProxy$VirtualFilterChain.doFilter(FilterChainProxy.java:334)
at org.springframework.security.web.FilterChainProxy.doFilterInternal(FilterChainProxy.java:215)
at org.springframework.security.web.FilterChainProxy.doFilter(FilterChainProxy.java:178)
at org.springframework.web.filter.DelegatingFilterProxy.invokeDelegate(DelegatingFilterProxy.java:358)
at org.springframework.web.filter.DelegatingFilterProxy.doFilter(DelegatingFilterProxy.java:271)
at org.apache.catalina.core.ApplicationFilterChain.internalDoFilter(ApplicationFilterChain.java:193)
at org.apache.catalina.core.ApplicationFilterChain.doFilter(ApplicationFilterChain.java:166)
at org.springframework.web.filter.RequestContextFilter.doFilterInternal(RequestContextFilter.java:100)
at org.springframework.web.filter.OncePerRequestFilter.doFilter(OncePerRequestFilter.java:119)
at org.apache.catalina.core.ApplicationFilterChain.internalDoFilter(ApplicationFilterChain.java:193)
at org.apache.catalina.core.ApplicationFilterChain.doFilter(ApplicationFilterChain.java:166)
at org.springframework.web.filter.FormContentFilter.doFilterInternal(FormContentFilter.java:93)
at org.springframework.web.filter.OncePerRequestFilter.doFilter(OncePerRequestFilter.java:119)
at org.apache.catalina.core.ApplicationFilterChain.internalDoFilter(ApplicationFilterChain.java:193)
at org.apache.catalina.core.ApplicationFilterChain.doFilter(ApplicationFilterChain.java:166)
at org.springframework.web.filter.CharacterEncodingFilter.doFilterInternal(CharacterEncodingFilter.java:201)
at org.springframework.web.filter.OncePerRequestFilter.doFilter(OncePerRequestFilter.java:119)
at org.apache.catalina.core.ApplicationFilterChain.internalDoFilter(ApplicationFilterChain.java:193)
at org.apache.catalina.core.ApplicationFilterChain.doFilter(ApplicationFilterChain.java:166)
at org.apache.catalina.core.StandardWrapperValve.invoke(StandardWrapperValve.java:202)
at org.apache.catalina.core.StandardContextValve.invoke(StandardContextValve.java:96)
at org.apache.catalina.authenticator.AuthenticatorBase.invoke(AuthenticatorBase.java:541)
at org.apache.catalina.core.StandardHostValve.invoke(StandardHostValve.java:139)
at org.apache.catalina.valves.ErrorReportValve.invoke(ErrorReportValve.java:92)
at org.apache.catalina.core.StandardEngineValve.invoke(StandardEngineValve.java:74)
at org.apache.catalina.connector.CoyoteAdapter.service(CoyoteAdapter.java:343)
at org.apache.coyote.http11.Http11Processor.service(Http11Processor.java:373)
at org.apache.coyote.AbstractProcessorLight.process(AbstractProcessorLight.java:65)
at org.apache.coyote.AbstractProtocol$ConnectionHandler.process(AbstractProtocol.java:868)
at org.apache.tomcat.util.net.NioEndpoint$SocketProcessor.doRun(NioEndpoint.java:1590)
at org.apache.tomcat.util.net.SocketProcessorBase.run(SocketProcessorBase.java:49)
at java.util.concurrent.ThreadPoolExecutor.runWorker(ThreadPoolExecutor.java:1149)
at java.util.concurrent.ThreadPoolExecutor$Worker.run(ThreadPoolExecutor.java:624)
at org.apache.tomcat.util.threads.TaskThread$WrappingRunnable.run(TaskThread.java:61)
at java.lang.Thread.run(Thread.java:748)
Caused by: javax.persistence.EntityNotFoundException: Unable to find com.zeroinfinity.federatedserver.entity.ModelVersion with id 19
at org.hibernate.jpa.boot.internal.EntityManagerFactoryBuilderImpl$JpaEntityNotFoundDelegate.handleEntityNotFound(EntityManagerFactoryBuilderImpl.java:163)
at org.hibernate.event.internal.DefaultLoadEventListener.load(DefaultLoadEventListener.java:216)
at org.hibernate.event.internal.DefaultLoadEventListener.proxyOrLoad(DefaultLoadEventListener.java:332)
at org.hibernate.event.internal.DefaultLoadEventListener.doOnLoad(DefaultLoadEventListener.java:108)
at org.hibernate.event.internal.DefaultLoadEventListener.onLoad(DefaultLoadEventListener.java:74)
at org.hibernate.event.service.internal.EventListenerGroupImpl.fireEventOnEachListener(EventListenerGroupImpl.java:113)
at org.hibernate.internal.SessionImpl.fireLoadNoChecks(SessionImpl.java:1184)
at org.hibernate.internal.SessionImpl.internalLoad(SessionImpl.java:1049)
at org.hibernate.type.EntityType.resolveIdentifier(EntityType.java:687)
at org.hibernate.type.EntityType.resolve(EntityType.java:464)
at org.hibernate.type.ManyToOneType.resolve(ManyToOneType.java:240)
at org.hibernate.type.EntityType.resolve(EntityType.java:457)
at org.hibernate.type.EntityType.replace(EntityType.java:358)
at org.hibernate.type.AbstractType.replace(AbstractType.java:164)
at org.hibernate.type.TypeHelper.replace(TypeHelper.java:204)
at org.hibernate.event.internal.DefaultMergeEventListener.copyValues(DefaultMergeEventListener.java:488)
at org.hibernate.event.internal.DefaultMergeEventListener.entityIsTransient(DefaultMergeEventListener.java:241)
at org.hibernate.event.internal.DefaultMergeEventListener.entityIsDetached(DefaultMergeEventListener.java:318)
at org.hibernate.event.internal.DefaultMergeEventListener.onMerge(DefaultMergeEventListener.java:172)
at org.hibernate.event.internal.DefaultMergeEventListener.onMerge(DefaultMergeEventListener.java:70)
at org.hibernate.event.service.internal.EventListenerGroupImpl.fireEventOnEachListener(EventListenerGroupImpl.java:102)
at org.hibernate.internal.SessionImpl.fireMerge(SessionImpl.java:791)
at org.hibernate.internal.SessionImpl.merge(SessionImpl.java:778)
at sun.reflect.NativeMethodAccessorImpl.invoke0(Native Method)
at sun.reflect.NativeMethodAccessorImpl.invoke(NativeMethodAccessorImpl.java:62)
at sun.reflect.DelegatingMethodAccessorImpl.invoke(DelegatingMethodAccessorImpl.java:43)
at java.lang.reflect.Method.invoke(Method.java:498)
at org.springframework.orm.jpa.ExtendedEntityManagerCreator$ExtendedEntityManagerInvocationHandler.invoke(ExtendedEntityManagerCreator.java:366)
at com.sun.proxy.$Proxy126.merge(Unknown Source)
at sun.reflect.NativeMethodAccessorImpl.invoke0(Native Method)
at sun.reflect.NativeMethodAccessorImpl.invoke(NativeMethodAccessorImpl.java:62)
at sun.reflect.DelegatingMethodAccessorImpl.invoke(DelegatingMethodAccessorImpl.java:43)
at java.lang.reflect.Method.invoke(Method.java:498)
at org.springframework.orm.jpa.SharedEntityManagerCreator$SharedEntityManagerInvocationHandler.invoke(SharedEntityManagerCreator.java:314)
at com.sun.proxy.$Proxy126.merge(Unknown Source)
at org.springframework.data.jpa.repository.support.SimpleJpaRepository.save(SimpleJpaRepository.java:557)
at org.springframework.data.jpa.repository.support.SimpleJpaRepository.saveAll(SimpleJpaRepository.java:588)
at org.springframework.data.jpa.repository.support.SimpleJpaRepository.saveAll(SimpleJpaRepository.java:78)
at sun.reflect.NativeMethodAccessorImpl.invoke0(Native Method)
at sun.reflect.NativeMethodAccessorImpl.invoke(NativeMethodAccessorImpl.java:62)
at sun.reflect.DelegatingMethodAccessorImpl.invoke(DelegatingMethodAccessorImpl.java:43)
at java.lang.reflect.Method.invoke(Method.java:498)
at org.springframework.data.repository.core.support.ImplementationInvocationMetadata.invoke(ImplementationInvocationMetadata.java:72)
at org.springframework.data.repository.core.support.RepositoryComposition$RepositoryFragments.invoke(RepositoryComposition.java:382)
at org.springframework.data.repository.core.support.RepositoryComposition.invoke(RepositoryComposition.java:205)
at org.springframework.data.repository.core.support.RepositoryFactorySupport$ImplementationMethodExecutionInterceptor.invoke(RepositoryFactorySupport.java:549)
at org.springframework.aop.framework.ReflectiveMethodInvocation.proceed(ReflectiveMethodInvocation.java:186)
at org.springframework.data.repository.core.support.QueryExecutorMethodInterceptor.doInvoke(QueryExecutorMethodInterceptor.java:155)
at org.springframework.data.repository.core.support.QueryExecutorMethodInterceptor.invoke(QueryExecutorMethodInterceptor.java:130)
at org.springframework.aop.framework.ReflectiveMethodInvocation.proceed(ReflectiveMethodInvocation.java:186)
at org.springframework.data.projection.DefaultMethodInvokingMethodInterceptor.invoke(DefaultMethodInvokingMethodInterceptor.java:80)
at org.springframework.aop.framework.ReflectiveMethodInvocation.proceed(ReflectiveMethodInvocation.java:186)
at org.springframework.transaction.interceptor.TransactionAspectSupport.invokeWithinTransaction(TransactionAspectSupport.java:367)
at org.springframework.transaction.interceptor.TransactionInterceptor.invoke(TransactionInterceptor.java:118)
at org.springframework.aop.framework.ReflectiveMethodInvocation.proceed(ReflectiveMethodInvocation.java:186)
at org.springframework.dao.support.PersistenceExceptionTranslationInterceptor.invoke(PersistenceExceptionTranslationInterceptor.java:139)
... 105 common frames omitted
2023-05-13 01:19:07	709 [HikariPool-1 housekeeper] DEBUG [HikariPool] [RRN="] - [STAN="] - HikariPool-1 - Pool stats (total=10	active=0	idle=10	waiting=0)
2023-05-13 01:19:07	709 [HikariPool-1 housekeeper] DEBUG [HikariPool] [RRN="] - [STAN="] - HikariPool-1 - Fill pool skipped	pool is at sufficient level.
2023-05-13 01:19:37	712 [HikariPool-1 housekeeper] DEBUG [HikariPool] [RRN="] - [STAN="] - HikariPool-1 - Pool stats (total=10	active=0	idle=10	waiting=0)
2023-05-13 01:19:37	713 [HikariPool-1 housekeeper] DEBUG [HikariPool] [RRN="] - [STAN="] - HikariPool-1 - Fill pool skipped	pool is at sufficient level.
2023-05-13 01:20:07	718 [HikariPool-1 housekeeper] DEBUG [HikariPool] [RRN="] - [STAN="] - HikariPool-1 - Pool stats (total=10	active=0	idle=10	waiting=0)
2023-05-13 01:20:07	719 [HikariPool-1 housekeeper] DEBUG [HikariPool] [RRN="] - [STAN="] - HikariPool-1 - Fill pool skipped	pool is at sufficient level.
2023-05-13 01:20:37	729 [HikariPool-1 housekeeper] DEBUG [HikariPool] [RRN="] - [STAN="] - HikariPool-1 - Pool stats (total=10	active=0	idle=10	waiting=0)
2023-05-13 01:20:37	730 [HikariPool-1 housekeeper] DEBUG [HikariPool] [RRN="] - [STAN="] - HikariPool-1 - Fill pool skipped	pool is at sufficient level.
2023-05-13 01:21:07	744 [HikariPool-1 housekeeper] DEBUG [HikariPool] [RRN="] - [STAN="] - HikariPool-1 - Pool stats (total=10	active=0	idle=10	waiting=0)
2023-05-13 01:21:07	744 [HikariPool-1 housekeeper] DEBUG [HikariPool] [RRN="] - [STAN="] - HikariPool-1 - Fill pool skipped	pool is at sufficient level.
2023-05-13 01:21:30	022 [main] INFO [FederatedServerApplication] [RRN="] - [STAN="] - Starting FederatedServerApplication on Hasnain-Rabbani with PID 11540 (E:\Workspace\Eclipse\zeroinfinity\thesis\federated-server\federated-server\target\classes started by hp in E:\Workspace\Eclipse\zeroinfinity\thesis\federated-server\federated-server)
2023-05-13 01:21:30	026 [main] INFO [FederatedServerApplication] [RRN="] - [STAN="] - No active profile set	falling back to default profiles: default
2023-05-13 01:21:31	564 [main] INFO [RepositoryConfigurationDelegate] [RRN="] - [STAN="] - Bootstrapping Spring Data JPA repositories in DEFERRED mode.
2023-05-13 01:21:31	684 [main] INFO [RepositoryConfigurationDelegate] [RRN="] - [STAN="] - Finished Spring Data repository scanning in 103ms. Found 3 JPA repository interfaces.
2023-05-13 01:21:32	003 [main] INFO [EnableEncryptablePropertiesBeanFactoryPostProcessor] [RRN="] - [STAN="] - Post-processing PropertySource instances
2023-05-13 01:21:32	104 [main] INFO [EncryptablePropertySourceConverter] [RRN="] - [STAN="] - Converting PropertySource configurationProperties [org.springframework.boot.context.properties.source.ConfigurationPropertySourcesPropertySource] to AOP Proxy
2023-05-13 01:21:32	104 [main] INFO [EncryptablePropertySourceConverter] [RRN="] - [STAN="] - Converting PropertySource servletConfigInitParams [org.springframework.core.env.PropertySource$StubPropertySource] to EncryptablePropertySourceWrapper
2023-05-13 01:21:32	104 [main] INFO [EncryptablePropertySourceConverter] [RRN="] - [STAN="] - Converting PropertySource servletContextInitParams [org.springframework.core.env.PropertySource$StubPropertySource] to EncryptablePropertySourceWrapper
2023-05-13 01:21:32	105 [main] INFO [EncryptablePropertySourceConverter] [RRN="] - [STAN="] - Converting PropertySource systemProperties [org.springframework.core.env.PropertiesPropertySource] to EncryptableMapPropertySourceWrapper
2023-05-13 01:21:32	105 [main] INFO [EncryptablePropertySourceConverter] [RRN="] - [STAN="] - Converting PropertySource systemEnvironment [org.springframework.boot.env.SystemEnvironmentPropertySourceEnvironmentPostProcessor$OriginAwareSystemEnvironmentPropertySource] to EncryptableSystemEnvironmentPropertySourceWrapper
2023-05-13 01:21:32	105 [main] INFO [EncryptablePropertySourceConverter] [RRN="] - [STAN="] - Converting PropertySource random [org.springframework.boot.env.RandomValuePropertySource] to EncryptablePropertySourceWrapper
2023-05-13 01:21:32	105 [main] INFO [EncryptablePropertySourceConverter] [RRN="] - [STAN="] - Converting PropertySource applicationConfig: [file:./application.yml] [org.springframework.boot.env.OriginTrackedMapPropertySource] to EncryptableMapPropertySourceWrapper
2023-05-13 01:21:32	351 [main] INFO [DefaultLazyPropertyFilter] [RRN="] - [STAN="] - Property Filter custom Bean not found with name 'encryptablePropertyFilter'. Initializing Default Property Filter
2023-05-13 01:21:33	151 [main] INFO [TomcatWebServer] [RRN="] - [STAN="] - Tomcat initialized with port(s): 9090 (http)
2023-05-13 01:21:33	169 [main] INFO [Http11NioProtocol] [RRN="] - [STAN="] - Initializing ProtocolHandler ["http-nio-9090"]
2023-05-13 01:21:33	170 [main] INFO [StandardService] [RRN="] - [STAN="] - Starting service [Tomcat]
2023-05-13 01:21:33	170 [main] INFO [StandardEngine] [RRN="] - [STAN="] - Starting Servlet engine: [Apache Tomcat/9.0.36]
2023-05-13 01:21:33	297 [main] INFO [[/]] [RRN="] - [STAN="] - Initializing Spring embedded WebApplicationContext
2023-05-13 01:21:33	297 [main] INFO [ServletWebServerApplicationContext] [RRN="] - [STAN="] - Root WebApplicationContext: initialization completed in 3208 ms
2023-05-13 01:21:33	304 [main] INFO [DefaultLazyPropertyResolver] [RRN="] - [STAN="] - Property Resolver custom Bean not found with name 'encryptablePropertyResolver'. Initializing Default Property Resolver
2023-05-13 01:21:33	310 [main] INFO [DefaultLazyPropertyDetector] [RRN="] - [STAN="] - Property Detector custom Bean not found with name 'encryptablePropertyDetector'. Initializing Default Property Detector
2023-05-13 01:21:33	470 [main] DEBUG [HikariConfig] [RRN="] - [STAN="] - Driver class com.mysql.cj.jdbc.Driver found in Thread context class loader sun.misc.Launcher$AppClassLoader@18b4aac2
2023-05-13 01:21:33	564 [main] INFO [ThreadPoolTaskExecutor] [RRN="] - [STAN="] - Initializing ExecutorService 'applicationTaskExecutor'
2023-05-13 01:21:33	627 [task-1] INFO [LogHelper] [RRN="] - [STAN="] - HHH000204: Processing PersistenceUnitInfo [name: default]
2023-05-13 01:21:33	667 [main] WARN [JpaBaseConfiguration$JpaWebConfiguration] [RRN="] - [STAN="] - spring.jpa.open-in-view is enabled by default. Therefore	database queries may be performed during view rendering. Explicitly configure spring.jpa.open-in-view to disable this warning
2023-05-13 01:21:33	723 [task-1] INFO [Version] [RRN="] - [STAN="] - HHH000412: Hibernate ORM core version 5.4.17.Final
2023-05-13 01:21:34	039 [task-1] INFO [Version] [RRN="] - [STAN="] - HCANN000001: Hibernate Commons Annotations {5.1.0.Final}
2023-05-13 01:21:34	252 [task-1] DEBUG [HikariConfig] [RRN="] - [STAN="] - HikariPool-1 - configuration:
2023-05-13 01:21:34	254 [task-1] DEBUG [HikariConfig] [RRN="] - [STAN="] - allowPoolSuspension.............false
2023-05-13 01:21:34	255 [task-1] DEBUG [HikariConfig] [RRN="] - [STAN="] - autoCommit......................true
2023-05-13 01:21:34	255 [task-1] DEBUG [HikariConfig] [RRN="] - [STAN="] - catalog.........................none
2023-05-13 01:21:34	255 [task-1] DEBUG [HikariConfig] [RRN="] - [STAN="] - connectionInitSql...............none
2023-05-13 01:21:34	255 [task-1] DEBUG [HikariConfig] [RRN="] - [STAN="] - connectionTestQuery.............none
2023-05-13 01:21:34	255 [task-1] DEBUG [HikariConfig] [RRN="] - [STAN="] - connectionTimeout...............30000
2023-05-13 01:21:34	255 [task-1] DEBUG [HikariConfig] [RRN="] - [STAN="] - dataSource......................none
2023-05-13 01:21:34	255 [task-1] DEBUG [HikariConfig] [RRN="] - [STAN="] - dataSourceClassName.............none
2023-05-13 01:21:34	255 [task-1] DEBUG [HikariConfig] [RRN="] - [STAN="] - dataSourceJNDI..................none
2023-05-13 01:21:34	256 [task-1] DEBUG [HikariConfig] [RRN="] - [STAN="] - dataSourceProperties............{password=<masked>}
2023-05-13 01:21:34	256 [task-1] DEBUG [HikariConfig] [RRN="] - [STAN="] - driverClassName................."com.mysql.cj.jdbc.Driver"
2023-05-13 01:21:34	256 [task-1] DEBUG [HikariConfig] [RRN="] - [STAN="] - exceptionOverrideClassName......none
2023-05-13 01:21:34	256 [task-1] DEBUG [HikariConfig] [RRN="] - [STAN="] - healthCheckProperties...........{}
2023-05-13 01:21:34	256 [task-1] DEBUG [HikariConfig] [RRN="] - [STAN="] - healthCheckRegistry.............none
2023-05-13 01:21:34	256 [task-1] DEBUG [HikariConfig] [RRN="] - [STAN="] - idleTimeout.....................600000
2023-05-13 01:21:34	256 [task-1] DEBUG [HikariConfig] [RRN="] - [STAN="] - initializationFailTimeout.......1
2023-05-13 01:21:34	256 [task-1] DEBUG [HikariConfig] [RRN="] - [STAN="] - isolateInternalQueries..........false
2023-05-13 01:21:34	257 [task-1] DEBUG [HikariConfig] [RRN="] - [STAN="] - jdbcUrl.........................jdbc:mysql://localhost:3306/test
2023-05-13 01:21:34	257 [task-1] DEBUG [HikariConfig] [RRN="] - [STAN="] - leakDetectionThreshold..........0
2023-05-13 01:21:34	257 [task-1] DEBUG [HikariConfig] [RRN="] - [STAN="] - maxLifetime.....................1800000
2023-05-13 01:21:34	257 [task-1] DEBUG [HikariConfig] [RRN="] - [STAN="] - maximumPoolSize.................10
2023-05-13 01:21:34	257 [task-1] DEBUG [HikariConfig] [RRN="] - [STAN="] - metricRegistry..................none
2023-05-13 01:21:34	257 [task-1] DEBUG [HikariConfig] [RRN="] - [STAN="] - metricsTrackerFactory...........none
2023-05-13 01:21:34	257 [task-1] DEBUG [HikariConfig] [RRN="] - [STAN="] - minimumIdle.....................10
2023-05-13 01:21:34	257 [task-1] DEBUG [HikariConfig] [RRN="] - [STAN="] - password........................<masked>
2023-05-13 01:21:34	257 [task-1] DEBUG [HikariConfig] [RRN="] - [STAN="] - poolName........................"HikariPool-1"
2023-05-13 01:21:34	257 [task-1] DEBUG [HikariConfig] [RRN="] - [STAN="] - readOnly........................false
2023-05-13 01:21:34	257 [task-1] DEBUG [HikariConfig] [RRN="] - [STAN="] - registerMbeans..................false
2023-05-13 01:21:34	257 [task-1] DEBUG [HikariConfig] [RRN="] - [STAN="] - scheduledExecutor...............none
2023-05-13 01:21:34	257 [task-1] DEBUG [HikariConfig] [RRN="] - [STAN="] - schema..........................none
2023-05-13 01:21:34	258 [task-1] DEBUG [HikariConfig] [RRN="] - [STAN="] - threadFactory...................internal
2023-05-13 01:21:34	258 [task-1] DEBUG [HikariConfig] [RRN="] - [STAN="] - transactionIsolation............default
2023-05-13 01:21:34	258 [task-1] DEBUG [HikariConfig] [RRN="] - [STAN="] - username........................"root"
2023-05-13 01:21:34	258 [task-1] DEBUG [HikariConfig] [RRN="] - [STAN="] - validationTimeout...............5000
2023-05-13 01:21:34	258 [task-1] INFO [HikariDataSource] [RRN="] - [STAN="] - HikariPool-1 - Starting...
2023-05-13 01:21:34	317 [main] INFO [DefaultSecurityFilterChain] [RRN="] - [STAN="] - Creating filter chain: Ant [pattern='/v2/api-docs']	[]
2023-05-13 01:21:34	317 [main] INFO [DefaultSecurityFilterChain] [RRN="] - [STAN="] - Creating filter chain: Ant [pattern='/configuration/ui']	[]
2023-05-13 01:21:34	317 [main] INFO [DefaultSecurityFilterChain] [RRN="] - [STAN="] - Creating filter chain: Ant [pattern='/swagger-resources/**']	[]
2023-05-13 01:21:34	317 [main] INFO [DefaultSecurityFilterChain] [RRN="] - [STAN="] - Creating filter chain: Ant [pattern='/configuration/**']	[]
2023-05-13 01:21:34	317 [main] INFO [DefaultSecurityFilterChain] [RRN="] - [STAN="] - Creating filter chain: Ant [pattern='/swagger-ui.html']	[]
2023-05-13 01:21:34	317 [main] INFO [DefaultSecurityFilterChain] [RRN="] - [STAN="] - Creating filter chain: Ant [pattern='/webjars/**']	[]
2023-05-13 01:21:34	372 [main] INFO [PropertySourcedRequestMappingHandlerMapping] [RRN="] - [STAN="] - Mapped URL path [/v2/api-docs] onto method [springfox.documentation.swagger2.web.Swagger2Controller#getDocumentation(String	HttpServletRequest)]
2023-05-13 01:21:34	515 [task-1] DEBUG [HikariPool] [RRN="] - [STAN="] - HikariPool-1 - Added connection com.mysql.cj.jdbc.ConnectionImpl@54130a1e
2023-05-13 01:21:34	518 [task-1] INFO [HikariDataSource] [RRN="] - [STAN="] - HikariPool-1 - Start completed.
2023-05-13 01:21:34	521 [main] INFO [DefaultSecurityFilterChain] [RRN="] - [STAN="] - Creating filter chain: any request	[org.springframework.security.web.context.request.async.WebAsyncManagerIntegrationFilter@15d65fcf	org.springframework.security.web.context.SecurityContextPersistenceFilter@76828577	org.springframework.security.web.header.HeaderWriterFilter@18e4551	org.springframework.web.filter.CorsFilter@3b021664	org.springframework.security.web.authentication.logout.LogoutFilter@45f9d394	com.zeroinfinity.federatedserver.config.JwtRequestFilter@1625789b	org.springframework.security.web.savedrequest.RequestCacheAwareFilter@639cb788	org.springframework.security.web.servletapi.SecurityContextHolderAwareRequestFilter@64f32e9e	org.springframework.security.web.authentication.AnonymousAuthenticationFilter@f59da34	org.springframework.security.web.session.SessionManagementFilter@aca2fc3	org.springframework.security.web.access.ExceptionTranslationFilter@1187dc82	org.springframework.security.web.access.intercept.FilterSecurityInterceptor@d1c5cf2]
2023-05-13 01:21:34	558 [task-1] INFO [Dialect] [RRN="] - [STAN="] - HHH000400: Using dialect: org.hibernate.dialect.MySQL8Dialect
2023-05-13 01:21:34	627 [HikariPool-1 housekeeper] DEBUG [HikariPool] [RRN="] - [STAN="] - HikariPool-1 - Pool stats (total=1	active=1	idle=0	waiting=0)
2023-05-13 01:21:34	640 [HikariPool-1 connection adder] DEBUG [HikariPool] [RRN="] - [STAN="] - HikariPool-1 - Added connection com.mysql.cj.jdbc.ConnectionImpl@7d8a810e
2023-05-13 01:21:34	644 [HikariPool-1 connection adder] DEBUG [HikariPool] [RRN="] - [STAN="] - HikariPool-1 - Added connection com.mysql.cj.jdbc.ConnectionImpl@3cb78b35
2023-05-13 01:21:34	648 [HikariPool-1 connection adder] DEBUG [HikariPool] [RRN="] - [STAN="] - HikariPool-1 - Added connection com.mysql.cj.jdbc.ConnectionImpl@dc1771f
2023-05-13 01:21:34	652 [HikariPool-1 connection adder] DEBUG [HikariPool] [RRN="] - [STAN="] - HikariPool-1 - Added connection com.mysql.cj.jdbc.ConnectionImpl@5c98747a
2023-05-13 01:21:34	655 [HikariPool-1 connection adder] DEBUG [HikariPool] [RRN="] - [STAN="] - HikariPool-1 - Added connection com.mysql.cj.jdbc.ConnectionImpl@2e7a0d7c
2023-05-13 01:21:34	660 [HikariPool-1 connection adder] DEBUG [HikariPool] [RRN="] - [STAN="] - HikariPool-1 - Added connection com.mysql.cj.jdbc.ConnectionImpl@58d6cc43
2023-05-13 01:21:34	664 [HikariPool-1 connection adder] DEBUG [HikariPool] [RRN="] - [STAN="] - HikariPool-1 - Added connection com.mysql.cj.jdbc.ConnectionImpl@1a6a4cd6
2023-05-13 01:21:34	668 [HikariPool-1 connection adder] DEBUG [HikariPool] [RRN="] - [STAN="] - HikariPool-1 - Added connection com.mysql.cj.jdbc.ConnectionImpl@1bbf4f3b
2023-05-13 01:21:34	671 [HikariPool-1 connection adder] DEBUG [HikariPool] [RRN="] - [STAN="] - HikariPool-1 - Added connection com.mysql.cj.jdbc.ConnectionImpl@26281d66
2023-05-13 01:21:34	672 [HikariPool-1 connection adder] DEBUG [HikariPool] [RRN="] - [STAN="] - HikariPool-1 - After adding stats (total=10	active=1	idle=9	waiting=0)
2023-05-13 01:21:34	887 [main] INFO [Http11NioProtocol] [RRN="] - [STAN="] - Starting ProtocolHandler ["http-nio-9090"]
2023-05-13 01:21:34	918 [main] INFO [TomcatWebServer] [RRN="] - [STAN="] - Tomcat started on port(s): 9090 (http) with context path ''
2023-05-13 01:21:34	920 [main] INFO [DocumentationPluginsBootstrapper] [RRN="] - [STAN="] - Context refreshed
2023-05-13 01:21:34	954 [main] INFO [DocumentationPluginsBootstrapper] [RRN="] - [STAN="] - Found 1 custom documentation plugin(s)
2023-05-13 01:21:35	003 [main] INFO [ApiListingReferenceScanner] [RRN="] - [STAN="] - Scanning for api listing references
2023-05-13 01:21:35	495 [main] INFO [DeferredRepositoryInitializationListener] [RRN="] - [STAN="] - Triggering deferred initialization of Spring Data repositories…
2023-05-13 01:21:36	021 [task-1] INFO [JtaPlatformInitiator] [RRN="] - [STAN="] - HHH000490: Using JtaPlatform implementation: [org.hibernate.engine.transaction.jta.platform.internal.NoJtaPlatform]
2023-05-13 01:21:36	033 [task-1] INFO [LocalContainerEntityManagerFactoryBean] [RRN="] - [STAN="] - Initialized JPA EntityManagerFactory for persistence unit 'default'
2023-05-13 01:21:36	548 [main] INFO [DeferredRepositoryInitializationListener] [RRN="] - [STAN="] - Spring Data repositories initialized!
2023-05-13 01:21:36	557 [main] INFO [FederatedServerApplication] [RRN="] - [STAN="] - Started FederatedServerApplication in 7.326 seconds (JVM running for 8.326)
2023-05-13 01:22:04	644 [HikariPool-1 housekeeper] DEBUG [HikariPool] [RRN="] - [STAN="] - HikariPool-1 - Pool stats (total=10	active=0	idle=10	waiting=0)
2023-05-13 01:22:04	645 [HikariPool-1 housekeeper] DEBUG [HikariPool] [RRN="] - [STAN="] - HikariPool-1 - Fill pool skipped	pool is at sufficient level.
2023-05-13 01:22:13	389 [http-nio-9090-exec-1] INFO [[/]] [RRN="] - [STAN="] - Initializing Spring DispatcherServlet 'dispatcherServlet'
2023-05-13 01:22:13	389 [http-nio-9090-exec-1] INFO [DispatcherServlet] [RRN="] - [STAN="] - Initializing Servlet 'dispatcherServlet'
2023-05-13 01:22:13	399 [http-nio-9090-exec-1] INFO [DispatcherServlet] [RRN="] - [STAN="] - Completed initialization in 10 ms
2023-05-13 01:22:14	109 [http-nio-9090-exec-1] INFO [ServiceController] [RRN="] - [STAN="] - Request received to pull and sync machine learning model from clients @ V1
2023-05-13 01:22:14	109 [http-nio-9090-exec-1] INFO [RestServerServiceImpl] [RRN="] - [STAN="] - Incoming request to pull models from clients.
2023-05-13 01:22:14	552 [http-nio-9090-exec-1] INFO [UnirestUtil] [RRN="] - [STAN="] - POST: params: [admin@123]
2023-05-13 01:22:16	247 [http-nio-9090-exec-1] INFO [RestServerServiceImpl] [RRN="] - [STAN="] - client1 - token: eyJhbGciOiJIUzUxMiJ9.eyJzdWIiOiJjbGllbnQxfHplcm9pbmZpbml0eSIsImV4cCI6MTY4NDAwOTMzNSwiaWF0IjoxNjgzOTIyOTM1fQ.SiYh-KJFJmQBtvY8IerhdKEHX05LYeJQGyrZi8F-uFbup1gSUlH0yOGh9qR-qIRS1JzWyZicThH1vQQlN6CzXg - expiry: 1684009335
2023-05-13 01:22:16	247 [http-nio-9090-exec-1] INFO [RestServerServiceImpl] [RRN="] - [STAN="] - client2 - token: eyJhbGciOiJIUzUxMiJ9.eyJzdWIiOiJjbGllbnQyfHplcm9pbmZpbml0eSIsImV4cCI6MTY4NDAwOTMzNSwiaWF0IjoxNjgzOTIyOTM1fQ.MBUbwKWwzfEpkkrW-XEjJxfvpkUQf49ctuCwFmHRtOdNYnRTdYNhEl-I05TTnWwG6bOkRQ9V7yB2wusLHjZSvQ - expiry: 1684009335
2023-05-13 01:22:16	247 [http-nio-9090-exec-1] INFO [RestServerServiceImpl] [RRN="] - [STAN="] - client3 - token: eyJhbGciOiJIUzUxMiJ9.eyJzdWIiOiJjbGllbnQzfHplcm9pbmZpbml0eSIsImV4cCI6MTY4NDAwOTMzNSwiaWF0IjoxNjgzOTIyOTM1fQ.VKPEinW0hlYof_dkOcGopG1Lxep9V8CE-l_qwsBzfQTfz8G0gQr7RiqNkO3WAg_eVNUmx2qXTAjHFG29G_VxWg - expiry: 1684009335
2023-05-13 01:22:16	247 [http-nio-9090-exec-1] INFO [UnirestUtil] [RRN="] - [STAN="] - GET: params: [eyJhbGciOiJIUzUxMiJ9.eyJzdWIiOiJjbGllbnQxfHplcm9pbmZpbml0eSIsImV4cCI6MTY4NDAwOTMzNSwiaWF0IjoxNjgzOTIyOTM1fQ.SiYh-KJFJmQBtvY8IerhdKEHX05LYeJQGyrZi8F-uFbup1gSUlH0yOGh9qR-qIRS1JzWyZicThH1vQQlN6CzXg	eyJhbGciOiJIUzUxMiJ9.eyJzdWIiOiJjbGllbnQyfHplcm9pbmZpbml0eSIsImV4cCI6MTY4NDAwOTMzNSwiaWF0IjoxNjgzOTIyOTM1fQ.MBUbwKWwzfEpkkrW-XEjJxfvpkUQf49ctuCwFmHRtOdNYnRTdYNhEl-I05TTnWwG6bOkRQ9V7yB2wusLHjZSvQ	eyJhbGciOiJIUzUxMiJ9.eyJzdWIiOiJjbGllbnQzfHplcm9pbmZpbml0eSIsImV4cCI6MTY4NDAwOTMzNSwiaWF0IjoxNjgzOTIyOTM1fQ.VKPEinW0hlYof_dkOcGopG1Lxep9V8CE-l_qwsBzfQTfz8G0gQr7RiqNkO3WAg_eVNUmx2qXTAjHFG29G_VxWg]
2023-05-13 01:22:34	658 [HikariPool-1 housekeeper] DEBUG [HikariPool] [RRN="] - [STAN="] - HikariPool-1 - Pool stats (total=10	active=1	idle=9	waiting=0)
2023-05-13 01:22:34	658 [HikariPool-1 housekeeper] DEBUG [HikariPool] [RRN="] - [STAN="] - HikariPool-1 - Fill pool skipped	pool is at sufficient level.
2023-05-13 01:23:04	673 [HikariPool-1 housekeeper] DEBUG [HikariPool] [RRN="] - [STAN="] - HikariPool-1 - Pool stats (total=10	active=1	idle=9	waiting=0)
2023-05-13 01:23:04	673 [HikariPool-1 housekeeper] DEBUG [HikariPool] [RRN="] - [STAN="] - HikariPool-1 - Fill pool skipped	pool is at sufficient level.
2023-05-13 01:23:34	687 [HikariPool-1 housekeeper] DEBUG [HikariPool] [RRN="] - [STAN="] - HikariPool-1 - Pool stats (total=10	active=1	idle=9	waiting=0)
2023-05-13 01:23:34	688 [HikariPool-1 housekeeper] DEBUG [HikariPool] [RRN="] - [STAN="] - HikariPool-1 - Fill pool skipped	pool is at sufficient level.
2023-05-13 01:24:04	695 [HikariPool-1 housekeeper] DEBUG [HikariPool] [RRN="] - [STAN="] - HikariPool-1 - Pool stats (total=10	active=1	idle=9	waiting=0)
2023-05-13 01:24:04	695 [HikariPool-1 housekeeper] DEBUG [HikariPool] [RRN="] - [STAN="] - HikariPool-1 - Fill pool skipped	pool is at sufficient level.
2023-05-13 01:24:34	707 [HikariPool-1 housekeeper] DEBUG [HikariPool] [RRN="] - [STAN="] - HikariPool-1 - Pool stats (total=10	active=1	idle=9	waiting=0)
2023-05-13 01:24:34	709 [HikariPool-1 housekeeper] DEBUG [HikariPool] [RRN="] - [STAN="] - HikariPool-1 - Fill pool skipped	pool is at sufficient level.
2023-05-13 01:25:04	716 [HikariPool-1 housekeeper] DEBUG [HikariPool] [RRN="] - [STAN="] - HikariPool-1 - Pool stats (total=10	active=1	idle=9	waiting=0)
2023-05-13 01:25:04	717 [HikariPool-1 housekeeper] DEBUG [HikariPool] [RRN="] - [STAN="] - HikariPool-1 - Fill pool skipped	pool is at sufficient level.
2023-05-13 01:25:34	721 [HikariPool-1 housekeeper] DEBUG [HikariPool] [RRN="] - [STAN="] - HikariPool-1 - Pool stats (total=10	active=1	idle=9	waiting=0)
2023-05-13 01:25:34	721 [HikariPool-1 housekeeper] DEBUG [HikariPool] [RRN="] - [STAN="] - HikariPool-1 - Fill pool skipped	pool is at sufficient level.
2023-05-13 01:26:04	728 [HikariPool-1 housekeeper] DEBUG [HikariPool] [RRN="] - [STAN="] - HikariPool-1 - Pool stats (total=10	active=1	idle=9	waiting=0)
2023-05-13 01:26:04	729 [HikariPool-1 housekeeper] DEBUG [HikariPool] [RRN="] - [STAN="] - HikariPool-1 - Fill pool skipped	pool is at sufficient level.
2023-05-13 01:26:34	743 [HikariPool-1 housekeeper] DEBUG [HikariPool] [RRN="] - [STAN="] - HikariPool-1 - Pool stats (total=10	active=1	idle=9	waiting=0)
2023-05-13 01:26:34	744 [HikariPool-1 housekeeper] DEBUG [HikariPool] [RRN="] - [STAN="] - HikariPool-1 - Fill pool skipped	pool is at sufficient level.
2023-05-13 01:27:04	757 [HikariPool-1 housekeeper] DEBUG [HikariPool] [RRN="] - [STAN="] - HikariPool-1 - Pool stats (total=10	active=1	idle=9	waiting=0)
2023-05-13 01:27:04	758 [HikariPool-1 housekeeper] DEBUG [HikariPool] [RRN="] - [STAN="] - HikariPool-1 - Fill pool skipped	pool is at sufficient level.
2023-05-13 01:27:34	767 [HikariPool-1 housekeeper] DEBUG [HikariPool] [RRN="] - [STAN="] - HikariPool-1 - Pool stats (total=10	active=1	idle=9	waiting=0)
2023-05-13 01:27:34	767 [HikariPool-1 housekeeper] DEBUG [HikariPool] [RRN="] - [STAN="] - HikariPool-1 - Fill pool skipped	pool is at sufficient level.
2023-05-13 01:28:04	779 [HikariPool-1 housekeeper] DEBUG [HikariPool] [RRN="] - [STAN="] - HikariPool-1 - Pool stats (total=10	active=1	idle=9	waiting=0)
2023-05-13 01:28:04	779 [HikariPool-1 housekeeper] DEBUG [HikariPool] [RRN="] - [STAN="] - HikariPool-1 - Fill pool skipped	pool is at sufficient level.
2023-05-13 01:28:34	785 [HikariPool-1 housekeeper] DEBUG [HikariPool] [RRN="] - [STAN="] - HikariPool-1 - Pool stats (total=10	active=1	idle=9	waiting=0)
2023-05-13 01:28:34	786 [HikariPool-1 housekeeper] DEBUG [HikariPool] [RRN="] - [STAN="] - HikariPool-1 - Fill pool skipped	pool is at sufficient level.
2023-05-13 01:29:04	802 [HikariPool-1 housekeeper] DEBUG [HikariPool] [RRN="] - [STAN="] - HikariPool-1 - Pool stats (total=10	active=1	idle=9	waiting=0)
2023-05-13 01:29:04	802 [HikariPool-1 housekeeper] DEBUG [HikariPool] [RRN="] - [STAN="] - HikariPool-1 - Fill pool skipped	pool is at sufficient level.
2023-05-13 01:29:34	810 [HikariPool-1 housekeeper] DEBUG [HikariPool] [RRN="] - [STAN="] - HikariPool-1 - Pool stats (total=10	active=1	idle=9	waiting=0)
2023-05-13 01:29:34	810 [HikariPool-1 housekeeper] DEBUG [HikariPool] [RRN="] - [STAN="] - HikariPool-1 - Fill pool skipped	pool is at sufficient level.
2023-05-13 01:30:04	824 [HikariPool-1 housekeeper] DEBUG [HikariPool] [RRN="] - [STAN="] - HikariPool-1 - Pool stats (total=10	active=1	idle=9	waiting=0)
2023-05-13 01:30:04	824 [HikariPool-1 housekeeper] DEBUG [HikariPool] [RRN="] - [STAN="] - HikariPool-1 - Fill pool skipped	pool is at sufficient level.
2023-05-13 01:30:10	286 [http-nio-9090-exec-1] INFO [RestServerServiceImpl] [RRN="] - [STAN="] - Incoming request to pull models from clients.
2023-05-13 01:30:10	297 [http-nio-9090-exec-1] INFO [UnirestUtil] [RRN="] - [STAN="] - POST: params: [admin@123]
2023-05-13 01:30:10	419 [http-nio-9090-exec-1] INFO [RestServerServiceImpl] [RRN="] - [STAN="] - client1 - token: eyJhbGciOiJIUzUxMiJ9.eyJzdWIiOiJjbGllbnQxfHplcm9pbmZpbml0eSIsImV4cCI6MTY4NDAwOTgxMCwiaWF0IjoxNjgzOTIzNDEwfQ.HSIuS2Y59rAJEicLKD6UITheXi5LXH5i3K42Na-NOVz_KPHf8KQAYJ5SbtOEgzuaJku3gYlbUnNBbpiq27VpjQ - expiry: 1684009810
2023-05-13 01:30:10	419 [http-nio-9090-exec-1] INFO [RestServerServiceImpl] [RRN="] - [STAN="] - client2 - token: eyJhbGciOiJIUzUxMiJ9.eyJzdWIiOiJjbGllbnQyfHplcm9pbmZpbml0eSIsImV4cCI6MTY4NDAwOTgxMCwiaWF0IjoxNjgzOTIzNDEwfQ.T_HoxRkHRvnt1YLEvKfUMS5I4uY4joRRTN0Y6Y8jDtI3vJm-qQrpaScZIlzoMrOg-Djfi57pKdinqO4YChU3-A - expiry: 1684009810
2023-05-13 01:30:10	420 [http-nio-9090-exec-1] INFO [RestServerServiceImpl] [RRN="] - [STAN="] - client3 - token: eyJhbGciOiJIUzUxMiJ9.eyJzdWIiOiJjbGllbnQzfHplcm9pbmZpbml0eSIsImV4cCI6MTY4NDAwOTgxMCwiaWF0IjoxNjgzOTIzNDEwfQ.XDHc_DwFpgY9YDy8zd6h51Ynv8oYyadekmt2sIdVmEmnn199VDIYVeWoZ4nhAtQ8V_t8eh3syOWm8trVbz0DsQ - expiry: 1684009810
2023-05-13 01:30:10	420 [http-nio-9090-exec-1] INFO [UnirestUtil] [RRN="] - [STAN="] - GET: params: [eyJhbGciOiJIUzUxMiJ9.eyJzdWIiOiJjbGllbnQxfHplcm9pbmZpbml0eSIsImV4cCI6MTY4NDAwOTgxMCwiaWF0IjoxNjgzOTIzNDEwfQ.HSIuS2Y59rAJEicLKD6UITheXi5LXH5i3K42Na-NOVz_KPHf8KQAYJ5SbtOEgzuaJku3gYlbUnNBbpiq27VpjQ	eyJhbGciOiJIUzUxMiJ9.eyJzdWIiOiJjbGllbnQyfHplcm9pbmZpbml0eSIsImV4cCI6MTY4NDAwOTgxMCwiaWF0IjoxNjgzOTIzNDEwfQ.T_HoxRkHRvnt1YLEvKfUMS5I4uY4joRRTN0Y6Y8jDtI3vJm-qQrpaScZIlzoMrOg-Djfi57pKdinqO4YChU3-A	eyJhbGciOiJIUzUxMiJ9.eyJzdWIiOiJjbGllbnQzfHplcm9pbmZpbml0eSIsImV4cCI6MTY4NDAwOTgxMCwiaWF0IjoxNjgzOTIzNDEwfQ.XDHc_DwFpgY9YDy8zd6h51Ynv8oYyadekmt2sIdVmEmnn199VDIYVeWoZ4nhAtQ8V_t8eh3syOWm8trVbz0DsQ]
2023-05-13 01:30:10	529 [http-nio-9090-exec-1] ERROR [ServiceController] [RRN="] - [STAN="] - exception - method: syncModel -> {}
org.springframework.orm.jpa.JpaObjectRetrievalFailureException: Unable to find com.zeroinfinity.federatedserver.entity.ModelVersion with id 19; nested exception is javax.persistence.EntityNotFoundException: Unable to find com.zeroinfinity.federatedserver.entity.ModelVersion with id 19
at org.springframework.orm.jpa.EntityManagerFactoryUtils.convertJpaAccessExceptionIfPossible(EntityManagerFactoryUtils.java:379)
at org.springframework.orm.jpa.vendor.HibernateJpaDialect.translateExceptionIfPossible(HibernateJpaDialect.java:257)
at org.springframework.orm.jpa.AbstractEntityManagerFactoryBean.translateExceptionIfPossible(AbstractEntityManagerFactoryBean.java:528)
at org.springframework.dao.support.ChainedPersistenceExceptionTranslator.translateExceptionIfPossible(ChainedPersistenceExceptionTranslator.java:61)
at org.springframework.dao.support.DataAccessUtils.translateIfNecessary(DataAccessUtils.java:242)
at org.springframework.dao.support.PersistenceExceptionTranslationInterceptor.invoke(PersistenceExceptionTranslationInterceptor.java:153)
at org.springframework.aop.framework.ReflectiveMethodInvocation.proceed(ReflectiveMethodInvocation.java:186)
at org.springframework.data.jpa.repository.support.CrudMethodMetadataPostProcessor$CrudMethodMetadataPopulatingMethodInterceptor.invoke(CrudMethodMetadataPostProcessor.java:178)
at org.springframework.aop.framework.ReflectiveMethodInvocation.proceed(ReflectiveMethodInvocation.java:186)
at org.springframework.aop.interceptor.ExposeInvocationInterceptor.invoke(ExposeInvocationInterceptor.java:95)
at org.springframework.aop.framework.ReflectiveMethodInvocation.proceed(ReflectiveMethodInvocation.java:186)
at org.springframework.aop.framework.JdkDynamicAopProxy.invoke(JdkDynamicAopProxy.java:212)
at com.sun.proxy.$Proxy132.saveAll(Unknown Source)
at sun.reflect.NativeMethodAccessorImpl.invoke0(Native Method)
at sun.reflect.NativeMethodAccessorImpl.invoke(NativeMethodAccessorImpl.java:62)
at sun.reflect.DelegatingMethodAccessorImpl.invoke(DelegatingMethodAccessorImpl.java:43)
at java.lang.reflect.Method.invoke(Method.java:498)
at org.springframework.aop.support.AopUtils.invokeJoinpointUsingReflection(AopUtils.java:344)
at org.springframework.aop.framework.JdkDynamicAopProxy.invoke(JdkDynamicAopProxy.java:205)
at com.sun.proxy.$Proxy89.saveAll(Unknown Source)
at com.zeroinfinity.federatedserver.service.impl.RestServerServiceImpl.pullAndSyncModel(RestServerServiceImpl.java:167)
at com.zeroinfinity.federatedserver.controller.ServiceController.syncModel(ServiceController.java:113)
at sun.reflect.NativeMethodAccessorImpl.invoke0(Native Method)
at sun.reflect.NativeMethodAccessorImpl.invoke(NativeMethodAccessorImpl.java:62)
at sun.reflect.DelegatingMethodAccessorImpl.invoke(DelegatingMethodAccessorImpl.java:43)
at java.lang.reflect.Method.invoke(Method.java:498)
at org.springframework.web.method.support.InvocableHandlerMethod.doInvoke(InvocableHandlerMethod.java:190)
at org.springframework.web.method.support.InvocableHandlerMethod.invokeForRequest(InvocableHandlerMethod.java:138)
at org.springframework.web.servlet.mvc.method.annotation.ServletInvocableHandlerMethod.invokeAndHandle(ServletInvocableHandlerMethod.java:105)
at org.springframework.web.servlet.mvc.method.annotation.RequestMappingHandlerAdapter.invokeHandlerMethod(RequestMappingHandlerAdapter.java:879)
at org.springframework.web.servlet.mvc.method.annotation.RequestMappingHandlerAdapter.handleInternal(RequestMappingHandlerAdapter.java:793)
at org.springframework.web.servlet.mvc.method.AbstractHandlerMethodAdapter.handle(AbstractHandlerMethodAdapter.java:87)
at org.springframework.web.servlet.DispatcherServlet.doDispatch(DispatcherServlet.java:1040)
at org.springframework.web.servlet.DispatcherServlet.doService(DispatcherServlet.java:943)
at org.springframework.web.servlet.FrameworkServlet.processRequest(FrameworkServlet.java:1006)
at org.springframework.web.servlet.FrameworkServlet.doGet(FrameworkServlet.java:898)
at javax.servlet.http.HttpServlet.service(HttpServlet.java:634)
at org.springframework.web.servlet.FrameworkServlet.service(FrameworkServlet.java:883)
at javax.servlet.http.HttpServlet.service(HttpServlet.java:741)
at org.apache.catalina.core.ApplicationFilterChain.internalDoFilter(ApplicationFilterChain.java:231)
at org.apache.catalina.core.ApplicationFilterChain.doFilter(ApplicationFilterChain.java:166)
at org.apache.tomcat.websocket.server.WsFilter.doFilter(WsFilter.java:53)
at org.apache.catalina.core.ApplicationFilterChain.internalDoFilter(ApplicationFilterChain.java:193)
at org.apache.catalina.core.ApplicationFilterChain.doFilter(ApplicationFilterChain.java:166)
at com.zeroinfinity.federatedserver.config.JwtRequestFilter.doFilter(JwtRequestFilter.java:103)
at org.apache.catalina.core.ApplicationFilterChain.internalDoFilter(ApplicationFilterChain.java:193)
at org.apache.catalina.core.ApplicationFilterChain.doFilter(ApplicationFilterChain.java:166)
at org.springframework.security.web.FilterChainProxy$VirtualFilterChain.doFilter(FilterChainProxy.java:320)
at org.springframework.security.web.access.intercept.FilterSecurityInterceptor.invoke(FilterSecurityInterceptor.java:126)
at org.springframework.security.web.access.intercept.FilterSecurityInterceptor.doFilter(FilterSecurityInterceptor.java:90)
at org.springframework.security.web.FilterChainProxy$VirtualFilterChain.doFilter(FilterChainProxy.java:334)
at org.springframework.security.web.access.ExceptionTranslationFilter.doFilter(ExceptionTranslationFilter.java:118)
at org.springframework.security.web.FilterChainProxy$VirtualFilterChain.doFilter(FilterChainProxy.java:334)
at org.springframework.security.web.session.SessionManagementFilter.doFilter(SessionManagementFilter.java:137)
at org.springframework.security.web.FilterChainProxy$VirtualFilterChain.doFilter(FilterChainProxy.java:334)
at org.springframework.security.web.authentication.AnonymousAuthenticationFilter.doFilter(AnonymousAuthenticationFilter.java:111)
at org.springframework.security.web.FilterChainProxy$VirtualFilterChain.doFilter(FilterChainProxy.java:334)
at org.springframework.security.web.servletapi.SecurityContextHolderAwareRequestFilter.doFilter(SecurityContextHolderAwareRequestFilter.java:158)
at org.springframework.security.web.FilterChainProxy$VirtualFilterChain.doFilter(FilterChainProxy.java:334)
at org.springframework.security.web.savedrequest.RequestCacheAwareFilter.doFilter(RequestCacheAwareFilter.java:63)
at org.springframework.security.web.FilterChainProxy$VirtualFilterChain.doFilter(FilterChainProxy.java:334)
at com.zeroinfinity.federatedserver.config.JwtRequestFilter.doFilter(JwtRequestFilter.java:103)
at org.springframework.security.web.FilterChainProxy$VirtualFilterChain.doFilter(FilterChainProxy.java:334)
at org.springframework.security.web.authentication.logout.LogoutFilter.doFilter(LogoutFilter.java:116)
at org.springframework.security.web.FilterChainProxy$VirtualFilterChain.doFilter(FilterChainProxy.java:334)
at org.springframework.web.filter.CorsFilter.doFilterInternal(CorsFilter.java:92)
at org.springframework.web.filter.OncePerRequestFilter.doFilter(OncePerRequestFilter.java:119)
at org.springframework.security.web.FilterChainProxy$VirtualFilterChain.doFilter(FilterChainProxy.java:334)
at org.springframework.security.web.header.HeaderWriterFilter.doHeadersAfter(HeaderWriterFilter.java:92)
at org.springframework.security.web.header.HeaderWriterFilter.doFilterInternal(HeaderWriterFilter.java:77)
at org.springframework.web.filter.OncePerRequestFilter.doFilter(OncePerRequestFilter.java:119)
at org.springframework.security.web.FilterChainProxy$VirtualFilterChain.doFilter(FilterChainProxy.java:334)
at org.springframework.security.web.context.SecurityContextPersistenceFilter.doFilter(SecurityContextPersistenceFilter.java:105)
at org.springframework.security.web.FilterChainProxy$VirtualFilterChain.doFilter(FilterChainProxy.java:334)
at org.springframework.security.web.context.request.async.WebAsyncManagerIntegrationFilter.doFilterInternal(WebAsyncManagerIntegrationFilter.java:56)
at org.springframework.web.filter.OncePerRequestFilter.doFilter(OncePerRequestFilter.java:119)
at org.springframework.security.web.FilterChainProxy$VirtualFilterChain.doFilter(FilterChainProxy.java:334)
at org.springframework.security.web.FilterChainProxy.doFilterInternal(FilterChainProxy.java:215)
at org.springframework.security.web.FilterChainProxy.doFilter(FilterChainProxy.java:178)
at org.springframework.web.filter.DelegatingFilterProxy.invokeDelegate(DelegatingFilterProxy.java:358)
at org.springframework.web.filter.DelegatingFilterProxy.doFilter(DelegatingFilterProxy.java:271)
at org.apache.catalina.core.ApplicationFilterChain.internalDoFilter(ApplicationFilterChain.java:193)
at org.apache.catalina.core.ApplicationFilterChain.doFilter(ApplicationFilterChain.java:166)
at org.springframework.web.filter.RequestContextFilter.doFilterInternal(RequestContextFilter.java:100)
at org.springframework.web.filter.OncePerRequestFilter.doFilter(OncePerRequestFilter.java:119)
at org.apache.catalina.core.ApplicationFilterChain.internalDoFilter(ApplicationFilterChain.java:193)
at org.apache.catalina.core.ApplicationFilterChain.doFilter(ApplicationFilterChain.java:166)
at org.springframework.web.filter.FormContentFilter.doFilterInternal(FormContentFilter.java:93)
at org.springframework.web.filter.OncePerRequestFilter.doFilter(OncePerRequestFilter.java:119)
at org.apache.catalina.core.ApplicationFilterChain.internalDoFilter(ApplicationFilterChain.java:193)
at org.apache.catalina.core.ApplicationFilterChain.doFilter(ApplicationFilterChain.java:166)
at org.springframework.web.filter.CharacterEncodingFilter.doFilterInternal(CharacterEncodingFilter.java:201)
at org.springframework.web.filter.OncePerRequestFilter.doFilter(OncePerRequestFilter.java:119)
at org.apache.catalina.core.ApplicationFilterChain.internalDoFilter(ApplicationFilterChain.java:193)
at org.apache.catalina.core.ApplicationFilterChain.doFilter(ApplicationFilterChain.java:166)
at org.apache.catalina.core.StandardWrapperValve.invoke(StandardWrapperValve.java:202)
at org.apache.catalina.core.StandardContextValve.invoke(StandardContextValve.java:96)
at org.apache.catalina.authenticator.AuthenticatorBase.invoke(AuthenticatorBase.java:541)
at org.apache.catalina.core.StandardHostValve.invoke(StandardHostValve.java:139)
at org.apache.catalina.valves.ErrorReportValve.invoke(ErrorReportValve.java:92)
at org.apache.catalina.core.StandardEngineValve.invoke(StandardEngineValve.java:74)
at org.apache.catalina.connector.CoyoteAdapter.service(CoyoteAdapter.java:343)
at org.apache.coyote.http11.Http11Processor.service(Http11Processor.java:373)
at org.apache.coyote.AbstractProcessorLight.process(AbstractProcessorLight.java:65)
at org.apache.coyote.AbstractProtocol$ConnectionHandler.process(AbstractProtocol.java:868)
at org.apache.tomcat.util.net.NioEndpoint$SocketProcessor.doRun(NioEndpoint.java:1590)
at org.apache.tomcat.util.net.SocketProcessorBase.run(SocketProcessorBase.java:49)
at java.util.concurrent.ThreadPoolExecutor.runWorker(ThreadPoolExecutor.java:1149)
at java.util.concurrent.ThreadPoolExecutor$Worker.run(ThreadPoolExecutor.java:624)
at org.apache.tomcat.util.threads.TaskThread$WrappingRunnable.run(TaskThread.java:61)
at java.lang.Thread.run(Thread.java:748)
Caused by: javax.persistence.EntityNotFoundException: Unable to find com.zeroinfinity.federatedserver.entity.ModelVersion with id 19
at org.hibernate.jpa.boot.internal.EntityManagerFactoryBuilderImpl$JpaEntityNotFoundDelegate.handleEntityNotFound(EntityManagerFactoryBuilderImpl.java:163)
at org.hibernate.event.internal.DefaultLoadEventListener.load(DefaultLoadEventListener.java:216)
at org.hibernate.event.internal.DefaultLoadEventListener.proxyOrLoad(DefaultLoadEventListener.java:332)
at org.hibernate.event.internal.DefaultLoadEventListener.doOnLoad(DefaultLoadEventListener.java:108)
at org.hibernate.event.internal.DefaultLoadEventListener.onLoad(DefaultLoadEventListener.java:74)
at org.hibernate.event.service.internal.EventListenerGroupImpl.fireEventOnEachListener(EventListenerGroupImpl.java:113)
at org.hibernate.internal.SessionImpl.fireLoadNoChecks(SessionImpl.java:1184)
at org.hibernate.internal.SessionImpl.internalLoad(SessionImpl.java:1049)
at org.hibernate.type.EntityType.resolveIdentifier(EntityType.java:687)
at org.hibernate.type.EntityType.resolve(EntityType.java:464)
at org.hibernate.type.ManyToOneType.resolve(ManyToOneType.java:240)
at org.hibernate.type.EntityType.resolve(EntityType.java:457)
at org.hibernate.type.EntityType.replace(EntityType.java:358)
at org.hibernate.type.AbstractType.replace(AbstractType.java:164)
at org.hibernate.type.TypeHelper.replace(TypeHelper.java:204)
at org.hibernate.event.internal.DefaultMergeEventListener.copyValues(DefaultMergeEventListener.java:488)
at org.hibernate.event.internal.DefaultMergeEventListener.entityIsTransient(DefaultMergeEventListener.java:241)
at org.hibernate.event.internal.DefaultMergeEventListener.entityIsDetached(DefaultMergeEventListener.java:318)
at org.hibernate.event.internal.DefaultMergeEventListener.onMerge(DefaultMergeEventListener.java:172)
at org.hibernate.event.internal.DefaultMergeEventListener.onMerge(DefaultMergeEventListener.java:70)
at org.hibernate.event.service.internal.EventListenerGroupImpl.fireEventOnEachListener(EventListenerGroupImpl.java:102)
at org.hibernate.internal.SessionImpl.fireMerge(SessionImpl.java:791)
at org.hibernate.internal.SessionImpl.merge(SessionImpl.java:778)
at sun.reflect.NativeMethodAccessorImpl.invoke0(Native Method)
at sun.reflect.NativeMethodAccessorImpl.invoke(NativeMethodAccessorImpl.java:62)
at sun.reflect.DelegatingMethodAccessorImpl.invoke(DelegatingMethodAccessorImpl.java:43)
at java.lang.reflect.Method.invoke(Method.java:498)
at org.springframework.orm.jpa.ExtendedEntityManagerCreator$ExtendedEntityManagerInvocationHandler.invoke(ExtendedEntityManagerCreator.java:366)
at com.sun.proxy.$Proxy126.merge(Unknown Source)
at sun.reflect.NativeMethodAccessorImpl.invoke0(Native Method)
at sun.reflect.NativeMethodAccessorImpl.invoke(NativeMethodAccessorImpl.java:62)
at sun.reflect.DelegatingMethodAccessorImpl.invoke(DelegatingMethodAccessorImpl.java:43)
at java.lang.reflect.Method.invoke(Method.java:498)
at org.springframework.orm.jpa.SharedEntityManagerCreator$SharedEntityManagerInvocationHandler.invoke(SharedEntityManagerCreator.java:314)
at com.sun.proxy.$Proxy126.merge(Unknown Source)
at org.springframework.data.jpa.repository.support.SimpleJpaRepository.save(SimpleJpaRepository.java:557)
at org.springframework.data.jpa.repository.support.SimpleJpaRepository.saveAll(SimpleJpaRepository.java:588)
at org.springframework.data.jpa.repository.support.SimpleJpaRepository.saveAll(SimpleJpaRepository.java:78)
at sun.reflect.NativeMethodAccessorImpl.invoke0(Native Method)
at sun.reflect.NativeMethodAccessorImpl.invoke(NativeMethodAccessorImpl.java:62)
at sun.reflect.DelegatingMethodAccessorImpl.invoke(DelegatingMethodAccessorImpl.java:43)
at java.lang.reflect.Method.invoke(Method.java:498)
at org.springframework.data.repository.core.support.ImplementationInvocationMetadata.invoke(ImplementationInvocationMetadata.java:72)
at org.springframework.data.repository.core.support.RepositoryComposition$RepositoryFragments.invoke(RepositoryComposition.java:382)
at org.springframework.data.repository.core.support.RepositoryComposition.invoke(RepositoryComposition.java:205)
at org.springframework.data.repository.core.support.RepositoryFactorySupport$ImplementationMethodExecutionInterceptor.invoke(RepositoryFactorySupport.java:549)
at org.springframework.aop.framework.ReflectiveMethodInvocation.proceed(ReflectiveMethodInvocation.java:186)
at org.springframework.data.repository.core.support.QueryExecutorMethodInterceptor.doInvoke(QueryExecutorMethodInterceptor.java:155)
at org.springframework.data.repository.core.support.QueryExecutorMethodInterceptor.invoke(QueryExecutorMethodInterceptor.java:130)
at org.springframework.aop.framework.ReflectiveMethodInvocation.proceed(ReflectiveMethodInvocation.java:186)
at org.springframework.data.projection.DefaultMethodInvokingMethodInterceptor.invoke(DefaultMethodInvokingMethodInterceptor.java:80)
at org.springframework.aop.framework.ReflectiveMethodInvocation.proceed(ReflectiveMethodInvocation.java:186)
at org.springframework.transaction.interceptor.TransactionAspectSupport.invokeWithinTransaction(TransactionAspectSupport.java:367)
at org.springframework.transaction.interceptor.TransactionInterceptor.invoke(TransactionInterceptor.java:118)
at org.springframework.aop.framework.ReflectiveMethodInvocation.proceed(ReflectiveMethodInvocation.java:186)
at org.springframework.dao.support.PersistenceExceptionTranslationInterceptor.invoke(PersistenceExceptionTranslationInterceptor.java:139)
... 105 common frames omitted
2023-05-13 01:30:34	828 [HikariPool-1 housekeeper] DEBUG [HikariPool] [RRN="] - [STAN="] - HikariPool-1 - Pool stats (total=10	active=0	idle=10	waiting=0)
2023-05-13 01:30:34	830 [HikariPool-1 housekeeper] DEBUG [HikariPool] [RRN="] - [STAN="] - HikariPool-1 - Fill pool skipped	pool is at sufficient level.
2023-05-13 01:31:04	833 [HikariPool-1 housekeeper] DEBUG [HikariPool] [RRN="] - [STAN="] - HikariPool-1 - Pool stats (total=10	active=0	idle=10	waiting=0)
2023-05-13 01:31:04	833 [HikariPool-1 housekeeper] DEBUG [HikariPool] [RRN="] - [STAN="] - HikariPool-1 - Fill pool skipped	pool is at sufficient level.
2023-05-13 01:31:34	841 [HikariPool-1 housekeeper] DEBUG [HikariPool] [RRN="] - [STAN="] - HikariPool-1 - Pool stats (total=10	active=0	idle=10	waiting=0)
2023-05-13 01:31:34	842 [HikariPool-1 housekeeper] DEBUG [HikariPool] [RRN="] - [STAN="] - HikariPool-1 - Fill pool skipped	pool is at sufficient level.
2023-05-13 01:34:36	793 [main] INFO [FederatedServerApplication] [RRN="] - [STAN="] - Starting FederatedServerApplication on Hasnain-Rabbani with PID 17156 (E:\Workspace\Eclipse\zeroinfinity\thesis\federated-server\federated-server\target\classes started by hp in E:\Workspace\Eclipse\zeroinfinity\thesis\federated-server\federated-server)
2023-05-13 01:34:36	798 [main] INFO [FederatedServerApplication] [RRN="] - [STAN="] - No active profile set	falling back to default profiles: default
2023-05-13 01:34:38	469 [main] INFO [RepositoryConfigurationDelegate] [RRN="] - [STAN="] - Bootstrapping Spring Data JPA repositories in DEFERRED mode.
2023-05-13 01:34:38	588 [main] INFO [RepositoryConfigurationDelegate] [RRN="] - [STAN="] - Finished Spring Data repository scanning in 100ms. Found 3 JPA repository interfaces.
2023-05-13 01:34:38	875 [main] INFO [EnableEncryptablePropertiesBeanFactoryPostProcessor] [RRN="] - [STAN="] - Post-processing PropertySource instances
2023-05-13 01:34:38	972 [main] INFO [EncryptablePropertySourceConverter] [RRN="] - [STAN="] - Converting PropertySource configurationProperties [org.springframework.boot.context.properties.source.ConfigurationPropertySourcesPropertySource] to AOP Proxy
2023-05-13 01:34:38	973 [main] INFO [EncryptablePropertySourceConverter] [RRN="] - [STAN="] - Converting PropertySource servletConfigInitParams [org.springframework.core.env.PropertySource$StubPropertySource] to EncryptablePropertySourceWrapper
2023-05-13 01:34:38	974 [main] INFO [EncryptablePropertySourceConverter] [RRN="] - [STAN="] - Converting PropertySource servletContextInitParams [org.springframework.core.env.PropertySource$StubPropertySource] to EncryptablePropertySourceWrapper
2023-05-13 01:34:38	974 [main] INFO [EncryptablePropertySourceConverter] [RRN="] - [STAN="] - Converting PropertySource systemProperties [org.springframework.core.env.PropertiesPropertySource] to EncryptableMapPropertySourceWrapper
2023-05-13 01:34:38	974 [main] INFO [EncryptablePropertySourceConverter] [RRN="] - [STAN="] - Converting PropertySource systemEnvironment [org.springframework.boot.env.SystemEnvironmentPropertySourceEnvironmentPostProcessor$OriginAwareSystemEnvironmentPropertySource] to EncryptableSystemEnvironmentPropertySourceWrapper
2023-05-13 01:34:38	974 [main] INFO [EncryptablePropertySourceConverter] [RRN="] - [STAN="] - Converting PropertySource random [org.springframework.boot.env.RandomValuePropertySource] to EncryptablePropertySourceWrapper
2023-05-13 01:34:38	974 [main] INFO [EncryptablePropertySourceConverter] [RRN="] - [STAN="] - Converting PropertySource applicationConfig: [file:./application.yml] [org.springframework.boot.env.OriginTrackedMapPropertySource] to EncryptableMapPropertySourceWrapper
2023-05-13 01:34:39	201 [main] INFO [DefaultLazyPropertyFilter] [RRN="] - [STAN="] - Property Filter custom Bean not found with name 'encryptablePropertyFilter'. Initializing Default Property Filter
2023-05-13 01:34:39	973 [main] INFO [TomcatWebServer] [RRN="] - [STAN="] - Tomcat initialized with port(s): 9090 (http)
2023-05-13 01:34:39	987 [main] INFO [Http11NioProtocol] [RRN="] - [STAN="] - Initializing ProtocolHandler ["http-nio-9090"]
2023-05-13 01:34:39	988 [main] INFO [StandardService] [RRN="] - [STAN="] - Starting service [Tomcat]
2023-05-13 01:34:39	988 [main] INFO [StandardEngine] [RRN="] - [STAN="] - Starting Servlet engine: [Apache Tomcat/9.0.36]
2023-05-13 01:34:40	112 [main] INFO [[/]] [RRN="] - [STAN="] - Initializing Spring embedded WebApplicationContext
2023-05-13 01:34:40	112 [main] INFO [ServletWebServerApplicationContext] [RRN="] - [STAN="] - Root WebApplicationContext: initialization completed in 3251 ms
2023-05-13 01:34:40	119 [main] INFO [DefaultLazyPropertyResolver] [RRN="] - [STAN="] - Property Resolver custom Bean not found with name 'encryptablePropertyResolver'. Initializing Default Property Resolver
2023-05-13 01:34:40	124 [main] INFO [DefaultLazyPropertyDetector] [RRN="] - [STAN="] - Property Detector custom Bean not found with name 'encryptablePropertyDetector'. Initializing Default Property Detector
2023-05-13 01:34:40	262 [main] DEBUG [HikariConfig] [RRN="] - [STAN="] - Driver class com.mysql.cj.jdbc.Driver found in Thread context class loader sun.misc.Launcher$AppClassLoader@18b4aac2
2023-05-13 01:34:40	375 [main] INFO [ThreadPoolTaskExecutor] [RRN="] - [STAN="] - Initializing ExecutorService 'applicationTaskExecutor'
2023-05-13 01:34:40	450 [task-1] INFO [LogHelper] [RRN="] - [STAN="] - HHH000204: Processing PersistenceUnitInfo [name: default]
2023-05-13 01:34:40	490 [main] WARN [JpaBaseConfiguration$JpaWebConfiguration] [RRN="] - [STAN="] - spring.jpa.open-in-view is enabled by default. Therefore	database queries may be performed during view rendering. Explicitly configure spring.jpa.open-in-view to disable this warning
2023-05-13 01:34:40	562 [task-1] INFO [Version] [RRN="] - [STAN="] - HHH000412: Hibernate ORM core version 5.4.17.Final
2023-05-13 01:34:40	824 [task-1] INFO [Version] [RRN="] - [STAN="] - HCANN000001: Hibernate Commons Annotations {5.1.0.Final}
2023-05-13 01:34:41	040 [task-1] DEBUG [HikariConfig] [RRN="] - [STAN="] - HikariPool-1 - configuration:
2023-05-13 01:34:41	042 [task-1] DEBUG [HikariConfig] [RRN="] - [STAN="] - allowPoolSuspension.............false
2023-05-13 01:34:41	043 [task-1] DEBUG [HikariConfig] [RRN="] - [STAN="] - autoCommit......................true
2023-05-13 01:34:41	043 [task-1] DEBUG [HikariConfig] [RRN="] - [STAN="] - catalog.........................none
2023-05-13 01:34:41	043 [task-1] DEBUG [HikariConfig] [RRN="] - [STAN="] - connectionInitSql...............none
2023-05-13 01:34:41	043 [task-1] DEBUG [HikariConfig] [RRN="] - [STAN="] - connectionTestQuery.............none
2023-05-13 01:34:41	043 [task-1] DEBUG [HikariConfig] [RRN="] - [STAN="] - connectionTimeout...............30000
2023-05-13 01:34:41	043 [task-1] DEBUG [HikariConfig] [RRN="] - [STAN="] - dataSource......................none
2023-05-13 01:34:41	043 [task-1] DEBUG [HikariConfig] [RRN="] - [STAN="] - dataSourceClassName.............none
2023-05-13 01:34:41	043 [task-1] DEBUG [HikariConfig] [RRN="] - [STAN="] - dataSourceJNDI..................none
2023-05-13 01:34:41	044 [task-1] DEBUG [HikariConfig] [RRN="] - [STAN="] - dataSourceProperties............{password=<masked>}
2023-05-13 01:34:41	044 [task-1] DEBUG [HikariConfig] [RRN="] - [STAN="] - driverClassName................."com.mysql.cj.jdbc.Driver"
2023-05-13 01:34:41	044 [task-1] DEBUG [HikariConfig] [RRN="] - [STAN="] - exceptionOverrideClassName......none
2023-05-13 01:34:41	044 [task-1] DEBUG [HikariConfig] [RRN="] - [STAN="] - healthCheckProperties...........{}
2023-05-13 01:34:41	044 [task-1] DEBUG [HikariConfig] [RRN="] - [STAN="] - healthCheckRegistry.............none
2023-05-13 01:34:41	044 [task-1] DEBUG [HikariConfig] [RRN="] - [STAN="] - idleTimeout.....................600000
2023-05-13 01:34:41	044 [task-1] DEBUG [HikariConfig] [RRN="] - [STAN="] - initializationFailTimeout.......1
2023-05-13 01:34:41	045 [task-1] DEBUG [HikariConfig] [RRN="] - [STAN="] - isolateInternalQueries..........false
2023-05-13 01:34:41	045 [task-1] DEBUG [HikariConfig] [RRN="] - [STAN="] - jdbcUrl.........................jdbc:mysql://localhost:3306/test
2023-05-13 01:34:41	045 [task-1] DEBUG [HikariConfig] [RRN="] - [STAN="] - leakDetectionThreshold..........0
2023-05-13 01:34:41	045 [task-1] DEBUG [HikariConfig] [RRN="] - [STAN="] - maxLifetime.....................1800000
2023-05-13 01:34:41	045 [task-1] DEBUG [HikariConfig] [RRN="] - [STAN="] - maximumPoolSize.................10
2023-05-13 01:34:41	045 [task-1] DEBUG [HikariConfig] [RRN="] - [STAN="] - metricRegistry..................none
2023-05-13 01:34:41	045 [task-1] DEBUG [HikariConfig] [RRN="] - [STAN="] - metricsTrackerFactory...........none
2023-05-13 01:34:41	045 [task-1] DEBUG [HikariConfig] [RRN="] - [STAN="] - minimumIdle.....................10
2023-05-13 01:34:41	045 [task-1] DEBUG [HikariConfig] [RRN="] - [STAN="] - password........................<masked>
2023-05-13 01:34:41	045 [task-1] DEBUG [HikariConfig] [RRN="] - [STAN="] - poolName........................"HikariPool-1"
2023-05-13 01:34:41	046 [task-1] DEBUG [HikariConfig] [RRN="] - [STAN="] - readOnly........................false
2023-05-13 01:34:41	046 [task-1] DEBUG [HikariConfig] [RRN="] - [STAN="] - registerMbeans..................false
2023-05-13 01:34:41	046 [task-1] DEBUG [HikariConfig] [RRN="] - [STAN="] - scheduledExecutor...............none
2023-05-13 01:34:41	046 [task-1] DEBUG [HikariConfig] [RRN="] - [STAN="] - schema..........................none
2023-05-13 01:34:41	046 [task-1] DEBUG [HikariConfig] [RRN="] - [STAN="] - threadFactory...................internal
2023-05-13 01:34:41	046 [task-1] DEBUG [HikariConfig] [RRN="] - [STAN="] - transactionIsolation............default
2023-05-13 01:34:41	046 [task-1] DEBUG [HikariConfig] [RRN="] - [STAN="] - username........................"root"
2023-05-13 01:34:41	046 [task-1] DEBUG [HikariConfig] [RRN="] - [STAN="] - validationTimeout...............5000
2023-05-13 01:34:41	046 [task-1] INFO [HikariDataSource] [RRN="] - [STAN="] - HikariPool-1 - Starting...
2023-05-13 01:34:41	153 [main] INFO [DefaultSecurityFilterChain] [RRN="] - [STAN="] - Creating filter chain: Ant [pattern='/v2/api-docs']	[]
2023-05-13 01:34:41	154 [main] INFO [DefaultSecurityFilterChain] [RRN="] - [STAN="] - Creating filter chain: Ant [pattern='/configuration/ui']	[]
2023-05-13 01:34:41	154 [main] INFO [DefaultSecurityFilterChain] [RRN="] - [STAN="] - Creating filter chain: Ant [pattern='/swagger-resources/**']	[]
2023-05-13 01:34:41	154 [main] INFO [DefaultSecurityFilterChain] [RRN="] - [STAN="] - Creating filter chain: Ant [pattern='/configuration/**']	[]
2023-05-13 01:34:41	154 [main] INFO [DefaultSecurityFilterChain] [RRN="] - [STAN="] - Creating filter chain: Ant [pattern='/swagger-ui.html']	[]
2023-05-13 01:34:41	154 [main] INFO [DefaultSecurityFilterChain] [RRN="] - [STAN="] - Creating filter chain: Ant [pattern='/webjars/**']	[]
2023-05-13 01:34:41	200 [main] INFO [PropertySourcedRequestMappingHandlerMapping] [RRN="] - [STAN="] - Mapped URL path [/v2/api-docs] onto method [springfox.documentation.swagger2.web.Swagger2Controller#getDocumentation(String	HttpServletRequest)]
2023-05-13 01:34:41	297 [task-1] DEBUG [HikariPool] [RRN="] - [STAN="] - HikariPool-1 - Added connection com.mysql.cj.jdbc.ConnectionImpl@60146867
2023-05-13 01:34:41	300 [task-1] INFO [HikariDataSource] [RRN="] - [STAN="] - HikariPool-1 - Start completed.
2023-05-13 01:34:41	336 [task-1] INFO [Dialect] [RRN="] - [STAN="] - HHH000400: Using dialect: org.hibernate.dialect.MySQL8Dialect
2023-05-13 01:34:41	340 [main] INFO [DefaultSecurityFilterChain] [RRN="] - [STAN="] - Creating filter chain: any request	[org.springframework.security.web.context.request.async.WebAsyncManagerIntegrationFilter@2513155a	org.springframework.security.web.context.SecurityContextPersistenceFilter@50df37eb	org.springframework.security.web.header.HeaderWriterFilter@592a1882	org.springframework.web.filter.CorsFilter@6313b441	org.springframework.security.web.authentication.logout.LogoutFilter@3d3930fe	com.zeroinfinity.federatedserver.config.JwtRequestFilter@5111de7c	org.springframework.security.web.savedrequest.RequestCacheAwareFilter@41143873	org.springframework.security.web.servletapi.SecurityContextHolderAwareRequestFilter@1d6f77d7	org.springframework.security.web.authentication.AnonymousAuthenticationFilter@47fa3671	org.springframework.security.web.session.SessionManagementFilter@58aa5c94	org.springframework.security.web.access.ExceptionTranslationFilter@714f1a44	org.springframework.security.web.access.intercept.FilterSecurityInterceptor@39374689]
2023-05-13 01:34:41	407 [HikariPool-1 housekeeper] DEBUG [HikariPool] [RRN="] - [STAN="] - HikariPool-1 - Pool stats (total=1	active=1	idle=0	waiting=0)
2023-05-13 01:34:41	415 [HikariPool-1 connection adder] DEBUG [HikariPool] [RRN="] - [STAN="] - HikariPool-1 - Added connection com.mysql.cj.jdbc.ConnectionImpl@7aa3ac19
2023-05-13 01:34:41	419 [HikariPool-1 connection adder] DEBUG [HikariPool] [RRN="] - [STAN="] - HikariPool-1 - Added connection com.mysql.cj.jdbc.ConnectionImpl@3b9ea622
2023-05-13 01:34:41	423 [HikariPool-1 connection adder] DEBUG [HikariPool] [RRN="] - [STAN="] - HikariPool-1 - Added connection com.mysql.cj.jdbc.ConnectionImpl@a6ffc14
2023-05-13 01:34:41	427 [HikariPool-1 connection adder] DEBUG [HikariPool] [RRN="] - [STAN="] - HikariPool-1 - Added connection com.mysql.cj.jdbc.ConnectionImpl@5bb1596d
2023-05-13 01:34:41	431 [HikariPool-1 connection adder] DEBUG [HikariPool] [RRN="] - [STAN="] - HikariPool-1 - Added connection com.mysql.cj.jdbc.ConnectionImpl@1981a75a
2023-05-13 01:34:41	436 [HikariPool-1 connection adder] DEBUG [HikariPool] [RRN="] - [STAN="] - HikariPool-1 - Added connection com.mysql.cj.jdbc.ConnectionImpl@5fff6675
2023-05-13 01:34:41	441 [HikariPool-1 connection adder] DEBUG [HikariPool] [RRN="] - [STAN="] - HikariPool-1 - Added connection com.mysql.cj.jdbc.ConnectionImpl@77a40a3b
2023-05-13 01:34:41	446 [HikariPool-1 connection adder] DEBUG [HikariPool] [RRN="] - [STAN="] - HikariPool-1 - Added connection com.mysql.cj.jdbc.ConnectionImpl@1de8ef9e
2023-05-13 01:34:41	449 [HikariPool-1 connection adder] DEBUG [HikariPool] [RRN="] - [STAN="] - HikariPool-1 - Added connection com.mysql.cj.jdbc.ConnectionImpl@79a25fa9
2023-05-13 01:34:41	450 [HikariPool-1 connection adder] DEBUG [HikariPool] [RRN="] - [STAN="] - HikariPool-1 - After adding stats (total=10	active=0	idle=10	waiting=0)
2023-05-13 01:34:41	665 [main] INFO [Http11NioProtocol] [RRN="] - [STAN="] - Starting ProtocolHandler ["http-nio-9090"]
2023-05-13 01:34:41	700 [main] INFO [TomcatWebServer] [RRN="] - [STAN="] - Tomcat started on port(s): 9090 (http) with context path ''
2023-05-13 01:34:41	702 [main] INFO [DocumentationPluginsBootstrapper] [RRN="] - [STAN="] - Context refreshed
2023-05-13 01:34:41	738 [main] INFO [DocumentationPluginsBootstrapper] [RRN="] - [STAN="] - Found 1 custom documentation plugin(s)
2023-05-13 01:34:41	783 [main] INFO [ApiListingReferenceScanner] [RRN="] - [STAN="] - Scanning for api listing references
2023-05-13 01:34:42	255 [main] INFO [DeferredRepositoryInitializationListener] [RRN="] - [STAN="] - Triggering deferred initialization of Spring Data repositories…
2023-05-13 01:34:42	782 [task-1] INFO [JtaPlatformInitiator] [RRN="] - [STAN="] - HHH000490: Using JtaPlatform implementation: [org.hibernate.engine.transaction.jta.platform.internal.NoJtaPlatform]
2023-05-13 01:34:42	802 [task-1] INFO [LocalContainerEntityManagerFactoryBean] [RRN="] - [STAN="] - Initialized JPA EntityManagerFactory for persistence unit 'default'
2023-05-13 01:34:43	252 [main] INFO [DeferredRepositoryInitializationListener] [RRN="] - [STAN="] - Spring Data repositories initialized!
2023-05-13 01:34:43	262 [main] INFO [FederatedServerApplication] [RRN="] - [STAN="] - Started FederatedServerApplication in 7.234 seconds (JVM running for 7.945)
2023-05-13 01:35:04	028 [http-nio-9090-exec-1] INFO [[/]] [RRN="] - [STAN="] - Initializing Spring DispatcherServlet 'dispatcherServlet'
2023-05-13 01:35:04	028 [http-nio-9090-exec-1] INFO [DispatcherServlet] [RRN="] - [STAN="] - Initializing Servlet 'dispatcherServlet'
2023-05-13 01:35:04	044 [http-nio-9090-exec-1] INFO [DispatcherServlet] [RRN="] - [STAN="] - Completed initialization in 16 ms
2023-05-13 01:35:04	754 [http-nio-9090-exec-1] INFO [ServiceController] [RRN="] - [STAN="] - Request received to pull and sync machine learning model from clients @ V1
2023-05-13 01:35:04	755 [http-nio-9090-exec-1] INFO [RestServerServiceImpl] [RRN="] - [STAN="] - Incoming request to pull models from clients.
2023-05-13 01:35:05	210 [http-nio-9090-exec-1] INFO [UnirestUtil] [RRN="] - [STAN="] - POST: params: [admin@123]
2023-05-13 01:35:05	852 [http-nio-9090-exec-1] INFO [RestServerServiceImpl] [RRN="] - [STAN="] - client1 - token: eyJhbGciOiJIUzUxMiJ9.eyJzdWIiOiJjbGllbnQxfHplcm9pbmZpbml0eSIsImV4cCI6MTY4NDAxMDEwNSwiaWF0IjoxNjgzOTIzNzA1fQ.drnu9zXIRkzxFfTJ3ugiDpccXR_dHvYRatC1gOv0bJyUn2Z4g3mtkzItxXUlKjnHw0mF2uhXZtJ8IWlVpdiT6w - expiry: 1684010105
2023-05-13 01:35:05	852 [http-nio-9090-exec-1] INFO [RestServerServiceImpl] [RRN="] - [STAN="] - client2 - token: eyJhbGciOiJIUzUxMiJ9.eyJzdWIiOiJjbGllbnQyfHplcm9pbmZpbml0eSIsImV4cCI6MTY4NDAxMDEwNSwiaWF0IjoxNjgzOTIzNzA1fQ.LnWfZPnsp55NXKVNl-gDR9kzhzpgWS59ZRNbxL7axPNo7ZUW1mjBnuIWC6guJMkqpJFw50OLXZmxv-M8NCOheQ - expiry: 1684010105
2023-05-13 01:35:05	852 [http-nio-9090-exec-1] INFO [RestServerServiceImpl] [RRN="] - [STAN="] - client3 - token: eyJhbGciOiJIUzUxMiJ9.eyJzdWIiOiJjbGllbnQzfHplcm9pbmZpbml0eSIsImV4cCI6MTY4NDAxMDEwNSwiaWF0IjoxNjgzOTIzNzA1fQ.-c4kGTe6FvQsEyJ8a6XrqdfHCXLx-AHRWcwpGU6ffX4ds0aO3Fj4H3C_C3i0Kt6Ilgiqr3QBE161ViHg4HS60A - expiry: 1684010105
2023-05-13 01:35:05	852 [http-nio-9090-exec-1] INFO [UnirestUtil] [RRN="] - [STAN="] - GET: params: [eyJhbGciOiJIUzUxMiJ9.eyJzdWIiOiJjbGllbnQxfHplcm9pbmZpbml0eSIsImV4cCI6MTY4NDAxMDEwNSwiaWF0IjoxNjgzOTIzNzA1fQ.drnu9zXIRkzxFfTJ3ugiDpccXR_dHvYRatC1gOv0bJyUn2Z4g3mtkzItxXUlKjnHw0mF2uhXZtJ8IWlVpdiT6w	eyJhbGciOiJIUzUxMiJ9.eyJzdWIiOiJjbGllbnQyfHplcm9pbmZpbml0eSIsImV4cCI6MTY4NDAxMDEwNSwiaWF0IjoxNjgzOTIzNzA1fQ.LnWfZPnsp55NXKVNl-gDR9kzhzpgWS59ZRNbxL7axPNo7ZUW1mjBnuIWC6guJMkqpJFw50OLXZmxv-M8NCOheQ	eyJhbGciOiJIUzUxMiJ9.eyJzdWIiOiJjbGllbnQzfHplcm9pbmZpbml0eSIsImV4cCI6MTY4NDAxMDEwNSwiaWF0IjoxNjgzOTIzNzA1fQ.-c4kGTe6FvQsEyJ8a6XrqdfHCXLx-AHRWcwpGU6ffX4ds0aO3Fj4H3C_C3i0Kt6Ilgiqr3QBE161ViHg4HS60A]
2023-05-13 01:35:06	075 [http-nio-9090-exec-1] ERROR [ServiceController] [RRN="] - [STAN="] - exception - method: syncModel -> {}
org.springframework.orm.jpa.JpaObjectRetrievalFailureException: Unable to find com.zeroinfinity.federatedserver.entity.ModelVersion with id 19; nested exception is javax.persistence.EntityNotFoundException: Unable to find com.zeroinfinity.federatedserver.entity.ModelVersion with id 19
at org.springframework.orm.jpa.EntityManagerFactoryUtils.convertJpaAccessExceptionIfPossible(EntityManagerFactoryUtils.java:379)
at org.springframework.orm.jpa.vendor.HibernateJpaDialect.translateExceptionIfPossible(HibernateJpaDialect.java:257)
at org.springframework.orm.jpa.AbstractEntityManagerFactoryBean.translateExceptionIfPossible(AbstractEntityManagerFactoryBean.java:528)
at org.springframework.dao.support.ChainedPersistenceExceptionTranslator.translateExceptionIfPossible(ChainedPersistenceExceptionTranslator.java:61)
at org.springframework.dao.support.DataAccessUtils.translateIfNecessary(DataAccessUtils.java:242)
at org.springframework.dao.support.PersistenceExceptionTranslationInterceptor.invoke(PersistenceExceptionTranslationInterceptor.java:153)
at org.springframework.aop.framework.ReflectiveMethodInvocation.proceed(ReflectiveMethodInvocation.java:186)
at org.springframework.data.jpa.repository.support.CrudMethodMetadataPostProcessor$CrudMethodMetadataPopulatingMethodInterceptor.invoke(CrudMethodMetadataPostProcessor.java:178)
at org.springframework.aop.framework.ReflectiveMethodInvocation.proceed(ReflectiveMethodInvocation.java:186)
at org.springframework.aop.interceptor.ExposeInvocationInterceptor.invoke(ExposeInvocationInterceptor.java:95)
at org.springframework.aop.framework.ReflectiveMethodInvocation.proceed(ReflectiveMethodInvocation.java:186)
at org.springframework.aop.framework.JdkDynamicAopProxy.invoke(JdkDynamicAopProxy.java:212)
at com.sun.proxy.$Proxy132.saveAll(Unknown Source)
at sun.reflect.NativeMethodAccessorImpl.invoke0(Native Method)
at sun.reflect.NativeMethodAccessorImpl.invoke(NativeMethodAccessorImpl.java:62)
at sun.reflect.DelegatingMethodAccessorImpl.invoke(DelegatingMethodAccessorImpl.java:43)
at java.lang.reflect.Method.invoke(Method.java:498)
at org.springframework.aop.support.AopUtils.invokeJoinpointUsingReflection(AopUtils.java:344)
at org.springframework.aop.framework.JdkDynamicAopProxy.invoke(JdkDynamicAopProxy.java:205)
at com.sun.proxy.$Proxy89.saveAll(Unknown Source)
at com.zeroinfinity.federatedserver.service.impl.RestServerServiceImpl.pullAndSyncModel(RestServerServiceImpl.java:174)
at com.zeroinfinity.federatedserver.controller.ServiceController.syncModel(ServiceController.java:113)
at sun.reflect.NativeMethodAccessorImpl.invoke0(Native Method)
at sun.reflect.NativeMethodAccessorImpl.invoke(NativeMethodAccessorImpl.java:62)
at sun.reflect.DelegatingMethodAccessorImpl.invoke(DelegatingMethodAccessorImpl.java:43)
at java.lang.reflect.Method.invoke(Method.java:498)
at org.springframework.web.method.support.InvocableHandlerMethod.doInvoke(InvocableHandlerMethod.java:190)
at org.springframework.web.method.support.InvocableHandlerMethod.invokeForRequest(InvocableHandlerMethod.java:138)
at org.springframework.web.servlet.mvc.method.annotation.ServletInvocableHandlerMethod.invokeAndHandle(ServletInvocableHandlerMethod.java:105)
at org.springframework.web.servlet.mvc.method.annotation.RequestMappingHandlerAdapter.invokeHandlerMethod(RequestMappingHandlerAdapter.java:879)
at org.springframework.web.servlet.mvc.method.annotation.RequestMappingHandlerAdapter.handleInternal(RequestMappingHandlerAdapter.java:793)
at org.springframework.web.servlet.mvc.method.AbstractHandlerMethodAdapter.handle(AbstractHandlerMethodAdapter.java:87)
at org.springframework.web.servlet.DispatcherServlet.doDispatch(DispatcherServlet.java:1040)
at org.springframework.web.servlet.DispatcherServlet.doService(DispatcherServlet.java:943)
at org.springframework.web.servlet.FrameworkServlet.processRequest(FrameworkServlet.java:1006)
at org.springframework.web.servlet.FrameworkServlet.doGet(FrameworkServlet.java:898)
at javax.servlet.http.HttpServlet.service(HttpServlet.java:634)
at org.springframework.web.servlet.FrameworkServlet.service(FrameworkServlet.java:883)
at javax.servlet.http.HttpServlet.service(HttpServlet.java:741)
at org.apache.catalina.core.ApplicationFilterChain.internalDoFilter(ApplicationFilterChain.java:231)
at org.apache.catalina.core.ApplicationFilterChain.doFilter(ApplicationFilterChain.java:166)
at org.apache.tomcat.websocket.server.WsFilter.doFilter(WsFilter.java:53)
at org.apache.catalina.core.ApplicationFilterChain.internalDoFilter(ApplicationFilterChain.java:193)
at org.apache.catalina.core.ApplicationFilterChain.doFilter(ApplicationFilterChain.java:166)
at com.zeroinfinity.federatedserver.config.JwtRequestFilter.doFilter(JwtRequestFilter.java:103)
at org.apache.catalina.core.ApplicationFilterChain.internalDoFilter(ApplicationFilterChain.java:193)
at org.apache.catalina.core.ApplicationFilterChain.doFilter(ApplicationFilterChain.java:166)
at org.springframework.security.web.FilterChainProxy$VirtualFilterChain.doFilter(FilterChainProxy.java:320)
at org.springframework.security.web.access.intercept.FilterSecurityInterceptor.invoke(FilterSecurityInterceptor.java:126)
at org.springframework.security.web.access.intercept.FilterSecurityInterceptor.doFilter(FilterSecurityInterceptor.java:90)
at org.springframework.security.web.FilterChainProxy$VirtualFilterChain.doFilter(FilterChainProxy.java:334)
at org.springframework.security.web.access.ExceptionTranslationFilter.doFilter(ExceptionTranslationFilter.java:118)
at org.springframework.security.web.FilterChainProxy$VirtualFilterChain.doFilter(FilterChainProxy.java:334)
at org.springframework.security.web.session.SessionManagementFilter.doFilter(SessionManagementFilter.java:137)
at org.springframework.security.web.FilterChainProxy$VirtualFilterChain.doFilter(FilterChainProxy.java:334)
at org.springframework.security.web.authentication.AnonymousAuthenticationFilter.doFilter(AnonymousAuthenticationFilter.java:111)
at org.springframework.security.web.FilterChainProxy$VirtualFilterChain.doFilter(FilterChainProxy.java:334)
at org.springframework.security.web.servletapi.SecurityContextHolderAwareRequestFilter.doFilter(SecurityContextHolderAwareRequestFilter.java:158)
at org.springframework.security.web.FilterChainProxy$VirtualFilterChain.doFilter(FilterChainProxy.java:334)
at org.springframework.security.web.savedrequest.RequestCacheAwareFilter.doFilter(RequestCacheAwareFilter.java:63)
at org.springframework.security.web.FilterChainProxy$VirtualFilterChain.doFilter(FilterChainProxy.java:334)
at com.zeroinfinity.federatedserver.config.JwtRequestFilter.doFilter(JwtRequestFilter.java:103)
at org.springframework.security.web.FilterChainProxy$VirtualFilterChain.doFilter(FilterChainProxy.java:334)
at org.springframework.security.web.authentication.logout.LogoutFilter.doFilter(LogoutFilter.java:116)
at org.springframework.security.web.FilterChainProxy$VirtualFilterChain.doFilter(FilterChainProxy.java:334)
at org.springframework.web.filter.CorsFilter.doFilterInternal(CorsFilter.java:92)
at org.springframework.web.filter.OncePerRequestFilter.doFilter(OncePerRequestFilter.java:119)
at org.springframework.security.web.FilterChainProxy$VirtualFilterChain.doFilter(FilterChainProxy.java:334)
at org.springframework.security.web.header.HeaderWriterFilter.doHeadersAfter(HeaderWriterFilter.java:92)
at org.springframework.security.web.header.HeaderWriterFilter.doFilterInternal(HeaderWriterFilter.java:77)
at org.springframework.web.filter.OncePerRequestFilter.doFilter(OncePerRequestFilter.java:119)
at org.springframework.security.web.FilterChainProxy$VirtualFilterChain.doFilter(FilterChainProxy.java:334)
at org.springframework.security.web.context.SecurityContextPersistenceFilter.doFilter(SecurityContextPersistenceFilter.java:105)
at org.springframework.security.web.FilterChainProxy$VirtualFilterChain.doFilter(FilterChainProxy.java:334)
at org.springframework.security.web.context.request.async.WebAsyncManagerIntegrationFilter.doFilterInternal(WebAsyncManagerIntegrationFilter.java:56)
at org.springframework.web.filter.OncePerRequestFilter.doFilter(OncePerRequestFilter.java:119)
at org.springframework.security.web.FilterChainProxy$VirtualFilterChain.doFilter(FilterChainProxy.java:334)
at org.springframework.security.web.FilterChainProxy.doFilterInternal(FilterChainProxy.java:215)
at org.springframework.security.web.FilterChainProxy.doFilter(FilterChainProxy.java:178)
at org.springframework.web.filter.DelegatingFilterProxy.invokeDelegate(DelegatingFilterProxy.java:358)
at org.springframework.web.filter.DelegatingFilterProxy.doFilter(DelegatingFilterProxy.java:271)
at org.apache.catalina.core.ApplicationFilterChain.internalDoFilter(ApplicationFilterChain.java:193)
at org.apache.catalina.core.ApplicationFilterChain.doFilter(ApplicationFilterChain.java:166)
at org.springframework.web.filter.RequestContextFilter.doFilterInternal(RequestContextFilter.java:100)
at org.springframework.web.filter.OncePerRequestFilter.doFilter(OncePerRequestFilter.java:119)
at org.apache.catalina.core.ApplicationFilterChain.internalDoFilter(ApplicationFilterChain.java:193)
at org.apache.catalina.core.ApplicationFilterChain.doFilter(ApplicationFilterChain.java:166)
at org.springframework.web.filter.FormContentFilter.doFilterInternal(FormContentFilter.java:93)
at org.springframework.web.filter.OncePerRequestFilter.doFilter(OncePerRequestFilter.java:119)
at org.apache.catalina.core.ApplicationFilterChain.internalDoFilter(ApplicationFilterChain.java:193)
at org.apache.catalina.core.ApplicationFilterChain.doFilter(ApplicationFilterChain.java:166)
at org.springframework.web.filter.CharacterEncodingFilter.doFilterInternal(CharacterEncodingFilter.java:201)
at org.springframework.web.filter.OncePerRequestFilter.doFilter(OncePerRequestFilter.java:119)
at org.apache.catalina.core.ApplicationFilterChain.internalDoFilter(ApplicationFilterChain.java:193)
at org.apache.catalina.core.ApplicationFilterChain.doFilter(ApplicationFilterChain.java:166)
at org.apache.catalina.core.StandardWrapperValve.invoke(StandardWrapperValve.java:202)
at org.apache.catalina.core.StandardContextValve.invoke(StandardContextValve.java:96)
at org.apache.catalina.authenticator.AuthenticatorBase.invoke(AuthenticatorBase.java:541)
at org.apache.catalina.core.StandardHostValve.invoke(StandardHostValve.java:139)
at org.apache.catalina.valves.ErrorReportValve.invoke(ErrorReportValve.java:92)
at org.apache.catalina.core.StandardEngineValve.invoke(StandardEngineValve.java:74)
at org.apache.catalina.connector.CoyoteAdapter.service(CoyoteAdapter.java:343)
at org.apache.coyote.http11.Http11Processor.service(Http11Processor.java:373)
at org.apache.coyote.AbstractProcessorLight.process(AbstractProcessorLight.java:65)
at org.apache.coyote.AbstractProtocol$ConnectionHandler.process(AbstractProtocol.java:868)
at org.apache.tomcat.util.net.NioEndpoint$SocketProcessor.doRun(NioEndpoint.java:1590)
at org.apache.tomcat.util.net.SocketProcessorBase.run(SocketProcessorBase.java:49)
at java.util.concurrent.ThreadPoolExecutor.runWorker(ThreadPoolExecutor.java:1149)
at java.util.concurrent.ThreadPoolExecutor$Worker.run(ThreadPoolExecutor.java:624)
at org.apache.tomcat.util.threads.TaskThread$WrappingRunnable.run(TaskThread.java:61)
at java.lang.Thread.run(Thread.java:748)
Caused by: javax.persistence.EntityNotFoundException: Unable to find com.zeroinfinity.federatedserver.entity.ModelVersion with id 19
at org.hibernate.jpa.boot.internal.EntityManagerFactoryBuilderImpl$JpaEntityNotFoundDelegate.handleEntityNotFound(EntityManagerFactoryBuilderImpl.java:163)
at org.hibernate.event.internal.DefaultLoadEventListener.load(DefaultLoadEventListener.java:216)
at org.hibernate.event.internal.DefaultLoadEventListener.proxyOrLoad(DefaultLoadEventListener.java:332)
at org.hibernate.event.internal.DefaultLoadEventListener.doOnLoad(DefaultLoadEventListener.java:108)
at org.hibernate.event.internal.DefaultLoadEventListener.onLoad(DefaultLoadEventListener.java:74)
at org.hibernate.event.service.internal.EventListenerGroupImpl.fireEventOnEachListener(EventListenerGroupImpl.java:113)
at org.hibernate.internal.SessionImpl.fireLoadNoChecks(SessionImpl.java:1184)
at org.hibernate.internal.SessionImpl.internalLoad(SessionImpl.java:1049)
at org.hibernate.type.EntityType.resolveIdentifier(EntityType.java:687)
at org.hibernate.type.EntityType.resolve(EntityType.java:464)
at org.hibernate.type.ManyToOneType.resolve(ManyToOneType.java:240)
at org.hibernate.type.EntityType.resolve(EntityType.java:457)
at org.hibernate.type.EntityType.replace(EntityType.java:358)
at org.hibernate.type.AbstractType.replace(AbstractType.java:164)
at org.hibernate.type.TypeHelper.replace(TypeHelper.java:204)
at org.hibernate.event.internal.DefaultMergeEventListener.copyValues(DefaultMergeEventListener.java:488)
at org.hibernate.event.internal.DefaultMergeEventListener.entityIsTransient(DefaultMergeEventListener.java:241)
at org.hibernate.event.internal.DefaultMergeEventListener.entityIsDetached(DefaultMergeEventListener.java:318)
at org.hibernate.event.internal.DefaultMergeEventListener.onMerge(DefaultMergeEventListener.java:172)
at org.hibernate.event.internal.DefaultMergeEventListener.onMerge(DefaultMergeEventListener.java:70)
at org.hibernate.event.service.internal.EventListenerGroupImpl.fireEventOnEachListener(EventListenerGroupImpl.java:102)
at org.hibernate.internal.SessionImpl.fireMerge(SessionImpl.java:791)
at org.hibernate.internal.SessionImpl.merge(SessionImpl.java:778)
at sun.reflect.NativeMethodAccessorImpl.invoke0(Native Method)
at sun.reflect.NativeMethodAccessorImpl.invoke(NativeMethodAccessorImpl.java:62)
at sun.reflect.DelegatingMethodAccessorImpl.invoke(DelegatingMethodAccessorImpl.java:43)
at java.lang.reflect.Method.invoke(Method.java:498)
at org.springframework.orm.jpa.ExtendedEntityManagerCreator$ExtendedEntityManagerInvocationHandler.invoke(ExtendedEntityManagerCreator.java:366)
at com.sun.proxy.$Proxy126.merge(Unknown Source)
at sun.reflect.NativeMethodAccessorImpl.invoke0(Native Method)
at sun.reflect.NativeMethodAccessorImpl.invoke(NativeMethodAccessorImpl.java:62)
at sun.reflect.DelegatingMethodAccessorImpl.invoke(DelegatingMethodAccessorImpl.java:43)
at java.lang.reflect.Method.invoke(Method.java:498)
at org.springframework.orm.jpa.SharedEntityManagerCreator$SharedEntityManagerInvocationHandler.invoke(SharedEntityManagerCreator.java:314)
at com.sun.proxy.$Proxy126.merge(Unknown Source)
at org.springframework.data.jpa.repository.support.SimpleJpaRepository.save(SimpleJpaRepository.java:557)
at org.springframework.data.jpa.repository.support.SimpleJpaRepository.saveAll(SimpleJpaRepository.java:588)
at org.springframework.data.jpa.repository.support.SimpleJpaRepository.saveAll(SimpleJpaRepository.java:78)
at sun.reflect.NativeMethodAccessorImpl.invoke0(Native Method)
at sun.reflect.NativeMethodAccessorImpl.invoke(NativeMethodAccessorImpl.java:62)
at sun.reflect.DelegatingMethodAccessorImpl.invoke(DelegatingMethodAccessorImpl.java:43)
at java.lang.reflect.Method.invoke(Method.java:498)
at org.springframework.data.repository.core.support.ImplementationInvocationMetadata.invoke(ImplementationInvocationMetadata.java:72)
at org.springframework.data.repository.core.support.RepositoryComposition$RepositoryFragments.invoke(RepositoryComposition.java:382)
at org.springframework.data.repository.core.support.RepositoryComposition.invoke(RepositoryComposition.java:205)
at org.springframework.data.repository.core.support.RepositoryFactorySupport$ImplementationMethodExecutionInterceptor.invoke(RepositoryFactorySupport.java:549)
at org.springframework.aop.framework.ReflectiveMethodInvocation.proceed(ReflectiveMethodInvocation.java:186)
at org.springframework.data.repository.core.support.QueryExecutorMethodInterceptor.doInvoke(QueryExecutorMethodInterceptor.java:155)
at org.springframework.data.repository.core.support.QueryExecutorMethodInterceptor.invoke(QueryExecutorMethodInterceptor.java:130)
at org.springframework.aop.framework.ReflectiveMethodInvocation.proceed(ReflectiveMethodInvocation.java:186)
at org.springframework.data.projection.DefaultMethodInvokingMethodInterceptor.invoke(DefaultMethodInvokingMethodInterceptor.java:80)
at org.springframework.aop.framework.ReflectiveMethodInvocation.proceed(ReflectiveMethodInvocation.java:186)
at org.springframework.transaction.interceptor.TransactionAspectSupport.invokeWithinTransaction(TransactionAspectSupport.java:367)
at org.springframework.transaction.interceptor.TransactionInterceptor.invoke(TransactionInterceptor.java:118)
at org.springframework.aop.framework.ReflectiveMethodInvocation.proceed(ReflectiveMethodInvocation.java:186)
at org.springframework.dao.support.PersistenceExceptionTranslationInterceptor.invoke(PersistenceExceptionTranslationInterceptor.java:139)
... 105 common frames omitted
2023-05-13 01:35:11	450 [HikariPool-1 housekeeper] DEBUG [HikariPool] [RRN="] - [STAN="] - HikariPool-1 - Pool stats (total=10	active=0	idle=10	waiting=0)
2023-05-13 01:35:11	450 [HikariPool-1 housekeeper] DEBUG [HikariPool] [RRN="] - [STAN="] - HikariPool-1 - Fill pool skipped	pool is at sufficient level.
2023-05-13 01:35:41	457 [HikariPool-1 housekeeper] DEBUG [HikariPool] [RRN="] - [STAN="] - HikariPool-1 - Pool stats (total=10	active=0	idle=10	waiting=0)
2023-05-13 01:35:41	459 [HikariPool-1 housekeeper] DEBUG [HikariPool] [RRN="] - [STAN="] - HikariPool-1 - Fill pool skipped	pool is at sufficient level.
2023-05-13 01:35:52	630 [http-nio-9090-exec-3] INFO [ServiceController] [RRN="] - [STAN="] - Request received to pull and sync machine learning model from clients @ V1
2023-05-13 01:35:52	631 [http-nio-9090-exec-3] INFO [RestServerServiceImpl] [RRN="] - [STAN="] - Incoming request to pull models from clients.
2023-05-13 01:35:52	636 [http-nio-9090-exec-3] INFO [UnirestUtil] [RRN="] - [STAN="] - POST: params: [admin@123]
2023-05-13 01:35:52	729 [http-nio-9090-exec-3] INFO [RestServerServiceImpl] [RRN="] - [STAN="] - client1 - token: eyJhbGciOiJIUzUxMiJ9.eyJzdWIiOiJjbGllbnQxfHplcm9pbmZpbml0eSIsImV4cCI6MTY4NDAxMDE1MiwiaWF0IjoxNjgzOTIzNzUyfQ.TaOsICrJILlRB3lFCcEW-3--ArwuJ3XbB2mNz3OuyG3aosXiSoi0klajwgTyQ_g_9CMrqf3sL_R83-LWfpVFYg - expiry: 1684010152
2023-05-13 01:35:52	729 [http-nio-9090-exec-3] INFO [RestServerServiceImpl] [RRN="] - [STAN="] - client2 - token: eyJhbGciOiJIUzUxMiJ9.eyJzdWIiOiJjbGllbnQyfHplcm9pbmZpbml0eSIsImV4cCI6MTY4NDAxMDE1MiwiaWF0IjoxNjgzOTIzNzUyfQ.6M-DLwEXepoSA1z2Igo7iqwHRMq3_fr4-GyzXlgIvxiwgq5Rt66W18uJIuRqKxnJn1fITpzK1JEGslkLeU2iGQ - expiry: 1684010152
2023-05-13 01:35:52	730 [http-nio-9090-exec-3] INFO [RestServerServiceImpl] [RRN="] - [STAN="] - client3 - token: eyJhbGciOiJIUzUxMiJ9.eyJzdWIiOiJjbGllbnQzfHplcm9pbmZpbml0eSIsImV4cCI6MTY4NDAxMDE1MiwiaWF0IjoxNjgzOTIzNzUyfQ.LHGT3L4d0C-WyW9vjMVBrWj5OFKY_lNBbW70BdCKoA7W9Io6Hb0yFXK7P640ReXjp16OGV6b2EfNTau1zFn_Rw - expiry: 1684010152
2023-05-13 01:35:52	730 [http-nio-9090-exec-3] INFO [UnirestUtil] [RRN="] - [STAN="] - GET: params: [eyJhbGciOiJIUzUxMiJ9.eyJzdWIiOiJjbGllbnQxfHplcm9pbmZpbml0eSIsImV4cCI6MTY4NDAxMDE1MiwiaWF0IjoxNjgzOTIzNzUyfQ.TaOsICrJILlRB3lFCcEW-3--ArwuJ3XbB2mNz3OuyG3aosXiSoi0klajwgTyQ_g_9CMrqf3sL_R83-LWfpVFYg	eyJhbGciOiJIUzUxMiJ9.eyJzdWIiOiJjbGllbnQyfHplcm9pbmZpbml0eSIsImV4cCI6MTY4NDAxMDE1MiwiaWF0IjoxNjgzOTIzNzUyfQ.6M-DLwEXepoSA1z2Igo7iqwHRMq3_fr4-GyzXlgIvxiwgq5Rt66W18uJIuRqKxnJn1fITpzK1JEGslkLeU2iGQ	eyJhbGciOiJIUzUxMiJ9.eyJzdWIiOiJjbGllbnQzfHplcm9pbmZpbml0eSIsImV4cCI6MTY4NDAxMDE1MiwiaWF0IjoxNjgzOTIzNzUyfQ.LHGT3L4d0C-WyW9vjMVBrWj5OFKY_lNBbW70BdCKoA7W9Io6Hb0yFXK7P640ReXjp16OGV6b2EfNTau1zFn_Rw]
2023-05-13 01:36:11	461 [HikariPool-1 housekeeper] DEBUG [HikariPool] [RRN="] - [STAN="] - HikariPool-1 - Pool stats (total=10	active=0	idle=10	waiting=0)
2023-05-13 01:36:11	461 [HikariPool-1 housekeeper] DEBUG [HikariPool] [RRN="] - [STAN="] - HikariPool-1 - Fill pool skipped	pool is at sufficient level.
2023-05-13 01:36:41	473 [HikariPool-1 housekeeper] DEBUG [HikariPool] [RRN="] - [STAN="] - HikariPool-1 - Pool stats (total=10	active=0	idle=10	waiting=0)
2023-05-13 01:36:41	474 [HikariPool-1 housekeeper] DEBUG [HikariPool] [RRN="] - [STAN="] - HikariPool-1 - Fill pool skipped	pool is at sufficient level.
2023-05-13 11:41:42	688 [main] INFO [FederatedServerApplication] [RRN="] - [STAN="] - Starting FederatedServerApplication on Hasnain-Rabbani with PID 23516 (E:\Workspace\Eclipse\zeroinfinity\thesis\federated-server\federated-server\target\classes started by hp in E:\Workspace\Eclipse\zeroinfinity\thesis\federated-server\federated-server)
2023-05-13 11:41:42	697 [main] INFO [FederatedServerApplication] [RRN="] - [STAN="] - No active profile set	falling back to default profiles: default
2023-05-13 11:41:51	748 [main] INFO [RepositoryConfigurationDelegate] [RRN="] - [STAN="] - Bootstrapping Spring Data JPA repositories in DEFERRED mode.
2023-05-13 11:41:51	947 [main] INFO [RepositoryConfigurationDelegate] [RRN="] - [STAN="] - Finished Spring Data repository scanning in 179ms. Found 3 JPA repository interfaces.
2023-05-13 11:41:52	972 [main] INFO [EnableEncryptablePropertiesBeanFactoryPostProcessor] [RRN="] - [STAN="] - Post-processing PropertySource instances
2023-05-13 11:41:53	589 [main] INFO [EncryptablePropertySourceConverter] [RRN="] - [STAN="] - Converting PropertySource configurationProperties [org.springframework.boot.context.properties.source.ConfigurationPropertySourcesPropertySource] to AOP Proxy
2023-05-13 11:41:53	590 [main] INFO [EncryptablePropertySourceConverter] [RRN="] - [STAN="] - Converting PropertySource servletConfigInitParams [org.springframework.core.env.PropertySource$StubPropertySource] to EncryptablePropertySourceWrapper
2023-05-13 11:41:53	590 [main] INFO [EncryptablePropertySourceConverter] [RRN="] - [STAN="] - Converting PropertySource servletContextInitParams [org.springframework.core.env.PropertySource$StubPropertySource] to EncryptablePropertySourceWrapper
2023-05-13 11:41:53	590 [main] INFO [EncryptablePropertySourceConverter] [RRN="] - [STAN="] - Converting PropertySource systemProperties [org.springframework.core.env.PropertiesPropertySource] to EncryptableMapPropertySourceWrapper
2023-05-13 11:41:53	591 [main] INFO [EncryptablePropertySourceConverter] [RRN="] - [STAN="] - Converting PropertySource systemEnvironment [org.springframework.boot.env.SystemEnvironmentPropertySourceEnvironmentPostProcessor$OriginAwareSystemEnvironmentPropertySource] to EncryptableSystemEnvironmentPropertySourceWrapper
2023-05-13 11:41:53	591 [main] INFO [EncryptablePropertySourceConverter] [RRN="] - [STAN="] - Converting PropertySource random [org.springframework.boot.env.RandomValuePropertySource] to EncryptablePropertySourceWrapper
2023-05-13 11:41:53	591 [main] INFO [EncryptablePropertySourceConverter] [RRN="] - [STAN="] - Converting PropertySource applicationConfig: [file:./application.yml] [org.springframework.boot.env.OriginTrackedMapPropertySource] to EncryptableMapPropertySourceWrapper
2023-05-13 11:41:54	625 [main] INFO [DefaultLazyPropertyFilter] [RRN="] - [STAN="] - Property Filter custom Bean not found with name 'encryptablePropertyFilter'. Initializing Default Property Filter
2023-05-13 11:41:58	563 [main] INFO [TomcatWebServer] [RRN="] - [STAN="] - Tomcat initialized with port(s): 9090 (http)
2023-05-13 11:41:58	586 [main] INFO [Http11NioProtocol] [RRN="] - [STAN="] - Initializing ProtocolHandler ["http-nio-9090"]
2023-05-13 11:41:58	589 [main] INFO [StandardService] [RRN="] - [STAN="] - Starting service [Tomcat]
2023-05-13 11:41:58	589 [main] INFO [StandardEngine] [RRN="] - [STAN="] - Starting Servlet engine: [Apache Tomcat/9.0.36]
2023-05-13 11:41:58	900 [main] INFO [[/]] [RRN="] - [STAN="] - Initializing Spring embedded WebApplicationContext
2023-05-13 11:41:58	900 [main] INFO [ServletWebServerApplicationContext] [RRN="] - [STAN="] - Root WebApplicationContext: initialization completed in 15835 ms
2023-05-13 11:41:58	911 [main] INFO [DefaultLazyPropertyResolver] [RRN="] - [STAN="] - Property Resolver custom Bean not found with name 'encryptablePropertyResolver'. Initializing Default Property Resolver
2023-05-13 11:41:58	921 [main] INFO [DefaultLazyPropertyDetector] [RRN="] - [STAN="] - Property Detector custom Bean not found with name 'encryptablePropertyDetector'. Initializing Default Property Detector
2023-05-13 11:41:59	254 [main] DEBUG [HikariConfig] [RRN="] - [STAN="] - Driver class com.mysql.cj.jdbc.Driver found in Thread context class loader sun.misc.Launcher$AppClassLoader@73d16e93
2023-05-13 11:41:59	439 [main] INFO [ThreadPoolTaskExecutor] [RRN="] - [STAN="] - Initializing ExecutorService 'applicationTaskExecutor'
2023-05-13 11:41:59	600 [task-1] INFO [LogHelper] [RRN="] - [STAN="] - HHH000204: Processing PersistenceUnitInfo [name: default]
2023-05-13 11:41:59	784 [main] WARN [JpaBaseConfiguration$JpaWebConfiguration] [RRN="] - [STAN="] - spring.jpa.open-in-view is enabled by default. Therefore	database queries may be performed during view rendering. Explicitly configure spring.jpa.open-in-view to disable this warning
2023-05-13 11:41:59	882 [task-1] INFO [Version] [RRN="] - [STAN="] - HHH000412: Hibernate ORM core version 5.4.17.Final
2023-05-13 11:42:00	433 [task-1] INFO [Version] [RRN="] - [STAN="] - HCANN000001: Hibernate Commons Annotations {5.1.0.Final}
2023-05-13 11:42:01	074 [task-1] DEBUG [HikariConfig] [RRN="] - [STAN="] - HikariPool-1 - configuration:
2023-05-13 11:42:01	095 [task-1] DEBUG [HikariConfig] [RRN="] - [STAN="] - allowPoolSuspension.............false
2023-05-13 11:42:01	096 [task-1] DEBUG [HikariConfig] [RRN="] - [STAN="] - autoCommit......................true
2023-05-13 11:42:01	096 [task-1] DEBUG [HikariConfig] [RRN="] - [STAN="] - catalog.........................none
2023-05-13 11:42:01	097 [task-1] DEBUG [HikariConfig] [RRN="] - [STAN="] - connectionInitSql...............none
2023-05-13 11:42:01	097 [task-1] DEBUG [HikariConfig] [RRN="] - [STAN="] - connectionTestQuery.............none
2023-05-13 11:42:01	097 [task-1] DEBUG [HikariConfig] [RRN="] - [STAN="] - connectionTimeout...............30000
2023-05-13 11:42:01	097 [task-1] DEBUG [HikariConfig] [RRN="] - [STAN="] - dataSource......................none
2023-05-13 11:42:01	097 [task-1] DEBUG [HikariConfig] [RRN="] - [STAN="] - dataSourceClassName.............none
2023-05-13 11:42:01	097 [task-1] DEBUG [HikariConfig] [RRN="] - [STAN="] - dataSourceJNDI..................none
2023-05-13 11:42:01	099 [task-1] DEBUG [HikariConfig] [RRN="] - [STAN="] - dataSourceProperties............{password=<masked>}
2023-05-13 11:42:01	106 [task-1] DEBUG [HikariConfig] [RRN="] - [STAN="] - driverClassName................."com.mysql.cj.jdbc.Driver"
2023-05-13 11:42:01	106 [task-1] DEBUG [HikariConfig] [RRN="] - [STAN="] - exceptionOverrideClassName......none
2023-05-13 11:42:01	106 [task-1] DEBUG [HikariConfig] [RRN="] - [STAN="] - healthCheckProperties...........{}
2023-05-13 11:42:01	106 [task-1] DEBUG [HikariConfig] [RRN="] - [STAN="] - healthCheckRegistry.............none
2023-05-13 11:42:01	107 [task-1] DEBUG [HikariConfig] [RRN="] - [STAN="] - idleTimeout.....................600000
2023-05-13 11:42:01	107 [task-1] DEBUG [HikariConfig] [RRN="] - [STAN="] - initializationFailTimeout.......1
2023-05-13 11:42:01	107 [task-1] DEBUG [HikariConfig] [RRN="] - [STAN="] - isolateInternalQueries..........false
2023-05-13 11:42:01	107 [task-1] DEBUG [HikariConfig] [RRN="] - [STAN="] - jdbcUrl.........................jdbc:mysql://localhost:3306/test
2023-05-13 11:42:01	107 [task-1] DEBUG [HikariConfig] [RRN="] - [STAN="] - leakDetectionThreshold..........0
2023-05-13 11:42:01	107 [task-1] DEBUG [HikariConfig] [RRN="] - [STAN="] - maxLifetime.....................1800000
2023-05-13 11:42:01	107 [task-1] DEBUG [HikariConfig] [RRN="] - [STAN="] - maximumPoolSize.................10
2023-05-13 11:42:01	107 [task-1] DEBUG [HikariConfig] [RRN="] - [STAN="] - metricRegistry..................none
2023-05-13 11:42:01	108 [task-1] DEBUG [HikariConfig] [RRN="] - [STAN="] - metricsTrackerFactory...........none
2023-05-13 11:42:01	108 [task-1] DEBUG [HikariConfig] [RRN="] - [STAN="] - minimumIdle.....................10
2023-05-13 11:42:01	108 [task-1] DEBUG [HikariConfig] [RRN="] - [STAN="] - password........................<masked>
2023-05-13 11:42:01	108 [task-1] DEBUG [HikariConfig] [RRN="] - [STAN="] - poolName........................"HikariPool-1"
2023-05-13 11:42:01	108 [task-1] DEBUG [HikariConfig] [RRN="] - [STAN="] - readOnly........................false
2023-05-13 11:42:01	108 [task-1] DEBUG [HikariConfig] [RRN="] - [STAN="] - registerMbeans..................false
2023-05-13 11:42:01	108 [task-1] DEBUG [HikariConfig] [RRN="] - [STAN="] - scheduledExecutor...............none
2023-05-13 11:42:01	108 [task-1] DEBUG [HikariConfig] [RRN="] - [STAN="] - schema..........................none
2023-05-13 11:42:01	109 [task-1] DEBUG [HikariConfig] [RRN="] - [STAN="] - threadFactory...................internal
2023-05-13 11:42:01	109 [task-1] DEBUG [HikariConfig] [RRN="] - [STAN="] - transactionIsolation............default
2023-05-13 11:42:01	109 [task-1] DEBUG [HikariConfig] [RRN="] - [STAN="] - username........................"root"
2023-05-13 11:42:01	109 [task-1] DEBUG [HikariConfig] [RRN="] - [STAN="] - validationTimeout...............5000
2023-05-13 11:42:01	109 [task-1] INFO [HikariDataSource] [RRN="] - [STAN="] - HikariPool-1 - Starting...
2023-05-13 11:42:02	040 [main] INFO [DefaultSecurityFilterChain] [RRN="] - [STAN="] - Creating filter chain: Ant [pattern='/v2/api-docs']	[]
2023-05-13 11:42:02	040 [main] INFO [DefaultSecurityFilterChain] [RRN="] - [STAN="] - Creating filter chain: Ant [pattern='/configuration/ui']	[]
2023-05-13 11:42:02	041 [main] INFO [DefaultSecurityFilterChain] [RRN="] - [STAN="] - Creating filter chain: Ant [pattern='/swagger-resources/**']	[]
2023-05-13 11:42:02	041 [main] INFO [DefaultSecurityFilterChain] [RRN="] - [STAN="] - Creating filter chain: Ant [pattern='/configuration/**']	[]
2023-05-13 11:42:02	041 [main] INFO [DefaultSecurityFilterChain] [RRN="] - [STAN="] - Creating filter chain: Ant [pattern='/swagger-ui.html']	[]
2023-05-13 11:42:02	041 [main] INFO [DefaultSecurityFilterChain] [RRN="] - [STAN="] - Creating filter chain: Ant [pattern='/webjars/**']	[]
2023-05-13 11:42:02	232 [main] INFO [PropertySourcedRequestMappingHandlerMapping] [RRN="] - [STAN="] - Mapped URL path [/v2/api-docs] onto method [springfox.documentation.swagger2.web.Swagger2Controller#getDocumentation(String	HttpServletRequest)]
2023-05-13 11:42:02	297 [task-1] DEBUG [HikariPool] [RRN="] - [STAN="] - HikariPool-1 - Added connection com.mysql.cj.jdbc.ConnectionImpl@e6010e8
2023-05-13 11:42:02	301 [task-1] INFO [HikariDataSource] [RRN="] - [STAN="] - HikariPool-1 - Start completed.
2023-05-13 11:42:02	352 [task-1] INFO [Dialect] [RRN="] - [STAN="] - HHH000400: Using dialect: org.hibernate.dialect.MySQL8Dialect
2023-05-13 11:42:02	488 [HikariPool-1 housekeeper] DEBUG [HikariPool] [RRN="] - [STAN="] - HikariPool-1 - Pool stats (total=1	active=1	idle=0	waiting=0)
2023-05-13 11:42:02	590 [HikariPool-1 connection adder] DEBUG [HikariPool] [RRN="] - [STAN="] - HikariPool-1 - Added connection com.mysql.cj.jdbc.ConnectionImpl@132f717b
2023-05-13 11:42:02	608 [HikariPool-1 connection adder] DEBUG [HikariPool] [RRN="] - [STAN="] - HikariPool-1 - Added connection com.mysql.cj.jdbc.ConnectionImpl@52127b40
2023-05-13 11:42:02	624 [HikariPool-1 connection adder] DEBUG [HikariPool] [RRN="] - [STAN="] - HikariPool-1 - Added connection com.mysql.cj.jdbc.ConnectionImpl@638acc22
2023-05-13 11:42:02	698 [main] INFO [DefaultSecurityFilterChain] [RRN="] - [STAN="] - Creating filter chain: any request	[org.springframework.security.web.context.request.async.WebAsyncManagerIntegrationFilter@6b357eb6	org.springframework.security.web.context.SecurityContextPersistenceFilter@3becc950	org.springframework.security.web.header.HeaderWriterFilter@2291d9a0	org.springframework.web.filter.CorsFilter@64bebd55	org.springframework.security.web.authentication.logout.LogoutFilter@16c1519e	com.zeroinfinity.federatedserver.config.JwtRequestFilter@737d100a	org.springframework.security.web.savedrequest.RequestCacheAwareFilter@79476a4e	org.springframework.security.web.servletapi.SecurityContextHolderAwareRequestFilter@4eaf7902	org.springframework.security.web.authentication.AnonymousAuthenticationFilter@7c1a8f0f	org.springframework.security.web.session.SessionManagementFilter@423a0e1d	org.springframework.security.web.access.ExceptionTranslationFilter@2839e3c8	org.springframework.security.web.access.intercept.FilterSecurityInterceptor@1e3df614]
2023-05-13 11:42:02	706 [HikariPool-1 connection adder] DEBUG [HikariPool] [RRN="] - [STAN="] - HikariPool-1 - Added connection com.mysql.cj.jdbc.ConnectionImpl@323d840f
2023-05-13 11:42:02	758 [HikariPool-1 connection adder] DEBUG [HikariPool] [RRN="] - [STAN="] - HikariPool-1 - Added connection com.mysql.cj.jdbc.ConnectionImpl@3a1c7656
2023-05-13 11:42:02	856 [HikariPool-1 connection adder] DEBUG [HikariPool] [RRN="] - [STAN="] - HikariPool-1 - Added connection com.mysql.cj.jdbc.ConnectionImpl@3673da9b
2023-05-13 11:42:02	876 [HikariPool-1 connection adder] DEBUG [HikariPool] [RRN="] - [STAN="] - HikariPool-1 - Added connection com.mysql.cj.jdbc.ConnectionImpl@1bb3fac3
2023-05-13 11:42:02	890 [HikariPool-1 connection adder] DEBUG [HikariPool] [RRN="] - [STAN="] - HikariPool-1 - Added connection com.mysql.cj.jdbc.ConnectionImpl@6a2de66a
2023-05-13 11:42:02	906 [HikariPool-1 connection adder] DEBUG [HikariPool] [RRN="] - [STAN="] - HikariPool-1 - Added connection com.mysql.cj.jdbc.ConnectionImpl@552717a7
2023-05-13 11:42:02	906 [HikariPool-1 connection adder] DEBUG [HikariPool] [RRN="] - [STAN="] - HikariPool-1 - After adding stats (total=10	active=0	idle=10	waiting=0)
2023-05-13 11:42:03	366 [main] INFO [Http11NioProtocol] [RRN="] - [STAN="] - Starting ProtocolHandler ["http-nio-9090"]
2023-05-13 11:42:03	409 [main] INFO [TomcatWebServer] [RRN="] - [STAN="] - Tomcat started on port(s): 9090 (http) with context path ''
2023-05-13 11:42:03	415 [main] INFO [DocumentationPluginsBootstrapper] [RRN="] - [STAN="] - Context refreshed
2023-05-13 11:42:03	469 [main] INFO [DocumentationPluginsBootstrapper] [RRN="] - [STAN="] - Found 1 custom documentation plugin(s)
2023-05-13 11:42:03	529 [main] INFO [ApiListingReferenceScanner] [RRN="] - [STAN="] - Scanning for api listing references
2023-05-13 11:42:04	899 [main] INFO [DeferredRepositoryInitializationListener] [RRN="] - [STAN="] - Triggering deferred initialization of Spring Data repositories…
2023-05-13 11:42:05	648 [task-1] INFO [JtaPlatformInitiator] [RRN="] - [STAN="] - HHH000490: Using JtaPlatform implementation: [org.hibernate.engine.transaction.jta.platform.internal.NoJtaPlatform]
2023-05-13 11:42:05	667 [task-1] INFO [LocalContainerEntityManagerFactoryBean] [RRN="] - [STAN="] - Initialized JPA EntityManagerFactory for persistence unit 'default'
2023-05-13 11:42:06	249 [main] INFO [DeferredRepositoryInitializationListener] [RRN="] - [STAN="] - Spring Data repositories initialized!
2023-05-13 11:42:06	263 [main] INFO [FederatedServerApplication] [RRN="] - [STAN="] - Started FederatedServerApplication in 25.846 seconds (JVM running for 27.533)
2023-05-13 11:42:32	499 [HikariPool-1 housekeeper] DEBUG [HikariPool] [RRN="] - [STAN="] - HikariPool-1 - Pool stats (total=10	active=0	idle=10	waiting=0)
2023-05-13 11:42:32	499 [HikariPool-1 housekeeper] DEBUG [HikariPool] [RRN="] - [STAN="] - HikariPool-1 - Fill pool skipped	pool is at sufficient level.
2023-05-13 11:42:53	728 [http-nio-9090-exec-1] INFO [[/]] [RRN="] - [STAN="] - Initializing Spring DispatcherServlet 'dispatcherServlet'
2023-05-13 11:42:53	728 [http-nio-9090-exec-1] INFO [DispatcherServlet] [RRN="] - [STAN="] - Initializing Servlet 'dispatcherServlet'
2023-05-13 11:42:53	743 [http-nio-9090-exec-1] INFO [DispatcherServlet] [RRN="] - [STAN="] - Completed initialization in 15 ms
2023-05-13 11:42:54	929 [http-nio-9090-exec-1] INFO [ServiceController] [RRN="] - [STAN="] - Request received to check model version @ V1
2023-05-13 11:42:54	933 [http-nio-9090-exec-1] INFO [RestServerServiceImpl] [RRN="] - [STAN="] - Incoming request to check the model version.
2023-05-13 11:42:55	260 [http-nio-9090-exec-1] INFO [RestServerServiceImpl] [RRN="] - [STAN="] - Active version found: version11
2023-05-13 11:43:02	514 [HikariPool-1 housekeeper] DEBUG [HikariPool] [RRN="] - [STAN="] - HikariPool-1 - Pool stats (total=10	active=0	idle=10	waiting=0)
2023-05-13 11:43:02	514 [HikariPool-1 housekeeper] DEBUG [HikariPool] [RRN="] - [STAN="] - HikariPool-1 - Fill pool skipped	pool is at sufficient level.
2023-05-13 11:43:04	500 [http-nio-9090-exec-2] INFO [ServiceController] [RRN="] - [STAN="] - Request received to update model version @ V1
2023-05-13 11:43:04	500 [http-nio-9090-exec-2] INFO [RestServerServiceImpl] [RRN="] - [STAN="] - Incoming request to update the model version.
2023-05-13 11:43:04	503 [http-nio-9090-exec-2] INFO [RestServerServiceImpl] [RRN="] - [STAN="] - Active model version found. Changing the status from Active to InActive
2023-05-13 11:43:04	776 [http-nio-9090-exec-2] INFO [RestServerServiceImpl] [RRN="] - [STAN="] - New Active version activated: version12
2023-05-13 11:43:04	776 [http-nio-9090-exec-2] INFO [UnirestUtil] [RRN="] - [STAN="] - POST: params: [admin@123]
2023-05-13 11:43:06	758 [http-nio-9090-exec-2] INFO [RestServerServiceImpl] [RRN="] - [STAN="] - client1 - token: eyJhbGciOiJIUzUxMiJ9.eyJzdWIiOiJjbGllbnQxfHplcm9pbmZpbml0eSIsImV4cCI6MTY4NDA0NjU4NSwiaWF0IjoxNjgzOTYwMTg1fQ.392KIi79Y_NL_adRdwdaup9PHp-Fgy0a6eQdTCktYAfYN2M6l_oiZrUm1P9dTwL4faFUNLT3rwa_dFdc98YTuQ - expiry: 1684046585
2023-05-13 11:43:06	759 [http-nio-9090-exec-2] INFO [RestServerServiceImpl] [RRN="] - [STAN="] - client2 - token: eyJhbGciOiJIUzUxMiJ9.eyJzdWIiOiJjbGllbnQyfHplcm9pbmZpbml0eSIsImV4cCI6MTY4NDA0NjU4NSwiaWF0IjoxNjgzOTYwMTg1fQ.qaLWD3n2nGiDILJ7fUD3vYmjW8rIfSYW_D8AWaQKljT9mMYLLKL9nomxCB3a7RP3K31wghLPMhEGH6vHBTizNA - expiry: 1684046585
2023-05-13 11:43:06	760 [http-nio-9090-exec-2] INFO [RestServerServiceImpl] [RRN="] - [STAN="] - client3 - token: eyJhbGciOiJIUzUxMiJ9.eyJzdWIiOiJjbGllbnQzfHplcm9pbmZpbml0eSIsImV4cCI6MTY4NDA0NjU4NSwiaWF0IjoxNjgzOTYwMTg1fQ.PNG9R0EEqvn13-06QQrhgXn4RYuYJFErG_Ma4p5QevtKZ2501s2iyzFSIVKsTuvWPnKm902ZEF9T7g-UaaURiQ - expiry: 1684046585
2023-05-13 11:43:06	760 [http-nio-9090-exec-2] INFO [UnirestUtil] [RRN="] - [STAN="] - GET: params: [eyJhbGciOiJIUzUxMiJ9.eyJzdWIiOiJjbGllbnQxfHplcm9pbmZpbml0eSIsImV4cCI6MTY4NDA0NjU4NSwiaWF0IjoxNjgzOTYwMTg1fQ.392KIi79Y_NL_adRdwdaup9PHp-Fgy0a6eQdTCktYAfYN2M6l_oiZrUm1P9dTwL4faFUNLT3rwa_dFdc98YTuQ	eyJhbGciOiJIUzUxMiJ9.eyJzdWIiOiJjbGllbnQyfHplcm9pbmZpbml0eSIsImV4cCI6MTY4NDA0NjU4NSwiaWF0IjoxNjgzOTYwMTg1fQ.qaLWD3n2nGiDILJ7fUD3vYmjW8rIfSYW_D8AWaQKljT9mMYLLKL9nomxCB3a7RP3K31wghLPMhEGH6vHBTizNA	eyJhbGciOiJIUzUxMiJ9.eyJzdWIiOiJjbGllbnQzfHplcm9pbmZpbml0eSIsImV4cCI6MTY4NDA0NjU4NSwiaWF0IjoxNjgzOTYwMTg1fQ.PNG9R0EEqvn13-06QQrhgXn4RYuYJFErG_Ma4p5QevtKZ2501s2iyzFSIVKsTuvWPnKm902ZEF9T7g-UaaURiQ]
2023-05-13 11:43:07	520 [http-nio-9090-exec-2] INFO [RestServerServiceImpl] [RRN="] - [STAN="] - All client model version upgraded to version12 successfully.
2023-05-13 11:43:32	530 [HikariPool-1 housekeeper] DEBUG [HikariPool] [RRN="] - [STAN="] - HikariPool-1 - Pool stats (total=10	active=0	idle=10	waiting=0)
2023-05-13 11:43:32	530 [HikariPool-1 housekeeper] DEBUG [HikariPool] [RRN="] - [STAN="] - HikariPool-1 - Fill pool skipped	pool is at sufficient level.
2023-05-13 11:44:02	545 [HikariPool-1 housekeeper] DEBUG [HikariPool] [RRN="] - [STAN="] - HikariPool-1 - Pool stats (total=10	active=0	idle=10	waiting=0)
2023-05-13 11:44:02	546 [HikariPool-1 housekeeper] DEBUG [HikariPool] [RRN="] - [STAN="] - HikariPool-1 - Fill pool skipped	pool is at sufficient level.
2023-05-13 11:44:32	549 [HikariPool-1 housekeeper] DEBUG [HikariPool] [RRN="] - [STAN="] - HikariPool-1 - Pool stats (total=10	active=0	idle=10	waiting=0)
2023-05-13 11:44:32	549 [HikariPool-1 housekeeper] DEBUG [HikariPool] [RRN="] - [STAN="] - HikariPool-1 - Fill pool skipped	pool is at sufficient level.
2023-05-13 11:44:45	166 [http-nio-9090-exec-5] INFO [ServiceController] [RRN="] - [STAN="] - Request received to check model version @ V1
2023-05-13 11:44:45	166 [http-nio-9090-exec-5] INFO [RestServerServiceImpl] [RRN="] - [STAN="] - Incoming request to check the model version.
2023-05-13 11:44:45	166 [http-nio-9090-exec-5] INFO [RestServerServiceImpl] [RRN="] - [STAN="] - Active version found: version12
2023-05-13 11:45:02	562 [HikariPool-1 housekeeper] DEBUG [HikariPool] [RRN="] - [STAN="] - HikariPool-1 - Pool stats (total=10	active=0	idle=10	waiting=0)
2023-05-13 11:45:02	562 [HikariPool-1 housekeeper] DEBUG [HikariPool] [RRN="] - [STAN="] - HikariPool-1 - Fill pool skipped	pool is at sufficient level.
2023-05-13 11:45:32	577 [HikariPool-1 housekeeper] DEBUG [HikariPool] [RRN="] - [STAN="] - HikariPool-1 - Pool stats (total=10	active=0	idle=10	waiting=0)
2023-05-13 11:45:32	577 [HikariPool-1 housekeeper] DEBUG [HikariPool] [RRN="] - [STAN="] - HikariPool-1 - Fill pool skipped	pool is at sufficient level.
2023-05-13 11:46:02	579 [HikariPool-1 housekeeper] DEBUG [HikariPool] [RRN="] - [STAN="] - HikariPool-1 - Pool stats (total=10	active=0	idle=10	waiting=0)
2023-05-13 11:46:02	581 [HikariPool-1 housekeeper] DEBUG [HikariPool] [RRN="] - [STAN="] - HikariPool-1 - Fill pool skipped	pool is at sufficient level.
2023-05-13 11:46:22	438 [http-nio-9090-exec-6] INFO [ServiceController] [RRN="] - [STAN="] - Request received to pull and sync machine learning model from clients @ V1
2023-05-13 11:46:22	438 [http-nio-9090-exec-6] INFO [RestServerServiceImpl] [RRN="] - [STAN="] - Incoming request to pull models from clients.
2023-05-13 11:46:22	440 [http-nio-9090-exec-6] INFO [UnirestUtil] [RRN="] - [STAN="] - POST: params: [admin@123]
2023-05-13 11:46:22	561 [http-nio-9090-exec-6] INFO [RestServerServiceImpl] [RRN="] - [STAN="] - client1 - token: eyJhbGciOiJIUzUxMiJ9.eyJzdWIiOiJjbGllbnQxfHplcm9pbmZpbml0eSIsImV4cCI6MTY4NDA0Njc4MiwiaWF0IjoxNjgzOTYwMzgyfQ.yUt-pQVEPK8P6_zaG09k-tRNN7YfYO0Zwz7oCCW1qLN-4dsAr1QpSDNuP2q6KjSd4MaIpM5XDwA1tRE96UyuUw - expiry: 1684046782
2023-05-13 11:46:22	562 [http-nio-9090-exec-6] INFO [RestServerServiceImpl] [RRN="] - [STAN="] - client2 - token: eyJhbGciOiJIUzUxMiJ9.eyJzdWIiOiJjbGllbnQyfHplcm9pbmZpbml0eSIsImV4cCI6MTY4NDA0Njc4MiwiaWF0IjoxNjgzOTYwMzgyfQ.9wZc4b1867No0NpwNwgJGgFMwEqp922oOlYGq3mpjU-vRf5w0cqe_N1_dC84U4swCTBa20rSzTr6-LXYBvKgHg - expiry: 1684046782
2023-05-13 11:46:22	562 [http-nio-9090-exec-6] INFO [RestServerServiceImpl] [RRN="] - [STAN="] - client3 - token: eyJhbGciOiJIUzUxMiJ9.eyJzdWIiOiJjbGllbnQzfHplcm9pbmZpbml0eSIsImV4cCI6MTY4NDA0Njc4MiwiaWF0IjoxNjgzOTYwMzgyfQ.MCYN87qI5On0q_LmSyeSLlacg2MbDvfxaIaryFZ_-umWrlYHpyNWj_BAgGw2PBv8LsZLK0je5e6iP6QfZ3vFLw - expiry: 1684046782
2023-05-13 11:46:22	562 [http-nio-9090-exec-6] INFO [UnirestUtil] [RRN="] - [STAN="] - GET: params: [eyJhbGciOiJIUzUxMiJ9.eyJzdWIiOiJjbGllbnQxfHplcm9pbmZpbml0eSIsImV4cCI6MTY4NDA0Njc4MiwiaWF0IjoxNjgzOTYwMzgyfQ.yUt-pQVEPK8P6_zaG09k-tRNN7YfYO0Zwz7oCCW1qLN-4dsAr1QpSDNuP2q6KjSd4MaIpM5XDwA1tRE96UyuUw	eyJhbGciOiJIUzUxMiJ9.eyJzdWIiOiJjbGllbnQyfHplcm9pbmZpbml0eSIsImV4cCI6MTY4NDA0Njc4MiwiaWF0IjoxNjgzOTYwMzgyfQ.9wZc4b1867No0NpwNwgJGgFMwEqp922oOlYGq3mpjU-vRf5w0cqe_N1_dC84U4swCTBa20rSzTr6-LXYBvKgHg	eyJhbGciOiJIUzUxMiJ9.eyJzdWIiOiJjbGllbnQzfHplcm9pbmZpbml0eSIsImV4cCI6MTY4NDA0Njc4MiwiaWF0IjoxNjgzOTYwMzgyfQ.MCYN87qI5On0q_LmSyeSLlacg2MbDvfxaIaryFZ_-umWrlYHpyNWj_BAgGw2PBv8LsZLK0je5e6iP6QfZ3vFLw]
2023-05-13 11:46:32	596 [HikariPool-1 housekeeper] DEBUG [HikariPool] [RRN="] - [STAN="] - HikariPool-1 - Pool stats (total=10	active=0	idle=10	waiting=0)
2023-05-13 11:46:32	596 [HikariPool-1 housekeeper] DEBUG [HikariPool] [RRN="] - [STAN="] - HikariPool-1 - Fill pool skipped	pool is at sufficient level.
2023-05-13 11:47:02	600 [HikariPool-1 housekeeper] DEBUG [HikariPool] [RRN="] - [STAN="] - HikariPool-1 - Pool stats (total=10	active=0	idle=10	waiting=0)
2023-05-13 11:47:02	600 [HikariPool-1 housekeeper] DEBUG [HikariPool] [RRN="] - [STAN="] - HikariPool-1 - Fill pool skipped	pool is at sufficient level.
2023-05-13 11:47:32	612 [HikariPool-1 housekeeper] DEBUG [HikariPool] [RRN="] - [STAN="] - HikariPool-1 - Pool stats (total=10	active=0	idle=10	waiting=0)
2023-05-13 11:47:32	612 [HikariPool-1 housekeeper] DEBUG [HikariPool] [RRN="] - [STAN="] - HikariPool-1 - Fill pool skipped	pool is at sufficient level.
2023-05-13 11:48:02	617 [HikariPool-1 housekeeper] DEBUG [HikariPool] [RRN="] - [STAN="] - HikariPool-1 - Pool stats (total=10	active=0	idle=10	waiting=0)
2023-05-13 11:48:02	617 [HikariPool-1 housekeeper] DEBUG [HikariPool] [RRN="] - [STAN="] - HikariPool-1 - Fill pool skipped	pool is at sufficient level.
2023-05-13 11:48:32	623 [HikariPool-1 housekeeper] DEBUG [HikariPool] [RRN="] - [STAN="] - HikariPool-1 - Pool stats (total=10	active=0	idle=10	waiting=0)
2023-05-13 11:48:32	623 [HikariPool-1 housekeeper] DEBUG [HikariPool] [RRN="] - [STAN="] - HikariPool-1 - Fill pool skipped	pool is at sufficient level.
2023-05-13 11:49:02	638 [HikariPool-1 housekeeper] DEBUG [HikariPool] [RRN="] - [STAN="] - HikariPool-1 - Pool stats (total=10	active=0	idle=10	waiting=0)
2023-05-13 11:49:02	638 [HikariPool-1 housekeeper] DEBUG [HikariPool] [RRN="] - [STAN="] - HikariPool-1 - Fill pool skipped	pool is at sufficient level.
2023-05-13 11:49:32	646 [HikariPool-1 housekeeper] DEBUG [HikariPool] [RRN="] - [STAN="] - HikariPool-1 - Pool stats (total=10	active=0	idle=10	waiting=0)
2023-05-13 11:49:32	646 [HikariPool-1 housekeeper] DEBUG [HikariPool] [RRN="] - [STAN="] - HikariPool-1 - Fill pool skipped	pool is at sufficient level.
2023-05-13 11:50:02	657 [HikariPool-1 housekeeper] DEBUG [HikariPool] [RRN="] - [STAN="] - HikariPool-1 - Pool stats (total=10	active=0	idle=10	waiting=0)
2023-05-13 11:50:02	657 [HikariPool-1 housekeeper] DEBUG [HikariPool] [RRN="] - [STAN="] - HikariPool-1 - Fill pool skipped	pool is at sufficient level.
2023-05-13 11:50:32	664 [HikariPool-1 housekeeper] DEBUG [HikariPool] [RRN="] - [STAN="] - HikariPool-1 - Pool stats (total=10	active=0	idle=10	waiting=0)
2023-05-13 11:50:32	664 [HikariPool-1 housekeeper] DEBUG [HikariPool] [RRN="] - [STAN="] - HikariPool-1 - Fill pool skipped	pool is at sufficient level.
2023-05-13 11:51:02	670 [HikariPool-1 housekeeper] DEBUG [HikariPool] [RRN="] - [STAN="] - HikariPool-1 - Pool stats (total=10	active=0	idle=10	waiting=0)
2023-05-13 11:51:02	670 [HikariPool-1 housekeeper] DEBUG [HikariPool] [RRN="] - [STAN="] - HikariPool-1 - Fill pool skipped	pool is at sufficient level.
2023-05-13 11:51:32	684 [HikariPool-1 housekeeper] DEBUG [HikariPool] [RRN="] - [STAN="] - HikariPool-1 - Pool stats (total=10	active=0	idle=10	waiting=0)
2023-05-13 11:51:32	684 [HikariPool-1 housekeeper] DEBUG [HikariPool] [RRN="] - [STAN="] - HikariPool-1 - Fill pool skipped	pool is at sufficient level.
2023-05-13 11:52:02	688 [HikariPool-1 housekeeper] DEBUG [HikariPool] [RRN="] - [STAN="] - HikariPool-1 - Pool stats (total=10	active=0	idle=10	waiting=0)
2023-05-13 11:52:02	688 [HikariPool-1 housekeeper] DEBUG [HikariPool] [RRN="] - [STAN="] - HikariPool-1 - Fill pool skipped	pool is at sufficient level.
2023-05-13 11:52:32	696 [HikariPool-1 housekeeper] DEBUG [HikariPool] [RRN="] - [STAN="] - HikariPool-1 - Pool stats (total=10	active=0	idle=10	waiting=0)
2023-05-13 11:52:32	696 [HikariPool-1 housekeeper] DEBUG [HikariPool] [RRN="] - [STAN="] - HikariPool-1 - Fill pool skipped	pool is at sufficient level.
2023-05-13 11:53:02	700 [HikariPool-1 housekeeper] DEBUG [HikariPool] [RRN="] - [STAN="] - HikariPool-1 - Pool stats (total=10	active=0	idle=10	waiting=0)
2023-05-13 11:53:02	700 [HikariPool-1 housekeeper] DEBUG [HikariPool] [RRN="] - [STAN="] - HikariPool-1 - Fill pool skipped	pool is at sufficient level.
2023-05-13 11:53:32	704 [HikariPool-1 housekeeper] DEBUG [HikariPool] [RRN="] - [STAN="] - HikariPool-1 - Pool stats (total=10	active=0	idle=10	waiting=0)
2023-05-13 11:53:32	704 [HikariPool-1 housekeeper] DEBUG [HikariPool] [RRN="] - [STAN="] - HikariPool-1 - Fill pool skipped	pool is at sufficient level.
2023-05-13 11:54:02	712 [HikariPool-1 housekeeper] DEBUG [HikariPool] [RRN="] - [STAN="] - HikariPool-1 - Pool stats (total=10	active=0	idle=10	waiting=0)
2023-05-13 11:54:02	712 [HikariPool-1 housekeeper] DEBUG [HikariPool] [RRN="] - [STAN="] - HikariPool-1 - Fill pool skipped	pool is at sufficient level.
2023-05-13 11:54:32	723 [HikariPool-1 housekeeper] DEBUG [HikariPool] [RRN="] - [STAN="] - HikariPool-1 - Pool stats (total=10	active=0	idle=10	waiting=0)
2023-05-13 11:54:32	723 [HikariPool-1 housekeeper] DEBUG [HikariPool] [RRN="] - [STAN="] - HikariPool-1 - Fill pool skipped	pool is at sufficient level.
2023-05-13 11:55:02	725 [HikariPool-1 housekeeper] DEBUG [HikariPool] [RRN="] - [STAN="] - HikariPool-1 - Pool stats (total=10	active=0	idle=10	waiting=0)
2023-05-13 11:55:02	725 [HikariPool-1 housekeeper] DEBUG [HikariPool] [RRN="] - [STAN="] - HikariPool-1 - Fill pool skipped	pool is at sufficient level.
2023-05-13 11:55:32	726 [HikariPool-1 housekeeper] DEBUG [HikariPool] [RRN="] - [STAN="] - HikariPool-1 - Pool stats (total=10	active=0	idle=10	waiting=0)
2023-05-13 11:55:32	726 [HikariPool-1 housekeeper] DEBUG [HikariPool] [RRN="] - [STAN="] - HikariPool-1 - Fill pool skipped	pool is at sufficient level.
2023-05-13 11:56:02	735 [HikariPool-1 housekeeper] DEBUG [HikariPool] [RRN="] - [STAN="] - HikariPool-1 - Pool stats (total=10	active=0	idle=10	waiting=0)
2023-05-13 11:56:02	735 [HikariPool-1 housekeeper] DEBUG [HikariPool] [RRN="] - [STAN="] - HikariPool-1 - Fill pool skipped	pool is at sufficient level.
2023-05-13 11:56:32	738 [HikariPool-1 housekeeper] DEBUG [HikariPool] [RRN="] - [STAN="] - HikariPool-1 - Pool stats (total=10	active=0	idle=10	waiting=0)
2023-05-13 11:56:32	738 [HikariPool-1 housekeeper] DEBUG [HikariPool] [RRN="] - [STAN="] - HikariPool-1 - Fill pool skipped	pool is at sufficient level.
2023-05-13 11:57:02	742 [HikariPool-1 housekeeper] DEBUG [HikariPool] [RRN="] - [STAN="] - HikariPool-1 - Pool stats (total=10	active=0	idle=10	waiting=0)
2023-05-13 11:57:02	742 [HikariPool-1 housekeeper] DEBUG [HikariPool] [RRN="] - [STAN="] - HikariPool-1 - Fill pool skipped	pool is at sufficient level.
2023-05-13 11:57:32	754 [HikariPool-1 housekeeper] DEBUG [HikariPool] [RRN="] - [STAN="] - HikariPool-1 - Pool stats (total=10	active=0	idle=10	waiting=0)
2023-05-13 11:57:32	754 [HikariPool-1 housekeeper] DEBUG [HikariPool] [RRN="] - [STAN="] - HikariPool-1 - Fill pool skipped	pool is at sufficient level.
2023-05-13 11:58:02	761 [HikariPool-1 housekeeper] DEBUG [HikariPool] [RRN="] - [STAN="] - HikariPool-1 - Pool stats (total=10	active=0	idle=10	waiting=0)
2023-05-13 11:58:02	761 [HikariPool-1 housekeeper] DEBUG [HikariPool] [RRN="] - [STAN="] - HikariPool-1 - Fill pool skipped	pool is at sufficient level.
2023-05-13 11:58:32	763 [HikariPool-1 housekeeper] DEBUG [HikariPool] [RRN="] - [STAN="] - HikariPool-1 - Pool stats (total=10	active=0	idle=10	waiting=0)
2023-05-13 11:58:32	763 [HikariPool-1 housekeeper] DEBUG [HikariPool] [RRN="] - [STAN="] - HikariPool-1 - Fill pool skipped	pool is at sufficient level.
2023-05-13 11:59:02	775 [HikariPool-1 housekeeper] DEBUG [HikariPool] [RRN="] - [STAN="] - HikariPool-1 - Pool stats (total=10	active=0	idle=10	waiting=0)
2023-05-13 11:59:02	775 [HikariPool-1 housekeeper] DEBUG [HikariPool] [RRN="] - [STAN="] - HikariPool-1 - Fill pool skipped	pool is at sufficient level.
2023-05-13 11:59:32	780 [HikariPool-1 housekeeper] DEBUG [HikariPool] [RRN="] - [STAN="] - HikariPool-1 - Pool stats (total=10	active=0	idle=10	waiting=0)
2023-05-13 11:59:32	780 [HikariPool-1 housekeeper] DEBUG [HikariPool] [RRN="] - [STAN="] - HikariPool-1 - Fill pool skipped	pool is at sufficient level.
2023-05-13 12:00:02	794 [HikariPool-1 housekeeper] DEBUG [HikariPool] [RRN="] - [STAN="] - HikariPool-1 - Pool stats (total=10	active=0	idle=10	waiting=0)
2023-05-13 12:00:02	794 [HikariPool-1 housekeeper] DEBUG [HikariPool] [RRN="] - [STAN="] - HikariPool-1 - Fill pool skipped	pool is at sufficient level.
2023-05-13 12:00:32	808 [HikariPool-1 housekeeper] DEBUG [HikariPool] [RRN="] - [STAN="] - HikariPool-1 - Pool stats (total=10	active=0	idle=10	waiting=0)
2023-05-13 12:00:32	810 [HikariPool-1 housekeeper] DEBUG [HikariPool] [RRN="] - [STAN="] - HikariPool-1 - Fill pool skipped	pool is at sufficient level.
2023-05-13 12:01:02	814 [HikariPool-1 housekeeper] DEBUG [HikariPool] [RRN="] - [STAN="] - HikariPool-1 - Pool stats (total=10	active=0	idle=10	waiting=0)
2023-05-13 12:01:02	814 [HikariPool-1 housekeeper] DEBUG [HikariPool] [RRN="] - [STAN="] - HikariPool-1 - Fill pool skipped	pool is at sufficient level.
2023-05-13 12:01:32	823 [HikariPool-1 housekeeper] DEBUG [HikariPool] [RRN="] - [STAN="] - HikariPool-1 - Pool stats (total=10	active=0	idle=10	waiting=0)
2023-05-13 12:01:32	823 [HikariPool-1 housekeeper] DEBUG [HikariPool] [RRN="] - [STAN="] - HikariPool-1 - Fill pool skipped	pool is at sufficient level.
2023-05-13 12:02:02	836 [HikariPool-1 housekeeper] DEBUG [HikariPool] [RRN="] - [STAN="] - HikariPool-1 - Pool stats (total=10	active=0	idle=10	waiting=0)
2023-05-13 12:02:02	836 [HikariPool-1 housekeeper] DEBUG [HikariPool] [RRN="] - [STAN="] - HikariPool-1 - Fill pool skipped	pool is at sufficient level.
2023-05-13 12:02:32	837 [HikariPool-1 housekeeper] DEBUG [HikariPool] [RRN="] - [STAN="] - HikariPool-1 - Pool stats (total=10	active=0	idle=10	waiting=0)
2023-05-13 12:02:32	837 [HikariPool-1 housekeeper] DEBUG [HikariPool] [RRN="] - [STAN="] - HikariPool-1 - Fill pool skipped	pool is at sufficient level.
2023-05-13 12:03:02	845 [HikariPool-1 housekeeper] DEBUG [HikariPool] [RRN="] - [STAN="] - HikariPool-1 - Pool stats (total=10	active=0	idle=10	waiting=0)
2023-05-13 12:03:02	845 [HikariPool-1 housekeeper] DEBUG [HikariPool] [RRN="] - [STAN="] - HikariPool-1 - Fill pool skipped	pool is at sufficient level.
2023-05-13 12:03:32	853 [HikariPool-1 housekeeper] DEBUG [HikariPool] [RRN="] - [STAN="] - HikariPool-1 - Pool stats (total=10	active=0	idle=10	waiting=0)
2023-05-13 12:03:32	853 [HikariPool-1 housekeeper] DEBUG [HikariPool] [RRN="] - [STAN="] - HikariPool-1 - Fill pool skipped	pool is at sufficient level.
2023-05-13 12:04:02	860 [HikariPool-1 housekeeper] DEBUG [HikariPool] [RRN="] - [STAN="] - HikariPool-1 - Pool stats (total=10	active=0	idle=10	waiting=0)
2023-05-13 12:04:02	861 [HikariPool-1 housekeeper] DEBUG [HikariPool] [RRN="] - [STAN="] - HikariPool-1 - Fill pool skipped	pool is at sufficient level.
2023-05-13 12:04:32	866 [HikariPool-1 housekeeper] DEBUG [HikariPool] [RRN="] - [STAN="] - HikariPool-1 - Pool stats (total=10	active=0	idle=10	waiting=0)
2023-05-13 12:04:32	866 [HikariPool-1 housekeeper] DEBUG [HikariPool] [RRN="] - [STAN="] - HikariPool-1 - Fill pool skipped	pool is at sufficient level.
2023-05-13 12:05:02	877 [HikariPool-1 housekeeper] DEBUG [HikariPool] [RRN="] - [STAN="] - HikariPool-1 - Pool stats (total=10	active=0	idle=10	waiting=0)
2023-05-13 12:05:02	877 [HikariPool-1 housekeeper] DEBUG [HikariPool] [RRN="] - [STAN="] - HikariPool-1 - Fill pool skipped	pool is at sufficient level.
2023-05-13 12:05:32	884 [HikariPool-1 housekeeper] DEBUG [HikariPool] [RRN="] - [STAN="] - HikariPool-1 - Pool stats (total=10	active=0	idle=10	waiting=0)
2023-05-13 12:05:32	884 [HikariPool-1 housekeeper] DEBUG [HikariPool] [RRN="] - [STAN="] - HikariPool-1 - Fill pool skipped	pool is at sufficient level.
2023-05-13 12:06:02	900 [HikariPool-1 housekeeper] DEBUG [HikariPool] [RRN="] - [STAN="] - HikariPool-1 - Pool stats (total=10	active=0	idle=10	waiting=0)
2023-05-13 12:06:02	900 [HikariPool-1 housekeeper] DEBUG [HikariPool] [RRN="] - [STAN="] - HikariPool-1 - Fill pool skipped	pool is at sufficient level.
2023-05-13 12:06:32	909 [HikariPool-1 housekeeper] DEBUG [HikariPool] [RRN="] - [STAN="] - HikariPool-1 - Pool stats (total=10	active=0	idle=10	waiting=0)
2023-05-13 12:06:32	909 [HikariPool-1 housekeeper] DEBUG [HikariPool] [RRN="] - [STAN="] - HikariPool-1 - Fill pool skipped	pool is at sufficient level.
2023-05-13 12:07:02	923 [HikariPool-1 housekeeper] DEBUG [HikariPool] [RRN="] - [STAN="] - HikariPool-1 - Pool stats (total=10	active=0	idle=10	waiting=0)
2023-05-13 12:07:02	923 [HikariPool-1 housekeeper] DEBUG [HikariPool] [RRN="] - [STAN="] - HikariPool-1 - Fill pool skipped	pool is at sufficient level.
2023-05-13 12:07:32	937 [HikariPool-1 housekeeper] DEBUG [HikariPool] [RRN="] - [STAN="] - HikariPool-1 - Pool stats (total=10	active=0	idle=10	waiting=0)
2023-05-13 12:07:32	937 [HikariPool-1 housekeeper] DEBUG [HikariPool] [RRN="] - [STAN="] - HikariPool-1 - Fill pool skipped	pool is at sufficient level.
2023-05-13 12:08:02	952 [HikariPool-1 housekeeper] DEBUG [HikariPool] [RRN="] - [STAN="] - HikariPool-1 - Pool stats (total=10	active=0	idle=10	waiting=0)
2023-05-13 12:08:02	952 [HikariPool-1 housekeeper] DEBUG [HikariPool] [RRN="] - [STAN="] - HikariPool-1 - Fill pool skipped	pool is at sufficient level.
2023-05-13 12:08:32	959 [HikariPool-1 housekeeper] DEBUG [HikariPool] [RRN="] - [STAN="] - HikariPool-1 - Pool stats (total=10	active=0	idle=10	waiting=0)
2023-05-13 12:08:32	959 [HikariPool-1 housekeeper] DEBUG [HikariPool] [RRN="] - [STAN="] - HikariPool-1 - Fill pool skipped	pool is at sufficient level.
2023-05-13 12:09:02	972 [HikariPool-1 housekeeper] DEBUG [HikariPool] [RRN="] - [STAN="] - HikariPool-1 - Pool stats (total=10	active=0	idle=10	waiting=0)
2023-05-13 12:09:02	972 [HikariPool-1 housekeeper] DEBUG [HikariPool] [RRN="] - [STAN="] - HikariPool-1 - Fill pool skipped	pool is at sufficient level.
2023-05-13 12:09:32	985 [HikariPool-1 housekeeper] DEBUG [HikariPool] [RRN="] - [STAN="] - HikariPool-1 - Pool stats (total=10	active=0	idle=10	waiting=0)
2023-05-13 12:09:32	985 [HikariPool-1 housekeeper] DEBUG [HikariPool] [RRN="] - [STAN="] - HikariPool-1 - Fill pool skipped	pool is at sufficient level.
2023-05-13 12:10:03	001 [HikariPool-1 housekeeper] DEBUG [HikariPool] [RRN="] - [STAN="] - HikariPool-1 - Pool stats (total=10	active=0	idle=10	waiting=0)
2023-05-13 12:10:03	001 [HikariPool-1 housekeeper] DEBUG [HikariPool] [RRN="] - [STAN="] - HikariPool-1 - Fill pool skipped	pool is at sufficient level.
2023-05-13 12:10:33	007 [HikariPool-1 housekeeper] DEBUG [HikariPool] [RRN="] - [STAN="] - HikariPool-1 - Pool stats (total=10	active=0	idle=10	waiting=0)
2023-05-13 12:10:33	007 [HikariPool-1 housekeeper] DEBUG [HikariPool] [RRN="] - [STAN="] - HikariPool-1 - Fill pool skipped	pool is at sufficient level.
2023-05-13 12:11:03	017 [HikariPool-1 housekeeper] DEBUG [HikariPool] [RRN="] - [STAN="] - HikariPool-1 - Pool stats (total=10	active=0	idle=10	waiting=0)
2023-05-13 12:11:03	017 [HikariPool-1 housekeeper] DEBUG [HikariPool] [RRN="] - [STAN="] - HikariPool-1 - Fill pool skipped	pool is at sufficient level.
2023-05-13 12:11:22	165 [HikariPool-1 connection closer] DEBUG [PoolBase] [RRN="] - [STAN="] - HikariPool-1 - Closing connection com.mysql.cj.jdbc.ConnectionImpl@e6010e8: (connection has passed maxLifetime)
2023-05-13 12:11:22	173 [HikariPool-1 connection adder] DEBUG [HikariPool] [RRN="] - [STAN="] - HikariPool-1 - Added connection com.mysql.cj.jdbc.ConnectionImpl@f145b8d
2023-05-13 12:11:22	180 [HikariPool-1 connection closer] DEBUG [HikariPool] [RRN="] - [STAN="] - HikariPool-1 - Fill pool skipped	pool is at sufficient level.
2023-05-13 12:11:23	847 [HikariPool-1 connection closer] DEBUG [PoolBase] [RRN="] - [STAN="] - HikariPool-1 - Closing connection com.mysql.cj.jdbc.ConnectionImpl@1bb3fac3: (connection has passed maxLifetime)
2023-05-13 12:11:23	850 [HikariPool-1 connection adder] DEBUG [HikariPool] [RRN="] - [STAN="] - HikariPool-1 - Added connection com.mysql.cj.jdbc.ConnectionImpl@4e2951b6
2023-05-13 12:11:26	763 [HikariPool-1 connection closer] DEBUG [PoolBase] [RRN="] - [STAN="] - HikariPool-1 - Closing connection com.mysql.cj.jdbc.ConnectionImpl@552717a7: (connection has passed maxLifetime)
2023-05-13 12:11:26	768 [HikariPool-1 connection adder] DEBUG [HikariPool] [RRN="] - [STAN="] - HikariPool-1 - Added connection com.mysql.cj.jdbc.ConnectionImpl@7f2d59ce
2023-05-13 12:11:33	018 [HikariPool-1 housekeeper] DEBUG [HikariPool] [RRN="] - [STAN="] - HikariPool-1 - Pool stats (total=10	active=0	idle=10	waiting=0)
2023-05-13 12:11:33	018 [HikariPool-1 housekeeper] DEBUG [HikariPool] [RRN="] - [STAN="] - HikariPool-1 - Fill pool skipped	pool is at sufficient level.
2023-05-13 12:11:33	404 [HikariPool-1 connection closer] DEBUG [PoolBase] [RRN="] - [STAN="] - HikariPool-1 - Closing connection com.mysql.cj.jdbc.ConnectionImpl@638acc22: (connection has passed maxLifetime)
2023-05-13 12:11:33	415 [HikariPool-1 connection adder] DEBUG [HikariPool] [RRN="] - [STAN="] - HikariPool-1 - Added connection com.mysql.cj.jdbc.ConnectionImpl@4dfa70e2
2023-05-13 12:11:42	947 [HikariPool-1 connection closer] DEBUG [PoolBase] [RRN="] - [STAN="] - HikariPool-1 - Closing connection com.mysql.cj.jdbc.ConnectionImpl@3673da9b: (connection has passed maxLifetime)
2023-05-13 12:11:42	950 [HikariPool-1 connection adder] DEBUG [HikariPool] [RRN="] - [STAN="] - HikariPool-1 - Added connection com.mysql.cj.jdbc.ConnectionImpl@495de5cc
2023-05-13 12:11:49	483 [HikariPool-1 connection closer] DEBUG [PoolBase] [RRN="] - [STAN="] - HikariPool-1 - Closing connection com.mysql.cj.jdbc.ConnectionImpl@6a2de66a: (connection has passed maxLifetime)
2023-05-13 12:11:49	483 [HikariPool-1 connection adder] DEBUG [HikariPool] [RRN="] - [STAN="] - HikariPool-1 - Added connection com.mysql.cj.jdbc.ConnectionImpl@27c4ace8
2023-05-13 12:11:51	608 [HikariPool-1 connection closer] DEBUG [PoolBase] [RRN="] - [STAN="] - HikariPool-1 - Closing connection com.mysql.cj.jdbc.ConnectionImpl@132f717b: (connection has passed maxLifetime)
2023-05-13 12:11:51	608 [HikariPool-1 connection adder] DEBUG [HikariPool] [RRN="] - [STAN="] - HikariPool-1 - Added connection com.mysql.cj.jdbc.ConnectionImpl@298d2db3
2023-05-13 12:11:58	525 [HikariPool-1 connection closer] DEBUG [PoolBase] [RRN="] - [STAN="] - HikariPool-1 - Closing connection com.mysql.cj.jdbc.ConnectionImpl@323d840f: (connection has passed maxLifetime)
2023-05-13 12:11:58	539 [HikariPool-1 connection adder] DEBUG [HikariPool] [RRN="] - [STAN="] - HikariPool-1 - Added connection com.mysql.cj.jdbc.ConnectionImpl@6561023c
2023-05-13 12:11:58	856 [HikariPool-1 connection closer] DEBUG [PoolBase] [RRN="] - [STAN="] - HikariPool-1 - Closing connection com.mysql.cj.jdbc.ConnectionImpl@3a1c7656: (connection has passed maxLifetime)
2023-05-13 12:11:58	868 [HikariPool-1 connection adder] DEBUG [HikariPool] [RRN="] - [STAN="] - HikariPool-1 - Added connection com.mysql.cj.jdbc.ConnectionImpl@245c0807
2023-05-13 12:11:59	736 [HikariPool-1 connection closer] DEBUG [PoolBase] [RRN="] - [STAN="] - HikariPool-1 - Closing connection com.mysql.cj.jdbc.ConnectionImpl@52127b40: (connection has passed maxLifetime)
2023-05-13 12:11:59	736 [HikariPool-1 connection adder] DEBUG [HikariPool] [RRN="] - [STAN="] - HikariPool-1 - Added connection com.mysql.cj.jdbc.ConnectionImpl@15320f4e
2023-05-13 12:12:03	020 [HikariPool-1 housekeeper] DEBUG [HikariPool] [RRN="] - [STAN="] - HikariPool-1 - Pool stats (total=10	active=0	idle=10	waiting=0)
2023-05-13 12:12:03	020 [HikariPool-1 housekeeper] DEBUG [HikariPool] [RRN="] - [STAN="] - HikariPool-1 - Fill pool skipped	pool is at sufficient level.
2023-05-13 12:12:33	033 [HikariPool-1 housekeeper] DEBUG [HikariPool] [RRN="] - [STAN="] - HikariPool-1 - Pool stats (total=10	active=0	idle=10	waiting=0)
2023-05-13 12:12:33	033 [HikariPool-1 housekeeper] DEBUG [HikariPool] [RRN="] - [STAN="] - HikariPool-1 - Fill pool skipped	pool is at sufficient level.
2023-05-13 12:13:03	043 [HikariPool-1 housekeeper] DEBUG [HikariPool] [RRN="] - [STAN="] - HikariPool-1 - Pool stats (total=10	active=0	idle=10	waiting=0)
2023-05-13 12:13:03	043 [HikariPool-1 housekeeper] DEBUG [HikariPool] [RRN="] - [STAN="] - HikariPool-1 - Fill pool skipped	pool is at sufficient level.
2023-05-13 12:13:33	051 [HikariPool-1 housekeeper] DEBUG [HikariPool] [RRN="] - [STAN="] - HikariPool-1 - Pool stats (total=10	active=0	idle=10	waiting=0)
2023-05-13 12:13:33	051 [HikariPool-1 housekeeper] DEBUG [HikariPool] [RRN="] - [STAN="] - HikariPool-1 - Fill pool skipped	pool is at sufficient level.
2023-05-13 12:16:37	879 [main] INFO [FederatedServerApplication] [RRN="] - [STAN="] - Starting FederatedServerApplication on Hasnain-Rabbani with PID 26524 (E:\Workspace\Eclipse\zeroinfinity\thesis\federated-server\federated-server\target\classes started by hp in E:\Workspace\Eclipse\zeroinfinity\thesis\federated-server\federated-server)
2023-05-13 12:16:37	882 [main] INFO [FederatedServerApplication] [RRN="] - [STAN="] - No active profile set	falling back to default profiles: default
2023-05-13 12:16:38	880 [main] INFO [RepositoryConfigurationDelegate] [RRN="] - [STAN="] - Bootstrapping Spring Data JPA repositories in DEFERRED mode.
2023-05-13 12:16:38	959 [main] INFO [RepositoryConfigurationDelegate] [RRN="] - [STAN="] - Finished Spring Data repository scanning in 66ms. Found 3 JPA repository interfaces.
2023-05-13 12:16:39	161 [main] INFO [EnableEncryptablePropertiesBeanFactoryPostProcessor] [RRN="] - [STAN="] - Post-processing PropertySource instances
2023-05-13 12:16:39	236 [main] INFO [EncryptablePropertySourceConverter] [RRN="] - [STAN="] - Converting PropertySource configurationProperties [org.springframework.boot.context.properties.source.ConfigurationPropertySourcesPropertySource] to AOP Proxy
2023-05-13 12:16:39	236 [main] INFO [EncryptablePropertySourceConverter] [RRN="] - [STAN="] - Converting PropertySource servletConfigInitParams [org.springframework.core.env.PropertySource$StubPropertySource] to EncryptablePropertySourceWrapper
2023-05-13 12:16:39	236 [main] INFO [EncryptablePropertySourceConverter] [RRN="] - [STAN="] - Converting PropertySource servletContextInitParams [org.springframework.core.env.PropertySource$StubPropertySource] to EncryptablePropertySourceWrapper
2023-05-13 12:16:39	236 [main] INFO [EncryptablePropertySourceConverter] [RRN="] - [STAN="] - Converting PropertySource systemProperties [org.springframework.core.env.PropertiesPropertySource] to EncryptableMapPropertySourceWrapper
2023-05-13 12:16:39	237 [main] INFO [EncryptablePropertySourceConverter] [RRN="] - [STAN="] - Converting PropertySource systemEnvironment [org.springframework.boot.env.SystemEnvironmentPropertySourceEnvironmentPostProcessor$OriginAwareSystemEnvironmentPropertySource] to EncryptableSystemEnvironmentPropertySourceWrapper
2023-05-13 12:16:39	237 [main] INFO [EncryptablePropertySourceConverter] [RRN="] - [STAN="] - Converting PropertySource random [org.springframework.boot.env.RandomValuePropertySource] to EncryptablePropertySourceWrapper
2023-05-13 12:16:39	237 [main] INFO [EncryptablePropertySourceConverter] [RRN="] - [STAN="] - Converting PropertySource applicationConfig: [file:./application.yml] [org.springframework.boot.env.OriginTrackedMapPropertySource] to EncryptableMapPropertySourceWrapper
2023-05-13 12:16:39	398 [main] INFO [DefaultLazyPropertyFilter] [RRN="] - [STAN="] - Property Filter custom Bean not found with name 'encryptablePropertyFilter'. Initializing Default Property Filter
2023-05-13 12:16:40	076 [main] INFO [TomcatWebServer] [RRN="] - [STAN="] - Tomcat initialized with port(s): 9090 (http)
2023-05-13 12:16:40	085 [main] INFO [Http11NioProtocol] [RRN="] - [STAN="] - Initializing ProtocolHandler ["http-nio-9090"]
2023-05-13 12:16:40	085 [main] INFO [StandardService] [RRN="] - [STAN="] - Starting service [Tomcat]
2023-05-13 12:16:40	085 [main] INFO [StandardEngine] [RRN="] - [STAN="] - Starting Servlet engine: [Apache Tomcat/9.0.36]
2023-05-13 12:16:40	186 [main] INFO [[/]] [RRN="] - [STAN="] - Initializing Spring embedded WebApplicationContext
2023-05-13 12:16:40	186 [main] INFO [ServletWebServerApplicationContext] [RRN="] - [STAN="] - Root WebApplicationContext: initialization completed in 2237 ms
2023-05-13 12:16:40	192 [main] INFO [DefaultLazyPropertyResolver] [RRN="] - [STAN="] - Property Resolver custom Bean not found with name 'encryptablePropertyResolver'. Initializing Default Property Resolver
2023-05-13 12:16:40	197 [main] INFO [DefaultLazyPropertyDetector] [RRN="] - [STAN="] - Property Detector custom Bean not found with name 'encryptablePropertyDetector'. Initializing Default Property Detector
2023-05-13 12:16:40	313 [main] DEBUG [HikariConfig] [RRN="] - [STAN="] - Driver class com.mysql.cj.jdbc.Driver found in Thread context class loader sun.misc.Launcher$AppClassLoader@73d16e93
2023-05-13 12:16:40	398 [main] INFO [ThreadPoolTaskExecutor] [RRN="] - [STAN="] - Initializing ExecutorService 'applicationTaskExecutor'
2023-05-13 12:16:40	446 [task-1] INFO [LogHelper] [RRN="] - [STAN="] - HHH000204: Processing PersistenceUnitInfo [name: default]
2023-05-13 12:16:40	485 [main] WARN [JpaBaseConfiguration$JpaWebConfiguration] [RRN="] - [STAN="] - spring.jpa.open-in-view is enabled by default. Therefore	database queries may be performed during view rendering. Explicitly configure spring.jpa.open-in-view to disable this warning
2023-05-13 12:16:40	528 [task-1] INFO [Version] [RRN="] - [STAN="] - HHH000412: Hibernate ORM core version 5.4.17.Final
2023-05-13 12:16:40	716 [task-1] INFO [Version] [RRN="] - [STAN="] - HCANN000001: Hibernate Commons Annotations {5.1.0.Final}
2023-05-13 12:16:40	871 [task-1] DEBUG [HikariConfig] [RRN="] - [STAN="] - HikariPool-1 - configuration:
2023-05-13 12:16:40	873 [task-1] DEBUG [HikariConfig] [RRN="] - [STAN="] - allowPoolSuspension.............false
2023-05-13 12:16:40	873 [task-1] DEBUG [HikariConfig] [RRN="] - [STAN="] - autoCommit......................true
2023-05-13 12:16:40	874 [task-1] DEBUG [HikariConfig] [RRN="] - [STAN="] - catalog.........................none
2023-05-13 12:16:40	874 [task-1] DEBUG [HikariConfig] [RRN="] - [STAN="] - connectionInitSql...............none
2023-05-13 12:16:40	874 [task-1] DEBUG [HikariConfig] [RRN="] - [STAN="] - connectionTestQuery.............none
2023-05-13 12:16:40	874 [task-1] DEBUG [HikariConfig] [RRN="] - [STAN="] - connectionTimeout...............30000
2023-05-13 12:16:40	874 [task-1] DEBUG [HikariConfig] [RRN="] - [STAN="] - dataSource......................none
2023-05-13 12:16:40	874 [task-1] DEBUG [HikariConfig] [RRN="] - [STAN="] - dataSourceClassName.............none
2023-05-13 12:16:40	874 [task-1] DEBUG [HikariConfig] [RRN="] - [STAN="] - dataSourceJNDI..................none
2023-05-13 12:16:40	875 [task-1] DEBUG [HikariConfig] [RRN="] - [STAN="] - dataSourceProperties............{password=<masked>}
2023-05-13 12:16:40	876 [task-1] DEBUG [HikariConfig] [RRN="] - [STAN="] - driverClassName................."com.mysql.cj.jdbc.Driver"
2023-05-13 12:16:40	876 [task-1] DEBUG [HikariConfig] [RRN="] - [STAN="] - exceptionOverrideClassName......none
2023-05-13 12:16:40	877 [task-1] DEBUG [HikariConfig] [RRN="] - [STAN="] - healthCheckProperties...........{}
2023-05-13 12:16:40	877 [task-1] DEBUG [HikariConfig] [RRN="] - [STAN="] - healthCheckRegistry.............none
2023-05-13 12:16:40	877 [task-1] DEBUG [HikariConfig] [RRN="] - [STAN="] - idleTimeout.....................600000
2023-05-13 12:16:40	877 [task-1] DEBUG [HikariConfig] [RRN="] - [STAN="] - initializationFailTimeout.......1
2023-05-13 12:16:40	877 [task-1] DEBUG [HikariConfig] [RRN="] - [STAN="] - isolateInternalQueries..........false
2023-05-13 12:16:40	877 [task-1] DEBUG [HikariConfig] [RRN="] - [STAN="] - jdbcUrl.........................jdbc:mysql://localhost:3306/test
2023-05-13 12:16:40	877 [task-1] DEBUG [HikariConfig] [RRN="] - [STAN="] - leakDetectionThreshold..........0
2023-05-13 12:16:40	877 [task-1] DEBUG [HikariConfig] [RRN="] - [STAN="] - maxLifetime.....................1800000
2023-05-13 12:16:40	877 [task-1] DEBUG [HikariConfig] [RRN="] - [STAN="] - maximumPoolSize.................10
2023-05-13 12:16:40	877 [task-1] DEBUG [HikariConfig] [RRN="] - [STAN="] - metricRegistry..................none
2023-05-13 12:16:40	877 [task-1] DEBUG [HikariConfig] [RRN="] - [STAN="] - metricsTrackerFactory...........none
2023-05-13 12:16:40	877 [task-1] DEBUG [HikariConfig] [RRN="] - [STAN="] - minimumIdle.....................10
2023-05-13 12:16:40	878 [task-1] DEBUG [HikariConfig] [RRN="] - [STAN="] - password........................<masked>
2023-05-13 12:16:40	878 [task-1] DEBUG [HikariConfig] [RRN="] - [STAN="] - poolName........................"HikariPool-1"
2023-05-13 12:16:40	878 [task-1] DEBUG [HikariConfig] [RRN="] - [STAN="] - readOnly........................false
2023-05-13 12:16:40	878 [task-1] DEBUG [HikariConfig] [RRN="] - [STAN="] - registerMbeans..................false
2023-05-13 12:16:40	878 [task-1] DEBUG [HikariConfig] [RRN="] - [STAN="] - scheduledExecutor...............none
2023-05-13 12:16:40	878 [task-1] DEBUG [HikariConfig] [RRN="] - [STAN="] - schema..........................none
2023-05-13 12:16:40	878 [task-1] DEBUG [HikariConfig] [RRN="] - [STAN="] - threadFactory...................internal
2023-05-13 12:16:40	878 [task-1] DEBUG [HikariConfig] [RRN="] - [STAN="] - transactionIsolation............default
2023-05-13 12:16:40	878 [task-1] DEBUG [HikariConfig] [RRN="] - [STAN="] - username........................"root"
2023-05-13 12:16:40	878 [task-1] DEBUG [HikariConfig] [RRN="] - [STAN="] - validationTimeout...............5000
2023-05-13 12:16:40	878 [task-1] INFO [HikariDataSource] [RRN="] - [STAN="] - HikariPool-1 - Starting...
2023-05-13 12:16:41	050 [main] INFO [DefaultSecurityFilterChain] [RRN="] - [STAN="] - Creating filter chain: Ant [pattern='/v2/api-docs']	[]
2023-05-13 12:16:41	050 [main] INFO [DefaultSecurityFilterChain] [RRN="] - [STAN="] - Creating filter chain: Ant [pattern='/configuration/ui']	[]
2023-05-13 12:16:41	051 [main] INFO [DefaultSecurityFilterChain] [RRN="] - [STAN="] - Creating filter chain: Ant [pattern='/swagger-resources/**']	[]
2023-05-13 12:16:41	051 [main] INFO [DefaultSecurityFilterChain] [RRN="] - [STAN="] - Creating filter chain: Ant [pattern='/configuration/**']	[]
2023-05-13 12:16:41	051 [main] INFO [DefaultSecurityFilterChain] [RRN="] - [STAN="] - Creating filter chain: Ant [pattern='/swagger-ui.html']	[]
2023-05-13 12:16:41	051 [main] INFO [DefaultSecurityFilterChain] [RRN="] - [STAN="] - Creating filter chain: Ant [pattern='/webjars/**']	[]
2023-05-13 12:16:41	116 [main] INFO [PropertySourcedRequestMappingHandlerMapping] [RRN="] - [STAN="] - Mapped URL path [/v2/api-docs] onto method [springfox.documentation.swagger2.web.Swagger2Controller#getDocumentation(String	HttpServletRequest)]
2023-05-13 12:16:41	148 [task-1] DEBUG [HikariPool] [RRN="] - [STAN="] - HikariPool-1 - Added connection com.mysql.cj.jdbc.ConnectionImpl@2e22e74e
2023-05-13 12:16:41	150 [task-1] INFO [HikariDataSource] [RRN="] - [STAN="] - HikariPool-1 - Start completed.
2023-05-13 12:16:41	175 [task-1] INFO [Dialect] [RRN="] - [STAN="] - HHH000400: Using dialect: org.hibernate.dialect.MySQL8Dialect
2023-05-13 12:16:41	230 [main] INFO [DefaultSecurityFilterChain] [RRN="] - [STAN="] - Creating filter chain: any request	[org.springframework.security.web.context.request.async.WebAsyncManagerIntegrationFilter@4391a2d8	org.springframework.security.web.context.SecurityContextPersistenceFilter@5974b7e8	org.springframework.security.web.header.HeaderWriterFilter@733c464f	org.springframework.web.filter.CorsFilter@47b269c4	org.springframework.security.web.authentication.logout.LogoutFilter@746c411c	com.zeroinfinity.federatedserver.config.JwtRequestFilter@177515d1	org.springframework.security.web.savedrequest.RequestCacheAwareFilter@66bf40e5	org.springframework.security.web.servletapi.SecurityContextHolderAwareRequestFilter@6a6c7f42	org.springframework.security.web.authentication.AnonymousAuthenticationFilter@71e7adbb	org.springframework.security.web.session.SessionManagementFilter@183ade54	org.springframework.security.web.access.ExceptionTranslationFilter@3f6f3cc	org.springframework.security.web.access.intercept.FilterSecurityInterceptor@78307a56]
2023-05-13 12:16:41	260 [HikariPool-1 housekeeper] DEBUG [HikariPool] [RRN="] - [STAN="] - HikariPool-1 - Pool stats (total=1	active=0	idle=1	waiting=0)
2023-05-13 12:16:41	265 [HikariPool-1 connection adder] DEBUG [HikariPool] [RRN="] - [STAN="] - HikariPool-1 - Added connection com.mysql.cj.jdbc.ConnectionImpl@6aabd952
2023-05-13 12:16:41	269 [HikariPool-1 connection adder] DEBUG [HikariPool] [RRN="] - [STAN="] - HikariPool-1 - Added connection com.mysql.cj.jdbc.ConnectionImpl@2b96d369
2023-05-13 12:16:41	273 [HikariPool-1 connection adder] DEBUG [HikariPool] [RRN="] - [STAN="] - HikariPool-1 - Added connection com.mysql.cj.jdbc.ConnectionImpl@1a779928
2023-05-13 12:16:41	276 [HikariPool-1 connection adder] DEBUG [HikariPool] [RRN="] - [STAN="] - HikariPool-1 - Added connection com.mysql.cj.jdbc.ConnectionImpl@4bb92c26
2023-05-13 12:16:41	280 [HikariPool-1 connection adder] DEBUG [HikariPool] [RRN="] - [STAN="] - HikariPool-1 - Added connection com.mysql.cj.jdbc.ConnectionImpl@569f45cb
2023-05-13 12:16:41	283 [HikariPool-1 connection adder] DEBUG [HikariPool] [RRN="] - [STAN="] - HikariPool-1 - Added connection com.mysql.cj.jdbc.ConnectionImpl@4ff7132e
2023-05-13 12:16:41	287 [HikariPool-1 connection adder] DEBUG [HikariPool] [RRN="] - [STAN="] - HikariPool-1 - Added connection com.mysql.cj.jdbc.ConnectionImpl@93e37b4
2023-05-13 12:16:41	290 [HikariPool-1 connection adder] DEBUG [HikariPool] [RRN="] - [STAN="] - HikariPool-1 - Added connection com.mysql.cj.jdbc.ConnectionImpl@38bdd83c
2023-05-13 12:16:41	294 [HikariPool-1 connection adder] DEBUG [HikariPool] [RRN="] - [STAN="] - HikariPool-1 - Added connection com.mysql.cj.jdbc.ConnectionImpl@47e00994
2023-05-13 12:16:41	294 [HikariPool-1 connection adder] DEBUG [HikariPool] [RRN="] - [STAN="] - HikariPool-1 - After adding stats (total=10	active=0	idle=10	waiting=0)
2023-05-13 12:16:41	478 [main] INFO [Http11NioProtocol] [RRN="] - [STAN="] - Starting ProtocolHandler ["http-nio-9090"]
2023-05-13 12:16:41	501 [main] INFO [TomcatWebServer] [RRN="] - [STAN="] - Tomcat started on port(s): 9090 (http) with context path ''
2023-05-13 12:16:41	502 [main] INFO [DocumentationPluginsBootstrapper] [RRN="] - [STAN="] - Context refreshed
2023-05-13 12:16:41	525 [main] INFO [DocumentationPluginsBootstrapper] [RRN="] - [STAN="] - Found 1 custom documentation plugin(s)
2023-05-13 12:16:41	558 [main] INFO [ApiListingReferenceScanner] [RRN="] - [STAN="] - Scanning for api listing references
2023-05-13 12:16:41	719 [main] INFO [DeferredRepositoryInitializationListener] [RRN="] - [STAN="] - Triggering deferred initialization of Spring Data repositories…
2023-05-13 12:16:42	184 [task-1] INFO [JtaPlatformInitiator] [RRN="] - [STAN="] - HHH000490: Using JtaPlatform implementation: [org.hibernate.engine.transaction.jta.platform.internal.NoJtaPlatform]
2023-05-13 12:16:42	194 [task-1] INFO [LocalContainerEntityManagerFactoryBean] [RRN="] - [STAN="] - Initialized JPA EntityManagerFactory for persistence unit 'default'
2023-05-13 12:16:42	557 [main] INFO [DeferredRepositoryInitializationListener] [RRN="] - [STAN="] - Spring Data repositories initialized!
2023-05-13 12:16:42	565 [main] INFO [FederatedServerApplication] [RRN="] - [STAN="] - Started FederatedServerApplication in 5.17 seconds (JVM running for 5.561)
2023-05-13 12:17:11	266 [HikariPool-1 housekeeper] DEBUG [HikariPool] [RRN="] - [STAN="] - HikariPool-1 - Pool stats (total=10	active=0	idle=10	waiting=0)
2023-05-13 12:17:11	268 [HikariPool-1 housekeeper] DEBUG [HikariPool] [RRN="] - [STAN="] - HikariPool-1 - Fill pool skipped	pool is at sufficient level.
2023-05-13 12:17:41	283 [HikariPool-1 housekeeper] DEBUG [HikariPool] [RRN="] - [STAN="] - HikariPool-1 - Pool stats (total=10	active=0	idle=10	waiting=0)
2023-05-13 12:17:41	285 [HikariPool-1 housekeeper] DEBUG [HikariPool] [RRN="] - [STAN="] - HikariPool-1 - Fill pool skipped	pool is at sufficient level.
2023-05-13 12:18:11	327 [HikariPool-1 housekeeper] DEBUG [HikariPool] [RRN="] - [STAN="] - HikariPool-1 - Pool stats (total=10	active=0	idle=10	waiting=0)
2023-05-13 12:18:11	327 [HikariPool-1 housekeeper] DEBUG [HikariPool] [RRN="] - [STAN="] - HikariPool-1 - Fill pool skipped	pool is at sufficient level.
2023-05-13 12:18:41	331 [HikariPool-1 housekeeper] DEBUG [HikariPool] [RRN="] - [STAN="] - HikariPool-1 - Pool stats (total=10	active=0	idle=10	waiting=0)
2023-05-13 12:18:41	332 [HikariPool-1 housekeeper] DEBUG [HikariPool] [RRN="] - [STAN="] - HikariPool-1 - Fill pool skipped	pool is at sufficient level.
2023-05-13 12:19:11	338 [HikariPool-1 housekeeper] DEBUG [HikariPool] [RRN="] - [STAN="] - HikariPool-1 - Pool stats (total=10	active=0	idle=10	waiting=0)
2023-05-13 12:19:11	338 [HikariPool-1 housekeeper] DEBUG [HikariPool] [RRN="] - [STAN="] - HikariPool-1 - Fill pool skipped	pool is at sufficient level.
2023-05-13 12:19:41	344 [HikariPool-1 housekeeper] DEBUG [HikariPool] [RRN="] - [STAN="] - HikariPool-1 - Pool stats (total=10	active=0	idle=10	waiting=0)
2023-05-13 12:19:41	344 [HikariPool-1 housekeeper] DEBUG [HikariPool] [RRN="] - [STAN="] - HikariPool-1 - Fill pool skipped	pool is at sufficient level.
2023-05-13 12:20:11	346 [HikariPool-1 housekeeper] DEBUG [HikariPool] [RRN="] - [STAN="] - HikariPool-1 - Pool stats (total=10	active=0	idle=10	waiting=0)
2023-05-13 12:20:11	346 [HikariPool-1 housekeeper] DEBUG [HikariPool] [RRN="] - [STAN="] - HikariPool-1 - Fill pool skipped	pool is at sufficient level.
2023-05-13 12:20:41	356 [HikariPool-1 housekeeper] DEBUG [HikariPool] [RRN="] - [STAN="] - HikariPool-1 - Pool stats (total=10	active=0	idle=10	waiting=0)
2023-05-13 12:20:41	356 [HikariPool-1 housekeeper] DEBUG [HikariPool] [RRN="] - [STAN="] - HikariPool-1 - Fill pool skipped	pool is at sufficient level.
2023-05-13 12:20:44	790 [http-nio-9090-exec-1] INFO [[/]] [RRN="] - [STAN="] - Initializing Spring DispatcherServlet 'dispatcherServlet'
2023-05-13 12:20:44	790 [http-nio-9090-exec-1] INFO [DispatcherServlet] [RRN="] - [STAN="] - Initializing Servlet 'dispatcherServlet'
2023-05-13 12:20:44	800 [http-nio-9090-exec-1] INFO [DispatcherServlet] [RRN="] - [STAN="] - Completed initialization in 10 ms
2023-05-13 12:20:45	283 [http-nio-9090-exec-1] INFO [ServiceController] [RRN="] - [STAN="] - Request received to add new machine learning model @ V1
2023-05-13 12:20:45	283 [http-nio-9090-exec-1] INFO [RestServerServiceImpl] [RRN="] - [STAN="] - Incoming request to save the new model in database.
2023-05-13 12:21:11	365 [HikariPool-1 housekeeper] DEBUG [HikariPool] [RRN="] - [STAN="] - HikariPool-1 - Pool stats (total=10	active=0	idle=10	waiting=0)
2023-05-13 12:21:11	365 [HikariPool-1 housekeeper] DEBUG [HikariPool] [RRN="] - [STAN="] - HikariPool-1 - Fill pool skipped	pool is at sufficient level.
2023-05-13 12:21:41	378 [HikariPool-1 housekeeper] DEBUG [HikariPool] [RRN="] - [STAN="] - HikariPool-1 - Pool stats (total=10	active=0	idle=10	waiting=0)
2023-05-13 12:21:41	378 [HikariPool-1 housekeeper] DEBUG [HikariPool] [RRN="] - [STAN="] - HikariPool-1 - Fill pool skipped	pool is at sufficient level.
2023-05-13 12:22:03	265 [http-nio-9090-exec-4] INFO [ServiceController] [RRN="] - [STAN="] - Request received to check model version @ V1
2023-05-13 12:22:03	265 [http-nio-9090-exec-4] INFO [RestServerServiceImpl] [RRN="] - [STAN="] - Incoming request to check the model version.
2023-05-13 12:22:03	407 [http-nio-9090-exec-4] INFO [RestServerServiceImpl] [RRN="] - [STAN="] - Active version found: version12
2023-05-13 12:22:11	388 [HikariPool-1 housekeeper] DEBUG [HikariPool] [RRN="] - [STAN="] - HikariPool-1 - Pool stats (total=10	active=0	idle=10	waiting=0)
2023-05-13 12:22:11	388 [HikariPool-1 housekeeper] DEBUG [HikariPool] [RRN="] - [STAN="] - HikariPool-1 - Fill pool skipped	pool is at sufficient level.
2023-05-13 12:22:19	838 [http-nio-9090-exec-5] INFO [ServiceController] [RRN="] - [STAN="] - Request received to update model version @ V1
2023-05-13 12:22:19	838 [http-nio-9090-exec-5] INFO [RestServerServiceImpl] [RRN="] - [STAN="] - Incoming request to update the model version.
2023-05-13 12:22:19	843 [http-nio-9090-exec-5] INFO [RestServerServiceImpl] [RRN="] - [STAN="] - Active model version found. Changing the status from Active to InActive
2023-05-13 12:22:20	185 [http-nio-9090-exec-5] INFO [RestServerServiceImpl] [RRN="] - [STAN="] - New Active version activated: version13
2023-05-13 12:22:20	185 [http-nio-9090-exec-5] INFO [UnirestUtil] [RRN="] - [STAN="] - POST: params: [admin@123]
2023-05-13 12:22:21	879 [http-nio-9090-exec-5] INFO [RestServerServiceImpl] [RRN="] - [STAN="] - client1 - token: eyJhbGciOiJIUzUxMiJ9.eyJzdWIiOiJjbGllbnQxfHplcm9pbmZpbml0eSIsImV4cCI6MTY4NDA0ODk0MSwiaWF0IjoxNjgzOTYyNTQxfQ.r-DQizan9BgAewJkKEqP1raiA9cgtWoNk3CqQ7TkDlDb8INo9afBGYh1gKqTO907Kxf4VA-VIkBGpERpcYwePQ - expiry: 1684048941
2023-05-13 12:22:21	879 [http-nio-9090-exec-5] INFO [RestServerServiceImpl] [RRN="] - [STAN="] - client2 - token: eyJhbGciOiJIUzUxMiJ9.eyJzdWIiOiJjbGllbnQyfHplcm9pbmZpbml0eSIsImV4cCI6MTY4NDA0ODk0MSwiaWF0IjoxNjgzOTYyNTQxfQ.DWaLGZ_3fC0DMq1pAxfWvI9IZxysUg6hRLRSzwrKE4t7596LJFpcROtInAZ--hOi7EyeodxY96idQ72K59RCLQ - expiry: 1684048941
2023-05-13 12:22:21	879 [http-nio-9090-exec-5] INFO [RestServerServiceImpl] [RRN="] - [STAN="] - client3 - token: eyJhbGciOiJIUzUxMiJ9.eyJzdWIiOiJjbGllbnQzfHplcm9pbmZpbml0eSIsImV4cCI6MTY4NDA0ODk0MSwiaWF0IjoxNjgzOTYyNTQxfQ.qjBid9AVJzWDrqaj20eIXR_-cdRfXTOJNQMkMuCiTQUGhcq3Hz3PcXUqLHVMELP-pnltv1a2vs0EKXwaVCgLRQ - expiry: 1684048941
2023-05-13 12:22:21	879 [http-nio-9090-exec-5] INFO [UnirestUtil] [RRN="] - [STAN="] - GET: params: [eyJhbGciOiJIUzUxMiJ9.eyJzdWIiOiJjbGllbnQxfHplcm9pbmZpbml0eSIsImV4cCI6MTY4NDA0ODk0MSwiaWF0IjoxNjgzOTYyNTQxfQ.r-DQizan9BgAewJkKEqP1raiA9cgtWoNk3CqQ7TkDlDb8INo9afBGYh1gKqTO907Kxf4VA-VIkBGpERpcYwePQ	eyJhbGciOiJIUzUxMiJ9.eyJzdWIiOiJjbGllbnQyfHplcm9pbmZpbml0eSIsImV4cCI6MTY4NDA0ODk0MSwiaWF0IjoxNjgzOTYyNTQxfQ.DWaLGZ_3fC0DMq1pAxfWvI9IZxysUg6hRLRSzwrKE4t7596LJFpcROtInAZ--hOi7EyeodxY96idQ72K59RCLQ	eyJhbGciOiJIUzUxMiJ9.eyJzdWIiOiJjbGllbnQzfHplcm9pbmZpbml0eSIsImV4cCI6MTY4NDA0ODk0MSwiaWF0IjoxNjgzOTYyNTQxfQ.qjBid9AVJzWDrqaj20eIXR_-cdRfXTOJNQMkMuCiTQUGhcq3Hz3PcXUqLHVMELP-pnltv1a2vs0EKXwaVCgLRQ]
2023-05-13 12:22:22	848 [http-nio-9090-exec-5] INFO [RestServerServiceImpl] [RRN="] - [STAN="] - All client model version upgraded to version13 successfully.
2023-05-13 12:22:41	397 [HikariPool-1 housekeeper] DEBUG [HikariPool] [RRN="] - [STAN="] - HikariPool-1 - Pool stats (total=10	active=0	idle=10	waiting=0)
2023-05-13 12:22:41	397 [HikariPool-1 housekeeper] DEBUG [HikariPool] [RRN="] - [STAN="] - HikariPool-1 - Fill pool skipped	pool is at sufficient level.
2023-05-13 12:23:11	404 [HikariPool-1 housekeeper] DEBUG [HikariPool] [RRN="] - [STAN="] - HikariPool-1 - Pool stats (total=10	active=0	idle=10	waiting=0)
2023-05-13 12:23:11	404 [HikariPool-1 housekeeper] DEBUG [HikariPool] [RRN="] - [STAN="] - HikariPool-1 - Fill pool skipped	pool is at sufficient level.
2023-05-13 12:23:41	419 [HikariPool-1 housekeeper] DEBUG [HikariPool] [RRN="] - [STAN="] - HikariPool-1 - Pool stats (total=10	active=0	idle=10	waiting=0)
2023-05-13 12:23:41	419 [HikariPool-1 housekeeper] DEBUG [HikariPool] [RRN="] - [STAN="] - HikariPool-1 - Fill pool skipped	pool is at sufficient level.
2023-05-13 12:23:41	627 [http-nio-9090-exec-3] INFO [ServiceController] [RRN="] - [STAN="] - Request received to pull and sync machine learning model from clients @ V1
2023-05-13 12:23:41	627 [http-nio-9090-exec-3] INFO [RestServerServiceImpl] [RRN="] - [STAN="] - Incoming request to pull models from clients.
2023-05-13 12:23:41	647 [http-nio-9090-exec-3] INFO [UnirestUtil] [RRN="] - [STAN="] - POST: params: [admin@123]
2023-05-13 12:23:41	743 [http-nio-9090-exec-3] INFO [RestServerServiceImpl] [RRN="] - [STAN="] - client1 - token: eyJhbGciOiJIUzUxMiJ9.eyJzdWIiOiJjbGllbnQxfHplcm9pbmZpbml0eSIsImV4cCI6MTY4NDA0OTAyMSwiaWF0IjoxNjgzOTYyNjIxfQ.1YyQecyO0r1t10hlmJFv0XgM8U5dE54K3DAy4-IivgdlwLG9AGzOzB63p4E5E4HL0UOs0j9CqgXKsZJ0DTMkoA - expiry: 1684049021
2023-05-13 12:23:41	744 [http-nio-9090-exec-3] INFO [RestServerServiceImpl] [RRN="] - [STAN="] - client2 - token: eyJhbGciOiJIUzUxMiJ9.eyJzdWIiOiJjbGllbnQyfHplcm9pbmZpbml0eSIsImV4cCI6MTY4NDA0OTAyMSwiaWF0IjoxNjgzOTYyNjIxfQ.C-7uoWa3uvV0Tv6d6on2pm3WqhAQ7D7VDy-QFDX6Gq7QvXKrbhOA1qohWZaMJha-cbj7FmuJ-RtM0LJjiA5YXQ - expiry: 1684049021
2023-05-13 12:23:41	744 [http-nio-9090-exec-3] INFO [RestServerServiceImpl] [RRN="] - [STAN="] - client3 - token: eyJhbGciOiJIUzUxMiJ9.eyJzdWIiOiJjbGllbnQzfHplcm9pbmZpbml0eSIsImV4cCI6MTY4NDA0OTAyMSwiaWF0IjoxNjgzOTYyNjIxfQ.r25MOAmUu5JEmmVhyNu4ySWMMQfV-7w3xkP2hr8gI4DHp9TeXnFqFyBi-OhXDwQ_1yRyWq71N54ZaZIHJ1GKiw - expiry: 1684049021
2023-05-13 12:23:41	744 [http-nio-9090-exec-3] INFO [UnirestUtil] [RRN="] - [STAN="] - GET: params: [eyJhbGciOiJIUzUxMiJ9.eyJzdWIiOiJjbGllbnQxfHplcm9pbmZpbml0eSIsImV4cCI6MTY4NDA0OTAyMSwiaWF0IjoxNjgzOTYyNjIxfQ.1YyQecyO0r1t10hlmJFv0XgM8U5dE54K3DAy4-IivgdlwLG9AGzOzB63p4E5E4HL0UOs0j9CqgXKsZJ0DTMkoA	eyJhbGciOiJIUzUxMiJ9.eyJzdWIiOiJjbGllbnQyfHplcm9pbmZpbml0eSIsImV4cCI6MTY4NDA0OTAyMSwiaWF0IjoxNjgzOTYyNjIxfQ.C-7uoWa3uvV0Tv6d6on2pm3WqhAQ7D7VDy-QFDX6Gq7QvXKrbhOA1qohWZaMJha-cbj7FmuJ-RtM0LJjiA5YXQ	eyJhbGciOiJIUzUxMiJ9.eyJzdWIiOiJjbGllbnQzfHplcm9pbmZpbml0eSIsImV4cCI6MTY4NDA0OTAyMSwiaWF0IjoxNjgzOTYyNjIxfQ.r25MOAmUu5JEmmVhyNu4ySWMMQfV-7w3xkP2hr8gI4DHp9TeXnFqFyBi-OhXDwQ_1yRyWq71N54ZaZIHJ1GKiw]
2023-05-13 12:24:11	425 [HikariPool-1 housekeeper] DEBUG [HikariPool] [RRN="] - [STAN="] - HikariPool-1 - Pool stats (total=10	active=0	idle=10	waiting=0)
2023-05-13 12:24:11	425 [HikariPool-1 housekeeper] DEBUG [HikariPool] [RRN="] - [STAN="] - HikariPool-1 - Fill pool skipped	pool is at sufficient level.
2023-05-13 12:24:41	435 [HikariPool-1 housekeeper] DEBUG [HikariPool] [RRN="] - [STAN="] - HikariPool-1 - Pool stats (total=10	active=0	idle=10	waiting=0)
2023-05-13 12:24:41	435 [HikariPool-1 housekeeper] DEBUG [HikariPool] [RRN="] - [STAN="] - HikariPool-1 - Fill pool skipped	pool is at sufficient level.
2023-05-13 12:25:11	437 [HikariPool-1 housekeeper] DEBUG [HikariPool] [RRN="] - [STAN="] - HikariPool-1 - Pool stats (total=10	active=0	idle=10	waiting=0)
2023-05-13 12:25:11	437 [HikariPool-1 housekeeper] DEBUG [HikariPool] [RRN="] - [STAN="] - HikariPool-1 - Fill pool skipped	pool is at sufficient level.
2023-05-13 12:25:41	447 [HikariPool-1 housekeeper] DEBUG [HikariPool] [RRN="] - [STAN="] - HikariPool-1 - Pool stats (total=10	active=0	idle=10	waiting=0)
2023-05-13 12:25:41	447 [HikariPool-1 housekeeper] DEBUG [HikariPool] [RRN="] - [STAN="] - HikariPool-1 - Fill pool skipped	pool is at sufficient level.
2023-05-13 12:26:11	450 [HikariPool-1 housekeeper] DEBUG [HikariPool] [RRN="] - [STAN="] - HikariPool-1 - Pool stats (total=10	active=0	idle=10	waiting=0)
2023-05-13 12:26:11	450 [HikariPool-1 housekeeper] DEBUG [HikariPool] [RRN="] - [STAN="] - HikariPool-1 - Fill pool skipped	pool is at sufficient level.
2023-05-13 12:26:41	460 [HikariPool-1 housekeeper] DEBUG [HikariPool] [RRN="] - [STAN="] - HikariPool-1 - Pool stats (total=10	active=0	idle=10	waiting=0)
2023-05-13 12:26:41	460 [HikariPool-1 housekeeper] DEBUG [HikariPool] [RRN="] - [STAN="] - HikariPool-1 - Fill pool skipped	pool is at sufficient level.
2023-05-13 12:27:11	470 [HikariPool-1 housekeeper] DEBUG [HikariPool] [RRN="] - [STAN="] - HikariPool-1 - Pool stats (total=10	active=0	idle=10	waiting=0)
2023-05-13 12:27:11	470 [HikariPool-1 housekeeper] DEBUG [HikariPool] [RRN="] - [STAN="] - HikariPool-1 - Fill pool skipped	pool is at sufficient level.
2023-05-13 12:47:14	269 [main] INFO [FederatedServerApplication] [RRN="] - [STAN="] - Starting FederatedServerApplication on Hasnain-Rabbani with PID 23516 (E:\Workspace\Eclipse\zeroinfinity\thesis\federated-server\federated-server\target\classes started by hp in E:\Workspace\Eclipse\zeroinfinity\thesis\federated-server\federated-server)
2023-05-13 12:47:14	273 [main] INFO [FederatedServerApplication] [RRN="] - [STAN="] - No active profile set	falling back to default profiles: default
2023-05-13 12:47:16	658 [main] INFO [RepositoryConfigurationDelegate] [RRN="] - [STAN="] - Bootstrapping Spring Data JPA repositories in DEFERRED mode.
2023-05-13 12:47:16	884 [main] INFO [RepositoryConfigurationDelegate] [RRN="] - [STAN="] - Finished Spring Data repository scanning in 202ms. Found 3 JPA repository interfaces.
2023-05-13 12:47:17	573 [main] INFO [EnableEncryptablePropertiesBeanFactoryPostProcessor] [RRN="] - [STAN="] - Post-processing PropertySource instances
2023-05-13 12:47:17	891 [main] INFO [EncryptablePropertySourceConverter] [RRN="] - [STAN="] - Converting PropertySource configurationProperties [org.springframework.boot.context.properties.source.ConfigurationPropertySourcesPropertySource] to AOP Proxy
2023-05-13 12:47:17	899 [main] INFO [EncryptablePropertySourceConverter] [RRN="] - [STAN="] - Converting PropertySource servletConfigInitParams [org.springframework.core.env.PropertySource$StubPropertySource] to EncryptablePropertySourceWrapper
2023-05-13 12:47:17	902 [main] INFO [EncryptablePropertySourceConverter] [RRN="] - [STAN="] - Converting PropertySource servletContextInitParams [org.springframework.core.env.PropertySource$StubPropertySource] to EncryptablePropertySourceWrapper
2023-05-13 12:47:17	913 [main] INFO [EncryptablePropertySourceConverter] [RRN="] - [STAN="] - Converting PropertySource systemProperties [org.springframework.core.env.PropertiesPropertySource] to EncryptableMapPropertySourceWrapper
2023-05-13 12:47:17	916 [main] INFO [EncryptablePropertySourceConverter] [RRN="] - [STAN="] - Converting PropertySource systemEnvironment [org.springframework.boot.env.SystemEnvironmentPropertySourceEnvironmentPostProcessor$OriginAwareSystemEnvironmentPropertySource] to EncryptableSystemEnvironmentPropertySourceWrapper
2023-05-13 12:47:17	917 [main] INFO [EncryptablePropertySourceConverter] [RRN="] - [STAN="] - Converting PropertySource random [org.springframework.boot.env.RandomValuePropertySource] to EncryptablePropertySourceWrapper
2023-05-13 12:47:17	918 [main] INFO [EncryptablePropertySourceConverter] [RRN="] - [STAN="] - Converting PropertySource applicationConfig: [file:./application.yml] [org.springframework.boot.env.OriginTrackedMapPropertySource] to EncryptableMapPropertySourceWrapper
2023-05-13 12:47:18	665 [main] INFO [DefaultLazyPropertyFilter] [RRN="] - [STAN="] - Property Filter custom Bean not found with name 'encryptablePropertyFilter'. Initializing Default Property Filter
2023-05-13 12:47:21	730 [main] INFO [TomcatWebServer] [RRN="] - [STAN="] - Tomcat initialized with port(s): 9090 (http)
2023-05-13 12:47:21	773 [main] INFO [Http11NioProtocol] [RRN="] - [STAN="] - Initializing ProtocolHandler ["http-nio-9090"]
2023-05-13 12:47:21	785 [main] INFO [StandardService] [RRN="] - [STAN="] - Starting service [Tomcat]
2023-05-13 12:47:21	786 [main] INFO [StandardEngine] [RRN="] - [STAN="] - Starting Servlet engine: [Apache Tomcat/9.0.36]
2023-05-13 12:47:24	586 [main] INFO [[/]] [RRN="] - [STAN="] - Initializing Spring embedded WebApplicationContext
2023-05-13 12:47:24	586 [main] INFO [ServletWebServerApplicationContext] [RRN="] - [STAN="] - Root WebApplicationContext: initialization completed in 10230 ms
2023-05-13 12:47:24	625 [main] INFO [DefaultLazyPropertyResolver] [RRN="] - [STAN="] - Property Resolver custom Bean not found with name 'encryptablePropertyResolver'. Initializing Default Property Resolver
2023-05-13 12:47:24	636 [main] INFO [DefaultLazyPropertyDetector] [RRN="] - [STAN="] - Property Detector custom Bean not found with name 'encryptablePropertyDetector'. Initializing Default Property Detector
2023-05-13 12:47:25	095 [main] DEBUG [HikariConfig] [RRN="] - [STAN="] - Driver class com.mysql.cj.jdbc.Driver found in Thread context class loader sun.misc.Launcher$AppClassLoader@73d16e93
2023-05-13 12:47:25	307 [main] INFO [ThreadPoolTaskExecutor] [RRN="] - [STAN="] - Initializing ExecutorService 'applicationTaskExecutor'
2023-05-13 12:47:25	486 [task-1] INFO [LogHelper] [RRN="] - [STAN="] - HHH000204: Processing PersistenceUnitInfo [name: default]
2023-05-13 12:47:25	626 [main] WARN [JpaBaseConfiguration$JpaWebConfiguration] [RRN="] - [STAN="] - spring.jpa.open-in-view is enabled by default. Therefore	database queries may be performed during view rendering. Explicitly configure spring.jpa.open-in-view to disable this warning
2023-05-13 12:47:25	920 [task-1] INFO [Version] [RRN="] - [STAN="] - HHH000412: Hibernate ORM core version 5.4.17.Final
2023-05-13 12:47:26	602 [task-1] INFO [Version] [RRN="] - [STAN="] - HCANN000001: Hibernate Commons Annotations {5.1.0.Final}
2023-05-13 12:47:26	975 [task-1] DEBUG [HikariConfig] [RRN="] - [STAN="] - HikariPool-1 - configuration:
2023-05-13 12:47:26	981 [task-1] DEBUG [HikariConfig] [RRN="] - [STAN="] - allowPoolSuspension.............false
2023-05-13 12:47:26	982 [task-1] DEBUG [HikariConfig] [RRN="] - [STAN="] - autoCommit......................true
2023-05-13 12:47:26	982 [task-1] DEBUG [HikariConfig] [RRN="] - [STAN="] - catalog.........................none
2023-05-13 12:47:26	982 [task-1] DEBUG [HikariConfig] [RRN="] - [STAN="] - connectionInitSql...............none
2023-05-13 12:47:26	982 [task-1] DEBUG [HikariConfig] [RRN="] - [STAN="] - connectionTestQuery.............none
2023-05-13 12:47:26	982 [task-1] DEBUG [HikariConfig] [RRN="] - [STAN="] - connectionTimeout...............30000
2023-05-13 12:47:26	982 [task-1] DEBUG [HikariConfig] [RRN="] - [STAN="] - dataSource......................none
2023-05-13 12:47:26	983 [task-1] DEBUG [HikariConfig] [RRN="] - [STAN="] - dataSourceClassName.............none
2023-05-13 12:47:26	983 [task-1] DEBUG [HikariConfig] [RRN="] - [STAN="] - dataSourceJNDI..................none
2023-05-13 12:47:26	984 [task-1] DEBUG [HikariConfig] [RRN="] - [STAN="] - dataSourceProperties............{password=<masked>}
2023-05-13 12:47:26	984 [task-1] DEBUG [HikariConfig] [RRN="] - [STAN="] - driverClassName................."com.mysql.cj.jdbc.Driver"
2023-05-13 12:47:26	984 [task-1] DEBUG [HikariConfig] [RRN="] - [STAN="] - exceptionOverrideClassName......none
2023-05-13 12:47:26	984 [task-1] DEBUG [HikariConfig] [RRN="] - [STAN="] - healthCheckProperties...........{}
2023-05-13 12:47:26	985 [task-1] DEBUG [HikariConfig] [RRN="] - [STAN="] - healthCheckRegistry.............none
2023-05-13 12:47:26	985 [task-1] DEBUG [HikariConfig] [RRN="] - [STAN="] - idleTimeout.....................600000
2023-05-13 12:47:26	985 [task-1] DEBUG [HikariConfig] [RRN="] - [STAN="] - initializationFailTimeout.......1
2023-05-13 12:47:26	985 [task-1] DEBUG [HikariConfig] [RRN="] - [STAN="] - isolateInternalQueries..........false
2023-05-13 12:47:26	985 [task-1] DEBUG [HikariConfig] [RRN="] - [STAN="] - jdbcUrl.........................jdbc:mysql://localhost:3306/test
2023-05-13 12:47:26	986 [task-1] DEBUG [HikariConfig] [RRN="] - [STAN="] - leakDetectionThreshold..........0
2023-05-13 12:47:26	986 [task-1] DEBUG [HikariConfig] [RRN="] - [STAN="] - maxLifetime.....................1800000
2023-05-13 12:47:26	986 [task-1] DEBUG [HikariConfig] [RRN="] - [STAN="] - maximumPoolSize.................10
2023-05-13 12:47:26	986 [task-1] DEBUG [HikariConfig] [RRN="] - [STAN="] - metricRegistry..................none
2023-05-13 12:47:26	986 [task-1] DEBUG [HikariConfig] [RRN="] - [STAN="] - metricsTrackerFactory...........none
2023-05-13 12:47:26	986 [task-1] DEBUG [HikariConfig] [RRN="] - [STAN="] - minimumIdle.....................10
2023-05-13 12:47:26	986 [task-1] DEBUG [HikariConfig] [RRN="] - [STAN="] - password........................<masked>
2023-05-13 12:47:26	986 [task-1] DEBUG [HikariConfig] [RRN="] - [STAN="] - poolName........................"HikariPool-1"
2023-05-13 12:47:26	987 [task-1] DEBUG [HikariConfig] [RRN="] - [STAN="] - readOnly........................false
2023-05-13 12:47:26	987 [task-1] DEBUG [HikariConfig] [RRN="] - [STAN="] - registerMbeans..................false
2023-05-13 12:47:26	987 [task-1] DEBUG [HikariConfig] [RRN="] - [STAN="] - scheduledExecutor...............none
2023-05-13 12:47:26	987 [task-1] DEBUG [HikariConfig] [RRN="] - [STAN="] - schema..........................none
2023-05-13 12:47:26	987 [task-1] DEBUG [HikariConfig] [RRN="] - [STAN="] - threadFactory...................internal
2023-05-13 12:47:26	987 [task-1] DEBUG [HikariConfig] [RRN="] - [STAN="] - transactionIsolation............default
2023-05-13 12:47:26	987 [task-1] DEBUG [HikariConfig] [RRN="] - [STAN="] - username........................"root"
2023-05-13 12:47:26	987 [task-1] DEBUG [HikariConfig] [RRN="] - [STAN="] - validationTimeout...............5000
2023-05-13 12:47:26	987 [task-1] INFO [HikariDataSource] [RRN="] - [STAN="] - HikariPool-1 - Starting...
2023-05-13 12:47:27	550 [main] INFO [DefaultSecurityFilterChain] [RRN="] - [STAN="] - Creating filter chain: Ant [pattern='/v2/api-docs']	[]
2023-05-13 12:47:27	551 [main] INFO [DefaultSecurityFilterChain] [RRN="] - [STAN="] - Creating filter chain: Ant [pattern='/configuration/ui']	[]
2023-05-13 12:47:27	552 [main] INFO [DefaultSecurityFilterChain] [RRN="] - [STAN="] - Creating filter chain: Ant [pattern='/swagger-resources/**']	[]
2023-05-13 12:47:27	552 [main] INFO [DefaultSecurityFilterChain] [RRN="] - [STAN="] - Creating filter chain: Ant [pattern='/configuration/**']	[]
2023-05-13 12:47:27	552 [main] INFO [DefaultSecurityFilterChain] [RRN="] - [STAN="] - Creating filter chain: Ant [pattern='/swagger-ui.html']	[]
2023-05-13 12:47:27	552 [main] INFO [DefaultSecurityFilterChain] [RRN="] - [STAN="] - Creating filter chain: Ant [pattern='/webjars/**']	[]
2023-05-13 12:47:27	712 [main] INFO [PropertySourcedRequestMappingHandlerMapping] [RRN="] - [STAN="] - Mapped URL path [/v2/api-docs] onto method [springfox.documentation.swagger2.web.Swagger2Controller#getDocumentation(String	HttpServletRequest)]
2023-05-13 12:47:28	146 [task-1] DEBUG [HikariPool] [RRN="] - [STAN="] - HikariPool-1 - Added connection com.mysql.cj.jdbc.ConnectionImpl@31b43c82
2023-05-13 12:47:28	149 [task-1] INFO [HikariDataSource] [RRN="] - [STAN="] - HikariPool-1 - Start completed.
2023-05-13 12:47:28	205 [main] INFO [DefaultSecurityFilterChain] [RRN="] - [STAN="] - Creating filter chain: any request	[org.springframework.security.web.context.request.async.WebAsyncManagerIntegrationFilter@32091c14	org.springframework.security.web.context.SecurityContextPersistenceFilter@2291d9a0	org.springframework.security.web.header.HeaderWriterFilter@32f1fafe	org.springframework.web.filter.CorsFilter@7c40ffef	org.springframework.security.web.authentication.logout.LogoutFilter@53940e2f	com.zeroinfinity.federatedserver.config.JwtRequestFilter@44032fde	org.springframework.security.web.savedrequest.RequestCacheAwareFilter@39666e42	org.springframework.security.web.servletapi.SecurityContextHolderAwareRequestFilter@32f32623	org.springframework.security.web.authentication.AnonymousAuthenticationFilter@286855ea	org.springframework.security.web.session.SessionManagementFilter@2839e3c8	org.springframework.security.web.access.ExceptionTranslationFilter@47272cd3	org.springframework.security.web.access.intercept.FilterSecurityInterceptor@1983b48a]
2023-05-13 12:47:28	274 [HikariPool-1 housekeeper] DEBUG [HikariPool] [RRN="] - [STAN="] - HikariPool-1 - Pool stats (total=1	active=1	idle=0	waiting=0)
2023-05-13 12:47:28	338 [HikariPool-1 connection adder] DEBUG [HikariPool] [RRN="] - [STAN="] - HikariPool-1 - Added connection com.mysql.cj.jdbc.ConnectionImpl@398cea98
2023-05-13 12:47:28	344 [HikariPool-1 connection adder] DEBUG [HikariPool] [RRN="] - [STAN="] - HikariPool-1 - Added connection com.mysql.cj.jdbc.ConnectionImpl@78b1e0a3
2023-05-13 12:47:28	349 [HikariPool-1 connection adder] DEBUG [HikariPool] [RRN="] - [STAN="] - HikariPool-1 - Added connection com.mysql.cj.jdbc.ConnectionImpl@49835eec
2023-05-13 12:47:28	354 [HikariPool-1 connection adder] DEBUG [HikariPool] [RRN="] - [STAN="] - HikariPool-1 - Added connection com.mysql.cj.jdbc.ConnectionImpl@189e1fec
2023-05-13 12:47:28	359 [HikariPool-1 connection adder] DEBUG [HikariPool] [RRN="] - [STAN="] - HikariPool-1 - Added connection com.mysql.cj.jdbc.ConnectionImpl@7173fc87
2023-05-13 12:47:28	364 [HikariPool-1 connection adder] DEBUG [HikariPool] [RRN="] - [STAN="] - HikariPool-1 - Added connection com.mysql.cj.jdbc.ConnectionImpl@1cd0e3d3
2023-05-13 12:47:28	369 [HikariPool-1 connection adder] DEBUG [HikariPool] [RRN="] - [STAN="] - HikariPool-1 - Added connection com.mysql.cj.jdbc.ConnectionImpl@4e165ce0
2023-05-13 12:47:28	374 [HikariPool-1 connection adder] DEBUG [HikariPool] [RRN="] - [STAN="] - HikariPool-1 - Added connection com.mysql.cj.jdbc.ConnectionImpl@552493a0
2023-05-13 12:47:28	433 [task-1] INFO [Dialect] [RRN="] - [STAN="] - HHH000400: Using dialect: org.hibernate.dialect.MySQL8Dialect
2023-05-13 12:47:28	511 [HikariPool-1 connection adder] DEBUG [HikariPool] [RRN="] - [STAN="] - HikariPool-1 - Added connection com.mysql.cj.jdbc.ConnectionImpl@d12f370
2023-05-13 12:47:28	511 [HikariPool-1 connection adder] DEBUG [HikariPool] [RRN="] - [STAN="] - HikariPool-1 - After adding stats (total=10	active=1	idle=9	waiting=0)
2023-05-13 12:47:29	214 [main] INFO [Http11NioProtocol] [RRN="] - [STAN="] - Starting ProtocolHandler ["http-nio-9090"]
2023-05-13 12:47:29	301 [main] INFO [TomcatWebServer] [RRN="] - [STAN="] - Tomcat started on port(s): 9090 (http) with context path ''
2023-05-13 12:47:29	308 [main] INFO [DocumentationPluginsBootstrapper] [RRN="] - [STAN="] - Context refreshed
2023-05-13 12:47:29	374 [main] INFO [DocumentationPluginsBootstrapper] [RRN="] - [STAN="] - Found 1 custom documentation plugin(s)
2023-05-13 12:47:29	452 [main] INFO [ApiListingReferenceScanner] [RRN="] - [STAN="] - Scanning for api listing references
2023-05-13 12:47:30	876 [main] INFO [DeferredRepositoryInitializationListener] [RRN="] - [STAN="] - Triggering deferred initialization of Spring Data repositories…
2023-05-13 12:47:31	864 [task-1] INFO [JtaPlatformInitiator] [RRN="] - [STAN="] - HHH000490: Using JtaPlatform implementation: [org.hibernate.engine.transaction.jta.platform.internal.NoJtaPlatform]
2023-05-13 12:47:31	915 [task-1] INFO [LocalContainerEntityManagerFactoryBean] [RRN="] - [STAN="] - Initialized JPA EntityManagerFactory for persistence unit 'default'
2023-05-13 12:47:33	931 [main] INFO [DeferredRepositoryInitializationListener] [RRN="] - [STAN="] - Spring Data repositories initialized!
2023-05-13 12:47:33	952 [main] INFO [FederatedServerApplication] [RRN="] - [STAN="] - Started FederatedServerApplication in 20.738 seconds (JVM running for 21.759)
2023-05-13 12:47:58	279 [HikariPool-1 housekeeper] DEBUG [HikariPool] [RRN="] - [STAN="] - HikariPool-1 - Pool stats (total=10	active=0	idle=10	waiting=0)
2023-05-13 12:47:58	280 [HikariPool-1 housekeeper] DEBUG [HikariPool] [RRN="] - [STAN="] - HikariPool-1 - Fill pool skipped	pool is at sufficient level.
2023-05-13 12:48:28	286 [HikariPool-1 housekeeper] DEBUG [HikariPool] [RRN="] - [STAN="] - HikariPool-1 - Pool stats (total=10	active=0	idle=10	waiting=0)
2023-05-13 12:48:28	286 [HikariPool-1 housekeeper] DEBUG [HikariPool] [RRN="] - [STAN="] - HikariPool-1 - Fill pool skipped	pool is at sufficient level.
2023-05-13 12:48:58	297 [HikariPool-1 housekeeper] DEBUG [HikariPool] [RRN="] - [STAN="] - HikariPool-1 - Pool stats (total=10	active=0	idle=10	waiting=0)
2023-05-13 12:48:58	297 [HikariPool-1 housekeeper] DEBUG [HikariPool] [RRN="] - [STAN="] - HikariPool-1 - Fill pool skipped	pool is at sufficient level.
2023-05-13 12:49:28	308 [HikariPool-1 housekeeper] DEBUG [HikariPool] [RRN="] - [STAN="] - HikariPool-1 - Pool stats (total=10	active=0	idle=10	waiting=0)
2023-05-13 12:49:28	308 [HikariPool-1 housekeeper] DEBUG [HikariPool] [RRN="] - [STAN="] - HikariPool-1 - Fill pool skipped	pool is at sufficient level.
2023-05-13 12:49:58	319 [HikariPool-1 housekeeper] DEBUG [HikariPool] [RRN="] - [STAN="] - HikariPool-1 - Pool stats (total=10	active=0	idle=10	waiting=0)
2023-05-13 12:49:58	319 [HikariPool-1 housekeeper] DEBUG [HikariPool] [RRN="] - [STAN="] - HikariPool-1 - Fill pool skipped	pool is at sufficient level.
2023-05-13 12:50:28	330 [HikariPool-1 housekeeper] DEBUG [HikariPool] [RRN="] - [STAN="] - HikariPool-1 - Pool stats (total=10	active=0	idle=10	waiting=0)
2023-05-13 12:50:28	330 [HikariPool-1 housekeeper] DEBUG [HikariPool] [RRN="] - [STAN="] - HikariPool-1 - Fill pool skipped	pool is at sufficient level.
2023-05-13 12:50:58	343 [HikariPool-1 housekeeper] DEBUG [HikariPool] [RRN="] - [STAN="] - HikariPool-1 - Pool stats (total=10	active=0	idle=10	waiting=0)
2023-05-13 12:50:58	343 [HikariPool-1 housekeeper] DEBUG [HikariPool] [RRN="] - [STAN="] - HikariPool-1 - Fill pool skipped	pool is at sufficient level.
2023-05-13 12:51:28	351 [HikariPool-1 housekeeper] DEBUG [HikariPool] [RRN="] - [STAN="] - HikariPool-1 - Pool stats (total=10	active=0	idle=10	waiting=0)
2023-05-13 12:51:28	351 [HikariPool-1 housekeeper] DEBUG [HikariPool] [RRN="] - [STAN="] - HikariPool-1 - Fill pool skipped	pool is at sufficient level.
2023-05-13 12:51:58	364 [HikariPool-1 housekeeper] DEBUG [HikariPool] [RRN="] - [STAN="] - HikariPool-1 - Pool stats (total=10	active=0	idle=10	waiting=0)
2023-05-13 12:51:58	364 [HikariPool-1 housekeeper] DEBUG [HikariPool] [RRN="] - [STAN="] - HikariPool-1 - Fill pool skipped	pool is at sufficient level.
2023-05-13 12:52:28	366 [HikariPool-1 housekeeper] DEBUG [HikariPool] [RRN="] - [STAN="] - HikariPool-1 - Pool stats (total=10	active=0	idle=10	waiting=0)
2023-05-13 12:52:28	366 [HikariPool-1 housekeeper] DEBUG [HikariPool] [RRN="] - [STAN="] - HikariPool-1 - Fill pool skipped	pool is at sufficient level.
2023-05-13 12:52:58	373 [HikariPool-1 housekeeper] DEBUG [HikariPool] [RRN="] - [STAN="] - HikariPool-1 - Pool stats (total=10	active=0	idle=10	waiting=0)
2023-05-13 12:52:58	373 [HikariPool-1 housekeeper] DEBUG [HikariPool] [RRN="] - [STAN="] - HikariPool-1 - Fill pool skipped	pool is at sufficient level.
2023-05-13 12:53:28	375 [HikariPool-1 housekeeper] DEBUG [HikariPool] [RRN="] - [STAN="] - HikariPool-1 - Pool stats (total=10	active=0	idle=10	waiting=0)
2023-05-13 12:53:28	375 [HikariPool-1 housekeeper] DEBUG [HikariPool] [RRN="] - [STAN="] - HikariPool-1 - Fill pool skipped	pool is at sufficient level.
2023-05-13 12:53:58	391 [HikariPool-1 housekeeper] DEBUG [HikariPool] [RRN="] - [STAN="] - HikariPool-1 - Pool stats (total=10	active=0	idle=10	waiting=0)
2023-05-13 12:53:58	392 [HikariPool-1 housekeeper] DEBUG [HikariPool] [RRN="] - [STAN="] - HikariPool-1 - Fill pool skipped	pool is at sufficient level.
2023-05-13 12:54:28	402 [HikariPool-1 housekeeper] DEBUG [HikariPool] [RRN="] - [STAN="] - HikariPool-1 - Pool stats (total=10	active=0	idle=10	waiting=0)
2023-05-13 12:54:28	402 [HikariPool-1 housekeeper] DEBUG [HikariPool] [RRN="] - [STAN="] - HikariPool-1 - Fill pool skipped	pool is at sufficient level.
2023-05-13 12:54:58	414 [HikariPool-1 housekeeper] DEBUG [HikariPool] [RRN="] - [STAN="] - HikariPool-1 - Pool stats (total=10	active=0	idle=10	waiting=0)
2023-05-13 12:54:58	414 [HikariPool-1 housekeeper] DEBUG [HikariPool] [RRN="] - [STAN="] - HikariPool-1 - Fill pool skipped	pool is at sufficient level.
2023-05-13 12:55:28	429 [HikariPool-1 housekeeper] DEBUG [HikariPool] [RRN="] - [STAN="] - HikariPool-1 - Pool stats (total=10	active=0	idle=10	waiting=0)
2023-05-13 12:55:28	429 [HikariPool-1 housekeeper] DEBUG [HikariPool] [RRN="] - [STAN="] - HikariPool-1 - Fill pool skipped	pool is at sufficient level.
2023-05-13 12:55:58	434 [HikariPool-1 housekeeper] DEBUG [HikariPool] [RRN="] - [STAN="] - HikariPool-1 - Pool stats (total=10	active=0	idle=10	waiting=0)
2023-05-13 12:55:58	434 [HikariPool-1 housekeeper] DEBUG [HikariPool] [RRN="] - [STAN="] - HikariPool-1 - Fill pool skipped	pool is at sufficient level.
2023-05-13 12:56:20	407 [http-nio-9090-exec-2] INFO [[/]] [RRN="] - [STAN="] - Initializing Spring DispatcherServlet 'dispatcherServlet'
2023-05-13 12:56:20	407 [http-nio-9090-exec-2] INFO [DispatcherServlet] [RRN="] - [STAN="] - Initializing Servlet 'dispatcherServlet'
2023-05-13 12:56:20	414 [http-nio-9090-exec-2] INFO [DispatcherServlet] [RRN="] - [STAN="] - Completed initialization in 7 ms
2023-05-13 12:56:21	391 [http-nio-9090-exec-2] INFO [ServiceController] [RRN="] - [STAN="] - Request received to check model version @ V1
2023-05-13 12:56:21	391 [http-nio-9090-exec-2] INFO [RestServerServiceImpl] [RRN="] - [STAN="] - Incoming request to check the model version.
2023-05-13 12:56:21	709 [http-nio-9090-exec-2] INFO [RestServerServiceImpl] [RRN="] - [STAN="] - Active version found: version13
2023-05-13 12:56:28	437 [HikariPool-1 housekeeper] DEBUG [HikariPool] [RRN="] - [STAN="] - HikariPool-1 - Pool stats (total=10	active=0	idle=10	waiting=0)
2023-05-13 12:56:28	437 [HikariPool-1 housekeeper] DEBUG [HikariPool] [RRN="] - [STAN="] - HikariPool-1 - Fill pool skipped	pool is at sufficient level.
2023-05-13 12:56:58	446 [HikariPool-1 housekeeper] DEBUG [HikariPool] [RRN="] - [STAN="] - HikariPool-1 - Pool stats (total=10	active=0	idle=10	waiting=0)
2023-05-13 12:56:58	446 [HikariPool-1 housekeeper] DEBUG [HikariPool] [RRN="] - [STAN="] - HikariPool-1 - Fill pool skipped	pool is at sufficient level.
2023-05-13 12:57:28	448 [HikariPool-1 housekeeper] DEBUG [HikariPool] [RRN="] - [STAN="] - HikariPool-1 - Pool stats (total=10	active=0	idle=10	waiting=0)
2023-05-13 12:57:28	448 [HikariPool-1 housekeeper] DEBUG [HikariPool] [RRN="] - [STAN="] - HikariPool-1 - Fill pool skipped	pool is at sufficient level.
2023-05-13 12:57:58	453 [HikariPool-1 housekeeper] DEBUG [HikariPool] [RRN="] - [STAN="] - HikariPool-1 - Pool stats (total=10	active=0	idle=10	waiting=0)
2023-05-13 12:57:58	453 [HikariPool-1 housekeeper] DEBUG [HikariPool] [RRN="] - [STAN="] - HikariPool-1 - Fill pool skipped	pool is at sufficient level.
2023-05-13 12:58:28	454 [HikariPool-1 housekeeper] DEBUG [HikariPool] [RRN="] - [STAN="] - HikariPool-1 - Pool stats (total=10	active=0	idle=10	waiting=0)
2023-05-13 12:58:28	454 [HikariPool-1 housekeeper] DEBUG [HikariPool] [RRN="] - [STAN="] - HikariPool-1 - Fill pool skipped	pool is at sufficient level.
2023-05-13 12:58:58	470 [HikariPool-1 housekeeper] DEBUG [HikariPool] [RRN="] - [STAN="] - HikariPool-1 - Pool stats (total=10	active=0	idle=10	waiting=0)
2023-05-13 12:58:58	470 [HikariPool-1 housekeeper] DEBUG [HikariPool] [RRN="] - [STAN="] - HikariPool-1 - Fill pool skipped	pool is at sufficient level.
2023-05-13 12:59:28	486 [HikariPool-1 housekeeper] DEBUG [HikariPool] [RRN="] - [STAN="] - HikariPool-1 - Pool stats (total=10	active=0	idle=10	waiting=0)
2023-05-13 12:59:28	486 [HikariPool-1 housekeeper] DEBUG [HikariPool] [RRN="] - [STAN="] - HikariPool-1 - Fill pool skipped	pool is at sufficient level.
2023-05-13 12:59:58	491 [HikariPool-1 housekeeper] DEBUG [HikariPool] [RRN="] - [STAN="] - HikariPool-1 - Pool stats (total=10	active=0	idle=10	waiting=0)
2023-05-13 12:59:58	491 [HikariPool-1 housekeeper] DEBUG [HikariPool] [RRN="] - [STAN="] - HikariPool-1 - Fill pool skipped	pool is at sufficient level.
2023-05-13 13:00:28	495 [HikariPool-1 housekeeper] DEBUG [HikariPool] [RRN="] - [STAN="] - HikariPool-1 - Pool stats (total=10	active=0	idle=10	waiting=0)
2023-05-13 13:00:28	495 [HikariPool-1 housekeeper] DEBUG [HikariPool] [RRN="] - [STAN="] - HikariPool-1 - Fill pool skipped	pool is at sufficient level.
2023-05-13 13:00:58	511 [HikariPool-1 housekeeper] DEBUG [HikariPool] [RRN="] - [STAN="] - HikariPool-1 - Pool stats (total=10	active=0	idle=10	waiting=0)
2023-05-13 13:00:58	511 [HikariPool-1 housekeeper] DEBUG [HikariPool] [RRN="] - [STAN="] - HikariPool-1 - Fill pool skipped	pool is at sufficient level.
2023-05-13 13:01:28	513 [HikariPool-1 housekeeper] DEBUG [HikariPool] [RRN="] - [STAN="] - HikariPool-1 - Pool stats (total=10	active=0	idle=10	waiting=0)
2023-05-13 13:01:28	513 [HikariPool-1 housekeeper] DEBUG [HikariPool] [RRN="] - [STAN="] - HikariPool-1 - Fill pool skipped	pool is at sufficient level.
2023-05-13 13:01:58	524 [HikariPool-1 housekeeper] DEBUG [HikariPool] [RRN="] - [STAN="] - HikariPool-1 - Pool stats (total=10	active=0	idle=10	waiting=0)
2023-05-13 13:01:58	524 [HikariPool-1 housekeeper] DEBUG [HikariPool] [RRN="] - [STAN="] - HikariPool-1 - Fill pool skipped	pool is at sufficient level.
2023-05-13 13:02:28	524 [HikariPool-1 housekeeper] DEBUG [HikariPool] [RRN="] - [STAN="] - HikariPool-1 - Pool stats (total=10	active=0	idle=10	waiting=0)
2023-05-13 13:02:28	524 [HikariPool-1 housekeeper] DEBUG [HikariPool] [RRN="] - [STAN="] - HikariPool-1 - Fill pool skipped	pool is at sufficient level.
2023-05-13 13:02:58	527 [HikariPool-1 housekeeper] DEBUG [HikariPool] [RRN="] - [STAN="] - HikariPool-1 - Pool stats (total=10	active=0	idle=10	waiting=0)
2023-05-13 13:02:58	527 [HikariPool-1 housekeeper] DEBUG [HikariPool] [RRN="] - [STAN="] - HikariPool-1 - Fill pool skipped	pool is at sufficient level.
2023-05-13 13:03:28	540 [HikariPool-1 housekeeper] DEBUG [HikariPool] [RRN="] - [STAN="] - HikariPool-1 - Pool stats (total=10	active=0	idle=10	waiting=0)
2023-05-13 13:03:28	540 [HikariPool-1 housekeeper] DEBUG [HikariPool] [RRN="] - [STAN="] - HikariPool-1 - Fill pool skipped	pool is at sufficient level.
2023-05-13 13:03:58	551 [HikariPool-1 housekeeper] DEBUG [HikariPool] [RRN="] - [STAN="] - HikariPool-1 - Pool stats (total=10	active=0	idle=10	waiting=0)
2023-05-13 13:03:58	551 [HikariPool-1 housekeeper] DEBUG [HikariPool] [RRN="] - [STAN="] - HikariPool-1 - Fill pool skipped	pool is at sufficient level.
2023-05-13 13:04:19	450 [http-nio-9090-exec-6] INFO [ServiceController] [RRN="] - [STAN="] - Request received to update model version @ V1
2023-05-13 13:04:19	450 [http-nio-9090-exec-6] INFO [RestServerServiceImpl] [RRN="] - [STAN="] - Incoming request to update the model version.
2023-05-13 13:04:19	466 [http-nio-9090-exec-6] INFO [RestServerServiceImpl] [RRN="] - [STAN="] - Active model version found. Changing the status from Active to InActive
2023-05-13 13:04:19	732 [http-nio-9090-exec-6] INFO [RestServerServiceImpl] [RRN="] - [STAN="] - New Active version activated: version14
2023-05-13 13:04:19	732 [http-nio-9090-exec-6] INFO [UnirestUtil] [RRN="] - [STAN="] - POST: params: [admin@123]
2023-05-13 13:04:21	865 [http-nio-9090-exec-6] INFO [RestServerServiceImpl] [RRN="] - [STAN="] - client1 - token: eyJhbGciOiJIUzUxMiJ9.eyJzdWIiOiJjbGllbnQxfHplcm9pbmZpbml0eSIsImV4cCI6MTY4NDA1MTQ2MCwiaWF0IjoxNjgzOTY1MDYwfQ.rFE6POOo7KWba6eJFCfhwz3v_WISppu9Fz4UZtjDjFxlo0fNIcBvdYXc27DOhmIbHMuTZJfFUSYRXD3WWqPFRQ - expiry: 1684051460
2023-05-13 13:04:21	865 [http-nio-9090-exec-6] INFO [RestServerServiceImpl] [RRN="] - [STAN="] - client2 - token: eyJhbGciOiJIUzUxMiJ9.eyJzdWIiOiJjbGllbnQyfHplcm9pbmZpbml0eSIsImV4cCI6MTY4NDA1MTQ2MCwiaWF0IjoxNjgzOTY1MDYwfQ.2EpvVQWMNlVlu1YZPBCg2eDD2KBrxeWVpp7aVC143JYgBy3mhLSDNjmJGnWEn36_56zidgLUHeXlxlq_q2MzNA - expiry: 1684051460
2023-05-13 13:04:21	865 [http-nio-9090-exec-6] INFO [RestServerServiceImpl] [RRN="] - [STAN="] - client3 - token: eyJhbGciOiJIUzUxMiJ9.eyJzdWIiOiJjbGllbnQzfHplcm9pbmZpbml0eSIsImV4cCI6MTY4NDA1MTQ2MCwiaWF0IjoxNjgzOTY1MDYwfQ.hOS2nHAezjhK1V0lxV-IoXmnjDT3M9IMqO6ntXH4kLVRbalLW7ZyJVpTRqf7ZOVoYEsmGCJsstE0MM21i7iqcA - expiry: 1684051460
2023-05-13 13:04:21	865 [http-nio-9090-exec-6] INFO [UnirestUtil] [RRN="] - [STAN="] - GET: params: [eyJhbGciOiJIUzUxMiJ9.eyJzdWIiOiJjbGllbnQxfHplcm9pbmZpbml0eSIsImV4cCI6MTY4NDA1MTQ2MCwiaWF0IjoxNjgzOTY1MDYwfQ.rFE6POOo7KWba6eJFCfhwz3v_WISppu9Fz4UZtjDjFxlo0fNIcBvdYXc27DOhmIbHMuTZJfFUSYRXD3WWqPFRQ	eyJhbGciOiJIUzUxMiJ9.eyJzdWIiOiJjbGllbnQyfHplcm9pbmZpbml0eSIsImV4cCI6MTY4NDA1MTQ2MCwiaWF0IjoxNjgzOTY1MDYwfQ.2EpvVQWMNlVlu1YZPBCg2eDD2KBrxeWVpp7aVC143JYgBy3mhLSDNjmJGnWEn36_56zidgLUHeXlxlq_q2MzNA	eyJhbGciOiJIUzUxMiJ9.eyJzdWIiOiJjbGllbnQzfHplcm9pbmZpbml0eSIsImV4cCI6MTY4NDA1MTQ2MCwiaWF0IjoxNjgzOTY1MDYwfQ.hOS2nHAezjhK1V0lxV-IoXmnjDT3M9IMqO6ntXH4kLVRbalLW7ZyJVpTRqf7ZOVoYEsmGCJsstE0MM21i7iqcA]
2023-05-13 13:04:22	992 [http-nio-9090-exec-6] INFO [RestServerServiceImpl] [RRN="] - [STAN="] - All client model version upgraded to version14 successfully.
2023-05-13 13:04:28	559 [HikariPool-1 housekeeper] DEBUG [HikariPool] [RRN="] - [STAN="] - HikariPool-1 - Pool stats (total=10	active=0	idle=10	waiting=0)
2023-05-13 13:04:28	559 [HikariPool-1 housekeeper] DEBUG [HikariPool] [RRN="] - [STAN="] - HikariPool-1 - Fill pool skipped	pool is at sufficient level.
2023-05-13 13:04:58	564 [HikariPool-1 housekeeper] DEBUG [HikariPool] [RRN="] - [STAN="] - HikariPool-1 - Pool stats (total=10	active=0	idle=10	waiting=0)
2023-05-13 13:04:58	565 [HikariPool-1 housekeeper] DEBUG [HikariPool] [RRN="] - [STAN="] - HikariPool-1 - Fill pool skipped	pool is at sufficient level.
2023-05-13 13:05:28	572 [HikariPool-1 housekeeper] DEBUG [HikariPool] [RRN="] - [STAN="] - HikariPool-1 - Pool stats (total=10	active=0	idle=10	waiting=0)
2023-05-13 13:05:28	572 [HikariPool-1 housekeeper] DEBUG [HikariPool] [RRN="] - [STAN="] - HikariPool-1 - Fill pool skipped	pool is at sufficient level.
2023-05-13 13:05:58	581 [HikariPool-1 housekeeper] DEBUG [HikariPool] [RRN="] - [STAN="] - HikariPool-1 - Pool stats (total=10	active=0	idle=10	waiting=0)
2023-05-13 13:05:58	581 [HikariPool-1 housekeeper] DEBUG [HikariPool] [RRN="] - [STAN="] - HikariPool-1 - Fill pool skipped	pool is at sufficient level.
2023-05-13 13:06:28	585 [HikariPool-1 housekeeper] DEBUG [HikariPool] [RRN="] - [STAN="] - HikariPool-1 - Pool stats (total=10	active=0	idle=10	waiting=0)
2023-05-13 13:06:28	585 [HikariPool-1 housekeeper] DEBUG [HikariPool] [RRN="] - [STAN="] - HikariPool-1 - Fill pool skipped	pool is at sufficient level.
2023-05-13 13:06:57	066 [http-nio-9090-exec-10] INFO [ServiceController] [RRN="] - [STAN="] - Request received to pull and sync machine learning model from clients @ V1
2023-05-13 13:06:57	066 [http-nio-9090-exec-10] INFO [RestServerServiceImpl] [RRN="] - [STAN="] - Incoming request to pull models from clients.
2023-05-13 13:06:57	074 [http-nio-9090-exec-10] INFO [UnirestUtil] [RRN="] - [STAN="] - POST: params: [admin@123]
2023-05-13 13:06:57	228 [http-nio-9090-exec-10] INFO [RestServerServiceImpl] [RRN="] - [STAN="] - client1 - token: eyJhbGciOiJIUzUxMiJ9.eyJzdWIiOiJjbGllbnQxfHplcm9pbmZpbml0eSIsImV4cCI6MTY4NDA1MTYxNywiaWF0IjoxNjgzOTY1MjE3fQ.YmqETnmGTTOoiJY1WcDDcFYhioYTjo0ahsPwYi06W4xKeTbNPwl7bITpMTMmZ8G0Vvtk1oNyRACj3jhk094rYA - expiry: 1684051617
2023-05-13 13:06:57	228 [http-nio-9090-exec-10] INFO [RestServerServiceImpl] [RRN="] - [STAN="] - client2 - token: eyJhbGciOiJIUzUxMiJ9.eyJzdWIiOiJjbGllbnQyfHplcm9pbmZpbml0eSIsImV4cCI6MTY4NDA1MTYxNywiaWF0IjoxNjgzOTY1MjE3fQ.bajDuKfLUZ4xQcXtawI_X8H8xLJUQUgH0UCzNYG_tD9hGv5H_2ZZsblS9Eyv28p58796QNAQUjzfcBALXrOJPQ - expiry: 1684051617
2023-05-13 13:06:57	228 [http-nio-9090-exec-10] INFO [RestServerServiceImpl] [RRN="] - [STAN="] - client3 - token: eyJhbGciOiJIUzUxMiJ9.eyJzdWIiOiJjbGllbnQzfHplcm9pbmZpbml0eSIsImV4cCI6MTY4NDA1MTYxNywiaWF0IjoxNjgzOTY1MjE3fQ.dnwdAJUraGmZNeEKPWsVFEFuPKYQkSktPzH_pPcPCoTfppUow9Q9YzmoMZpZ3KDbDj4hUV6p6mM9f6gPyIFSlQ - expiry: 1684051617
2023-05-13 13:06:57	228 [http-nio-9090-exec-10] INFO [UnirestUtil] [RRN="] - [STAN="] - GET: params: [eyJhbGciOiJIUzUxMiJ9.eyJzdWIiOiJjbGllbnQxfHplcm9pbmZpbml0eSIsImV4cCI6MTY4NDA1MTYxNywiaWF0IjoxNjgzOTY1MjE3fQ.YmqETnmGTTOoiJY1WcDDcFYhioYTjo0ahsPwYi06W4xKeTbNPwl7bITpMTMmZ8G0Vvtk1oNyRACj3jhk094rYA	eyJhbGciOiJIUzUxMiJ9.eyJzdWIiOiJjbGllbnQyfHplcm9pbmZpbml0eSIsImV4cCI6MTY4NDA1MTYxNywiaWF0IjoxNjgzOTY1MjE3fQ.bajDuKfLUZ4xQcXtawI_X8H8xLJUQUgH0UCzNYG_tD9hGv5H_2ZZsblS9Eyv28p58796QNAQUjzfcBALXrOJPQ	eyJhbGciOiJIUzUxMiJ9.eyJzdWIiOiJjbGllbnQzfHplcm9pbmZpbml0eSIsImV4cCI6MTY4NDA1MTYxNywiaWF0IjoxNjgzOTY1MjE3fQ.dnwdAJUraGmZNeEKPWsVFEFuPKYQkSktPzH_pPcPCoTfppUow9Q9YzmoMZpZ3KDbDj4hUV6p6mM9f6gPyIFSlQ]
2023-05-13 13:06:58	597 [HikariPool-1 housekeeper] DEBUG [HikariPool] [RRN="] - [STAN="] - HikariPool-1 - Pool stats (total=10	active=0	idle=10	waiting=0)
2023-05-13 13:06:58	597 [HikariPool-1 housekeeper] DEBUG [HikariPool] [RRN="] - [STAN="] - HikariPool-1 - Fill pool skipped	pool is at sufficient level.
2023-05-13 13:07:28	605 [HikariPool-1 housekeeper] DEBUG [HikariPool] [RRN="] - [STAN="] - HikariPool-1 - Pool stats (total=10	active=0	idle=10	waiting=0)
2023-05-13 13:07:28	605 [HikariPool-1 housekeeper] DEBUG [HikariPool] [RRN="] - [STAN="] - HikariPool-1 - Fill pool skipped	pool is at sufficient level.
2023-05-13 13:07:58	613 [HikariPool-1 housekeeper] DEBUG [HikariPool] [RRN="] - [STAN="] - HikariPool-1 - Pool stats (total=10	active=0	idle=10	waiting=0)
2023-05-13 13:07:58	613 [HikariPool-1 housekeeper] DEBUG [HikariPool] [RRN="] - [STAN="] - HikariPool-1 - Fill pool skipped	pool is at sufficient level.
2023-05-13 13:08:28	615 [HikariPool-1 housekeeper] DEBUG [HikariPool] [RRN="] - [STAN="] - HikariPool-1 - Pool stats (total=10	active=0	idle=10	waiting=0)
2023-05-13 13:08:28	615 [HikariPool-1 housekeeper] DEBUG [HikariPool] [RRN="] - [STAN="] - HikariPool-1 - Fill pool skipped	pool is at sufficient level.
2023-05-13 13:08:58	619 [HikariPool-1 housekeeper] DEBUG [HikariPool] [RRN="] - [STAN="] - HikariPool-1 - Pool stats (total=10	active=0	idle=10	waiting=0)
2023-05-13 13:08:58	619 [HikariPool-1 housekeeper] DEBUG [HikariPool] [RRN="] - [STAN="] - HikariPool-1 - Fill pool skipped	pool is at sufficient level.
2023-05-13 13:09:28	631 [HikariPool-1 housekeeper] DEBUG [HikariPool] [RRN="] - [STAN="] - HikariPool-1 - Pool stats (total=10	active=0	idle=10	waiting=0)
2023-05-13 13:09:28	631 [HikariPool-1 housekeeper] DEBUG [HikariPool] [RRN="] - [STAN="] - HikariPool-1 - Fill pool skipped	pool is at sufficient level.
2023-05-13 13:09:58	640 [HikariPool-1 housekeeper] DEBUG [HikariPool] [RRN="] - [STAN="] - HikariPool-1 - Pool stats (total=10	active=0	idle=10	waiting=0)
2023-05-13 13:09:58	640 [HikariPool-1 housekeeper] DEBUG [HikariPool] [RRN="] - [STAN="] - HikariPool-1 - Fill pool skipped	pool is at sufficient level.
2023-05-13 13:10:28	647 [HikariPool-1 housekeeper] DEBUG [HikariPool] [RRN="] - [STAN="] - HikariPool-1 - Pool stats (total=10	active=0	idle=10	waiting=0)
2023-05-13 13:10:28	647 [HikariPool-1 housekeeper] DEBUG [HikariPool] [RRN="] - [STAN="] - HikariPool-1 - Fill pool skipped	pool is at sufficient level.
2023-05-13 13:10:58	662 [HikariPool-1 housekeeper] DEBUG [HikariPool] [RRN="] - [STAN="] - HikariPool-1 - Pool stats (total=10	active=0	idle=10	waiting=0)
2023-05-13 13:10:58	662 [HikariPool-1 housekeeper] DEBUG [HikariPool] [RRN="] - [STAN="] - HikariPool-1 - Fill pool skipped	pool is at sufficient level.
2023-05-13 13:11:28	672 [HikariPool-1 housekeeper] DEBUG [HikariPool] [RRN="] - [STAN="] - HikariPool-1 - Pool stats (total=10	active=0	idle=10	waiting=0)
2023-05-13 13:11:28	672 [HikariPool-1 housekeeper] DEBUG [HikariPool] [RRN="] - [STAN="] - HikariPool-1 - Fill pool skipped	pool is at sufficient level.
2023-05-13 13:11:58	683 [HikariPool-1 housekeeper] DEBUG [HikariPool] [RRN="] - [STAN="] - HikariPool-1 - Pool stats (total=10	active=0	idle=10	waiting=0)
2023-05-13 13:11:58	683 [HikariPool-1 housekeeper] DEBUG [HikariPool] [RRN="] - [STAN="] - HikariPool-1 - Fill pool skipped	pool is at sufficient level.
2023-05-13 13:12:28	690 [HikariPool-1 housekeeper] DEBUG [HikariPool] [RRN="] - [STAN="] - HikariPool-1 - Pool stats (total=10	active=0	idle=10	waiting=0)
2023-05-13 13:12:28	690 [HikariPool-1 housekeeper] DEBUG [HikariPool] [RRN="] - [STAN="] - HikariPool-1 - Fill pool skipped	pool is at sufficient level.
2023-05-13 13:12:58	693 [HikariPool-1 housekeeper] DEBUG [HikariPool] [RRN="] - [STAN="] - HikariPool-1 - Pool stats (total=10	active=0	idle=10	waiting=0)
2023-05-13 13:12:58	693 [HikariPool-1 housekeeper] DEBUG [HikariPool] [RRN="] - [STAN="] - HikariPool-1 - Fill pool skipped	pool is at sufficient level.
2023-05-13 13:13:28	703 [HikariPool-1 housekeeper] DEBUG [HikariPool] [RRN="] - [STAN="] - HikariPool-1 - Pool stats (total=10	active=0	idle=10	waiting=0)
2023-05-13 13:13:28	703 [HikariPool-1 housekeeper] DEBUG [HikariPool] [RRN="] - [STAN="] - HikariPool-1 - Fill pool skipped	pool is at sufficient level.
2023-05-13 13:13:58	707 [HikariPool-1 housekeeper] DEBUG [HikariPool] [RRN="] - [STAN="] - HikariPool-1 - Pool stats (total=10	active=0	idle=10	waiting=0)
2023-05-13 13:13:58	707 [HikariPool-1 housekeeper] DEBUG [HikariPool] [RRN="] - [STAN="] - HikariPool-1 - Fill pool skipped	pool is at sufficient level.
2023-05-13 13:14:28	716 [HikariPool-1 housekeeper] DEBUG [HikariPool] [RRN="] - [STAN="] - HikariPool-1 - Pool stats (total=10	active=0	idle=10	waiting=0)
2023-05-13 13:14:28	716 [HikariPool-1 housekeeper] DEBUG [HikariPool] [RRN="] - [STAN="] - HikariPool-1 - Fill pool skipped	pool is at sufficient level.
2023-05-13 13:14:58	719 [HikariPool-1 housekeeper] DEBUG [HikariPool] [RRN="] - [STAN="] - HikariPool-1 - Pool stats (total=10	active=0	idle=10	waiting=0)
2023-05-13 13:14:58	719 [HikariPool-1 housekeeper] DEBUG [HikariPool] [RRN="] - [STAN="] - HikariPool-1 - Fill pool skipped	pool is at sufficient level.
2023-05-13 13:15:28	725 [HikariPool-1 housekeeper] DEBUG [HikariPool] [RRN="] - [STAN="] - HikariPool-1 - Pool stats (total=10	active=0	idle=10	waiting=0)
2023-05-13 13:15:28	725 [HikariPool-1 housekeeper] DEBUG [HikariPool] [RRN="] - [STAN="] - HikariPool-1 - Fill pool skipped	pool is at sufficient level.
2023-05-13 13:15:58	738 [HikariPool-1 housekeeper] DEBUG [HikariPool] [RRN="] - [STAN="] - HikariPool-1 - Pool stats (total=10	active=0	idle=10	waiting=0)
2023-05-13 13:15:58	738 [HikariPool-1 housekeeper] DEBUG [HikariPool] [RRN="] - [STAN="] - HikariPool-1 - Fill pool skipped	pool is at sufficient level.
2023-05-13 13:16:28	754 [HikariPool-1 housekeeper] DEBUG [HikariPool] [RRN="] - [STAN="] - HikariPool-1 - Pool stats (total=10	active=0	idle=10	waiting=0)
2023-05-13 13:16:28	754 [HikariPool-1 housekeeper] DEBUG [HikariPool] [RRN="] - [STAN="] - HikariPool-1 - Fill pool skipped	pool is at sufficient level.
2023-05-13 13:16:45	920 [HikariPool-1 connection closer] DEBUG [PoolBase] [RRN="] - [STAN="] - HikariPool-1 - Closing connection com.mysql.cj.jdbc.ConnectionImpl@189e1fec: (connection has passed maxLifetime)
2023-05-13 13:16:45	920 [HikariPool-1 connection adder] DEBUG [HikariPool] [RRN="] - [STAN="] - HikariPool-1 - Added connection com.mysql.cj.jdbc.ConnectionImpl@4bcb9350
2023-05-13 13:16:45	920 [HikariPool-1 connection closer] DEBUG [HikariPool] [RRN="] - [STAN="] - HikariPool-1 - Fill pool skipped	pool is at sufficient level.
2023-05-13 13:16:50	383 [HikariPool-1 connection closer] DEBUG [PoolBase] [RRN="] - [STAN="] - HikariPool-1 - Closing connection com.mysql.cj.jdbc.ConnectionImpl@78b1e0a3: (connection has passed maxLifetime)
2023-05-13 13:16:50	383 [HikariPool-1 connection adder] DEBUG [HikariPool] [RRN="] - [STAN="] - HikariPool-1 - Added connection com.mysql.cj.jdbc.ConnectionImpl@af6996b
2023-05-13 13:16:52	464 [HikariPool-1 connection closer] DEBUG [PoolBase] [RRN="] - [STAN="] - HikariPool-1 - Closing connection com.mysql.cj.jdbc.ConnectionImpl@d12f370: (connection has passed maxLifetime)
2023-05-13 13:16:52	464 [HikariPool-1 connection adder] DEBUG [HikariPool] [RRN="] - [STAN="] - HikariPool-1 - Added connection com.mysql.cj.jdbc.ConnectionImpl@3bb61214
2023-05-13 13:16:55	453 [HikariPool-1 connection closer] DEBUG [PoolBase] [RRN="] - [STAN="] - HikariPool-1 - Closing connection com.mysql.cj.jdbc.ConnectionImpl@49835eec: (connection has passed maxLifetime)
2023-05-13 13:16:55	453 [HikariPool-1 connection adder] DEBUG [HikariPool] [RRN="] - [STAN="] - HikariPool-1 - Added connection com.mysql.cj.jdbc.ConnectionImpl@6ad96624
2023-05-13 13:16:58	757 [HikariPool-1 housekeeper] DEBUG [HikariPool] [RRN="] - [STAN="] - HikariPool-1 - Pool stats (total=10	active=0	idle=10	waiting=0)
2023-05-13 13:16:58	757 [HikariPool-1 housekeeper] DEBUG [HikariPool] [RRN="] - [STAN="] - HikariPool-1 - Fill pool skipped	pool is at sufficient level.
2023-05-13 13:17:01	087 [HikariPool-1 connection closer] DEBUG [PoolBase] [RRN="] - [STAN="] - HikariPool-1 - Closing connection com.mysql.cj.jdbc.ConnectionImpl@398cea98: (connection has passed maxLifetime)
2023-05-13 13:17:01	087 [HikariPool-1 connection adder] DEBUG [HikariPool] [RRN="] - [STAN="] - HikariPool-1 - Added connection com.mysql.cj.jdbc.ConnectionImpl@6bef3b3
2023-05-13 13:17:08	735 [HikariPool-1 connection closer] DEBUG [PoolBase] [RRN="] - [STAN="] - HikariPool-1 - Closing connection com.mysql.cj.jdbc.ConnectionImpl@1cd0e3d3: (connection has passed maxLifetime)
2023-05-13 13:17:08	750 [HikariPool-1 connection adder] DEBUG [HikariPool] [RRN="] - [STAN="] - HikariPool-1 - Added connection com.mysql.cj.jdbc.ConnectionImpl@7783dc2b
2023-05-13 13:17:14	805 [HikariPool-1 connection closer] DEBUG [PoolBase] [RRN="] - [STAN="] - HikariPool-1 - Closing connection com.mysql.cj.jdbc.ConnectionImpl@31b43c82: (connection has passed maxLifetime)
2023-05-13 13:17:14	805 [HikariPool-1 connection adder] DEBUG [HikariPool] [RRN="] - [STAN="] - HikariPool-1 - Added connection com.mysql.cj.jdbc.ConnectionImpl@5fe0468f
2023-05-13 13:17:19	581 [HikariPool-1 connection closer] DEBUG [PoolBase] [RRN="] - [STAN="] - HikariPool-1 - Closing connection com.mysql.cj.jdbc.ConnectionImpl@7173fc87: (connection has passed maxLifetime)
2023-05-13 13:17:19	581 [HikariPool-1 connection adder] DEBUG [HikariPool] [RRN="] - [STAN="] - HikariPool-1 - Added connection com.mysql.cj.jdbc.ConnectionImpl@1edd4cb4
2023-05-13 13:17:21	799 [HikariPool-1 connection closer] DEBUG [PoolBase] [RRN="] - [STAN="] - HikariPool-1 - Closing connection com.mysql.cj.jdbc.ConnectionImpl@552493a0: (connection has passed maxLifetime)
2023-05-13 13:17:21	799 [HikariPool-1 connection adder] DEBUG [HikariPool] [RRN="] - [STAN="] - HikariPool-1 - Added connection com.mysql.cj.jdbc.ConnectionImpl@2f09702f
2023-05-13 13:17:26	227 [HikariPool-1 connection closer] DEBUG [PoolBase] [RRN="] - [STAN="] - HikariPool-1 - Closing connection com.mysql.cj.jdbc.ConnectionImpl@4e165ce0: (connection has passed maxLifetime)
2023-05-13 13:17:26	227 [HikariPool-1 connection adder] DEBUG [HikariPool] [RRN="] - [STAN="] - HikariPool-1 - Added connection com.mysql.cj.jdbc.ConnectionImpl@7ef2b3fb
2023-05-13 13:17:28	759 [HikariPool-1 housekeeper] DEBUG [HikariPool] [RRN="] - [STAN="] - HikariPool-1 - Pool stats (total=10	active=0	idle=10	waiting=0)
2023-05-13 13:17:28	759 [HikariPool-1 housekeeper] DEBUG [HikariPool] [RRN="] - [STAN="] - HikariPool-1 - Fill pool skipped	pool is at sufficient level.
2023-05-13 13:17:58	773 [HikariPool-1 housekeeper] DEBUG [HikariPool] [RRN="] - [STAN="] - HikariPool-1 - Pool stats (total=10	active=0	idle=10	waiting=0)
2023-05-13 13:17:58	773 [HikariPool-1 housekeeper] DEBUG [HikariPool] [RRN="] - [STAN="] - HikariPool-1 - Fill pool skipped	pool is at sufficient level.
2023-05-13 13:18:28	781 [HikariPool-1 housekeeper] DEBUG [HikariPool] [RRN="] - [STAN="] - HikariPool-1 - Pool stats (total=10	active=0	idle=10	waiting=0)
2023-05-13 13:18:28	781 [HikariPool-1 housekeeper] DEBUG [HikariPool] [RRN="] - [STAN="] - HikariPool-1 - Fill pool skipped	pool is at sufficient level.
2023-05-13 13:18:58	783 [HikariPool-1 housekeeper] DEBUG [HikariPool] [RRN="] - [STAN="] - HikariPool-1 - Pool stats (total=10	active=0	idle=10	waiting=0)
2023-05-13 13:18:58	783 [HikariPool-1 housekeeper] DEBUG [HikariPool] [RRN="] - [STAN="] - HikariPool-1 - Fill pool skipped	pool is at sufficient level.
