# Supplementary material for: Enhancing security in financial transactions: a novel blockchain-based federated learning framework for detecting counterfeit data in fintech
Source: PeerJ Comput Sci. 2024 Sep 23;10:e2280. doi: 10.7717/peerj-cs.2280 (PMC11622837; doi:10.7717/peerj-cs.2280)
Supplement: Supplemental Information 2 [file peerj-cs-10-2280-s002.zip › Federated-Server-master/logs/application.2023-05-14.log]

2023-05-14 01:48:10	151 [main] INFO [FederatedServerApplication] [RRN="] - [STAN="] - Starting FederatedServerApplication on Hasnain-Rabbani with PID 15324 (E:\Workspace\Eclipse\zeroinfinity\thesis\federated-server\federated-server\target\classes started by hp in E:\Workspace\Eclipse\zeroinfinity\thesis\federated-server\federated-server)
2023-05-14 01:48:10	154 [main] INFO [FederatedServerApplication] [RRN="] - [STAN="] - No active profile set	falling back to default profiles: default
2023-05-14 01:48:11	195 [main] INFO [RepositoryConfigurationDelegate] [RRN="] - [STAN="] - Bootstrapping Spring Data JPA repositories in DEFERRED mode.
2023-05-14 01:48:11	271 [main] INFO [RepositoryConfigurationDelegate] [RRN="] - [STAN="] - Finished Spring Data repository scanning in 67ms. Found 3 JPA repository interfaces.
2023-05-14 01:48:11	540 [main] INFO [EnableEncryptablePropertiesBeanFactoryPostProcessor] [RRN="] - [STAN="] - Post-processing PropertySource instances
2023-05-14 01:48:11	638 [main] INFO [EncryptablePropertySourceConverter] [RRN="] - [STAN="] - Converting PropertySource configurationProperties [org.springframework.boot.context.properties.source.ConfigurationPropertySourcesPropertySource] to AOP Proxy
2023-05-14 01:48:11	638 [main] INFO [EncryptablePropertySourceConverter] [RRN="] - [STAN="] - Converting PropertySource servletConfigInitParams [org.springframework.core.env.PropertySource$StubPropertySource] to EncryptablePropertySourceWrapper
2023-05-14 01:48:11	638 [main] INFO [EncryptablePropertySourceConverter] [RRN="] - [STAN="] - Converting PropertySource servletContextInitParams [org.springframework.core.env.PropertySource$StubPropertySource] to EncryptablePropertySourceWrapper
2023-05-14 01:48:11	638 [main] INFO [EncryptablePropertySourceConverter] [RRN="] - [STAN="] - Converting PropertySource systemProperties [org.springframework.core.env.PropertiesPropertySource] to EncryptableMapPropertySourceWrapper
2023-05-14 01:48:11	639 [main] INFO [EncryptablePropertySourceConverter] [RRN="] - [STAN="] - Converting PropertySource systemEnvironment [org.springframework.boot.env.SystemEnvironmentPropertySourceEnvironmentPostProcessor$OriginAwareSystemEnvironmentPropertySource] to EncryptableSystemEnvironmentPropertySourceWrapper
2023-05-14 01:48:11	639 [main] INFO [EncryptablePropertySourceConverter] [RRN="] - [STAN="] - Converting PropertySource random [org.springframework.boot.env.RandomValuePropertySource] to EncryptablePropertySourceWrapper
2023-05-14 01:48:11	639 [main] INFO [EncryptablePropertySourceConverter] [RRN="] - [STAN="] - Converting PropertySource applicationConfig: [file:./application.yml] [org.springframework.boot.env.OriginTrackedMapPropertySource] to EncryptableMapPropertySourceWrapper
2023-05-14 01:48:11	807 [main] INFO [DefaultLazyPropertyFilter] [RRN="] - [STAN="] - Property Filter custom Bean not found with name 'encryptablePropertyFilter'. Initializing Default Property Filter
2023-05-14 01:48:12	498 [main] INFO [TomcatWebServer] [RRN="] - [STAN="] - Tomcat initialized with port(s): 9090 (http)
2023-05-14 01:48:12	507 [main] INFO [Http11NioProtocol] [RRN="] - [STAN="] - Initializing ProtocolHandler ["http-nio-9090"]
2023-05-14 01:48:12	508 [main] INFO [StandardService] [RRN="] - [STAN="] - Starting service [Tomcat]
2023-05-14 01:48:12	508 [main] INFO [StandardEngine] [RRN="] - [STAN="] - Starting Servlet engine: [Apache Tomcat/9.0.36]
2023-05-14 01:48:12	594 [main] INFO [[/]] [RRN="] - [STAN="] - Initializing Spring embedded WebApplicationContext
2023-05-14 01:48:12	594 [main] INFO [ServletWebServerApplicationContext] [RRN="] - [STAN="] - Root WebApplicationContext: initialization completed in 2358 ms
2023-05-14 01:48:12	601 [main] INFO [DefaultLazyPropertyResolver] [RRN="] - [STAN="] - Property Resolver custom Bean not found with name 'encryptablePropertyResolver'. Initializing Default Property Resolver
2023-05-14 01:48:12	605 [main] INFO [DefaultLazyPropertyDetector] [RRN="] - [STAN="] - Property Detector custom Bean not found with name 'encryptablePropertyDetector'. Initializing Default Property Detector
2023-05-14 01:48:12	715 [main] DEBUG [HikariConfig] [RRN="] - [STAN="] - Driver class com.mysql.cj.jdbc.Driver found in Thread context class loader sun.misc.Launcher$AppClassLoader@73d16e93
2023-05-14 01:48:12	791 [main] INFO [ThreadPoolTaskExecutor] [RRN="] - [STAN="] - Initializing ExecutorService 'applicationTaskExecutor'
2023-05-14 01:48:12	839 [task-1] INFO [LogHelper] [RRN="] - [STAN="] - HHH000204: Processing PersistenceUnitInfo [name: default]
2023-05-14 01:48:12	877 [main] WARN [JpaBaseConfiguration$JpaWebConfiguration] [RRN="] - [STAN="] - spring.jpa.open-in-view is enabled by default. Therefore	database queries may be performed during view rendering. Explicitly configure spring.jpa.open-in-view to disable this warning
2023-05-14 01:48:12	918 [task-1] INFO [Version] [RRN="] - [STAN="] - HHH000412: Hibernate ORM core version 5.4.17.Final
2023-05-14 01:48:13	112 [task-1] INFO [Version] [RRN="] - [STAN="] - HCANN000001: Hibernate Commons Annotations {5.1.0.Final}
2023-05-14 01:48:13	268 [task-1] DEBUG [HikariConfig] [RRN="] - [STAN="] - HikariPool-1 - configuration:
2023-05-14 01:48:13	271 [task-1] DEBUG [HikariConfig] [RRN="] - [STAN="] - allowPoolSuspension.............false
2023-05-14 01:48:13	271 [task-1] DEBUG [HikariConfig] [RRN="] - [STAN="] - autoCommit......................true
2023-05-14 01:48:13	271 [task-1] DEBUG [HikariConfig] [RRN="] - [STAN="] - catalog.........................none
2023-05-14 01:48:13	271 [task-1] DEBUG [HikariConfig] [RRN="] - [STAN="] - connectionInitSql...............none
2023-05-14 01:48:13	271 [task-1] DEBUG [HikariConfig] [RRN="] - [STAN="] - connectionTestQuery.............none
2023-05-14 01:48:13	271 [task-1] DEBUG [HikariConfig] [RRN="] - [STAN="] - connectionTimeout...............30000
2023-05-14 01:48:13	271 [task-1] DEBUG [HikariConfig] [RRN="] - [STAN="] - dataSource......................none
2023-05-14 01:48:13	273 [task-1] DEBUG [HikariConfig] [RRN="] - [STAN="] - dataSourceClassName.............none
2023-05-14 01:48:13	273 [task-1] DEBUG [HikariConfig] [RRN="] - [STAN="] - dataSourceJNDI..................none
2023-05-14 01:48:13	273 [task-1] DEBUG [HikariConfig] [RRN="] - [STAN="] - dataSourceProperties............{password=<masked>}
2023-05-14 01:48:13	273 [task-1] DEBUG [HikariConfig] [RRN="] - [STAN="] - driverClassName................."com.mysql.cj.jdbc.Driver"
2023-05-14 01:48:13	273 [task-1] DEBUG [HikariConfig] [RRN="] - [STAN="] - exceptionOverrideClassName......none
2023-05-14 01:48:13	273 [task-1] DEBUG [HikariConfig] [RRN="] - [STAN="] - healthCheckProperties...........{}
2023-05-14 01:48:13	273 [task-1] DEBUG [HikariConfig] [RRN="] - [STAN="] - healthCheckRegistry.............none
2023-05-14 01:48:13	274 [task-1] DEBUG [HikariConfig] [RRN="] - [STAN="] - idleTimeout.....................600000
2023-05-14 01:48:13	274 [task-1] DEBUG [HikariConfig] [RRN="] - [STAN="] - initializationFailTimeout.......1
2023-05-14 01:48:13	274 [task-1] DEBUG [HikariConfig] [RRN="] - [STAN="] - isolateInternalQueries..........false
2023-05-14 01:48:13	274 [task-1] DEBUG [HikariConfig] [RRN="] - [STAN="] - jdbcUrl.........................jdbc:mysql://localhost:3306/test
2023-05-14 01:48:13	274 [task-1] DEBUG [HikariConfig] [RRN="] - [STAN="] - leakDetectionThreshold..........0
2023-05-14 01:48:13	274 [task-1] DEBUG [HikariConfig] [RRN="] - [STAN="] - maxLifetime.....................1800000
2023-05-14 01:48:13	274 [task-1] DEBUG [HikariConfig] [RRN="] - [STAN="] - maximumPoolSize.................10
2023-05-14 01:48:13	274 [task-1] DEBUG [HikariConfig] [RRN="] - [STAN="] - metricRegistry..................none
2023-05-14 01:48:13	274 [task-1] DEBUG [HikariConfig] [RRN="] - [STAN="] - metricsTrackerFactory...........none
2023-05-14 01:48:13	274 [task-1] DEBUG [HikariConfig] [RRN="] - [STAN="] - minimumIdle.....................10
2023-05-14 01:48:13	274 [task-1] DEBUG [HikariConfig] [RRN="] - [STAN="] - password........................<masked>
2023-05-14 01:48:13	275 [task-1] DEBUG [HikariConfig] [RRN="] - [STAN="] - poolName........................"HikariPool-1"
2023-05-14 01:48:13	275 [task-1] DEBUG [HikariConfig] [RRN="] - [STAN="] - readOnly........................false
2023-05-14 01:48:13	275 [task-1] DEBUG [HikariConfig] [RRN="] - [STAN="] - registerMbeans..................false
2023-05-14 01:48:13	275 [task-1] DEBUG [HikariConfig] [RRN="] - [STAN="] - scheduledExecutor...............none
2023-05-14 01:48:13	275 [task-1] DEBUG [HikariConfig] [RRN="] - [STAN="] - schema..........................none
2023-05-14 01:48:13	275 [task-1] DEBUG [HikariConfig] [RRN="] - [STAN="] - threadFactory...................internal
2023-05-14 01:48:13	275 [task-1] DEBUG [HikariConfig] [RRN="] - [STAN="] - transactionIsolation............default
2023-05-14 01:48:13	275 [task-1] DEBUG [HikariConfig] [RRN="] - [STAN="] - username........................"root"
2023-05-14 01:48:13	275 [task-1] DEBUG [HikariConfig] [RRN="] - [STAN="] - validationTimeout...............5000
2023-05-14 01:48:13	275 [task-1] INFO [HikariDataSource] [RRN="] - [STAN="] - HikariPool-1 - Starting...
2023-05-14 01:48:13	435 [main] INFO [DefaultSecurityFilterChain] [RRN="] - [STAN="] - Creating filter chain: Ant [pattern='/v2/api-docs']	[]
2023-05-14 01:48:13	435 [main] INFO [DefaultSecurityFilterChain] [RRN="] - [STAN="] - Creating filter chain: Ant [pattern='/configuration/ui']	[]
2023-05-14 01:48:13	435 [main] INFO [DefaultSecurityFilterChain] [RRN="] - [STAN="] - Creating filter chain: Ant [pattern='/swagger-resources/**']	[]
2023-05-14 01:48:13	436 [main] INFO [DefaultSecurityFilterChain] [RRN="] - [STAN="] - Creating filter chain: Ant [pattern='/configuration/**']	[]
2023-05-14 01:48:13	436 [main] INFO [DefaultSecurityFilterChain] [RRN="] - [STAN="] - Creating filter chain: Ant [pattern='/swagger-ui.html']	[]
2023-05-14 01:48:13	436 [main] INFO [DefaultSecurityFilterChain] [RRN="] - [STAN="] - Creating filter chain: Ant [pattern='/webjars/**']	[]
2023-05-14 01:48:13	501 [main] INFO [PropertySourcedRequestMappingHandlerMapping] [RRN="] - [STAN="] - Mapped URL path [/v2/api-docs] onto method [springfox.documentation.swagger2.web.Swagger2Controller#getDocumentation(String	HttpServletRequest)]
2023-05-14 01:48:13	515 [task-1] DEBUG [HikariPool] [RRN="] - [STAN="] - HikariPool-1 - Added connection com.mysql.cj.jdbc.ConnectionImpl@3b3e126
2023-05-14 01:48:13	516 [task-1] INFO [HikariDataSource] [RRN="] - [STAN="] - HikariPool-1 - Start completed.
2023-05-14 01:48:13	546 [task-1] INFO [Dialect] [RRN="] - [STAN="] - HHH000400: Using dialect: org.hibernate.dialect.MySQL8Dialect
2023-05-14 01:48:13	612 [main] INFO [DefaultSecurityFilterChain] [RRN="] - [STAN="] - Creating filter chain: any request	[org.springframework.security.web.context.request.async.WebAsyncManagerIntegrationFilter@7e87ef9e	org.springframework.security.web.context.SecurityContextPersistenceFilter@7e15f4d4	org.springframework.security.web.header.HeaderWriterFilter@5a515e5d	org.springframework.web.filter.CorsFilter@e3b0369	org.springframework.security.web.authentication.logout.LogoutFilter@2001e48c	com.zeroinfinity.federatedserver.config.JwtRequestFilter@f88bfbe	org.springframework.security.web.savedrequest.RequestCacheAwareFilter@4eaf7902	org.springframework.security.web.servletapi.SecurityContextHolderAwareRequestFilter@43ecfeb5	org.springframework.security.web.authentication.AnonymousAuthenticationFilter@45843650	org.springframework.security.web.session.SessionManagementFilter@1a01d7f0	org.springframework.security.web.access.ExceptionTranslationFilter@60f21960	org.springframework.security.web.access.intercept.FilterSecurityInterceptor@64bebd55]
2023-05-14 01:48:13	617 [HikariPool-1 housekeeper] DEBUG [HikariPool] [RRN="] - [STAN="] - HikariPool-1 - Pool stats (total=1	active=1	idle=0	waiting=0)
2023-05-14 01:48:13	624 [HikariPool-1 connection adder] DEBUG [HikariPool] [RRN="] - [STAN="] - HikariPool-1 - Added connection com.mysql.cj.jdbc.ConnectionImpl@6b636bbe
2023-05-14 01:48:13	628 [HikariPool-1 connection adder] DEBUG [HikariPool] [RRN="] - [STAN="] - HikariPool-1 - Added connection com.mysql.cj.jdbc.ConnectionImpl@2a5e6185
2023-05-14 01:48:13	631 [HikariPool-1 connection adder] DEBUG [HikariPool] [RRN="] - [STAN="] - HikariPool-1 - Added connection com.mysql.cj.jdbc.ConnectionImpl@1b3e6aa6
2023-05-14 01:48:13	634 [HikariPool-1 connection adder] DEBUG [HikariPool] [RRN="] - [STAN="] - HikariPool-1 - Added connection com.mysql.cj.jdbc.ConnectionImpl@4a719eca
2023-05-14 01:48:13	639 [HikariPool-1 connection adder] DEBUG [HikariPool] [RRN="] - [STAN="] - HikariPool-1 - Added connection com.mysql.cj.jdbc.ConnectionImpl@4ff8ffd0
2023-05-14 01:48:13	642 [HikariPool-1 connection adder] DEBUG [HikariPool] [RRN="] - [STAN="] - HikariPool-1 - Added connection com.mysql.cj.jdbc.ConnectionImpl@4e3f2002
2023-05-14 01:48:13	646 [HikariPool-1 connection adder] DEBUG [HikariPool] [RRN="] - [STAN="] - HikariPool-1 - Added connection com.mysql.cj.jdbc.ConnectionImpl@44202043
2023-05-14 01:48:13	649 [HikariPool-1 connection adder] DEBUG [HikariPool] [RRN="] - [STAN="] - HikariPool-1 - Added connection com.mysql.cj.jdbc.ConnectionImpl@1e9c8632
2023-05-14 01:48:13	652 [HikariPool-1 connection adder] DEBUG [HikariPool] [RRN="] - [STAN="] - HikariPool-1 - Added connection com.mysql.cj.jdbc.ConnectionImpl@4dc0ba01
2023-05-14 01:48:13	652 [HikariPool-1 connection adder] DEBUG [HikariPool] [RRN="] - [STAN="] - HikariPool-1 - After adding stats (total=10	active=0	idle=10	waiting=0)
2023-05-14 01:48:13	871 [main] INFO [Http11NioProtocol] [RRN="] - [STAN="] - Starting ProtocolHandler ["http-nio-9090"]
2023-05-14 01:48:13	897 [main] INFO [TomcatWebServer] [RRN="] - [STAN="] - Tomcat started on port(s): 9090 (http) with context path ''
2023-05-14 01:48:13	898 [main] INFO [DocumentationPluginsBootstrapper] [RRN="] - [STAN="] - Context refreshed
2023-05-14 01:48:13	927 [main] INFO [DocumentationPluginsBootstrapper] [RRN="] - [STAN="] - Found 1 custom documentation plugin(s)
2023-05-14 01:48:13	963 [main] INFO [ApiListingReferenceScanner] [RRN="] - [STAN="] - Scanning for api listing references
2023-05-14 01:48:14	303 [main] INFO [DeferredRepositoryInitializationListener] [RRN="] - [STAN="] - Triggering deferred initialization of Spring Data repositories…
2023-05-14 01:48:14	815 [task-1] INFO [JtaPlatformInitiator] [RRN="] - [STAN="] - HHH000490: Using JtaPlatform implementation: [org.hibernate.engine.transaction.jta.platform.internal.NoJtaPlatform]
2023-05-14 01:48:14	825 [task-1] INFO [LocalContainerEntityManagerFactoryBean] [RRN="] - [STAN="] - Initialized JPA EntityManagerFactory for persistence unit 'default'
2023-05-14 01:48:15	262 [main] INFO [DeferredRepositoryInitializationListener] [RRN="] - [STAN="] - Spring Data repositories initialized!
2023-05-14 01:48:15	273 [main] INFO [FederatedServerApplication] [RRN="] - [STAN="] - Started FederatedServerApplication in 5.631 seconds (JVM running for 6.015)
2023-05-14 01:56:03	460 [main] INFO [FederatedServerApplication] [RRN="] - [STAN="] - Starting FederatedServerApplication on Hasnain-Rabbani with PID 25304 (E:\Workspace\Eclipse\zeroinfinity\thesis\federated-server\federated-server\target\classes started by hp in E:\Workspace\Eclipse\zeroinfinity\thesis\federated-server\federated-server)
2023-05-14 01:56:03	462 [main] INFO [FederatedServerApplication] [RRN="] - [STAN="] - No active profile set	falling back to default profiles: default
2023-05-14 01:56:04	910 [main] INFO [RepositoryConfigurationDelegate] [RRN="] - [STAN="] - Bootstrapping Spring Data JPA repositories in DEFERRED mode.
2023-05-14 01:56:05	166 [main] INFO [RepositoryConfigurationDelegate] [RRN="] - [STAN="] - Finished Spring Data repository scanning in 238ms. Found 3 JPA repository interfaces.
2023-05-14 01:56:05	590 [main] INFO [EnableEncryptablePropertiesBeanFactoryPostProcessor] [RRN="] - [STAN="] - Post-processing PropertySource instances
2023-05-14 01:56:05	732 [main] INFO [EncryptablePropertySourceConverter] [RRN="] - [STAN="] - Converting PropertySource configurationProperties [org.springframework.boot.context.properties.source.ConfigurationPropertySourcesPropertySource] to AOP Proxy
2023-05-14 01:56:05	732 [main] INFO [EncryptablePropertySourceConverter] [RRN="] - [STAN="] - Converting PropertySource servletConfigInitParams [org.springframework.core.env.PropertySource$StubPropertySource] to EncryptablePropertySourceWrapper
2023-05-14 01:56:05	732 [main] INFO [EncryptablePropertySourceConverter] [RRN="] - [STAN="] - Converting PropertySource servletContextInitParams [org.springframework.core.env.PropertySource$StubPropertySource] to EncryptablePropertySourceWrapper
2023-05-14 01:56:05	733 [main] INFO [EncryptablePropertySourceConverter] [RRN="] - [STAN="] - Converting PropertySource systemProperties [org.springframework.core.env.PropertiesPropertySource] to EncryptableMapPropertySourceWrapper
2023-05-14 01:56:05	733 [main] INFO [EncryptablePropertySourceConverter] [RRN="] - [STAN="] - Converting PropertySource systemEnvironment [org.springframework.boot.env.SystemEnvironmentPropertySourceEnvironmentPostProcessor$OriginAwareSystemEnvironmentPropertySource] to EncryptableSystemEnvironmentPropertySourceWrapper
2023-05-14 01:56:05	733 [main] INFO [EncryptablePropertySourceConverter] [RRN="] - [STAN="] - Converting PropertySource random [org.springframework.boot.env.RandomValuePropertySource] to EncryptablePropertySourceWrapper
2023-05-14 01:56:05	733 [main] INFO [EncryptablePropertySourceConverter] [RRN="] - [STAN="] - Converting PropertySource applicationConfig: [file:./application.yml] [org.springframework.boot.env.OriginTrackedMapPropertySource] to EncryptableMapPropertySourceWrapper
2023-05-14 01:56:06	061 [main] INFO [DefaultLazyPropertyFilter] [RRN="] - [STAN="] - Property Filter custom Bean not found with name 'encryptablePropertyFilter'. Initializing Default Property Filter
2023-05-14 01:56:07	023 [main] INFO [TomcatWebServer] [RRN="] - [STAN="] - Tomcat initialized with port(s): 9090 (http)
2023-05-14 01:56:07	036 [main] INFO [Http11NioProtocol] [RRN="] - [STAN="] - Initializing ProtocolHandler ["http-nio-9090"]
2023-05-14 01:56:07	037 [main] INFO [StandardService] [RRN="] - [STAN="] - Starting service [Tomcat]
2023-05-14 01:56:07	038 [main] INFO [StandardEngine] [RRN="] - [STAN="] - Starting Servlet engine: [Apache Tomcat/9.0.36]
2023-05-14 01:56:07	186 [main] INFO [[/]] [RRN="] - [STAN="] - Initializing Spring embedded WebApplicationContext
2023-05-14 01:56:07	187 [main] INFO [ServletWebServerApplicationContext] [RRN="] - [STAN="] - Root WebApplicationContext: initialization completed in 3654 ms
2023-05-14 01:56:07	202 [main] INFO [DefaultLazyPropertyResolver] [RRN="] - [STAN="] - Property Resolver custom Bean not found with name 'encryptablePropertyResolver'. Initializing Default Property Resolver
2023-05-14 01:56:07	210 [main] INFO [DefaultLazyPropertyDetector] [RRN="] - [STAN="] - Property Detector custom Bean not found with name 'encryptablePropertyDetector'. Initializing Default Property Detector
2023-05-14 01:56:07	371 [main] DEBUG [HikariConfig] [RRN="] - [STAN="] - Driver class com.mysql.cj.jdbc.Driver found in Thread context class loader sun.misc.Launcher$AppClassLoader@73d16e93
2023-05-14 01:56:07	548 [main] INFO [ThreadPoolTaskExecutor] [RRN="] - [STAN="] - Initializing ExecutorService 'applicationTaskExecutor'
2023-05-14 01:56:07	638 [task-1] INFO [LogHelper] [RRN="] - [STAN="] - HHH000204: Processing PersistenceUnitInfo [name: default]
2023-05-14 01:56:07	745 [main] WARN [JpaBaseConfiguration$JpaWebConfiguration] [RRN="] - [STAN="] - spring.jpa.open-in-view is enabled by default. Therefore	database queries may be performed during view rendering. Explicitly configure spring.jpa.open-in-view to disable this warning
2023-05-14 01:56:07	760 [task-1] INFO [Version] [RRN="] - [STAN="] - HHH000412: Hibernate ORM core version 5.4.17.Final
2023-05-14 01:56:08	080 [task-1] INFO [Version] [RRN="] - [STAN="] - HCANN000001: Hibernate Commons Annotations {5.1.0.Final}
2023-05-14 01:56:08	430 [task-1] DEBUG [HikariConfig] [RRN="] - [STAN="] - HikariPool-1 - configuration:
2023-05-14 01:56:08	466 [task-1] DEBUG [HikariConfig] [RRN="] - [STAN="] - allowPoolSuspension.............false
2023-05-14 01:56:08	467 [task-1] DEBUG [HikariConfig] [RRN="] - [STAN="] - autoCommit......................true
2023-05-14 01:56:08	467 [task-1] DEBUG [HikariConfig] [RRN="] - [STAN="] - catalog.........................none
2023-05-14 01:56:08	467 [task-1] DEBUG [HikariConfig] [RRN="] - [STAN="] - connectionInitSql...............none
2023-05-14 01:56:08	467 [task-1] DEBUG [HikariConfig] [RRN="] - [STAN="] - connectionTestQuery.............none
2023-05-14 01:56:08	467 [task-1] DEBUG [HikariConfig] [RRN="] - [STAN="] - connectionTimeout...............30000
2023-05-14 01:56:08	467 [task-1] DEBUG [HikariConfig] [RRN="] - [STAN="] - dataSource......................none
2023-05-14 01:56:08	467 [task-1] DEBUG [HikariConfig] [RRN="] - [STAN="] - dataSourceClassName.............none
2023-05-14 01:56:08	467 [task-1] DEBUG [HikariConfig] [RRN="] - [STAN="] - dataSourceJNDI..................none
2023-05-14 01:56:08	468 [task-1] DEBUG [HikariConfig] [RRN="] - [STAN="] - dataSourceProperties............{password=<masked>}
2023-05-14 01:56:08	468 [task-1] DEBUG [HikariConfig] [RRN="] - [STAN="] - driverClassName................."com.mysql.cj.jdbc.Driver"
2023-05-14 01:56:08	468 [task-1] DEBUG [HikariConfig] [RRN="] - [STAN="] - exceptionOverrideClassName......none
2023-05-14 01:56:08	468 [task-1] DEBUG [HikariConfig] [RRN="] - [STAN="] - healthCheckProperties...........{}
2023-05-14 01:56:08	468 [task-1] DEBUG [HikariConfig] [RRN="] - [STAN="] - healthCheckRegistry.............none
2023-05-14 01:56:08	468 [task-1] DEBUG [HikariConfig] [RRN="] - [STAN="] - idleTimeout.....................600000
2023-05-14 01:56:08	468 [task-1] DEBUG [HikariConfig] [RRN="] - [STAN="] - initializationFailTimeout.......1
2023-05-14 01:56:08	468 [task-1] DEBUG [HikariConfig] [RRN="] - [STAN="] - isolateInternalQueries..........false
2023-05-14 01:56:08	468 [task-1] DEBUG [HikariConfig] [RRN="] - [STAN="] - jdbcUrl.........................jdbc:mysql://localhost:3306/test
2023-05-14 01:56:08	468 [task-1] DEBUG [HikariConfig] [RRN="] - [STAN="] - leakDetectionThreshold..........0
2023-05-14 01:56:08	469 [task-1] DEBUG [HikariConfig] [RRN="] - [STAN="] - maxLifetime.....................1800000
2023-05-14 01:56:08	469 [task-1] DEBUG [HikariConfig] [RRN="] - [STAN="] - maximumPoolSize.................10
2023-05-14 01:56:08	469 [task-1] DEBUG [HikariConfig] [RRN="] - [STAN="] - metricRegistry..................none
2023-05-14 01:56:08	469 [task-1] DEBUG [HikariConfig] [RRN="] - [STAN="] - metricsTrackerFactory...........none
2023-05-14 01:56:08	469 [task-1] DEBUG [HikariConfig] [RRN="] - [STAN="] - minimumIdle.....................10
2023-05-14 01:56:08	469 [task-1] DEBUG [HikariConfig] [RRN="] - [STAN="] - password........................<masked>
2023-05-14 01:56:08	469 [task-1] DEBUG [HikariConfig] [RRN="] - [STAN="] - poolName........................"HikariPool-1"
2023-05-14 01:56:08	469 [task-1] DEBUG [HikariConfig] [RRN="] - [STAN="] - readOnly........................false
2023-05-14 01:56:08	469 [task-1] DEBUG [HikariConfig] [RRN="] - [STAN="] - registerMbeans..................false
2023-05-14 01:56:08	469 [task-1] DEBUG [HikariConfig] [RRN="] - [STAN="] - scheduledExecutor...............none
2023-05-14 01:56:08	469 [task-1] DEBUG [HikariConfig] [RRN="] - [STAN="] - schema..........................none
2023-05-14 01:56:08	469 [task-1] DEBUG [HikariConfig] [RRN="] - [STAN="] - threadFactory...................internal
2023-05-14 01:56:08	469 [task-1] DEBUG [HikariConfig] [RRN="] - [STAN="] - transactionIsolation............default
2023-05-14 01:56:08	469 [task-1] DEBUG [HikariConfig] [RRN="] - [STAN="] - username........................"root"
2023-05-14 01:56:08	469 [task-1] DEBUG [HikariConfig] [RRN="] - [STAN="] - validationTimeout...............5000
2023-05-14 01:56:08	469 [task-1] INFO [HikariDataSource] [RRN="] - [STAN="] - HikariPool-1 - Starting...
2023-05-14 01:56:08	878 [task-1] DEBUG [HikariPool] [RRN="] - [STAN="] - HikariPool-1 - Added connection com.mysql.cj.jdbc.ConnectionImpl@55f3dc24
2023-05-14 01:56:08	883 [task-1] INFO [HikariDataSource] [RRN="] - [STAN="] - HikariPool-1 - Start completed.
2023-05-14 01:56:08	933 [task-1] INFO [Dialect] [RRN="] - [STAN="] - HHH000400: Using dialect: org.hibernate.dialect.MySQL8Dialect
2023-05-14 01:56:09	033 [HikariPool-1 housekeeper] DEBUG [HikariPool] [RRN="] - [STAN="] - HikariPool-1 - Pool stats (total=1	active=1	idle=0	waiting=0)
2023-05-14 01:56:09	090 [HikariPool-1 connection adder] DEBUG [HikariPool] [RRN="] - [STAN="] - HikariPool-1 - Added connection com.mysql.cj.jdbc.ConnectionImpl@76ec5055
2023-05-14 01:56:09	094 [HikariPool-1 connection adder] DEBUG [HikariPool] [RRN="] - [STAN="] - HikariPool-1 - Added connection com.mysql.cj.jdbc.ConnectionImpl@37d15a6e
2023-05-14 01:56:09	100 [HikariPool-1 connection adder] DEBUG [HikariPool] [RRN="] - [STAN="] - HikariPool-1 - Added connection com.mysql.cj.jdbc.ConnectionImpl@6accbf2
2023-05-14 01:56:09	104 [HikariPool-1 connection adder] DEBUG [HikariPool] [RRN="] - [STAN="] - HikariPool-1 - Added connection com.mysql.cj.jdbc.ConnectionImpl@57fea521
2023-05-14 01:56:09	110 [HikariPool-1 connection adder] DEBUG [HikariPool] [RRN="] - [STAN="] - HikariPool-1 - Added connection com.mysql.cj.jdbc.ConnectionImpl@1763c0fb
2023-05-14 01:56:09	113 [HikariPool-1 connection adder] DEBUG [HikariPool] [RRN="] - [STAN="] - HikariPool-1 - Added connection com.mysql.cj.jdbc.ConnectionImpl@53b01e76
2023-05-14 01:56:09	117 [HikariPool-1 connection adder] DEBUG [HikariPool] [RRN="] - [STAN="] - HikariPool-1 - Added connection com.mysql.cj.jdbc.ConnectionImpl@7425d3cc
2023-05-14 01:56:09	121 [HikariPool-1 connection adder] DEBUG [HikariPool] [RRN="] - [STAN="] - HikariPool-1 - Added connection com.mysql.cj.jdbc.ConnectionImpl@aa00b5b
2023-05-14 01:56:09	124 [HikariPool-1 connection adder] DEBUG [HikariPool] [RRN="] - [STAN="] - HikariPool-1 - Added connection com.mysql.cj.jdbc.ConnectionImpl@1f9be881
2023-05-14 01:56:09	125 [HikariPool-1 connection adder] DEBUG [HikariPool] [RRN="] - [STAN="] - HikariPool-1 - After adding stats (total=10	active=0	idle=10	waiting=0)
2023-05-14 01:56:09	158 [main] INFO [DefaultSecurityFilterChain] [RRN="] - [STAN="] - Creating filter chain: Ant [pattern='/v2/api-docs']	[]
2023-05-14 01:56:09	158 [main] INFO [DefaultSecurityFilterChain] [RRN="] - [STAN="] - Creating filter chain: Ant [pattern='/configuration/ui']	[]
2023-05-14 01:56:09	159 [main] INFO [DefaultSecurityFilterChain] [RRN="] - [STAN="] - Creating filter chain: Ant [pattern='/swagger-resources/**']	[]
2023-05-14 01:56:09	159 [main] INFO [DefaultSecurityFilterChain] [RRN="] - [STAN="] - Creating filter chain: Ant [pattern='/configuration/**']	[]
2023-05-14 01:56:09	159 [main] INFO [DefaultSecurityFilterChain] [RRN="] - [STAN="] - Creating filter chain: Ant [pattern='/swagger-ui.html']	[]
2023-05-14 01:56:09	159 [main] INFO [DefaultSecurityFilterChain] [RRN="] - [STAN="] - Creating filter chain: Ant [pattern='/webjars/**']	[]
2023-05-14 01:56:09	220 [main] INFO [PropertySourcedRequestMappingHandlerMapping] [RRN="] - [STAN="] - Mapped URL path [/v2/api-docs] onto method [springfox.documentation.swagger2.web.Swagger2Controller#getDocumentation(String	HttpServletRequest)]
2023-05-14 01:56:09	400 [main] INFO [DefaultSecurityFilterChain] [RRN="] - [STAN="] - Creating filter chain: any request	[org.springframework.security.web.context.request.async.WebAsyncManagerIntegrationFilter@4391a2d8	org.springframework.security.web.context.SecurityContextPersistenceFilter@5974b7e8	org.springframework.security.web.header.HeaderWriterFilter@733c464f	org.springframework.web.filter.CorsFilter@47b269c4	org.springframework.security.web.authentication.logout.LogoutFilter@746c411c	com.zeroinfinity.federatedserver.config.JwtRequestFilter@52ff99cd	org.springframework.security.web.savedrequest.RequestCacheAwareFilter@66bf40e5	org.springframework.security.web.servletapi.SecurityContextHolderAwareRequestFilter@6a6c7f42	org.springframework.security.web.authentication.AnonymousAuthenticationFilter@71e7adbb	org.springframework.security.web.session.SessionManagementFilter@183ade54	org.springframework.security.web.access.ExceptionTranslationFilter@3f6f3cc	org.springframework.security.web.access.intercept.FilterSecurityInterceptor@78307a56]
2023-05-14 01:56:09	663 [main] INFO [Http11NioProtocol] [RRN="] - [STAN="] - Starting ProtocolHandler ["http-nio-9090"]
2023-05-14 01:56:09	689 [main] INFO [TomcatWebServer] [RRN="] - [STAN="] - Tomcat started on port(s): 9090 (http) with context path ''
2023-05-14 01:56:09	690 [main] INFO [DocumentationPluginsBootstrapper] [RRN="] - [STAN="] - Context refreshed
2023-05-14 01:56:09	717 [main] INFO [DocumentationPluginsBootstrapper] [RRN="] - [STAN="] - Found 1 custom documentation plugin(s)
2023-05-14 01:56:09	755 [main] INFO [ApiListingReferenceScanner] [RRN="] - [STAN="] - Scanning for api listing references
2023-05-14 01:56:10	282 [main] INFO [CachingOperationNameGenerator] [RRN="] - [STAN="] - Generating unique operation named: syncModelUsingGET_1
2023-05-14 01:56:10	302 [main] INFO [DeferredRepositoryInitializationListener] [RRN="] - [STAN="] - Triggering deferred initialization of Spring Data repositories…
2023-05-14 01:56:10	758 [task-1] INFO [JtaPlatformInitiator] [RRN="] - [STAN="] - HHH000490: Using JtaPlatform implementation: [org.hibernate.engine.transaction.jta.platform.internal.NoJtaPlatform]
2023-05-14 01:56:10	773 [task-1] INFO [LocalContainerEntityManagerFactoryBean] [RRN="] - [STAN="] - Initialized JPA EntityManagerFactory for persistence unit 'default'
2023-05-14 01:56:12	556 [main] INFO [DeferredRepositoryInitializationListener] [RRN="] - [STAN="] - Spring Data repositories initialized!
2023-05-14 01:56:12	576 [main] INFO [FederatedServerApplication] [RRN="] - [STAN="] - Started FederatedServerApplication in 9.605 seconds (JVM running for 9.958)
2023-05-14 01:56:39	048 [HikariPool-1 housekeeper] DEBUG [HikariPool] [RRN="] - [STAN="] - HikariPool-1 - Pool stats (total=10	active=0	idle=10	waiting=0)
2023-05-14 01:56:39	048 [HikariPool-1 housekeeper] DEBUG [HikariPool] [RRN="] - [STAN="] - HikariPool-1 - Fill pool skipped	pool is at sufficient level.
2023-05-14 01:57:09	053 [HikariPool-1 housekeeper] DEBUG [HikariPool] [RRN="] - [STAN="] - HikariPool-1 - Pool stats (total=10	active=0	idle=10	waiting=0)
2023-05-14 01:57:09	053 [HikariPool-1 housekeeper] DEBUG [HikariPool] [RRN="] - [STAN="] - HikariPool-1 - Fill pool skipped	pool is at sufficient level.
2023-05-14 01:57:39	063 [HikariPool-1 housekeeper] DEBUG [HikariPool] [RRN="] - [STAN="] - HikariPool-1 - Pool stats (total=10	active=0	idle=10	waiting=0)
2023-05-14 01:57:39	063 [HikariPool-1 housekeeper] DEBUG [HikariPool] [RRN="] - [STAN="] - HikariPool-1 - Fill pool skipped	pool is at sufficient level.
2023-05-14 01:58:09	070 [HikariPool-1 housekeeper] DEBUG [HikariPool] [RRN="] - [STAN="] - HikariPool-1 - Pool stats (total=10	active=0	idle=10	waiting=0)
2023-05-14 01:58:09	070 [HikariPool-1 housekeeper] DEBUG [HikariPool] [RRN="] - [STAN="] - HikariPool-1 - Fill pool skipped	pool is at sufficient level.
2023-05-14 01:58:39	079 [HikariPool-1 housekeeper] DEBUG [HikariPool] [RRN="] - [STAN="] - HikariPool-1 - Pool stats (total=10	active=0	idle=10	waiting=0)
2023-05-14 01:58:39	080 [HikariPool-1 housekeeper] DEBUG [HikariPool] [RRN="] - [STAN="] - HikariPool-1 - Fill pool skipped	pool is at sufficient level.
2023-05-14 01:59:09	084 [HikariPool-1 housekeeper] DEBUG [HikariPool] [RRN="] - [STAN="] - HikariPool-1 - Pool stats (total=10	active=0	idle=10	waiting=0)
2023-05-14 01:59:09	085 [HikariPool-1 housekeeper] DEBUG [HikariPool] [RRN="] - [STAN="] - HikariPool-1 - Fill pool skipped	pool is at sufficient level.
2023-05-14 01:59:36	307 [main] INFO [FederatedServerApplication] [RRN="] - [STAN="] - Starting FederatedServerApplication on Hasnain-Rabbani with PID 28996 (E:\Workspace\Eclipse\zeroinfinity\thesis\federated-server\federated-server\target\classes started by hp in E:\Workspace\Eclipse\zeroinfinity\thesis\federated-server\federated-server)
2023-05-14 01:59:36	310 [main] INFO [FederatedServerApplication] [RRN="] - [STAN="] - No active profile set	falling back to default profiles: default
2023-05-14 01:59:37	560 [main] INFO [RepositoryConfigurationDelegate] [RRN="] - [STAN="] - Bootstrapping Spring Data JPA repositories in DEFERRED mode.
2023-05-14 01:59:37	651 [main] INFO [RepositoryConfigurationDelegate] [RRN="] - [STAN="] - Finished Spring Data repository scanning in 76ms. Found 3 JPA repository interfaces.
2023-05-14 01:59:37	911 [main] INFO [EnableEncryptablePropertiesBeanFactoryPostProcessor] [RRN="] - [STAN="] - Post-processing PropertySource instances
2023-05-14 01:59:38	004 [main] INFO [EncryptablePropertySourceConverter] [RRN="] - [STAN="] - Converting PropertySource configurationProperties [org.springframework.boot.context.properties.source.ConfigurationPropertySourcesPropertySource] to AOP Proxy
2023-05-14 01:59:38	004 [main] INFO [EncryptablePropertySourceConverter] [RRN="] - [STAN="] - Converting PropertySource servletConfigInitParams [org.springframework.core.env.PropertySource$StubPropertySource] to EncryptablePropertySourceWrapper
2023-05-14 01:59:38	005 [main] INFO [EncryptablePropertySourceConverter] [RRN="] - [STAN="] - Converting PropertySource servletContextInitParams [org.springframework.core.env.PropertySource$StubPropertySource] to EncryptablePropertySourceWrapper
2023-05-14 01:59:38	005 [main] INFO [EncryptablePropertySourceConverter] [RRN="] - [STAN="] - Converting PropertySource systemProperties [org.springframework.core.env.PropertiesPropertySource] to EncryptableMapPropertySourceWrapper
2023-05-14 01:59:38	005 [main] INFO [EncryptablePropertySourceConverter] [RRN="] - [STAN="] - Converting PropertySource systemEnvironment [org.springframework.boot.env.SystemEnvironmentPropertySourceEnvironmentPostProcessor$OriginAwareSystemEnvironmentPropertySource] to EncryptableSystemEnvironmentPropertySourceWrapper
2023-05-14 01:59:38	005 [main] INFO [EncryptablePropertySourceConverter] [RRN="] - [STAN="] - Converting PropertySource random [org.springframework.boot.env.RandomValuePropertySource] to EncryptablePropertySourceWrapper
2023-05-14 01:59:38	005 [main] INFO [EncryptablePropertySourceConverter] [RRN="] - [STAN="] - Converting PropertySource applicationConfig: [file:./application.yml] [org.springframework.boot.env.OriginTrackedMapPropertySource] to EncryptableMapPropertySourceWrapper
2023-05-14 01:59:38	186 [main] INFO [DefaultLazyPropertyFilter] [RRN="] - [STAN="] - Property Filter custom Bean not found with name 'encryptablePropertyFilter'. Initializing Default Property Filter
2023-05-14 01:59:38	872 [main] INFO [TomcatWebServer] [RRN="] - [STAN="] - Tomcat initialized with port(s): 9090 (http)
2023-05-14 01:59:38	881 [main] INFO [Http11NioProtocol] [RRN="] - [STAN="] - Initializing ProtocolHandler ["http-nio-9090"]
2023-05-14 01:59:38	882 [main] INFO [StandardService] [RRN="] - [STAN="] - Starting service [Tomcat]
2023-05-14 01:59:38	882 [main] INFO [StandardEngine] [RRN="] - [STAN="] - Starting Servlet engine: [Apache Tomcat/9.0.36]
2023-05-14 01:59:38	974 [main] INFO [[/]] [RRN="] - [STAN="] - Initializing Spring embedded WebApplicationContext
2023-05-14 01:59:38	975 [main] INFO [ServletWebServerApplicationContext] [RRN="] - [STAN="] - Root WebApplicationContext: initialization completed in 2574 ms
2023-05-14 01:59:38	983 [main] INFO [DefaultLazyPropertyResolver] [RRN="] - [STAN="] - Property Resolver custom Bean not found with name 'encryptablePropertyResolver'. Initializing Default Property Resolver
2023-05-14 01:59:38	988 [main] INFO [DefaultLazyPropertyDetector] [RRN="] - [STAN="] - Property Detector custom Bean not found with name 'encryptablePropertyDetector'. Initializing Default Property Detector
2023-05-14 01:59:39	111 [main] DEBUG [HikariConfig] [RRN="] - [STAN="] - Driver class com.mysql.cj.jdbc.Driver found in Thread context class loader sun.misc.Launcher$AppClassLoader@73d16e93
2023-05-14 01:59:39	199 [main] INFO [ThreadPoolTaskExecutor] [RRN="] - [STAN="] - Initializing ExecutorService 'applicationTaskExecutor'
2023-05-14 01:59:39	256 [task-1] INFO [LogHelper] [RRN="] - [STAN="] - HHH000204: Processing PersistenceUnitInfo [name: default]
2023-05-14 01:59:39	293 [main] WARN [JpaBaseConfiguration$JpaWebConfiguration] [RRN="] - [STAN="] - spring.jpa.open-in-view is enabled by default. Therefore	database queries may be performed during view rendering. Explicitly configure spring.jpa.open-in-view to disable this warning
2023-05-14 01:59:39	329 [task-1] INFO [Version] [RRN="] - [STAN="] - HHH000412: Hibernate ORM core version 5.4.17.Final
2023-05-14 01:59:39	565 [task-1] INFO [Version] [RRN="] - [STAN="] - HCANN000001: Hibernate Commons Annotations {5.1.0.Final}
2023-05-14 01:59:39	778 [task-1] DEBUG [HikariConfig] [RRN="] - [STAN="] - HikariPool-1 - configuration:
2023-05-14 01:59:39	781 [task-1] DEBUG [HikariConfig] [RRN="] - [STAN="] - allowPoolSuspension.............false
2023-05-14 01:59:39	781 [task-1] DEBUG [HikariConfig] [RRN="] - [STAN="] - autoCommit......................true
2023-05-14 01:59:39	781 [task-1] DEBUG [HikariConfig] [RRN="] - [STAN="] - catalog.........................none
2023-05-14 01:59:39	781 [task-1] DEBUG [HikariConfig] [RRN="] - [STAN="] - connectionInitSql...............none
2023-05-14 01:59:39	781 [task-1] DEBUG [HikariConfig] [RRN="] - [STAN="] - connectionTestQuery.............none
2023-05-14 01:59:39	782 [task-1] DEBUG [HikariConfig] [RRN="] - [STAN="] - connectionTimeout...............30000
2023-05-14 01:59:39	782 [task-1] DEBUG [HikariConfig] [RRN="] - [STAN="] - dataSource......................none
2023-05-14 01:59:39	782 [task-1] DEBUG [HikariConfig] [RRN="] - [STAN="] - dataSourceClassName.............none
2023-05-14 01:59:39	782 [task-1] DEBUG [HikariConfig] [RRN="] - [STAN="] - dataSourceJNDI..................none
2023-05-14 01:59:39	783 [task-1] DEBUG [HikariConfig] [RRN="] - [STAN="] - dataSourceProperties............{password=<masked>}
2023-05-14 01:59:39	783 [task-1] DEBUG [HikariConfig] [RRN="] - [STAN="] - driverClassName................."com.mysql.cj.jdbc.Driver"
2023-05-14 01:59:39	783 [task-1] DEBUG [HikariConfig] [RRN="] - [STAN="] - exceptionOverrideClassName......none
2023-05-14 01:59:39	783 [task-1] DEBUG [HikariConfig] [RRN="] - [STAN="] - healthCheckProperties...........{}
2023-05-14 01:59:39	783 [task-1] DEBUG [HikariConfig] [RRN="] - [STAN="] - healthCheckRegistry.............none
2023-05-14 01:59:39	783 [task-1] DEBUG [HikariConfig] [RRN="] - [STAN="] - idleTimeout.....................600000
2023-05-14 01:59:39	783 [task-1] DEBUG [HikariConfig] [RRN="] - [STAN="] - initializationFailTimeout.......1
2023-05-14 01:59:39	783 [task-1] DEBUG [HikariConfig] [RRN="] - [STAN="] - isolateInternalQueries..........false
2023-05-14 01:59:39	783 [task-1] DEBUG [HikariConfig] [RRN="] - [STAN="] - jdbcUrl.........................jdbc:mysql://localhost:3306/test
2023-05-14 01:59:39	783 [task-1] DEBUG [HikariConfig] [RRN="] - [STAN="] - leakDetectionThreshold..........0
2023-05-14 01:59:39	783 [task-1] DEBUG [HikariConfig] [RRN="] - [STAN="] - maxLifetime.....................1800000
2023-05-14 01:59:39	784 [task-1] DEBUG [HikariConfig] [RRN="] - [STAN="] - maximumPoolSize.................10
2023-05-14 01:59:39	784 [task-1] DEBUG [HikariConfig] [RRN="] - [STAN="] - metricRegistry..................none
2023-05-14 01:59:39	784 [task-1] DEBUG [HikariConfig] [RRN="] - [STAN="] - metricsTrackerFactory...........none
2023-05-14 01:59:39	784 [task-1] DEBUG [HikariConfig] [RRN="] - [STAN="] - minimumIdle.....................10
2023-05-14 01:59:39	784 [task-1] DEBUG [HikariConfig] [RRN="] - [STAN="] - password........................<masked>
2023-05-14 01:59:39	784 [task-1] DEBUG [HikariConfig] [RRN="] - [STAN="] - poolName........................"HikariPool-1"
2023-05-14 01:59:39	784 [task-1] DEBUG [HikariConfig] [RRN="] - [STAN="] - readOnly........................false
2023-05-14 01:59:39	784 [task-1] DEBUG [HikariConfig] [RRN="] - [STAN="] - registerMbeans..................false
2023-05-14 01:59:39	784 [task-1] DEBUG [HikariConfig] [RRN="] - [STAN="] - scheduledExecutor...............none
2023-05-14 01:59:39	784 [task-1] DEBUG [HikariConfig] [RRN="] - [STAN="] - schema..........................none
2023-05-14 01:59:39	784 [task-1] DEBUG [HikariConfig] [RRN="] - [STAN="] - threadFactory...................internal
2023-05-14 01:59:39	784 [task-1] DEBUG [HikariConfig] [RRN="] - [STAN="] - transactionIsolation............default
2023-05-14 01:59:39	784 [task-1] DEBUG [HikariConfig] [RRN="] - [STAN="] - username........................"root"
2023-05-14 01:59:39	784 [task-1] DEBUG [HikariConfig] [RRN="] - [STAN="] - validationTimeout...............5000
2023-05-14 01:59:39	785 [task-1] INFO [HikariDataSource] [RRN="] - [STAN="] - HikariPool-1 - Starting...
2023-05-14 01:59:39	959 [main] INFO [DefaultSecurityFilterChain] [RRN="] - [STAN="] - Creating filter chain: Ant [pattern='/v2/api-docs']	[]
2023-05-14 01:59:39	959 [main] INFO [DefaultSecurityFilterChain] [RRN="] - [STAN="] - Creating filter chain: Ant [pattern='/configuration/ui']	[]
2023-05-14 01:59:39	959 [main] INFO [DefaultSecurityFilterChain] [RRN="] - [STAN="] - Creating filter chain: Ant [pattern='/swagger-resources/**']	[]
2023-05-14 01:59:39	959 [main] INFO [DefaultSecurityFilterChain] [RRN="] - [STAN="] - Creating filter chain: Ant [pattern='/configuration/**']	[]
2023-05-14 01:59:39	959 [main] INFO [DefaultSecurityFilterChain] [RRN="] - [STAN="] - Creating filter chain: Ant [pattern='/swagger-ui.html']	[]
2023-05-14 01:59:39	959 [main] INFO [DefaultSecurityFilterChain] [RRN="] - [STAN="] - Creating filter chain: Ant [pattern='/webjars/**']	[]
2023-05-14 01:59:40	014 [task-1] DEBUG [HikariPool] [RRN="] - [STAN="] - HikariPool-1 - Added connection com.mysql.cj.jdbc.ConnectionImpl@295bfcdc
2023-05-14 01:59:40	016 [task-1] INFO [HikariDataSource] [RRN="] - [STAN="] - HikariPool-1 - Start completed.
2023-05-14 01:59:40	023 [main] INFO [PropertySourcedRequestMappingHandlerMapping] [RRN="] - [STAN="] - Mapped URL path [/v2/api-docs] onto method [springfox.documentation.swagger2.web.Swagger2Controller#getDocumentation(String	HttpServletRequest)]
2023-05-14 01:59:40	044 [task-1] INFO [Dialect] [RRN="] - [STAN="] - HHH000400: Using dialect: org.hibernate.dialect.MySQL8Dialect
2023-05-14 01:59:40	122 [HikariPool-1 housekeeper] DEBUG [HikariPool] [RRN="] - [STAN="] - HikariPool-1 - Pool stats (total=1	active=0	idle=1	waiting=0)
2023-05-14 01:59:40	127 [HikariPool-1 connection adder] DEBUG [HikariPool] [RRN="] - [STAN="] - HikariPool-1 - Added connection com.mysql.cj.jdbc.ConnectionImpl@44f4b8d2
2023-05-14 01:59:40	130 [HikariPool-1 connection adder] DEBUG [HikariPool] [RRN="] - [STAN="] - HikariPool-1 - Added connection com.mysql.cj.jdbc.ConnectionImpl@5c9b2e9
2023-05-14 01:59:40	134 [HikariPool-1 connection adder] DEBUG [HikariPool] [RRN="] - [STAN="] - HikariPool-1 - Added connection com.mysql.cj.jdbc.ConnectionImpl@3486119b
2023-05-14 01:59:40	137 [HikariPool-1 connection adder] DEBUG [HikariPool] [RRN="] - [STAN="] - HikariPool-1 - Added connection com.mysql.cj.jdbc.ConnectionImpl@65e64da6
2023-05-14 01:59:40	141 [HikariPool-1 connection adder] DEBUG [HikariPool] [RRN="] - [STAN="] - HikariPool-1 - Added connection com.mysql.cj.jdbc.ConnectionImpl@1cce93d2
2023-05-14 01:59:40	144 [HikariPool-1 connection adder] DEBUG [HikariPool] [RRN="] - [STAN="] - HikariPool-1 - Added connection com.mysql.cj.jdbc.ConnectionImpl@61a8d4e1
2023-05-14 01:59:40	147 [main] INFO [DefaultSecurityFilterChain] [RRN="] - [STAN="] - Creating filter chain: any request	[org.springframework.security.web.context.request.async.WebAsyncManagerIntegrationFilter@40d52be7	org.springframework.security.web.context.SecurityContextPersistenceFilter@5d512ddb	org.springframework.security.web.header.HeaderWriterFilter@6f8e9d06	org.springframework.web.filter.CorsFilter@23ad71bf	org.springframework.security.web.authentication.logout.LogoutFilter@20c812c8	com.zeroinfinity.federatedserver.config.JwtRequestFilter@53d13cd4	org.springframework.security.web.savedrequest.RequestCacheAwareFilter@4de79b7d	org.springframework.security.web.servletapi.SecurityContextHolderAwareRequestFilter@5e26f1ed	org.springframework.security.web.authentication.AnonymousAuthenticationFilter@1983b48a	org.springframework.security.web.session.SessionManagementFilter@32f1fafe	org.springframework.security.web.access.ExceptionTranslationFilter@53f0d09c	org.springframework.security.web.access.intercept.FilterSecurityInterceptor@7a1b8a46]
2023-05-14 01:59:40	148 [HikariPool-1 connection adder] DEBUG [HikariPool] [RRN="] - [STAN="] - HikariPool-1 - Added connection com.mysql.cj.jdbc.ConnectionImpl@4921e79
2023-05-14 01:59:40	152 [HikariPool-1 connection adder] DEBUG [HikariPool] [RRN="] - [STAN="] - HikariPool-1 - Added connection com.mysql.cj.jdbc.ConnectionImpl@28657281
2023-05-14 01:59:40	156 [HikariPool-1 connection adder] DEBUG [HikariPool] [RRN="] - [STAN="] - HikariPool-1 - Added connection com.mysql.cj.jdbc.ConnectionImpl@1db89b3b
2023-05-14 01:59:40	156 [HikariPool-1 connection adder] DEBUG [HikariPool] [RRN="] - [STAN="] - HikariPool-1 - After adding stats (total=10	active=0	idle=10	waiting=0)
2023-05-14 01:59:40	410 [main] INFO [Http11NioProtocol] [RRN="] - [STAN="] - Starting ProtocolHandler ["http-nio-9090"]
2023-05-14 01:59:40	435 [main] INFO [TomcatWebServer] [RRN="] - [STAN="] - Tomcat started on port(s): 9090 (http) with context path ''
2023-05-14 01:59:40	436 [main] INFO [DocumentationPluginsBootstrapper] [RRN="] - [STAN="] - Context refreshed
2023-05-14 01:59:40	461 [main] INFO [DocumentationPluginsBootstrapper] [RRN="] - [STAN="] - Found 1 custom documentation plugin(s)
2023-05-14 01:59:40	502 [main] INFO [ApiListingReferenceScanner] [RRN="] - [STAN="] - Scanning for api listing references
2023-05-14 01:59:40	770 [main] INFO [CachingOperationNameGenerator] [RRN="] - [STAN="] - Generating unique operation named: syncModelUsingGET_1
2023-05-14 01:59:40	786 [main] INFO [DeferredRepositoryInitializationListener] [RRN="] - [STAN="] - Triggering deferred initialization of Spring Data repositories…
2023-05-14 01:59:41	068 [task-1] INFO [JtaPlatformInitiator] [RRN="] - [STAN="] - HHH000490: Using JtaPlatform implementation: [org.hibernate.engine.transaction.jta.platform.internal.NoJtaPlatform]
2023-05-14 01:59:41	080 [task-1] INFO [LocalContainerEntityManagerFactoryBean] [RRN="] - [STAN="] - Initialized JPA EntityManagerFactory for persistence unit 'default'
2023-05-14 01:59:41	443 [main] INFO [DeferredRepositoryInitializationListener] [RRN="] - [STAN="] - Spring Data repositories initialized!
2023-05-14 01:59:41	452 [main] INFO [FederatedServerApplication] [RRN="] - [STAN="] - Started FederatedServerApplication in 5.736 seconds (JVM running for 6.213)
2023-05-14 02:00:10	124 [HikariPool-1 housekeeper] DEBUG [HikariPool] [RRN="] - [STAN="] - HikariPool-1 - Pool stats (total=10	active=0	idle=10	waiting=0)
2023-05-14 02:00:10	124 [HikariPool-1 housekeeper] DEBUG [HikariPool] [RRN="] - [STAN="] - HikariPool-1 - Fill pool skipped	pool is at sufficient level.
2023-05-14 02:00:27	011 [main] INFO [FederatedServerApplication] [RRN="] - [STAN="] - Starting FederatedServerApplication on Hasnain-Rabbani with PID 14220 (E:\Workspace\Eclipse\zeroinfinity\thesis\federated-server\federated-server\target\classes started by hp in E:\Workspace\Eclipse\zeroinfinity\thesis\federated-server\federated-server)
2023-05-14 02:00:27	013 [main] INFO [FederatedServerApplication] [RRN="] - [STAN="] - No active profile set	falling back to default profiles: default
2023-05-14 02:00:28	046 [main] INFO [RepositoryConfigurationDelegate] [RRN="] - [STAN="] - Bootstrapping Spring Data JPA repositories in DEFERRED mode.
2023-05-14 02:00:28	132 [main] INFO [RepositoryConfigurationDelegate] [RRN="] - [STAN="] - Finished Spring Data repository scanning in 75ms. Found 3 JPA repository interfaces.
2023-05-14 02:00:28	386 [main] INFO [EnableEncryptablePropertiesBeanFactoryPostProcessor] [RRN="] - [STAN="] - Post-processing PropertySource instances
2023-05-14 02:00:28	477 [main] INFO [EncryptablePropertySourceConverter] [RRN="] - [STAN="] - Converting PropertySource configurationProperties [org.springframework.boot.context.properties.source.ConfigurationPropertySourcesPropertySource] to AOP Proxy
2023-05-14 02:00:28	477 [main] INFO [EncryptablePropertySourceConverter] [RRN="] - [STAN="] - Converting PropertySource servletConfigInitParams [org.springframework.core.env.PropertySource$StubPropertySource] to EncryptablePropertySourceWrapper
2023-05-14 02:00:28	478 [main] INFO [EncryptablePropertySourceConverter] [RRN="] - [STAN="] - Converting PropertySource servletContextInitParams [org.springframework.core.env.PropertySource$StubPropertySource] to EncryptablePropertySourceWrapper
2023-05-14 02:00:28	478 [main] INFO [EncryptablePropertySourceConverter] [RRN="] - [STAN="] - Converting PropertySource systemProperties [org.springframework.core.env.PropertiesPropertySource] to EncryptableMapPropertySourceWrapper
2023-05-14 02:00:28	478 [main] INFO [EncryptablePropertySourceConverter] [RRN="] - [STAN="] - Converting PropertySource systemEnvironment [org.springframework.boot.env.SystemEnvironmentPropertySourceEnvironmentPostProcessor$OriginAwareSystemEnvironmentPropertySource] to EncryptableSystemEnvironmentPropertySourceWrapper
2023-05-14 02:00:28	478 [main] INFO [EncryptablePropertySourceConverter] [RRN="] - [STAN="] - Converting PropertySource random [org.springframework.boot.env.RandomValuePropertySource] to EncryptablePropertySourceWrapper
2023-05-14 02:00:28	478 [main] INFO [EncryptablePropertySourceConverter] [RRN="] - [STAN="] - Converting PropertySource applicationConfig: [file:./application.yml] [org.springframework.boot.env.OriginTrackedMapPropertySource] to EncryptableMapPropertySourceWrapper
2023-05-14 02:00:28	663 [main] INFO [DefaultLazyPropertyFilter] [RRN="] - [STAN="] - Property Filter custom Bean not found with name 'encryptablePropertyFilter'. Initializing Default Property Filter
2023-05-14 02:00:29	447 [main] INFO [TomcatWebServer] [RRN="] - [STAN="] - Tomcat initialized with port(s): 9090 (http)
2023-05-14 02:00:29	461 [main] INFO [Http11NioProtocol] [RRN="] - [STAN="] - Initializing ProtocolHandler ["http-nio-9090"]
2023-05-14 02:00:29	462 [main] INFO [StandardService] [RRN="] - [STAN="] - Starting service [Tomcat]
2023-05-14 02:00:29	462 [main] INFO [StandardEngine] [RRN="] - [STAN="] - Starting Servlet engine: [Apache Tomcat/9.0.36]
2023-05-14 02:00:29	628 [main] INFO [[/]] [RRN="] - [STAN="] - Initializing Spring embedded WebApplicationContext
2023-05-14 02:00:29	629 [main] INFO [ServletWebServerApplicationContext] [RRN="] - [STAN="] - Root WebApplicationContext: initialization completed in 2542 ms
2023-05-14 02:00:29	639 [main] INFO [DefaultLazyPropertyResolver] [RRN="] - [STAN="] - Property Resolver custom Bean not found with name 'encryptablePropertyResolver'. Initializing Default Property Resolver
2023-05-14 02:00:29	645 [main] INFO [DefaultLazyPropertyDetector] [RRN="] - [STAN="] - Property Detector custom Bean not found with name 'encryptablePropertyDetector'. Initializing Default Property Detector
2023-05-14 02:00:29	854 [main] DEBUG [HikariConfig] [RRN="] - [STAN="] - Driver class com.mysql.cj.jdbc.Driver found in Thread context class loader sun.misc.Launcher$AppClassLoader@73d16e93
2023-05-14 02:00:30	024 [main] INFO [ThreadPoolTaskExecutor] [RRN="] - [STAN="] - Initializing ExecutorService 'applicationTaskExecutor'
2023-05-14 02:00:30	154 [task-1] INFO [LogHelper] [RRN="] - [STAN="] - HHH000204: Processing PersistenceUnitInfo [name: default]
2023-05-14 02:00:30	208 [main] WARN [JpaBaseConfiguration$JpaWebConfiguration] [RRN="] - [STAN="] - spring.jpa.open-in-view is enabled by default. Therefore	database queries may be performed during view rendering. Explicitly configure spring.jpa.open-in-view to disable this warning
2023-05-14 02:00:30	273 [task-1] INFO [Version] [RRN="] - [STAN="] - HHH000412: Hibernate ORM core version 5.4.17.Final
2023-05-14 02:00:30	644 [task-1] INFO [Version] [RRN="] - [STAN="] - HCANN000001: Hibernate Commons Annotations {5.1.0.Final}
2023-05-14 02:00:31	029 [task-1] DEBUG [HikariConfig] [RRN="] - [STAN="] - HikariPool-1 - configuration:
2023-05-14 02:00:31	031 [task-1] DEBUG [HikariConfig] [RRN="] - [STAN="] - allowPoolSuspension.............false
2023-05-14 02:00:31	031 [task-1] DEBUG [HikariConfig] [RRN="] - [STAN="] - autoCommit......................true
2023-05-14 02:00:31	031 [task-1] DEBUG [HikariConfig] [RRN="] - [STAN="] - catalog.........................none
2023-05-14 02:00:31	031 [task-1] DEBUG [HikariConfig] [RRN="] - [STAN="] - connectionInitSql...............none
2023-05-14 02:00:31	032 [task-1] DEBUG [HikariConfig] [RRN="] - [STAN="] - connectionTestQuery.............none
2023-05-14 02:00:31	032 [task-1] DEBUG [HikariConfig] [RRN="] - [STAN="] - connectionTimeout...............30000
2023-05-14 02:00:31	032 [task-1] DEBUG [HikariConfig] [RRN="] - [STAN="] - dataSource......................none
2023-05-14 02:00:31	032 [task-1] DEBUG [HikariConfig] [RRN="] - [STAN="] - dataSourceClassName.............none
2023-05-14 02:00:31	032 [task-1] DEBUG [HikariConfig] [RRN="] - [STAN="] - dataSourceJNDI..................none
2023-05-14 02:00:31	033 [task-1] DEBUG [HikariConfig] [RRN="] - [STAN="] - dataSourceProperties............{password=<masked>}
2023-05-14 02:00:31	033 [task-1] DEBUG [HikariConfig] [RRN="] - [STAN="] - driverClassName................."com.mysql.cj.jdbc.Driver"
2023-05-14 02:00:31	033 [task-1] DEBUG [HikariConfig] [RRN="] - [STAN="] - exceptionOverrideClassName......none
2023-05-14 02:00:31	033 [task-1] DEBUG [HikariConfig] [RRN="] - [STAN="] - healthCheckProperties...........{}
2023-05-14 02:00:31	033 [task-1] DEBUG [HikariConfig] [RRN="] - [STAN="] - healthCheckRegistry.............none
2023-05-14 02:00:31	034 [task-1] DEBUG [HikariConfig] [RRN="] - [STAN="] - idleTimeout.....................600000
2023-05-14 02:00:31	034 [task-1] DEBUG [HikariConfig] [RRN="] - [STAN="] - initializationFailTimeout.......1
2023-05-14 02:00:31	034 [task-1] DEBUG [HikariConfig] [RRN="] - [STAN="] - isolateInternalQueries..........false
2023-05-14 02:00:31	034 [task-1] DEBUG [HikariConfig] [RRN="] - [STAN="] - jdbcUrl.........................jdbc:mysql://localhost:3306/test
2023-05-14 02:00:31	034 [task-1] DEBUG [HikariConfig] [RRN="] - [STAN="] - leakDetectionThreshold..........0
2023-05-14 02:00:31	034 [task-1] DEBUG [HikariConfig] [RRN="] - [STAN="] - maxLifetime.....................1800000
2023-05-14 02:00:31	035 [task-1] DEBUG [HikariConfig] [RRN="] - [STAN="] - maximumPoolSize.................10
2023-05-14 02:00:31	035 [task-1] DEBUG [HikariConfig] [RRN="] - [STAN="] - metricRegistry..................none
2023-05-14 02:00:31	035 [task-1] DEBUG [HikariConfig] [RRN="] - [STAN="] - metricsTrackerFactory...........none
2023-05-14 02:00:31	035 [task-1] DEBUG [HikariConfig] [RRN="] - [STAN="] - minimumIdle.....................10
2023-05-14 02:00:31	035 [task-1] DEBUG [HikariConfig] [RRN="] - [STAN="] - password........................<masked>
2023-05-14 02:00:31	035 [task-1] DEBUG [HikariConfig] [RRN="] - [STAN="] - poolName........................"HikariPool-1"
2023-05-14 02:00:31	036 [task-1] DEBUG [HikariConfig] [RRN="] - [STAN="] - readOnly........................false
2023-05-14 02:00:31	036 [task-1] DEBUG [HikariConfig] [RRN="] - [STAN="] - registerMbeans..................false
2023-05-14 02:00:31	036 [task-1] DEBUG [HikariConfig] [RRN="] - [STAN="] - scheduledExecutor...............none
2023-05-14 02:00:31	036 [task-1] DEBUG [HikariConfig] [RRN="] - [STAN="] - schema..........................none
2023-05-14 02:00:31	036 [task-1] DEBUG [HikariConfig] [RRN="] - [STAN="] - threadFactory...................internal
2023-05-14 02:00:31	036 [task-1] DEBUG [HikariConfig] [RRN="] - [STAN="] - transactionIsolation............default
2023-05-14 02:00:31	037 [task-1] DEBUG [HikariConfig] [RRN="] - [STAN="] - username........................"root"
2023-05-14 02:00:31	037 [task-1] DEBUG [HikariConfig] [RRN="] - [STAN="] - validationTimeout...............5000
2023-05-14 02:00:31	037 [task-1] INFO [HikariDataSource] [RRN="] - [STAN="] - HikariPool-1 - Starting...
2023-05-14 02:00:31	499 [main] INFO [DefaultSecurityFilterChain] [RRN="] - [STAN="] - Creating filter chain: Ant [pattern='/v2/api-docs']	[]
2023-05-14 02:00:31	500 [main] INFO [DefaultSecurityFilterChain] [RRN="] - [STAN="] - Creating filter chain: Ant [pattern='/configuration/ui']	[]
2023-05-14 02:00:31	500 [main] INFO [DefaultSecurityFilterChain] [RRN="] - [STAN="] - Creating filter chain: Ant [pattern='/swagger-resources/**']	[]
2023-05-14 02:00:31	502 [main] INFO [DefaultSecurityFilterChain] [RRN="] - [STAN="] - Creating filter chain: Ant [pattern='/configuration/**']	[]
2023-05-14 02:00:31	502 [main] INFO [DefaultSecurityFilterChain] [RRN="] - [STAN="] - Creating filter chain: Ant [pattern='/swagger-ui.html']	[]
2023-05-14 02:00:31	502 [main] INFO [DefaultSecurityFilterChain] [RRN="] - [STAN="] - Creating filter chain: Ant [pattern='/webjars/**']	[]
2023-05-14 02:00:31	523 [task-1] DEBUG [HikariPool] [RRN="] - [STAN="] - HikariPool-1 - Added connection com.mysql.cj.jdbc.ConnectionImpl@50a5d786
2023-05-14 02:00:31	525 [task-1] INFO [HikariDataSource] [RRN="] - [STAN="] - HikariPool-1 - Start completed.
2023-05-14 02:00:31	557 [task-1] INFO [Dialect] [RRN="] - [STAN="] - HHH000400: Using dialect: org.hibernate.dialect.MySQL8Dialect
2023-05-14 02:00:31	579 [main] INFO [PropertySourcedRequestMappingHandlerMapping] [RRN="] - [STAN="] - Mapped URL path [/v2/api-docs] onto method [springfox.documentation.swagger2.web.Swagger2Controller#getDocumentation(String	HttpServletRequest)]
2023-05-14 02:00:31	654 [HikariPool-1 housekeeper] DEBUG [HikariPool] [RRN="] - [STAN="] - HikariPool-1 - Pool stats (total=1	active=1	idle=0	waiting=0)
2023-05-14 02:00:31	677 [HikariPool-1 connection adder] DEBUG [HikariPool] [RRN="] - [STAN="] - HikariPool-1 - Added connection com.mysql.cj.jdbc.ConnectionImpl@528cdf6e
2023-05-14 02:00:31	683 [HikariPool-1 connection adder] DEBUG [HikariPool] [RRN="] - [STAN="] - HikariPool-1 - Added connection com.mysql.cj.jdbc.ConnectionImpl@13b1d555
2023-05-14 02:00:31	688 [HikariPool-1 connection adder] DEBUG [HikariPool] [RRN="] - [STAN="] - HikariPool-1 - Added connection com.mysql.cj.jdbc.ConnectionImpl@22688032
2023-05-14 02:00:31	692 [HikariPool-1 connection adder] DEBUG [HikariPool] [RRN="] - [STAN="] - HikariPool-1 - Added connection com.mysql.cj.jdbc.ConnectionImpl@739e2a1a
2023-05-14 02:00:31	697 [HikariPool-1 connection adder] DEBUG [HikariPool] [RRN="] - [STAN="] - HikariPool-1 - Added connection com.mysql.cj.jdbc.ConnectionImpl@59a7cae2
2023-05-14 02:00:31	701 [HikariPool-1 connection adder] DEBUG [HikariPool] [RRN="] - [STAN="] - HikariPool-1 - Added connection com.mysql.cj.jdbc.ConnectionImpl@77d0352d
2023-05-14 02:00:31	705 [HikariPool-1 connection adder] DEBUG [HikariPool] [RRN="] - [STAN="] - HikariPool-1 - Added connection com.mysql.cj.jdbc.ConnectionImpl@7fc680b5
2023-05-14 02:00:31	709 [HikariPool-1 connection adder] DEBUG [HikariPool] [RRN="] - [STAN="] - HikariPool-1 - Added connection com.mysql.cj.jdbc.ConnectionImpl@190da034
2023-05-14 02:00:31	720 [HikariPool-1 connection adder] DEBUG [HikariPool] [RRN="] - [STAN="] - HikariPool-1 - Added connection com.mysql.cj.jdbc.ConnectionImpl@1c544884
2023-05-14 02:00:31	720 [HikariPool-1 connection adder] DEBUG [HikariPool] [RRN="] - [STAN="] - HikariPool-1 - After adding stats (total=10	active=0	idle=10	waiting=0)
2023-05-14 02:00:31	810 [main] INFO [DefaultSecurityFilterChain] [RRN="] - [STAN="] - Creating filter chain: any request	[org.springframework.security.web.context.request.async.WebAsyncManagerIntegrationFilter@32091c14	org.springframework.security.web.context.SecurityContextPersistenceFilter@2291d9a0	org.springframework.security.web.header.HeaderWriterFilter@32f1fafe	org.springframework.web.filter.CorsFilter@7c40ffef	org.springframework.security.web.authentication.logout.LogoutFilter@53940e2f	com.zeroinfinity.federatedserver.config.JwtRequestFilter@5578be42	org.springframework.security.web.savedrequest.RequestCacheAwareFilter@39666e42	org.springframework.security.web.servletapi.SecurityContextHolderAwareRequestFilter@32f32623	org.springframework.security.web.authentication.AnonymousAuthenticationFilter@286855ea	org.springframework.security.web.session.SessionManagementFilter@2839e3c8	org.springframework.security.web.access.ExceptionTranslationFilter@47272cd3	org.springframework.security.web.access.intercept.FilterSecurityInterceptor@1983b48a]
2023-05-14 02:00:32	244 [main] INFO [Http11NioProtocol] [RRN="] - [STAN="] - Starting ProtocolHandler ["http-nio-9090"]
2023-05-14 02:00:32	425 [main] INFO [TomcatWebServer] [RRN="] - [STAN="] - Tomcat started on port(s): 9090 (http) with context path ''
2023-05-14 02:00:32	429 [main] INFO [DocumentationPluginsBootstrapper] [RRN="] - [STAN="] - Context refreshed
2023-05-14 02:00:32	489 [main] INFO [DocumentationPluginsBootstrapper] [RRN="] - [STAN="] - Found 1 custom documentation plugin(s)
2023-05-14 02:00:32	594 [main] INFO [ApiListingReferenceScanner] [RRN="] - [STAN="] - Scanning for api listing references
2023-05-14 02:00:33	048 [main] INFO [CachingOperationNameGenerator] [RRN="] - [STAN="] - Generating unique operation named: syncModelUsingGET_1
2023-05-14 02:00:33	074 [main] INFO [DeferredRepositoryInitializationListener] [RRN="] - [STAN="] - Triggering deferred initialization of Spring Data repositories…
2023-05-14 02:00:33	302 [task-1] INFO [JtaPlatformInitiator] [RRN="] - [STAN="] - HHH000490: Using JtaPlatform implementation: [org.hibernate.engine.transaction.jta.platform.internal.NoJtaPlatform]
2023-05-14 02:00:33	320 [task-1] INFO [LocalContainerEntityManagerFactoryBean] [RRN="] - [STAN="] - Initialized JPA EntityManagerFactory for persistence unit 'default'
2023-05-14 02:00:34	091 [main] INFO [DeferredRepositoryInitializationListener] [RRN="] - [STAN="] - Spring Data repositories initialized!
2023-05-14 02:00:34	101 [main] INFO [FederatedServerApplication] [RRN="] - [STAN="] - Started FederatedServerApplication in 7.627 seconds (JVM running for 8.029)
2023-05-14 02:01:01	670 [HikariPool-1 housekeeper] DEBUG [HikariPool] [RRN="] - [STAN="] - HikariPool-1 - Pool stats (total=10	active=0	idle=10	waiting=0)
2023-05-14 02:01:01	671 [HikariPool-1 housekeeper] DEBUG [HikariPool] [RRN="] - [STAN="] - HikariPool-1 - Fill pool skipped	pool is at sufficient level.
2023-05-14 02:01:31	672 [HikariPool-1 housekeeper] DEBUG [HikariPool] [RRN="] - [STAN="] - HikariPool-1 - Pool stats (total=10	active=0	idle=10	waiting=0)
2023-05-14 02:01:31	672 [HikariPool-1 housekeeper] DEBUG [HikariPool] [RRN="] - [STAN="] - HikariPool-1 - Fill pool skipped	pool is at sufficient level.
2023-05-14 02:02:01	075 [http-nio-9090-exec-1] INFO [[/]] [RRN="] - [STAN="] - Initializing Spring DispatcherServlet 'dispatcherServlet'
2023-05-14 02:02:01	075 [http-nio-9090-exec-1] INFO [DispatcherServlet] [RRN="] - [STAN="] - Initializing Servlet 'dispatcherServlet'
2023-05-14 02:02:01	083 [http-nio-9090-exec-1] INFO [DispatcherServlet] [RRN="] - [STAN="] - Completed initialization in 8 ms
2023-05-14 02:02:01	174 [http-nio-9090-exec-1] ERROR [RestExceptionHandler] [RRN="] - [STAN="] - Generic Exception Handler envoked
2023-05-14 02:02:01	257 [http-nio-9090-exec-4] ERROR [JwtRequestFilter] [RRN="] - [STAN="] - JWT signature does not match locally computed signature
2023-05-14 02:02:01	257 [http-nio-9090-exec-4] INFO [JwtRequestFilter] [RRN="] - [STAN="] - Exception occurred in JwtFilter : ----Malformed Token ----
2023-05-14 02:02:01	674 [HikariPool-1 housekeeper] DEBUG [HikariPool] [RRN="] - [STAN="] - HikariPool-1 - Pool stats (total=10	active=0	idle=10	waiting=0)
2023-05-14 02:02:01	674 [HikariPool-1 housekeeper] DEBUG [HikariPool] [RRN="] - [STAN="] - HikariPool-1 - Fill pool skipped	pool is at sufficient level.
2023-05-14 02:02:31	683 [HikariPool-1 housekeeper] DEBUG [HikariPool] [RRN="] - [STAN="] - HikariPool-1 - Pool stats (total=10	active=0	idle=10	waiting=0)
2023-05-14 02:02:31	683 [HikariPool-1 housekeeper] DEBUG [HikariPool] [RRN="] - [STAN="] - HikariPool-1 - Fill pool skipped	pool is at sufficient level.
2023-05-14 02:03:01	685 [HikariPool-1 housekeeper] DEBUG [HikariPool] [RRN="] - [STAN="] - HikariPool-1 - Pool stats (total=10	active=0	idle=10	waiting=0)
2023-05-14 02:03:01	685 [HikariPool-1 housekeeper] DEBUG [HikariPool] [RRN="] - [STAN="] - HikariPool-1 - Fill pool skipped	pool is at sufficient level.
2023-05-14 02:03:31	696 [HikariPool-1 housekeeper] DEBUG [HikariPool] [RRN="] - [STAN="] - HikariPool-1 - Pool stats (total=10	active=0	idle=10	waiting=0)
2023-05-14 02:03:31	697 [HikariPool-1 housekeeper] DEBUG [HikariPool] [RRN="] - [STAN="] - HikariPool-1 - Fill pool skipped	pool is at sufficient level.
2023-05-14 02:04:01	701 [HikariPool-1 housekeeper] DEBUG [HikariPool] [RRN="] - [STAN="] - HikariPool-1 - Pool stats (total=10	active=0	idle=10	waiting=0)
2023-05-14 02:04:01	701 [HikariPool-1 housekeeper] DEBUG [HikariPool] [RRN="] - [STAN="] - HikariPool-1 - Fill pool skipped	pool is at sufficient level.
2023-05-14 02:04:31	702 [HikariPool-1 housekeeper] DEBUG [HikariPool] [RRN="] - [STAN="] - HikariPool-1 - Pool stats (total=10	active=0	idle=10	waiting=0)
2023-05-14 02:04:31	703 [HikariPool-1 housekeeper] DEBUG [HikariPool] [RRN="] - [STAN="] - HikariPool-1 - Fill pool skipped	pool is at sufficient level.
2023-05-14 02:05:01	709 [HikariPool-1 housekeeper] DEBUG [HikariPool] [RRN="] - [STAN="] - HikariPool-1 - Pool stats (total=10	active=0	idle=10	waiting=0)
2023-05-14 02:05:01	709 [HikariPool-1 housekeeper] DEBUG [HikariPool] [RRN="] - [STAN="] - HikariPool-1 - Fill pool skipped	pool is at sufficient level.
2023-05-14 02:05:31	724 [HikariPool-1 housekeeper] DEBUG [HikariPool] [RRN="] - [STAN="] - HikariPool-1 - Pool stats (total=10	active=0	idle=10	waiting=0)
2023-05-14 02:05:31	725 [HikariPool-1 housekeeper] DEBUG [HikariPool] [RRN="] - [STAN="] - HikariPool-1 - Fill pool skipped	pool is at sufficient level.
2023-05-14 02:05:39	539 [http-nio-9090-exec-8] ERROR [RestExceptionHandler] [RRN="] - [STAN="] - Generic Exception Handler envoked
2023-05-14 02:05:39	597 [http-nio-9090-exec-9] ERROR [JwtRequestFilter] [RRN="] - [STAN="] - JWT signature does not match locally computed signature
2023-05-14 02:05:39	597 [http-nio-9090-exec-9] INFO [JwtRequestFilter] [RRN="] - [STAN="] - Exception occurred in JwtFilter : ----Malformed Token ----
2023-05-14 02:05:58	311 [http-nio-9090-exec-10] ERROR [RestExceptionHandler] [RRN="] - [STAN="] - Generic Exception Handler envoked
2023-05-14 02:06:01	739 [HikariPool-1 housekeeper] DEBUG [HikariPool] [RRN="] - [STAN="] - HikariPool-1 - Pool stats (total=10	active=0	idle=10	waiting=0)
2023-05-14 02:06:01	739 [HikariPool-1 housekeeper] DEBUG [HikariPool] [RRN="] - [STAN="] - HikariPool-1 - Fill pool skipped	pool is at sufficient level.
2023-05-14 02:06:31	752 [HikariPool-1 housekeeper] DEBUG [HikariPool] [RRN="] - [STAN="] - HikariPool-1 - Pool stats (total=10	active=0	idle=10	waiting=0)
2023-05-14 02:06:31	752 [HikariPool-1 housekeeper] DEBUG [HikariPool] [RRN="] - [STAN="] - HikariPool-1 - Fill pool skipped	pool is at sufficient level.
2023-05-14 02:06:31	878 [http-nio-9090-exec-7] ERROR [JwtRequestFilter] [RRN="] - [STAN="] - JWT signature does not match locally computed signature
2023-05-14 02:06:31	878 [http-nio-9090-exec-7] INFO [JwtRequestFilter] [RRN="] - [STAN="] - Exception occurred in JwtFilter : ----Malformed Token ----
2023-05-14 02:07:01	760 [HikariPool-1 housekeeper] DEBUG [HikariPool] [RRN="] - [STAN="] - HikariPool-1 - Pool stats (total=10	active=0	idle=10	waiting=0)
2023-05-14 02:07:01	760 [HikariPool-1 housekeeper] DEBUG [HikariPool] [RRN="] - [STAN="] - HikariPool-1 - Fill pool skipped	pool is at sufficient level.
2023-05-14 02:07:31	766 [HikariPool-1 housekeeper] DEBUG [HikariPool] [RRN="] - [STAN="] - HikariPool-1 - Pool stats (total=10	active=0	idle=10	waiting=0)
2023-05-14 02:07:31	766 [HikariPool-1 housekeeper] DEBUG [HikariPool] [RRN="] - [STAN="] - HikariPool-1 - Fill pool skipped	pool is at sufficient level.
2023-05-14 02:08:01	779 [HikariPool-1 housekeeper] DEBUG [HikariPool] [RRN="] - [STAN="] - HikariPool-1 - Pool stats (total=10	active=0	idle=10	waiting=0)
2023-05-14 02:08:01	780 [HikariPool-1 housekeeper] DEBUG [HikariPool] [RRN="] - [STAN="] - HikariPool-1 - Fill pool skipped	pool is at sufficient level.
2023-05-14 02:08:04	873 [http-nio-9090-exec-3] ERROR [RestExceptionHandler] [RRN="] - [STAN="] - Generic Exception Handler envoked
2023-05-14 02:08:23	423 [http-nio-9090-exec-2] ERROR [JwtRequestFilter] [RRN="] - [STAN="] - JWT signature does not match locally computed signature
2023-05-14 02:08:23	423 [http-nio-9090-exec-2] INFO [JwtRequestFilter] [RRN="] - [STAN="] - Exception occurred in JwtFilter : ----Malformed Token ----
2023-05-14 02:08:31	791 [HikariPool-1 housekeeper] DEBUG [HikariPool] [RRN="] - [STAN="] - HikariPool-1 - Pool stats (total=10	active=0	idle=10	waiting=0)
2023-05-14 02:08:31	791 [HikariPool-1 housekeeper] DEBUG [HikariPool] [RRN="] - [STAN="] - HikariPool-1 - Fill pool skipped	pool is at sufficient level.
2023-05-14 02:09:01	799 [HikariPool-1 housekeeper] DEBUG [HikariPool] [RRN="] - [STAN="] - HikariPool-1 - Pool stats (total=10	active=0	idle=10	waiting=0)
2023-05-14 02:09:01	799 [HikariPool-1 housekeeper] DEBUG [HikariPool] [RRN="] - [STAN="] - HikariPool-1 - Fill pool skipped	pool is at sufficient level.
2023-05-14 02:09:16	624 [http-nio-9090-exec-4] INFO [JwtAuthenticationController] [RRN="] - [STAN="] - Authenticating : User : admin
2023-05-14 02:09:31	805 [HikariPool-1 housekeeper] DEBUG [HikariPool] [RRN="] - [STAN="] - HikariPool-1 - Pool stats (total=10	active=0	idle=10	waiting=0)
2023-05-14 02:09:31	805 [HikariPool-1 housekeeper] DEBUG [HikariPool] [RRN="] - [STAN="] - HikariPool-1 - Fill pool skipped	pool is at sufficient level.
2023-05-14 02:09:33	529 [http-nio-9090-exec-5] INFO [ServiceController] [RRN="] - [STAN="] - Request received to pull and sync machine learning model for client @ V1
2023-05-14 02:09:33	529 [http-nio-9090-exec-5] INFO [RestServerServiceImpl] [RRN="] - [STAN="] - Incoming request to pull models for server. model version: version14
2023-05-14 02:10:01	810 [HikariPool-1 housekeeper] DEBUG [HikariPool] [RRN="] - [STAN="] - HikariPool-1 - Pool stats (total=10	active=0	idle=10	waiting=0)
2023-05-14 02:10:01	811 [HikariPool-1 housekeeper] DEBUG [HikariPool] [RRN="] - [STAN="] - HikariPool-1 - Fill pool skipped	pool is at sufficient level.
2023-05-14 02:10:31	812 [HikariPool-1 housekeeper] DEBUG [HikariPool] [RRN="] - [STAN="] - HikariPool-1 - Pool stats (total=10	active=0	idle=10	waiting=0)
2023-05-14 02:10:31	812 [HikariPool-1 housekeeper] DEBUG [HikariPool] [RRN="] - [STAN="] - HikariPool-1 - Fill pool skipped	pool is at sufficient level.
2023-05-14 02:11:01	812 [HikariPool-1 housekeeper] DEBUG [HikariPool] [RRN="] - [STAN="] - HikariPool-1 - Pool stats (total=10	active=0	idle=10	waiting=0)
2023-05-14 02:11:01	813 [HikariPool-1 housekeeper] DEBUG [HikariPool] [RRN="] - [STAN="] - HikariPool-1 - Fill pool skipped	pool is at sufficient level.
2023-05-14 02:11:31	825 [HikariPool-1 housekeeper] DEBUG [HikariPool] [RRN="] - [STAN="] - HikariPool-1 - Pool stats (total=10	active=0	idle=10	waiting=0)
2023-05-14 02:11:31	825 [HikariPool-1 housekeeper] DEBUG [HikariPool] [RRN="] - [STAN="] - HikariPool-1 - Fill pool skipped	pool is at sufficient level.
2023-05-14 02:12:01	838 [HikariPool-1 housekeeper] DEBUG [HikariPool] [RRN="] - [STAN="] - HikariPool-1 - Pool stats (total=10	active=0	idle=10	waiting=0)
2023-05-14 02:12:01	838 [HikariPool-1 housekeeper] DEBUG [HikariPool] [RRN="] - [STAN="] - HikariPool-1 - Fill pool skipped	pool is at sufficient level.
2023-05-14 02:12:31	849 [HikariPool-1 housekeeper] DEBUG [HikariPool] [RRN="] - [STAN="] - HikariPool-1 - Pool stats (total=10	active=0	idle=10	waiting=0)
2023-05-14 02:12:31	849 [HikariPool-1 housekeeper] DEBUG [HikariPool] [RRN="] - [STAN="] - HikariPool-1 - Fill pool skipped	pool is at sufficient level.
2023-05-14 02:13:01	855 [HikariPool-1 housekeeper] DEBUG [HikariPool] [RRN="] - [STAN="] - HikariPool-1 - Pool stats (total=10	active=0	idle=10	waiting=0)
2023-05-14 02:13:01	855 [HikariPool-1 housekeeper] DEBUG [HikariPool] [RRN="] - [STAN="] - HikariPool-1 - Fill pool skipped	pool is at sufficient level.
2023-05-14 02:13:31	860 [HikariPool-1 housekeeper] DEBUG [HikariPool] [RRN="] - [STAN="] - HikariPool-1 - Pool stats (total=10	active=0	idle=10	waiting=0)
2023-05-14 02:13:31	860 [HikariPool-1 housekeeper] DEBUG [HikariPool] [RRN="] - [STAN="] - HikariPool-1 - Fill pool skipped	pool is at sufficient level.
2023-05-14 02:14:01	871 [HikariPool-1 housekeeper] DEBUG [HikariPool] [RRN="] - [STAN="] - HikariPool-1 - Pool stats (total=10	active=0	idle=10	waiting=0)
2023-05-14 02:14:01	872 [HikariPool-1 housekeeper] DEBUG [HikariPool] [RRN="] - [STAN="] - HikariPool-1 - Fill pool skipped	pool is at sufficient level.
2023-05-14 02:14:31	876 [HikariPool-1 housekeeper] DEBUG [HikariPool] [RRN="] - [STAN="] - HikariPool-1 - Pool stats (total=10	active=0	idle=10	waiting=0)
2023-05-14 02:14:31	876 [HikariPool-1 housekeeper] DEBUG [HikariPool] [RRN="] - [STAN="] - HikariPool-1 - Fill pool skipped	pool is at sufficient level.
2023-05-14 02:15:01	884 [HikariPool-1 housekeeper] DEBUG [HikariPool] [RRN="] - [STAN="] - HikariPool-1 - Pool stats (total=10	active=0	idle=10	waiting=0)
2023-05-14 02:15:01	885 [HikariPool-1 housekeeper] DEBUG [HikariPool] [RRN="] - [STAN="] - HikariPool-1 - Fill pool skipped	pool is at sufficient level.
2023-05-14 02:15:31	889 [HikariPool-1 housekeeper] DEBUG [HikariPool] [RRN="] - [STAN="] - HikariPool-1 - Pool stats (total=10	active=0	idle=10	waiting=0)
2023-05-14 02:15:31	889 [HikariPool-1 housekeeper] DEBUG [HikariPool] [RRN="] - [STAN="] - HikariPool-1 - Fill pool skipped	pool is at sufficient level.
2023-05-14 02:16:01	895 [HikariPool-1 housekeeper] DEBUG [HikariPool] [RRN="] - [STAN="] - HikariPool-1 - Pool stats (total=10	active=0	idle=10	waiting=0)
2023-05-14 02:16:01	896 [HikariPool-1 housekeeper] DEBUG [HikariPool] [RRN="] - [STAN="] - HikariPool-1 - Fill pool skipped	pool is at sufficient level.
2023-05-14 02:16:31	902 [HikariPool-1 housekeeper] DEBUG [HikariPool] [RRN="] - [STAN="] - HikariPool-1 - Pool stats (total=10	active=0	idle=10	waiting=0)
2023-05-14 02:16:31	903 [HikariPool-1 housekeeper] DEBUG [HikariPool] [RRN="] - [STAN="] - HikariPool-1 - Fill pool skipped	pool is at sufficient level.
2023-05-14 02:17:01	906 [HikariPool-1 housekeeper] DEBUG [HikariPool] [RRN="] - [STAN="] - HikariPool-1 - Pool stats (total=10	active=0	idle=10	waiting=0)
2023-05-14 02:17:01	906 [HikariPool-1 housekeeper] DEBUG [HikariPool] [RRN="] - [STAN="] - HikariPool-1 - Fill pool skipped	pool is at sufficient level.
2023-05-14 02:17:31	907 [HikariPool-1 housekeeper] DEBUG [HikariPool] [RRN="] - [STAN="] - HikariPool-1 - Pool stats (total=10	active=0	idle=10	waiting=0)
2023-05-14 02:17:31	908 [HikariPool-1 housekeeper] DEBUG [HikariPool] [RRN="] - [STAN="] - HikariPool-1 - Fill pool skipped	pool is at sufficient level.
2023-05-14 02:18:01	920 [HikariPool-1 housekeeper] DEBUG [HikariPool] [RRN="] - [STAN="] - HikariPool-1 - Pool stats (total=10	active=0	idle=10	waiting=0)
2023-05-14 02:18:01	921 [HikariPool-1 housekeeper] DEBUG [HikariPool] [RRN="] - [STAN="] - HikariPool-1 - Fill pool skipped	pool is at sufficient level.
2023-05-14 02:18:31	924 [HikariPool-1 housekeeper] DEBUG [HikariPool] [RRN="] - [STAN="] - HikariPool-1 - Pool stats (total=10	active=0	idle=10	waiting=0)
2023-05-14 02:18:31	924 [HikariPool-1 housekeeper] DEBUG [HikariPool] [RRN="] - [STAN="] - HikariPool-1 - Fill pool skipped	pool is at sufficient level.
2023-05-14 02:18:38	185 [http-nio-9090-exec-9] WARN [JwtRequestFilter] [RRN="] - [STAN="] - User:null token has expired
2023-05-14 02:18:38	185 [http-nio-9090-exec-9] INFO [JwtRequestFilter] [RRN="] - [STAN="] - Exception occurred in JwtFilter : ----Token Expired----
2023-05-14 02:18:48	250 [http-nio-9090-exec-10] INFO [JwtAuthenticationController] [RRN="] - [STAN="] - Authenticating : User : admin
2023-05-14 02:19:01	937 [HikariPool-1 housekeeper] DEBUG [HikariPool] [RRN="] - [STAN="] - HikariPool-1 - Pool stats (total=10	active=0	idle=10	waiting=0)
2023-05-14 02:19:01	937 [HikariPool-1 housekeeper] DEBUG [HikariPool] [RRN="] - [STAN="] - HikariPool-1 - Fill pool skipped	pool is at sufficient level.
2023-05-14 02:19:04	007 [http-nio-9090-exec-7] INFO [ServiceController] [RRN="] - [STAN="] - Request received to pull and sync machine learning model from clients @ V1
2023-05-14 02:19:04	007 [http-nio-9090-exec-7] INFO [RestServerServiceImpl] [RRN="] - [STAN="] - Incoming request to pull models from clients.
2023-05-14 02:19:04	014 [http-nio-9090-exec-7] INFO [UnirestUtil] [RRN="] - [STAN="] - POST: params: [admin@123]
2023-05-14 02:19:06	240 [http-nio-9090-exec-7] ERROR [UnirestUtil] [RRN="] - [STAN="] - Inside UnirestUtil: get ExecutionException error: {}
java.util.concurrent.ExecutionException: java.net.ConnectException: Connection refused: no further information
at org.apache.http.concurrent.BasicFuture.getResult(BasicFuture.java:71)
at org.apache.http.concurrent.BasicFuture.get(BasicFuture.java:84)
at org.apache.http.impl.nio.client.FutureWrapper.get(FutureWrapper.java:70)
at com.mashape.unirest.http.HttpClientHelper$2.get(HttpClientHelper.java:119)
at com.mashape.unirest.http.HttpClientHelper$2.get(HttpClientHelper.java:104)
at com.zeroinfinity.federatedserver.util.UnirestUtil.post(UnirestUtil.java:91)
at com.zeroinfinity.federatedserver.service.impl.RestServerServiceImpl.pullAndSyncModel(RestServerServiceImpl.java:118)
at com.zeroinfinity.federatedserver.controller.ServiceController.syncModel(ServiceController.java:113)
at sun.reflect.NativeMethodAccessorImpl.invoke0(Native Method)
at sun.reflect.NativeMethodAccessorImpl.invoke(NativeMethodAccessorImpl.java:62)
at sun.reflect.DelegatingMethodAccessorImpl.invoke(DelegatingMethodAccessorImpl.java:43)
at java.lang.reflect.Method.invoke(Method.java:498)
at org.springframework.web.method.support.InvocableHandlerMethod.doInvoke(InvocableHandlerMethod.java:190)
at org.springframework.web.method.support.InvocableHandlerMethod.invokeForRequest(InvocableHandlerMethod.java:138)
at org.springframework.web.servlet.mvc.method.annotation.ServletInvocableHandlerMethod.invokeAndHandle(ServletInvocableHandlerMethod.java:105)
at org.springframework.web.servlet.mvc.method.annotation.RequestMappingHandlerAdapter.invokeHandlerMethod(RequestMappingHandlerAdapter.java:879)
at org.springframework.web.servlet.mvc.method.annotation.RequestMappingHandlerAdapter.handleInternal(RequestMappingHandlerAdapter.java:793)
at org.springframework.web.servlet.mvc.method.AbstractHandlerMethodAdapter.handle(AbstractHandlerMethodAdapter.java:87)
at org.springframework.web.servlet.DispatcherServlet.doDispatch(DispatcherServlet.java:1040)
at org.springframework.web.servlet.DispatcherServlet.doService(DispatcherServlet.java:943)
at org.springframework.web.servlet.FrameworkServlet.processRequest(FrameworkServlet.java:1006)
at org.springframework.web.servlet.FrameworkServlet.doGet(FrameworkServlet.java:898)
at javax.servlet.http.HttpServlet.service(HttpServlet.java:634)
at org.springframework.web.servlet.FrameworkServlet.service(FrameworkServlet.java:883)
at javax.servlet.http.HttpServlet.service(HttpServlet.java:741)
at org.apache.catalina.core.ApplicationFilterChain.internalDoFilter(ApplicationFilterChain.java:231)
at org.apache.catalina.core.ApplicationFilterChain.doFilter(ApplicationFilterChain.java:166)
at org.apache.tomcat.websocket.server.WsFilter.doFilter(WsFilter.java:53)
at org.apache.catalina.core.ApplicationFilterChain.internalDoFilter(ApplicationFilterChain.java:193)
at org.apache.catalina.core.ApplicationFilterChain.doFilter(ApplicationFilterChain.java:166)
at com.zeroinfinity.federatedserver.config.JwtRequestFilter.doFilter(JwtRequestFilter.java:103)
at org.apache.catalina.core.ApplicationFilterChain.internalDoFilter(ApplicationFilterChain.java:193)
at org.apache.catalina.core.ApplicationFilterChain.doFilter(ApplicationFilterChain.java:166)
at org.springframework.security.web.FilterChainProxy$VirtualFilterChain.doFilter(FilterChainProxy.java:320)
at org.springframework.security.web.access.intercept.FilterSecurityInterceptor.invoke(FilterSecurityInterceptor.java:126)
at org.springframework.security.web.access.intercept.FilterSecurityInterceptor.doFilter(FilterSecurityInterceptor.java:90)
at org.springframework.security.web.FilterChainProxy$VirtualFilterChain.doFilter(FilterChainProxy.java:334)
at org.springframework.security.web.access.ExceptionTranslationFilter.doFilter(ExceptionTranslationFilter.java:118)
at org.springframework.security.web.FilterChainProxy$VirtualFilterChain.doFilter(FilterChainProxy.java:334)
at org.springframework.security.web.session.SessionManagementFilter.doFilter(SessionManagementFilter.java:137)
at org.springframework.security.web.FilterChainProxy$VirtualFilterChain.doFilter(FilterChainProxy.java:334)
at org.springframework.security.web.authentication.AnonymousAuthenticationFilter.doFilter(AnonymousAuthenticationFilter.java:111)
at org.springframework.security.web.FilterChainProxy$VirtualFilterChain.doFilter(FilterChainProxy.java:334)
at org.springframework.security.web.servletapi.SecurityContextHolderAwareRequestFilter.doFilter(SecurityContextHolderAwareRequestFilter.java:158)
at org.springframework.security.web.FilterChainProxy$VirtualFilterChain.doFilter(FilterChainProxy.java:334)
at org.springframework.security.web.savedrequest.RequestCacheAwareFilter.doFilter(RequestCacheAwareFilter.java:63)
at org.springframework.security.web.FilterChainProxy$VirtualFilterChain.doFilter(FilterChainProxy.java:334)
at com.zeroinfinity.federatedserver.config.JwtRequestFilter.doFilter(JwtRequestFilter.java:103)
at org.springframework.security.web.FilterChainProxy$VirtualFilterChain.doFilter(FilterChainProxy.java:334)
at org.springframework.security.web.authentication.logout.LogoutFilter.doFilter(LogoutFilter.java:116)
at org.springframework.security.web.FilterChainProxy$VirtualFilterChain.doFilter(FilterChainProxy.java:334)
at org.springframework.web.filter.CorsFilter.doFilterInternal(CorsFilter.java:92)
at org.springframework.web.filter.OncePerRequestFilter.doFilter(OncePerRequestFilter.java:119)
at org.springframework.security.web.FilterChainProxy$VirtualFilterChain.doFilter(FilterChainProxy.java:334)
at org.springframework.security.web.header.HeaderWriterFilter.doHeadersAfter(HeaderWriterFilter.java:92)
at org.springframework.security.web.header.HeaderWriterFilter.doFilterInternal(HeaderWriterFilter.java:77)
at org.springframework.web.filter.OncePerRequestFilter.doFilter(OncePerRequestFilter.java:119)
at org.springframework.security.web.FilterChainProxy$VirtualFilterChain.doFilter(FilterChainProxy.java:334)
at org.springframework.security.web.context.SecurityContextPersistenceFilter.doFilter(SecurityContextPersistenceFilter.java:105)
at org.springframework.security.web.FilterChainProxy$VirtualFilterChain.doFilter(FilterChainProxy.java:334)
at org.springframework.security.web.context.request.async.WebAsyncManagerIntegrationFilter.doFilterInternal(WebAsyncManagerIntegrationFilter.java:56)
at org.springframework.web.filter.OncePerRequestFilter.doFilter(OncePerRequestFilter.java:119)
at org.springframework.security.web.FilterChainProxy$VirtualFilterChain.doFilter(FilterChainProxy.java:334)
at org.springframework.security.web.FilterChainProxy.doFilterInternal(FilterChainProxy.java:215)
at org.springframework.security.web.FilterChainProxy.doFilter(FilterChainProxy.java:178)
at org.springframework.web.filter.DelegatingFilterProxy.invokeDelegate(DelegatingFilterProxy.java:358)
at org.springframework.web.filter.DelegatingFilterProxy.doFilter(DelegatingFilterProxy.java:271)
at org.apache.catalina.core.ApplicationFilterChain.internalDoFilter(ApplicationFilterChain.java:193)
at org.apache.catalina.core.ApplicationFilterChain.doFilter(ApplicationFilterChain.java:166)
at org.springframework.web.filter.RequestContextFilter.doFilterInternal(RequestContextFilter.java:100)
at org.springframework.web.filter.OncePerRequestFilter.doFilter(OncePerRequestFilter.java:119)
at org.apache.catalina.core.ApplicationFilterChain.internalDoFilter(ApplicationFilterChain.java:193)
at org.apache.catalina.core.ApplicationFilterChain.doFilter(ApplicationFilterChain.java:166)
at org.springframework.web.filter.FormContentFilter.doFilterInternal(FormContentFilter.java:93)
at org.springframework.web.filter.OncePerRequestFilter.doFilter(OncePerRequestFilter.java:119)
at org.apache.catalina.core.ApplicationFilterChain.internalDoFilter(ApplicationFilterChain.java:193)
at org.apache.catalina.core.ApplicationFilterChain.doFilter(ApplicationFilterChain.java:166)
at org.springframework.web.filter.CharacterEncodingFilter.doFilterInternal(CharacterEncodingFilter.java:201)
at org.springframework.web.filter.OncePerRequestFilter.doFilter(OncePerRequestFilter.java:119)
at org.apache.catalina.core.ApplicationFilterChain.internalDoFilter(ApplicationFilterChain.java:193)
at org.apache.catalina.core.ApplicationFilterChain.doFilter(ApplicationFilterChain.java:166)
at org.apache.catalina.core.StandardWrapperValve.invoke(StandardWrapperValve.java:202)
at org.apache.catalina.core.StandardContextValve.invoke(StandardContextValve.java:96)
at org.apache.catalina.authenticator.AuthenticatorBase.invoke(AuthenticatorBase.java:541)
at org.apache.catalina.core.StandardHostValve.invoke(StandardHostValve.java:139)
at org.apache.catalina.valves.ErrorReportValve.invoke(ErrorReportValve.java:92)
at org.apache.catalina.core.StandardEngineValve.invoke(StandardEngineValve.java:74)
at org.apache.catalina.connector.CoyoteAdapter.service(CoyoteAdapter.java:343)
at org.apache.coyote.http11.Http11Processor.service(Http11Processor.java:373)
at org.apache.coyote.AbstractProcessorLight.process(AbstractProcessorLight.java:65)
at org.apache.coyote.AbstractProtocol$ConnectionHandler.process(AbstractProtocol.java:868)
at org.apache.tomcat.util.net.NioEndpoint$SocketProcessor.doRun(NioEndpoint.java:1590)
at org.apache.tomcat.util.net.SocketProcessorBase.run(SocketProcessorBase.java:49)
at java.util.concurrent.ThreadPoolExecutor.runWorker(ThreadPoolExecutor.java:1149)
at java.util.concurrent.ThreadPoolExecutor$Worker.run(ThreadPoolExecutor.java:624)
at org.apache.tomcat.util.threads.TaskThread$WrappingRunnable.run(TaskThread.java:61)
at java.lang.Thread.run(Thread.java:748)
Caused by: java.net.ConnectException: Connection refused: no further information
at sun.nio.ch.SocketChannelImpl.checkConnect(Native Method)
at sun.nio.ch.SocketChannelImpl.finishConnect(SocketChannelImpl.java:717)
at org.apache.http.impl.nio.reactor.DefaultConnectingIOReactor.processEvent(DefaultConnectingIOReactor.java:174)
at org.apache.http.impl.nio.reactor.DefaultConnectingIOReactor.processEvents(DefaultConnectingIOReactor.java:148)
at org.apache.http.impl.nio.reactor.AbstractMultiworkerIOReactor.execute(AbstractMultiworkerIOReactor.java:351)
at org.apache.http.impl.nio.conn.PoolingNHttpClientConnectionManager.execute(PoolingNHttpClientConnectionManager.java:221)
at org.apache.http.impl.nio.client.CloseableHttpAsyncClientBase$1.run(CloseableHttpAsyncClientBase.java:64)
... 1 common frames omitted
2023-05-14 02:19:06	257 [http-nio-9090-exec-7] INFO [RestServerServiceImpl] [RRN="] - [STAN="] - client1 - token: eyJhbGciOiJIUzUxMiJ9.eyJzdWIiOiJjbGllbnQxfHplcm9pbmZpbml0eSIsImV4cCI6MTY4NDA5OTE0NCwiaWF0IjoxNjg0MDEyNzQ0fQ.cRoWpvZ6pocv1DF9RV4-YATqwpibSK8-GAYptgF4MonoBHNuKWo2CxNX7U3nq0ky4QBqZ9b3dup2twUXChcHhg - expiry: 1684099144
2023-05-14 02:19:06	257 [http-nio-9090-exec-7] INFO [UnirestUtil] [RRN="] - [STAN="] - GET: params: [eyJhbGciOiJIUzUxMiJ9.eyJzdWIiOiJjbGllbnQxfHplcm9pbmZpbml0eSIsImV4cCI6MTY4NDA5OTE0NCwiaWF0IjoxNjg0MDEyNzQ0fQ.cRoWpvZ6pocv1DF9RV4-YATqwpibSK8-GAYptgF4MonoBHNuKWo2CxNX7U3nq0ky4QBqZ9b3dup2twUXChcHhg]
2023-05-14 02:19:06	260 [http-nio-9090-exec-7] ERROR [ServiceController] [RRN="] - [STAN="] - exception - method: syncModel -> {}
java.lang.IndexOutOfBoundsException: Index: 1	Size: 1
at java.util.ArrayList.rangeCheck(ArrayList.java:657)
at java.util.ArrayList.get(ArrayList.java:433)
at com.zeroinfinity.federatedserver.util.UnirestUtil.get(UnirestUtil.java:52)
at com.zeroinfinity.federatedserver.service.impl.RestServerServiceImpl.pullAndSyncModel(RestServerServiceImpl.java:132)
at com.zeroinfinity.federatedserver.controller.ServiceController.syncModel(ServiceController.java:113)
at sun.reflect.NativeMethodAccessorImpl.invoke0(Native Method)
at sun.reflect.NativeMethodAccessorImpl.invoke(NativeMethodAccessorImpl.java:62)
at sun.reflect.DelegatingMethodAccessorImpl.invoke(DelegatingMethodAccessorImpl.java:43)
at java.lang.reflect.Method.invoke(Method.java:498)
at org.springframework.web.method.support.InvocableHandlerMethod.doInvoke(InvocableHandlerMethod.java:190)
at org.springframework.web.method.support.InvocableHandlerMethod.invokeForRequest(InvocableHandlerMethod.java:138)
at org.springframework.web.servlet.mvc.method.annotation.ServletInvocableHandlerMethod.invokeAndHandle(ServletInvocableHandlerMethod.java:105)
at org.springframework.web.servlet.mvc.method.annotation.RequestMappingHandlerAdapter.invokeHandlerMethod(RequestMappingHandlerAdapter.java:879)
at org.springframework.web.servlet.mvc.method.annotation.RequestMappingHandlerAdapter.handleInternal(RequestMappingHandlerAdapter.java:793)
at org.springframework.web.servlet.mvc.method.AbstractHandlerMethodAdapter.handle(AbstractHandlerMethodAdapter.java:87)
at org.springframework.web.servlet.DispatcherServlet.doDispatch(DispatcherServlet.java:1040)
at org.springframework.web.servlet.DispatcherServlet.doService(DispatcherServlet.java:943)
at org.springframework.web.servlet.FrameworkServlet.processRequest(FrameworkServlet.java:1006)
at org.springframework.web.servlet.FrameworkServlet.doGet(FrameworkServlet.java:898)
at javax.servlet.http.HttpServlet.service(HttpServlet.java:634)
at org.springframework.web.servlet.FrameworkServlet.service(FrameworkServlet.java:883)
at javax.servlet.http.HttpServlet.service(HttpServlet.java:741)
at org.apache.catalina.core.ApplicationFilterChain.internalDoFilter(ApplicationFilterChain.java:231)
at org.apache.catalina.core.ApplicationFilterChain.doFilter(ApplicationFilterChain.java:166)
at org.apache.tomcat.websocket.server.WsFilter.doFilter(WsFilter.java:53)
at org.apache.catalina.core.ApplicationFilterChain.internalDoFilter(ApplicationFilterChain.java:193)
at org.apache.catalina.core.ApplicationFilterChain.doFilter(ApplicationFilterChain.java:166)
at com.zeroinfinity.federatedserver.config.JwtRequestFilter.doFilter(JwtRequestFilter.java:103)
at org.apache.catalina.core.ApplicationFilterChain.internalDoFilter(ApplicationFilterChain.java:193)
at org.apache.catalina.core.ApplicationFilterChain.doFilter(ApplicationFilterChain.java:166)
at org.springframework.security.web.FilterChainProxy$VirtualFilterChain.doFilter(FilterChainProxy.java:320)
at org.springframework.security.web.access.intercept.FilterSecurityInterceptor.invoke(FilterSecurityInterceptor.java:126)
at org.springframework.security.web.access.intercept.FilterSecurityInterceptor.doFilter(FilterSecurityInterceptor.java:90)
at org.springframework.security.web.FilterChainProxy$VirtualFilterChain.doFilter(FilterChainProxy.java:334)
at org.springframework.security.web.access.ExceptionTranslationFilter.doFilter(ExceptionTranslationFilter.java:118)
at org.springframework.security.web.FilterChainProxy$VirtualFilterChain.doFilter(FilterChainProxy.java:334)
at org.springframework.security.web.session.SessionManagementFilter.doFilter(SessionManagementFilter.java:137)
at org.springframework.security.web.FilterChainProxy$VirtualFilterChain.doFilter(FilterChainProxy.java:334)
at org.springframework.security.web.authentication.AnonymousAuthenticationFilter.doFilter(AnonymousAuthenticationFilter.java:111)
at org.springframework.security.web.FilterChainProxy$VirtualFilterChain.doFilter(FilterChainProxy.java:334)
at org.springframework.security.web.servletapi.SecurityContextHolderAwareRequestFilter.doFilter(SecurityContextHolderAwareRequestFilter.java:158)
at org.springframework.security.web.FilterChainProxy$VirtualFilterChain.doFilter(FilterChainProxy.java:334)
at org.springframework.security.web.savedrequest.RequestCacheAwareFilter.doFilter(RequestCacheAwareFilter.java:63)
at org.springframework.security.web.FilterChainProxy$VirtualFilterChain.doFilter(FilterChainProxy.java:334)
at com.zeroinfinity.federatedserver.config.JwtRequestFilter.doFilter(JwtRequestFilter.java:103)
at org.springframework.security.web.FilterChainProxy$VirtualFilterChain.doFilter(FilterChainProxy.java:334)
at org.springframework.security.web.authentication.logout.LogoutFilter.doFilter(LogoutFilter.java:116)
at org.springframework.security.web.FilterChainProxy$VirtualFilterChain.doFilter(FilterChainProxy.java:334)
at org.springframework.web.filter.CorsFilter.doFilterInternal(CorsFilter.java:92)
at org.springframework.web.filter.OncePerRequestFilter.doFilter(OncePerRequestFilter.java:119)
at org.springframework.security.web.FilterChainProxy$VirtualFilterChain.doFilter(FilterChainProxy.java:334)
at org.springframework.security.web.header.HeaderWriterFilter.doHeadersAfter(HeaderWriterFilter.java:92)
at org.springframework.security.web.header.HeaderWriterFilter.doFilterInternal(HeaderWriterFilter.java:77)
at org.springframework.web.filter.OncePerRequestFilter.doFilter(OncePerRequestFilter.java:119)
at org.springframework.security.web.FilterChainProxy$VirtualFilterChain.doFilter(FilterChainProxy.java:334)
at org.springframework.security.web.context.SecurityContextPersistenceFilter.doFilter(SecurityContextPersistenceFilter.java:105)
at org.springframework.security.web.FilterChainProxy$VirtualFilterChain.doFilter(FilterChainProxy.java:334)
at org.springframework.security.web.context.request.async.WebAsyncManagerIntegrationFilter.doFilterInternal(WebAsyncManagerIntegrationFilter.java:56)
at org.springframework.web.filter.OncePerRequestFilter.doFilter(OncePerRequestFilter.java:119)
at org.springframework.security.web.FilterChainProxy$VirtualFilterChain.doFilter(FilterChainProxy.java:334)
at org.springframework.security.web.FilterChainProxy.doFilterInternal(FilterChainProxy.java:215)
at org.springframework.security.web.FilterChainProxy.doFilter(FilterChainProxy.java:178)
at org.springframework.web.filter.DelegatingFilterProxy.invokeDelegate(DelegatingFilterProxy.java:358)
at org.springframework.web.filter.DelegatingFilterProxy.doFilter(DelegatingFilterProxy.java:271)
at org.apache.catalina.core.ApplicationFilterChain.internalDoFilter(ApplicationFilterChain.java:193)
at org.apache.catalina.core.ApplicationFilterChain.doFilter(ApplicationFilterChain.java:166)
at org.springframework.web.filter.RequestContextFilter.doFilterInternal(RequestContextFilter.java:100)
at org.springframework.web.filter.OncePerRequestFilter.doFilter(OncePerRequestFilter.java:119)
at org.apache.catalina.core.ApplicationFilterChain.internalDoFilter(ApplicationFilterChain.java:193)
at org.apache.catalina.core.ApplicationFilterChain.doFilter(ApplicationFilterChain.java:166)
at org.springframework.web.filter.FormContentFilter.doFilterInternal(FormContentFilter.java:93)
at org.springframework.web.filter.OncePerRequestFilter.doFilter(OncePerRequestFilter.java:119)
at org.apache.catalina.core.ApplicationFilterChain.internalDoFilter(ApplicationFilterChain.java:193)
at org.apache.catalina.core.ApplicationFilterChain.doFilter(ApplicationFilterChain.java:166)
at org.springframework.web.filter.CharacterEncodingFilter.doFilterInternal(CharacterEncodingFilter.java:201)
at org.springframework.web.filter.OncePerRequestFilter.doFilter(OncePerRequestFilter.java:119)
at org.apache.catalina.core.ApplicationFilterChain.internalDoFilter(ApplicationFilterChain.java:193)
at org.apache.catalina.core.ApplicationFilterChain.doFilter(ApplicationFilterChain.java:166)
at org.apache.catalina.core.StandardWrapperValve.invoke(StandardWrapperValve.java:202)
at org.apache.catalina.core.StandardContextValve.invoke(StandardContextValve.java:96)
at org.apache.catalina.authenticator.AuthenticatorBase.invoke(AuthenticatorBase.java:541)
at org.apache.catalina.core.StandardHostValve.invoke(StandardHostValve.java:139)
at org.apache.catalina.valves.ErrorReportValve.invoke(ErrorReportValve.java:92)
at org.apache.catalina.core.StandardEngineValve.invoke(StandardEngineValve.java:74)
at org.apache.catalina.connector.CoyoteAdapter.service(CoyoteAdapter.java:343)
at org.apache.coyote.http11.Http11Processor.service(Http11Processor.java:373)
at org.apache.coyote.AbstractProcessorLight.process(AbstractProcessorLight.java:65)
at org.apache.coyote.AbstractProtocol$ConnectionHandler.process(AbstractProtocol.java:868)
at org.apache.tomcat.util.net.NioEndpoint$SocketProcessor.doRun(NioEndpoint.java:1590)
at org.apache.tomcat.util.net.SocketProcessorBase.run(SocketProcessorBase.java:49)
at java.util.concurrent.ThreadPoolExecutor.runWorker(ThreadPoolExecutor.java:1149)
at java.util.concurrent.ThreadPoolExecutor$Worker.run(ThreadPoolExecutor.java:624)
at org.apache.tomcat.util.threads.TaskThread$WrappingRunnable.run(TaskThread.java:61)
at java.lang.Thread.run(Thread.java:748)
2023-05-14 02:19:31	949 [HikariPool-1 housekeeper] DEBUG [HikariPool] [RRN="] - [STAN="] - HikariPool-1 - Pool stats (total=10	active=0	idle=10	waiting=0)
2023-05-14 02:19:31	950 [HikariPool-1 housekeeper] DEBUG [HikariPool] [RRN="] - [STAN="] - HikariPool-1 - Fill pool skipped	pool is at sufficient level.
2023-05-14 02:20:56	773 [main] INFO [FederatedServerApplication] [RRN="] - [STAN="] - Starting FederatedServerApplication on Hasnain-Rabbani with PID 28272 (E:\Workspace\Eclipse\zeroinfinity\thesis\federated-server\federated-server\target\classes started by hp in E:\Workspace\Eclipse\zeroinfinity\thesis\federated-server\federated-server)
2023-05-14 02:20:56	781 [main] INFO [FederatedServerApplication] [RRN="] - [STAN="] - No active profile set	falling back to default profiles: default
2023-05-14 02:21:00	195 [main] INFO [RepositoryConfigurationDelegate] [RRN="] - [STAN="] - Bootstrapping Spring Data JPA repositories in DEFERRED mode.
2023-05-14 02:21:00	424 [main] INFO [RepositoryConfigurationDelegate] [RRN="] - [STAN="] - Finished Spring Data repository scanning in 209ms. Found 3 JPA repository interfaces.
2023-05-14 02:21:01	848 [main] INFO [EnableEncryptablePropertiesBeanFactoryPostProcessor] [RRN="] - [STAN="] - Post-processing PropertySource instances
2023-05-14 02:21:02	534 [main] INFO [EncryptablePropertySourceConverter] [RRN="] - [STAN="] - Converting PropertySource configurationProperties [org.springframework.boot.context.properties.source.ConfigurationPropertySourcesPropertySource] to AOP Proxy
2023-05-14 02:21:02	534 [main] INFO [EncryptablePropertySourceConverter] [RRN="] - [STAN="] - Converting PropertySource servletConfigInitParams [org.springframework.core.env.PropertySource$StubPropertySource] to EncryptablePropertySourceWrapper
2023-05-14 02:21:02	534 [main] INFO [EncryptablePropertySourceConverter] [RRN="] - [STAN="] - Converting PropertySource servletContextInitParams [org.springframework.core.env.PropertySource$StubPropertySource] to EncryptablePropertySourceWrapper
2023-05-14 02:21:02	535 [main] INFO [EncryptablePropertySourceConverter] [RRN="] - [STAN="] - Converting PropertySource systemProperties [org.springframework.core.env.PropertiesPropertySource] to EncryptableMapPropertySourceWrapper
2023-05-14 02:21:02	535 [main] INFO [EncryptablePropertySourceConverter] [RRN="] - [STAN="] - Converting PropertySource systemEnvironment [org.springframework.boot.env.SystemEnvironmentPropertySourceEnvironmentPostProcessor$OriginAwareSystemEnvironmentPropertySource] to EncryptableSystemEnvironmentPropertySourceWrapper
2023-05-14 02:21:02	535 [main] INFO [EncryptablePropertySourceConverter] [RRN="] - [STAN="] - Converting PropertySource random [org.springframework.boot.env.RandomValuePropertySource] to EncryptablePropertySourceWrapper
2023-05-14 02:21:02	535 [main] INFO [EncryptablePropertySourceConverter] [RRN="] - [STAN="] - Converting PropertySource applicationConfig: [file:./application.yml] [org.springframework.boot.env.OriginTrackedMapPropertySource] to EncryptableMapPropertySourceWrapper
2023-05-14 02:21:03	017 [main] INFO [DefaultLazyPropertyFilter] [RRN="] - [STAN="] - Property Filter custom Bean not found with name 'encryptablePropertyFilter'. Initializing Default Property Filter
2023-05-14 02:21:08	457 [main] INFO [TomcatWebServer] [RRN="] - [STAN="] - Tomcat initialized with port(s): 9090 (http)
2023-05-14 02:21:08	514 [main] INFO [Http11NioProtocol] [RRN="] - [STAN="] - Initializing ProtocolHandler ["http-nio-9090"]
2023-05-14 02:21:08	520 [main] INFO [StandardService] [RRN="] - [STAN="] - Starting service [Tomcat]
2023-05-14 02:21:08	521 [main] INFO [StandardEngine] [RRN="] - [STAN="] - Starting Servlet engine: [Apache Tomcat/9.0.36]
2023-05-14 02:21:09	120 [main] INFO [[/]] [RRN="] - [STAN="] - Initializing Spring embedded WebApplicationContext
2023-05-14 02:21:09	134 [main] INFO [ServletWebServerApplicationContext] [RRN="] - [STAN="] - Root WebApplicationContext: initialization completed in 12238 ms
2023-05-14 02:21:09	161 [main] INFO [DefaultLazyPropertyResolver] [RRN="] - [STAN="] - Property Resolver custom Bean not found with name 'encryptablePropertyResolver'. Initializing Default Property Resolver
2023-05-14 02:21:09	169 [main] INFO [DefaultLazyPropertyDetector] [RRN="] - [STAN="] - Property Detector custom Bean not found with name 'encryptablePropertyDetector'. Initializing Default Property Detector
2023-05-14 02:21:10	703 [main] DEBUG [HikariConfig] [RRN="] - [STAN="] - Driver class com.mysql.cj.jdbc.Driver found in Thread context class loader sun.misc.Launcher$AppClassLoader@73d16e93
2023-05-14 02:21:11	295 [main] INFO [ThreadPoolTaskExecutor] [RRN="] - [STAN="] - Initializing ExecutorService 'applicationTaskExecutor'
2023-05-14 02:21:11	779 [task-1] INFO [LogHelper] [RRN="] - [STAN="] - HHH000204: Processing PersistenceUnitInfo [name: default]
2023-05-14 02:21:11	787 [main] WARN [JpaBaseConfiguration$JpaWebConfiguration] [RRN="] - [STAN="] - spring.jpa.open-in-view is enabled by default. Therefore	database queries may be performed during view rendering. Explicitly configure spring.jpa.open-in-view to disable this warning
2023-05-14 02:21:12	092 [task-1] INFO [Version] [RRN="] - [STAN="] - HHH000412: Hibernate ORM core version 5.4.17.Final
2023-05-14 02:21:12	586 [task-1] INFO [Version] [RRN="] - [STAN="] - HCANN000001: Hibernate Commons Annotations {5.1.0.Final}
2023-05-14 02:21:12	999 [task-1] DEBUG [HikariConfig] [RRN="] - [STAN="] - HikariPool-1 - configuration:
2023-05-14 02:21:13	002 [task-1] DEBUG [HikariConfig] [RRN="] - [STAN="] - allowPoolSuspension.............false
2023-05-14 02:21:13	002 [task-1] DEBUG [HikariConfig] [RRN="] - [STAN="] - autoCommit......................true
2023-05-14 02:21:13	002 [task-1] DEBUG [HikariConfig] [RRN="] - [STAN="] - catalog.........................none
2023-05-14 02:21:13	002 [task-1] DEBUG [HikariConfig] [RRN="] - [STAN="] - connectionInitSql...............none
2023-05-14 02:21:13	002 [task-1] DEBUG [HikariConfig] [RRN="] - [STAN="] - connectionTestQuery.............none
2023-05-14 02:21:13	002 [task-1] DEBUG [HikariConfig] [RRN="] - [STAN="] - connectionTimeout...............30000
2023-05-14 02:21:13	004 [task-1] DEBUG [HikariConfig] [RRN="] - [STAN="] - dataSource......................none
2023-05-14 02:21:13	004 [task-1] DEBUG [HikariConfig] [RRN="] - [STAN="] - dataSourceClassName.............none
2023-05-14 02:21:13	004 [task-1] DEBUG [HikariConfig] [RRN="] - [STAN="] - dataSourceJNDI..................none
2023-05-14 02:21:13	005 [task-1] DEBUG [HikariConfig] [RRN="] - [STAN="] - dataSourceProperties............{password=<masked>}
2023-05-14 02:21:13	005 [task-1] DEBUG [HikariConfig] [RRN="] - [STAN="] - driverClassName................."com.mysql.cj.jdbc.Driver"
2023-05-14 02:21:13	005 [task-1] DEBUG [HikariConfig] [RRN="] - [STAN="] - exceptionOverrideClassName......none
2023-05-14 02:21:13	005 [task-1] DEBUG [HikariConfig] [RRN="] - [STAN="] - healthCheckProperties...........{}
2023-05-14 02:21:13	006 [task-1] DEBUG [HikariConfig] [RRN="] - [STAN="] - healthCheckRegistry.............none
2023-05-14 02:21:13	006 [task-1] DEBUG [HikariConfig] [RRN="] - [STAN="] - idleTimeout.....................600000
2023-05-14 02:21:13	006 [task-1] DEBUG [HikariConfig] [RRN="] - [STAN="] - initializationFailTimeout.......1
2023-05-14 02:21:13	006 [task-1] DEBUG [HikariConfig] [RRN="] - [STAN="] - isolateInternalQueries..........false
2023-05-14 02:21:13	006 [task-1] DEBUG [HikariConfig] [RRN="] - [STAN="] - jdbcUrl.........................jdbc:mysql://localhost:3306/test
2023-05-14 02:21:13	007 [task-1] DEBUG [HikariConfig] [RRN="] - [STAN="] - leakDetectionThreshold..........0
2023-05-14 02:21:13	007 [task-1] DEBUG [HikariConfig] [RRN="] - [STAN="] - maxLifetime.....................1800000
2023-05-14 02:21:13	007 [task-1] DEBUG [HikariConfig] [RRN="] - [STAN="] - maximumPoolSize.................10
2023-05-14 02:21:13	007 [task-1] DEBUG [HikariConfig] [RRN="] - [STAN="] - metricRegistry..................none
2023-05-14 02:21:13	007 [task-1] DEBUG [HikariConfig] [RRN="] - [STAN="] - metricsTrackerFactory...........none
2023-05-14 02:21:13	007 [task-1] DEBUG [HikariConfig] [RRN="] - [STAN="] - minimumIdle.....................10
2023-05-14 02:21:13	008 [task-1] DEBUG [HikariConfig] [RRN="] - [STAN="] - password........................<masked>
2023-05-14 02:21:13	008 [task-1] DEBUG [HikariConfig] [RRN="] - [STAN="] - poolName........................"HikariPool-1"
2023-05-14 02:21:13	008 [task-1] DEBUG [HikariConfig] [RRN="] - [STAN="] - readOnly........................false
2023-05-14 02:21:13	008 [task-1] DEBUG [HikariConfig] [RRN="] - [STAN="] - registerMbeans..................false
2023-05-14 02:21:13	008 [task-1] DEBUG [HikariConfig] [RRN="] - [STAN="] - scheduledExecutor...............none
2023-05-14 02:21:13	008 [task-1] DEBUG [HikariConfig] [RRN="] - [STAN="] - schema..........................none
2023-05-14 02:21:13	009 [task-1] DEBUG [HikariConfig] [RRN="] - [STAN="] - threadFactory...................internal
2023-05-14 02:21:13	009 [task-1] DEBUG [HikariConfig] [RRN="] - [STAN="] - transactionIsolation............default
2023-05-14 02:21:13	009 [task-1] DEBUG [HikariConfig] [RRN="] - [STAN="] - username........................"root"
2023-05-14 02:21:13	009 [task-1] DEBUG [HikariConfig] [RRN="] - [STAN="] - validationTimeout...............5000
2023-05-14 02:21:13	009 [task-1] INFO [HikariDataSource] [RRN="] - [STAN="] - HikariPool-1 - Starting...
2023-05-14 02:21:13	287 [main] INFO [DefaultSecurityFilterChain] [RRN="] - [STAN="] - Creating filter chain: Ant [pattern='/v2/api-docs']	[]
2023-05-14 02:21:13	288 [main] INFO [DefaultSecurityFilterChain] [RRN="] - [STAN="] - Creating filter chain: Ant [pattern='/configuration/ui']	[]
2023-05-14 02:21:13	288 [main] INFO [DefaultSecurityFilterChain] [RRN="] - [STAN="] - Creating filter chain: Ant [pattern='/swagger-resources/**']	[]
2023-05-14 02:21:13	288 [main] INFO [DefaultSecurityFilterChain] [RRN="] - [STAN="] - Creating filter chain: Ant [pattern='/configuration/**']	[]
2023-05-14 02:21:13	288 [main] INFO [DefaultSecurityFilterChain] [RRN="] - [STAN="] - Creating filter chain: Ant [pattern='/swagger-ui.html']	[]
2023-05-14 02:21:13	288 [main] INFO [DefaultSecurityFilterChain] [RRN="] - [STAN="] - Creating filter chain: Ant [pattern='/webjars/**']	[]
2023-05-14 02:21:13	352 [main] INFO [PropertySourcedRequestMappingHandlerMapping] [RRN="] - [STAN="] - Mapped URL path [/v2/api-docs] onto method [springfox.documentation.swagger2.web.Swagger2Controller#getDocumentation(String	HttpServletRequest)]
2023-05-14 02:21:13	474 [task-1] DEBUG [HikariPool] [RRN="] - [STAN="] - HikariPool-1 - Added connection com.mysql.cj.jdbc.ConnectionImpl@3e860390
2023-05-14 02:21:13	480 [task-1] INFO [HikariDataSource] [RRN="] - [STAN="] - HikariPool-1 - Start completed.
2023-05-14 02:21:13	539 [task-1] INFO [Dialect] [RRN="] - [STAN="] - HHH000400: Using dialect: org.hibernate.dialect.MySQL8Dialect
2023-05-14 02:21:13	582 [HikariPool-1 housekeeper] DEBUG [HikariPool] [RRN="] - [STAN="] - HikariPool-1 - Pool stats (total=1	active=1	idle=0	waiting=0)
2023-05-14 02:21:13	611 [HikariPool-1 connection adder] DEBUG [HikariPool] [RRN="] - [STAN="] - HikariPool-1 - Added connection com.mysql.cj.jdbc.ConnectionImpl@4b0ebd56
2023-05-14 02:21:13	614 [main] INFO [DefaultSecurityFilterChain] [RRN="] - [STAN="] - Creating filter chain: any request	[org.springframework.security.web.context.request.async.WebAsyncManagerIntegrationFilter@2b73bd6b	org.springframework.security.web.context.SecurityContextPersistenceFilter@306c7bf6	org.springframework.security.web.header.HeaderWriterFilter@14422d9d	org.springframework.web.filter.CorsFilter@157d3a45	org.springframework.security.web.authentication.logout.LogoutFilter@51e3d37e	com.zeroinfinity.federatedserver.config.JwtRequestFilter@60b34931	org.springframework.security.web.savedrequest.RequestCacheAwareFilter@494c8f29	org.springframework.security.web.servletapi.SecurityContextHolderAwareRequestFilter@7792d851	org.springframework.security.web.authentication.AnonymousAuthenticationFilter@750ed637	org.springframework.security.web.session.SessionManagementFilter@2001e48c	org.springframework.security.web.access.ExceptionTranslationFilter@3281dfc2	org.springframework.security.web.access.intercept.FilterSecurityInterceptor@58fd1214]
2023-05-14 02:21:13	616 [HikariPool-1 connection adder] DEBUG [HikariPool] [RRN="] - [STAN="] - HikariPool-1 - Added connection com.mysql.cj.jdbc.ConnectionImpl@a33b76d
2023-05-14 02:21:13	621 [HikariPool-1 connection adder] DEBUG [HikariPool] [RRN="] - [STAN="] - HikariPool-1 - Added connection com.mysql.cj.jdbc.ConnectionImpl@3bf379e9
2023-05-14 02:21:13	625 [HikariPool-1 connection adder] DEBUG [HikariPool] [RRN="] - [STAN="] - HikariPool-1 - Added connection com.mysql.cj.jdbc.ConnectionImpl@6a1c4822
2023-05-14 02:21:13	630 [HikariPool-1 connection adder] DEBUG [HikariPool] [RRN="] - [STAN="] - HikariPool-1 - Added connection com.mysql.cj.jdbc.ConnectionImpl@3e04d69
2023-05-14 02:21:13	635 [HikariPool-1 connection adder] DEBUG [HikariPool] [RRN="] - [STAN="] - HikariPool-1 - Added connection com.mysql.cj.jdbc.ConnectionImpl@6e52568f
2023-05-14 02:21:13	639 [HikariPool-1 connection adder] DEBUG [HikariPool] [RRN="] - [STAN="] - HikariPool-1 - Added connection com.mysql.cj.jdbc.ConnectionImpl@7261b230
2023-05-14 02:21:13	644 [HikariPool-1 connection adder] DEBUG [HikariPool] [RRN="] - [STAN="] - HikariPool-1 - Added connection com.mysql.cj.jdbc.ConnectionImpl@687dd8f0
2023-05-14 02:21:13	649 [HikariPool-1 connection adder] DEBUG [HikariPool] [RRN="] - [STAN="] - HikariPool-1 - Added connection com.mysql.cj.jdbc.ConnectionImpl@24f7c4d6
2023-05-14 02:21:13	649 [HikariPool-1 connection adder] DEBUG [HikariPool] [RRN="] - [STAN="] - HikariPool-1 - After adding stats (total=10	active=1	idle=9	waiting=0)
2023-05-14 02:21:14	195 [main] INFO [Http11NioProtocol] [RRN="] - [STAN="] - Starting ProtocolHandler ["http-nio-9090"]
2023-05-14 02:21:14	310 [main] INFO [TomcatWebServer] [RRN="] - [STAN="] - Tomcat started on port(s): 9090 (http) with context path ''
2023-05-14 02:21:14	320 [main] INFO [DocumentationPluginsBootstrapper] [RRN="] - [STAN="] - Context refreshed
2023-05-14 02:21:14	467 [main] INFO [DocumentationPluginsBootstrapper] [RRN="] - [STAN="] - Found 1 custom documentation plugin(s)
2023-05-14 02:21:14	547 [main] INFO [ApiListingReferenceScanner] [RRN="] - [STAN="] - Scanning for api listing references
2023-05-14 02:21:14	863 [main] INFO [CachingOperationNameGenerator] [RRN="] - [STAN="] - Generating unique operation named: syncModelUsingGET_1
2023-05-14 02:21:15	045 [main] INFO [DeferredRepositoryInitializationListener] [RRN="] - [STAN="] - Triggering deferred initialization of Spring Data repositories…
2023-05-14 02:21:15	472 [task-1] INFO [JtaPlatformInitiator] [RRN="] - [STAN="] - HHH000490: Using JtaPlatform implementation: [org.hibernate.engine.transaction.jta.platform.internal.NoJtaPlatform]
2023-05-14 02:21:15	487 [task-1] INFO [LocalContainerEntityManagerFactoryBean] [RRN="] - [STAN="] - Initialized JPA EntityManagerFactory for persistence unit 'default'
2023-05-14 02:21:16	007 [main] INFO [DeferredRepositoryInitializationListener] [RRN="] - [STAN="] - Spring Data repositories initialized!
2023-05-14 02:21:16	019 [main] INFO [FederatedServerApplication] [RRN="] - [STAN="] - Started FederatedServerApplication in 21.215 seconds (JVM running for 23.511)
2023-05-14 02:21:27	312 [http-nio-9090-exec-3] INFO [[/]] [RRN="] - [STAN="] - Initializing Spring DispatcherServlet 'dispatcherServlet'
2023-05-14 02:21:27	312 [http-nio-9090-exec-3] INFO [DispatcherServlet] [RRN="] - [STAN="] - Initializing Servlet 'dispatcherServlet'
2023-05-14 02:21:27	322 [http-nio-9090-exec-3] INFO [DispatcherServlet] [RRN="] - [STAN="] - Completed initialization in 9 ms
2023-05-14 02:21:27	894 [http-nio-9090-exec-3] INFO [ServiceController] [RRN="] - [STAN="] - Request received to check model version @ V1
2023-05-14 02:21:27	894 [http-nio-9090-exec-3] INFO [RestServerServiceImpl] [RRN="] - [STAN="] - Incoming request to check the model version.
2023-05-14 02:21:28	104 [http-nio-9090-exec-3] INFO [RestServerServiceImpl] [RRN="] - [STAN="] - Active version found: version14
2023-05-14 02:21:36	290 [http-nio-9090-exec-4] INFO [ServiceController] [RRN="] - [STAN="] - Request received to update model version @ V1
2023-05-14 02:21:36	290 [http-nio-9090-exec-4] INFO [RestServerServiceImpl] [RRN="] - [STAN="] - Incoming request to update the model version.
2023-05-14 02:21:36	292 [http-nio-9090-exec-4] INFO [RestServerServiceImpl] [RRN="] - [STAN="] - Active model version found. Changing the status from Active to InActive
2023-05-14 02:21:36	783 [http-nio-9090-exec-4] INFO [RestServerServiceImpl] [RRN="] - [STAN="] - New Active version activated: version15
2023-05-14 02:21:36	783 [http-nio-9090-exec-4] INFO [UnirestUtil] [RRN="] - [STAN="] - POST: params: [admin@123]
2023-05-14 02:21:38	352 [http-nio-9090-exec-4] INFO [RestServerServiceImpl] [RRN="] - [STAN="] - client1 - token: eyJhbGciOiJIUzUxMiJ9.eyJzdWIiOiJjbGllbnQxfHplcm9pbmZpbml0eSIsImV4cCI6MTY4NDA5OTI5NywiaWF0IjoxNjg0MDEyODk3fQ.S1-REGCI8PAoaEs4E_yBrRNq1s-P_ai2I0fEMGTtUAL62Bz-rcbRPcirqGwDQqwbtBaZj3O2zsLm5pXHMJ1rZw - expiry: 1684099297
2023-05-14 02:21:38	352 [http-nio-9090-exec-4] INFO [RestServerServiceImpl] [RRN="] - [STAN="] - client2 - token: eyJhbGciOiJIUzUxMiJ9.eyJzdWIiOiJjbGllbnQyfHplcm9pbmZpbml0eSIsImV4cCI6MTY4NDA5OTI5NywiaWF0IjoxNjg0MDEyODk3fQ.42XTxarhUaMIVTmIcdg_kG_HtiPhUK7THOd0JV51O7TSq7r_7g0wWaDu9yEsLUF09u0Bw460m0l84OatQkW-Yg - expiry: 1684099297
2023-05-14 02:21:38	352 [http-nio-9090-exec-4] INFO [RestServerServiceImpl] [RRN="] - [STAN="] - client3 - token: eyJhbGciOiJIUzUxMiJ9.eyJzdWIiOiJjbGllbnQzfHplcm9pbmZpbml0eSIsImV4cCI6MTY4NDA5OTI5NywiaWF0IjoxNjg0MDEyODk3fQ.1iU-QpJ0AlFvA0b6EIoReZ2ZOdx1-qz2Fwxj0EWU1ZVltNI6xufnv9qUtM00AeNSHgerRJDla0zjtqiiZnazDA - expiry: 1684099297
2023-05-14 02:21:38	352 [http-nio-9090-exec-4] INFO [UnirestUtil] [RRN="] - [STAN="] - GET: params: [eyJhbGciOiJIUzUxMiJ9.eyJzdWIiOiJjbGllbnQxfHplcm9pbmZpbml0eSIsImV4cCI6MTY4NDA5OTI5NywiaWF0IjoxNjg0MDEyODk3fQ.S1-REGCI8PAoaEs4E_yBrRNq1s-P_ai2I0fEMGTtUAL62Bz-rcbRPcirqGwDQqwbtBaZj3O2zsLm5pXHMJ1rZw	eyJhbGciOiJIUzUxMiJ9.eyJzdWIiOiJjbGllbnQyfHplcm9pbmZpbml0eSIsImV4cCI6MTY4NDA5OTI5NywiaWF0IjoxNjg0MDEyODk3fQ.42XTxarhUaMIVTmIcdg_kG_HtiPhUK7THOd0JV51O7TSq7r_7g0wWaDu9yEsLUF09u0Bw460m0l84OatQkW-Yg	eyJhbGciOiJIUzUxMiJ9.eyJzdWIiOiJjbGllbnQzfHplcm9pbmZpbml0eSIsImV4cCI6MTY4NDA5OTI5NywiaWF0IjoxNjg0MDEyODk3fQ.1iU-QpJ0AlFvA0b6EIoReZ2ZOdx1-qz2Fwxj0EWU1ZVltNI6xufnv9qUtM00AeNSHgerRJDla0zjtqiiZnazDA]
2023-05-14 02:21:39	226 [http-nio-9090-exec-4] INFO [RestServerServiceImpl] [RRN="] - [STAN="] - All client model version upgraded to version15 successfully.
2023-05-14 02:21:43	586 [HikariPool-1 housekeeper] DEBUG [HikariPool] [RRN="] - [STAN="] - HikariPool-1 - Pool stats (total=10	active=0	idle=10	waiting=0)
2023-05-14 02:21:43	586 [HikariPool-1 housekeeper] DEBUG [HikariPool] [RRN="] - [STAN="] - HikariPool-1 - Fill pool skipped	pool is at sufficient level.
2023-05-14 02:22:13	602 [HikariPool-1 housekeeper] DEBUG [HikariPool] [RRN="] - [STAN="] - HikariPool-1 - Pool stats (total=10	active=0	idle=10	waiting=0)
2023-05-14 02:22:13	602 [HikariPool-1 housekeeper] DEBUG [HikariPool] [RRN="] - [STAN="] - HikariPool-1 - Fill pool skipped	pool is at sufficient level.
2023-05-14 02:22:43	604 [HikariPool-1 housekeeper] DEBUG [HikariPool] [RRN="] - [STAN="] - HikariPool-1 - Pool stats (total=10	active=0	idle=10	waiting=0)
2023-05-14 02:22:43	604 [HikariPool-1 housekeeper] DEBUG [HikariPool] [RRN="] - [STAN="] - HikariPool-1 - Fill pool skipped	pool is at sufficient level.
2023-05-14 02:23:13	615 [HikariPool-1 housekeeper] DEBUG [HikariPool] [RRN="] - [STAN="] - HikariPool-1 - Pool stats (total=10	active=0	idle=10	waiting=0)
2023-05-14 02:23:13	615 [HikariPool-1 housekeeper] DEBUG [HikariPool] [RRN="] - [STAN="] - HikariPool-1 - Fill pool skipped	pool is at sufficient level.
2023-05-14 02:23:43	624 [HikariPool-1 housekeeper] DEBUG [HikariPool] [RRN="] - [STAN="] - HikariPool-1 - Pool stats (total=10	active=0	idle=10	waiting=0)
2023-05-14 02:23:43	624 [HikariPool-1 housekeeper] DEBUG [HikariPool] [RRN="] - [STAN="] - HikariPool-1 - Fill pool skipped	pool is at sufficient level.
2023-05-14 02:24:13	639 [HikariPool-1 housekeeper] DEBUG [HikariPool] [RRN="] - [STAN="] - HikariPool-1 - Pool stats (total=10	active=0	idle=10	waiting=0)
2023-05-14 02:24:13	640 [HikariPool-1 housekeeper] DEBUG [HikariPool] [RRN="] - [STAN="] - HikariPool-1 - Fill pool skipped	pool is at sufficient level.
2023-05-14 02:24:43	647 [HikariPool-1 housekeeper] DEBUG [HikariPool] [RRN="] - [STAN="] - HikariPool-1 - Pool stats (total=10	active=0	idle=10	waiting=0)
2023-05-14 02:24:43	647 [HikariPool-1 housekeeper] DEBUG [HikariPool] [RRN="] - [STAN="] - HikariPool-1 - Fill pool skipped	pool is at sufficient level.
2023-05-14 02:24:58	975 [http-nio-9090-exec-8] INFO [ServiceController] [RRN="] - [STAN="] - Request received to pull and sync machine learning model from clients @ V1
2023-05-14 02:24:58	975 [http-nio-9090-exec-8] INFO [RestServerServiceImpl] [RRN="] - [STAN="] - Incoming request to pull models from clients.
2023-05-14 02:24:59	076 [http-nio-9090-exec-8] INFO [UnirestUtil] [RRN="] - [STAN="] - POST: params: [admin@123]
2023-05-14 02:24:59	305 [http-nio-9090-exec-8] INFO [RestServerServiceImpl] [RRN="] - [STAN="] - client1 - token: eyJhbGciOiJIUzUxMiJ9.eyJzdWIiOiJjbGllbnQxfHplcm9pbmZpbml0eSIsImV4cCI6MTY4NDA5OTQ5OSwiaWF0IjoxNjg0MDEzMDk5fQ.hq5FrTWBFX-_M1zE2268tcpjQOIZZKVAhSG2oZVKKGcZLI0kK_SADMl5OIFWgDiEo8NTy0YDMBwLlvuq5VE6zQ - expiry: 1684099499
2023-05-14 02:24:59	306 [http-nio-9090-exec-8] INFO [RestServerServiceImpl] [RRN="] - [STAN="] - client2 - token: eyJhbGciOiJIUzUxMiJ9.eyJzdWIiOiJjbGllbnQyfHplcm9pbmZpbml0eSIsImV4cCI6MTY4NDA5OTQ5OSwiaWF0IjoxNjg0MDEzMDk5fQ.YFF0ZkGpZGph__2DSAlPHjcRjBue_33SULTIb_H1rvxxEEMGjmkKBPT8J57pgBEiL3bbyXh1mS_AIyxRAo0dRQ - expiry: 1684099499
2023-05-14 02:24:59	308 [http-nio-9090-exec-8] INFO [RestServerServiceImpl] [RRN="] - [STAN="] - client3 - token: eyJhbGciOiJIUzUxMiJ9.eyJzdWIiOiJjbGllbnQzfHplcm9pbmZpbml0eSIsImV4cCI6MTY4NDA5OTQ5OSwiaWF0IjoxNjg0MDEzMDk5fQ.G9ykXp_2gGlDgqKp2l1rva9ABozdvyNdxnliVQYMMb2dMpnloVnXVGQuGibmcMGjuMrIuIdIQs_JJSdN9CTstA - expiry: 1684099499
2023-05-14 02:24:59	308 [http-nio-9090-exec-8] INFO [UnirestUtil] [RRN="] - [STAN="] - GET: params: [eyJhbGciOiJIUzUxMiJ9.eyJzdWIiOiJjbGllbnQxfHplcm9pbmZpbml0eSIsImV4cCI6MTY4NDA5OTQ5OSwiaWF0IjoxNjg0MDEzMDk5fQ.hq5FrTWBFX-_M1zE2268tcpjQOIZZKVAhSG2oZVKKGcZLI0kK_SADMl5OIFWgDiEo8NTy0YDMBwLlvuq5VE6zQ	eyJhbGciOiJIUzUxMiJ9.eyJzdWIiOiJjbGllbnQyfHplcm9pbmZpbml0eSIsImV4cCI6MTY4NDA5OTQ5OSwiaWF0IjoxNjg0MDEzMDk5fQ.YFF0ZkGpZGph__2DSAlPHjcRjBue_33SULTIb_H1rvxxEEMGjmkKBPT8J57pgBEiL3bbyXh1mS_AIyxRAo0dRQ	eyJhbGciOiJIUzUxMiJ9.eyJzdWIiOiJjbGllbnQzfHplcm9pbmZpbml0eSIsImV4cCI6MTY4NDA5OTQ5OSwiaWF0IjoxNjg0MDEzMDk5fQ.G9ykXp_2gGlDgqKp2l1rva9ABozdvyNdxnliVQYMMb2dMpnloVnXVGQuGibmcMGjuMrIuIdIQs_JJSdN9CTstA]
2023-05-14 02:25:13	658 [HikariPool-1 housekeeper] DEBUG [HikariPool] [RRN="] - [STAN="] - HikariPool-1 - Pool stats (total=10	active=0	idle=10	waiting=0)
2023-05-14 02:25:13	659 [HikariPool-1 housekeeper] DEBUG [HikariPool] [RRN="] - [STAN="] - HikariPool-1 - Fill pool skipped	pool is at sufficient level.
2023-05-14 02:25:43	664 [HikariPool-1 housekeeper] DEBUG [HikariPool] [RRN="] - [STAN="] - HikariPool-1 - Pool stats (total=10	active=0	idle=10	waiting=0)
2023-05-14 02:25:43	664 [HikariPool-1 housekeeper] DEBUG [HikariPool] [RRN="] - [STAN="] - HikariPool-1 - Fill pool skipped	pool is at sufficient level.
2023-05-14 02:26:13	678 [HikariPool-1 housekeeper] DEBUG [HikariPool] [RRN="] - [STAN="] - HikariPool-1 - Pool stats (total=10	active=0	idle=10	waiting=0)
2023-05-14 02:26:13	678 [HikariPool-1 housekeeper] DEBUG [HikariPool] [RRN="] - [STAN="] - HikariPool-1 - Fill pool skipped	pool is at sufficient level.
2023-05-14 02:26:43	686 [HikariPool-1 housekeeper] DEBUG [HikariPool] [RRN="] - [STAN="] - HikariPool-1 - Pool stats (total=10	active=0	idle=10	waiting=0)
2023-05-14 02:26:43	686 [HikariPool-1 housekeeper] DEBUG [HikariPool] [RRN="] - [STAN="] - HikariPool-1 - Fill pool skipped	pool is at sufficient level.
2023-05-14 02:27:05	408 [http-nio-9090-exec-9] INFO [JwtAuthenticationController] [RRN="] - [STAN="] - Authenticating : User : admin
2023-05-14 02:27:05	584 [http-nio-9090-exec-6] INFO [ServiceController] [RRN="] - [STAN="] - Request received to pull and sync machine learning model for client @ V1
2023-05-14 02:27:05	584 [http-nio-9090-exec-6] INFO [RestServerServiceImpl] [RRN="] - [STAN="] - Incoming request to pull models for server. model version: version15
2023-05-14 02:27:13	690 [HikariPool-1 housekeeper] DEBUG [HikariPool] [RRN="] - [STAN="] - HikariPool-1 - Pool stats (total=10	active=0	idle=10	waiting=0)
2023-05-14 02:27:13	690 [HikariPool-1 housekeeper] DEBUG [HikariPool] [RRN="] - [STAN="] - HikariPool-1 - Fill pool skipped	pool is at sufficient level.
2023-05-14 02:27:30	276 [http-nio-9090-exec-2] INFO [JwtAuthenticationController] [RRN="] - [STAN="] - Authenticating : User : admin
2023-05-14 02:27:30	356 [http-nio-9090-exec-5] INFO [ServiceController] [RRN="] - [STAN="] - Request received to pull and sync machine learning model for client @ V1
2023-05-14 02:27:30	356 [http-nio-9090-exec-5] INFO [RestServerServiceImpl] [RRN="] - [STAN="] - Incoming request to pull models for server. model version: version15
2023-05-14 02:27:43	696 [HikariPool-1 housekeeper] DEBUG [HikariPool] [RRN="] - [STAN="] - HikariPool-1 - Pool stats (total=10	active=0	idle=10	waiting=0)
2023-05-14 02:27:43	697 [HikariPool-1 housekeeper] DEBUG [HikariPool] [RRN="] - [STAN="] - HikariPool-1 - Fill pool skipped	pool is at sufficient level.
2023-05-14 02:28:13	698 [HikariPool-1 housekeeper] DEBUG [HikariPool] [RRN="] - [STAN="] - HikariPool-1 - Pool stats (total=10	active=0	idle=10	waiting=0)
2023-05-14 02:28:13	698 [HikariPool-1 housekeeper] DEBUG [HikariPool] [RRN="] - [STAN="] - HikariPool-1 - Fill pool skipped	pool is at sufficient level.
2023-05-14 02:28:43	703 [HikariPool-1 housekeeper] DEBUG [HikariPool] [RRN="] - [STAN="] - HikariPool-1 - Pool stats (total=10	active=0	idle=10	waiting=0)
2023-05-14 02:28:43	703 [HikariPool-1 housekeeper] DEBUG [HikariPool] [RRN="] - [STAN="] - HikariPool-1 - Fill pool skipped	pool is at sufficient level.
2023-05-14 02:29:13	713 [HikariPool-1 housekeeper] DEBUG [HikariPool] [RRN="] - [STAN="] - HikariPool-1 - Pool stats (total=10	active=0	idle=10	waiting=0)
2023-05-14 02:29:13	713 [HikariPool-1 housekeeper] DEBUG [HikariPool] [RRN="] - [STAN="] - HikariPool-1 - Fill pool skipped	pool is at sufficient level.
2023-05-14 02:29:43	724 [HikariPool-1 housekeeper] DEBUG [HikariPool] [RRN="] - [STAN="] - HikariPool-1 - Pool stats (total=10	active=0	idle=10	waiting=0)
2023-05-14 02:29:43	724 [HikariPool-1 housekeeper] DEBUG [HikariPool] [RRN="] - [STAN="] - HikariPool-1 - Fill pool skipped	pool is at sufficient level.
2023-05-14 02:30:13	741 [HikariPool-1 housekeeper] DEBUG [HikariPool] [RRN="] - [STAN="] - HikariPool-1 - Pool stats (total=10	active=0	idle=10	waiting=0)
2023-05-14 02:30:13	741 [HikariPool-1 housekeeper] DEBUG [HikariPool] [RRN="] - [STAN="] - HikariPool-1 - Fill pool skipped	pool is at sufficient level.
2023-05-14 02:30:43	744 [HikariPool-1 housekeeper] DEBUG [HikariPool] [RRN="] - [STAN="] - HikariPool-1 - Pool stats (total=10	active=0	idle=10	waiting=0)
2023-05-14 02:30:43	744 [HikariPool-1 housekeeper] DEBUG [HikariPool] [RRN="] - [STAN="] - HikariPool-1 - Fill pool skipped	pool is at sufficient level.
2023-05-14 02:31:13	752 [HikariPool-1 housekeeper] DEBUG [HikariPool] [RRN="] - [STAN="] - HikariPool-1 - Pool stats (total=10	active=0	idle=10	waiting=0)
2023-05-14 02:31:13	752 [HikariPool-1 housekeeper] DEBUG [HikariPool] [RRN="] - [STAN="] - HikariPool-1 - Fill pool skipped	pool is at sufficient level.
2023-05-14 02:31:43	765 [HikariPool-1 housekeeper] DEBUG [HikariPool] [RRN="] - [STAN="] - HikariPool-1 - Pool stats (total=10	active=0	idle=10	waiting=0)
2023-05-14 02:31:43	766 [HikariPool-1 housekeeper] DEBUG [HikariPool] [RRN="] - [STAN="] - HikariPool-1 - Fill pool skipped	pool is at sufficient level.
2023-05-14 02:32:16	947 [main] INFO [FederatedServerApplication] [RRN="] - [STAN="] - Starting FederatedServerApplication on Hasnain-Rabbani with PID 23024 (E:\Workspace\Eclipse\zeroinfinity\thesis\federated-server\federated-server\target\classes started by hp in E:\Workspace\Eclipse\zeroinfinity\thesis\federated-server\federated-server)
2023-05-14 02:32:16	950 [main] INFO [FederatedServerApplication] [RRN="] - [STAN="] - No active profile set	falling back to default profiles: default
2023-05-14 02:32:17	877 [main] INFO [RepositoryConfigurationDelegate] [RRN="] - [STAN="] - Bootstrapping Spring Data JPA repositories in DEFERRED mode.
2023-05-14 02:32:17	958 [main] INFO [RepositoryConfigurationDelegate] [RRN="] - [STAN="] - Finished Spring Data repository scanning in 72ms. Found 3 JPA repository interfaces.
2023-05-14 02:32:18	239 [main] INFO [EnableEncryptablePropertiesBeanFactoryPostProcessor] [RRN="] - [STAN="] - Post-processing PropertySource instances
2023-05-14 02:32:18	325 [main] INFO [EncryptablePropertySourceConverter] [RRN="] - [STAN="] - Converting PropertySource configurationProperties [org.springframework.boot.context.properties.source.ConfigurationPropertySourcesPropertySource] to AOP Proxy
2023-05-14 02:32:18	326 [main] INFO [EncryptablePropertySourceConverter] [RRN="] - [STAN="] - Converting PropertySource servletConfigInitParams [org.springframework.core.env.PropertySource$StubPropertySource] to EncryptablePropertySourceWrapper
2023-05-14 02:32:18	326 [main] INFO [EncryptablePropertySourceConverter] [RRN="] - [STAN="] - Converting PropertySource servletContextInitParams [org.springframework.core.env.PropertySource$StubPropertySource] to EncryptablePropertySourceWrapper
2023-05-14 02:32:18	326 [main] INFO [EncryptablePropertySourceConverter] [RRN="] - [STAN="] - Converting PropertySource systemProperties [org.springframework.core.env.PropertiesPropertySource] to EncryptableMapPropertySourceWrapper
2023-05-14 02:32:18	326 [main] INFO [EncryptablePropertySourceConverter] [RRN="] - [STAN="] - Converting PropertySource systemEnvironment [org.springframework.boot.env.SystemEnvironmentPropertySourceEnvironmentPostProcessor$OriginAwareSystemEnvironmentPropertySource] to EncryptableSystemEnvironmentPropertySourceWrapper
2023-05-14 02:32:18	326 [main] INFO [EncryptablePropertySourceConverter] [RRN="] - [STAN="] - Converting PropertySource random [org.springframework.boot.env.RandomValuePropertySource] to EncryptablePropertySourceWrapper
2023-05-14 02:32:18	326 [main] INFO [EncryptablePropertySourceConverter] [RRN="] - [STAN="] - Converting PropertySource applicationConfig: [file:./application.yml] [org.springframework.boot.env.OriginTrackedMapPropertySource] to EncryptableMapPropertySourceWrapper
2023-05-14 02:32:18	515 [main] INFO [DefaultLazyPropertyFilter] [RRN="] - [STAN="] - Property Filter custom Bean not found with name 'encryptablePropertyFilter'. Initializing Default Property Filter
2023-05-14 02:32:19	192 [main] INFO [TomcatWebServer] [RRN="] - [STAN="] - Tomcat initialized with port(s): 9090 (http)
2023-05-14 02:32:19	201 [main] INFO [Http11NioProtocol] [RRN="] - [STAN="] - Initializing ProtocolHandler ["http-nio-9090"]
2023-05-14 02:32:19	202 [main] INFO [StandardService] [RRN="] - [STAN="] - Starting service [Tomcat]
2023-05-14 02:32:19	202 [main] INFO [StandardEngine] [RRN="] - [STAN="] - Starting Servlet engine: [Apache Tomcat/9.0.36]
2023-05-14 02:32:19	299 [main] INFO [[/]] [RRN="] - [STAN="] - Initializing Spring embedded WebApplicationContext
2023-05-14 02:32:19	299 [main] INFO [ServletWebServerApplicationContext] [RRN="] - [STAN="] - Root WebApplicationContext: initialization completed in 2302 ms
2023-05-14 02:32:19	307 [main] INFO [DefaultLazyPropertyResolver] [RRN="] - [STAN="] - Property Resolver custom Bean not found with name 'encryptablePropertyResolver'. Initializing Default Property Resolver
2023-05-14 02:32:19	313 [main] INFO [DefaultLazyPropertyDetector] [RRN="] - [STAN="] - Property Detector custom Bean not found with name 'encryptablePropertyDetector'. Initializing Default Property Detector
2023-05-14 02:32:19	425 [main] DEBUG [HikariConfig] [RRN="] - [STAN="] - Driver class com.mysql.cj.jdbc.Driver found in Thread context class loader sun.misc.Launcher$AppClassLoader@73d16e93
2023-05-14 02:32:19	507 [main] INFO [ThreadPoolTaskExecutor] [RRN="] - [STAN="] - Initializing ExecutorService 'applicationTaskExecutor'
2023-05-14 02:32:19	547 [task-1] INFO [LogHelper] [RRN="] - [STAN="] - HHH000204: Processing PersistenceUnitInfo [name: default]
2023-05-14 02:32:19	589 [main] WARN [JpaBaseConfiguration$JpaWebConfiguration] [RRN="] - [STAN="] - spring.jpa.open-in-view is enabled by default. Therefore	database queries may be performed during view rendering. Explicitly configure spring.jpa.open-in-view to disable this warning
2023-05-14 02:32:19	614 [task-1] INFO [Version] [RRN="] - [STAN="] - HHH000412: Hibernate ORM core version 5.4.17.Final
2023-05-14 02:32:19	790 [task-1] INFO [Version] [RRN="] - [STAN="] - HCANN000001: Hibernate Commons Annotations {5.1.0.Final}
2023-05-14 02:32:19	954 [task-1] DEBUG [HikariConfig] [RRN="] - [STAN="] - HikariPool-1 - configuration:
2023-05-14 02:32:19	956 [task-1] DEBUG [HikariConfig] [RRN="] - [STAN="] - allowPoolSuspension.............false
2023-05-14 02:32:19	957 [task-1] DEBUG [HikariConfig] [RRN="] - [STAN="] - autoCommit......................true
2023-05-14 02:32:19	957 [task-1] DEBUG [HikariConfig] [RRN="] - [STAN="] - catalog.........................none
2023-05-14 02:32:19	957 [task-1] DEBUG [HikariConfig] [RRN="] - [STAN="] - connectionInitSql...............none
2023-05-14 02:32:19	957 [task-1] DEBUG [HikariConfig] [RRN="] - [STAN="] - connectionTestQuery.............none
2023-05-14 02:32:19	957 [task-1] DEBUG [HikariConfig] [RRN="] - [STAN="] - connectionTimeout...............30000
2023-05-14 02:32:19	957 [task-1] DEBUG [HikariConfig] [RRN="] - [STAN="] - dataSource......................none
2023-05-14 02:32:19	957 [task-1] DEBUG [HikariConfig] [RRN="] - [STAN="] - dataSourceClassName.............none
2023-05-14 02:32:19	957 [task-1] DEBUG [HikariConfig] [RRN="] - [STAN="] - dataSourceJNDI..................none
2023-05-14 02:32:19	959 [task-1] DEBUG [HikariConfig] [RRN="] - [STAN="] - dataSourceProperties............{password=<masked>}
2023-05-14 02:32:19	959 [task-1] DEBUG [HikariConfig] [RRN="] - [STAN="] - driverClassName................."com.mysql.cj.jdbc.Driver"
2023-05-14 02:32:19	959 [task-1] DEBUG [HikariConfig] [RRN="] - [STAN="] - exceptionOverrideClassName......none
2023-05-14 02:32:19	959 [task-1] DEBUG [HikariConfig] [RRN="] - [STAN="] - healthCheckProperties...........{}
2023-05-14 02:32:19	959 [task-1] DEBUG [HikariConfig] [RRN="] - [STAN="] - healthCheckRegistry.............none
2023-05-14 02:32:19	959 [task-1] DEBUG [HikariConfig] [RRN="] - [STAN="] - idleTimeout.....................600000
2023-05-14 02:32:19	959 [task-1] DEBUG [HikariConfig] [RRN="] - [STAN="] - initializationFailTimeout.......1
2023-05-14 02:32:19	959 [task-1] DEBUG [HikariConfig] [RRN="] - [STAN="] - isolateInternalQueries..........false
2023-05-14 02:32:19	960 [task-1] DEBUG [HikariConfig] [RRN="] - [STAN="] - jdbcUrl.........................jdbc:mysql://localhost:3306/test
2023-05-14 02:32:19	960 [task-1] DEBUG [HikariConfig] [RRN="] - [STAN="] - leakDetectionThreshold..........0
2023-05-14 02:32:19	960 [task-1] DEBUG [HikariConfig] [RRN="] - [STAN="] - maxLifetime.....................1800000
2023-05-14 02:32:19	960 [task-1] DEBUG [HikariConfig] [RRN="] - [STAN="] - maximumPoolSize.................10
2023-05-14 02:32:19	960 [task-1] DEBUG [HikariConfig] [RRN="] - [STAN="] - metricRegistry..................none
2023-05-14 02:32:19	960 [task-1] DEBUG [HikariConfig] [RRN="] - [STAN="] - metricsTrackerFactory...........none
2023-05-14 02:32:19	960 [task-1] DEBUG [HikariConfig] [RRN="] - [STAN="] - minimumIdle.....................10
2023-05-14 02:32:19	960 [task-1] DEBUG [HikariConfig] [RRN="] - [STAN="] - password........................<masked>
2023-05-14 02:32:19	960 [task-1] DEBUG [HikariConfig] [RRN="] - [STAN="] - poolName........................"HikariPool-1"
2023-05-14 02:32:19	960 [task-1] DEBUG [HikariConfig] [RRN="] - [STAN="] - readOnly........................false
2023-05-14 02:32:19	960 [task-1] DEBUG [HikariConfig] [RRN="] - [STAN="] - registerMbeans..................false
2023-05-14 02:32:19	960 [task-1] DEBUG [HikariConfig] [RRN="] - [STAN="] - scheduledExecutor...............none
2023-05-14 02:32:19	961 [task-1] DEBUG [HikariConfig] [RRN="] - [STAN="] - schema..........................none
2023-05-14 02:32:19	961 [task-1] DEBUG [HikariConfig] [RRN="] - [STAN="] - threadFactory...................internal
2023-05-14 02:32:19	961 [task-1] DEBUG [HikariConfig] [RRN="] - [STAN="] - transactionIsolation............default
2023-05-14 02:32:19	961 [task-1] DEBUG [HikariConfig] [RRN="] - [STAN="] - username........................"root"
2023-05-14 02:32:19	961 [task-1] DEBUG [HikariConfig] [RRN="] - [STAN="] - validationTimeout...............5000
2023-05-14 02:32:19	961 [task-1] INFO [HikariDataSource] [RRN="] - [STAN="] - HikariPool-1 - Starting...
2023-05-14 02:32:20	133 [main] INFO [DefaultSecurityFilterChain] [RRN="] - [STAN="] - Creating filter chain: Ant [pattern='/v2/api-docs']	[]
2023-05-14 02:32:20	133 [main] INFO [DefaultSecurityFilterChain] [RRN="] - [STAN="] - Creating filter chain: Ant [pattern='/configuration/ui']	[]
2023-05-14 02:32:20	133 [main] INFO [DefaultSecurityFilterChain] [RRN="] - [STAN="] - Creating filter chain: Ant [pattern='/swagger-resources/**']	[]
2023-05-14 02:32:20	133 [main] INFO [DefaultSecurityFilterChain] [RRN="] - [STAN="] - Creating filter chain: Ant [pattern='/configuration/**']	[]
2023-05-14 02:32:20	133 [main] INFO [DefaultSecurityFilterChain] [RRN="] - [STAN="] - Creating filter chain: Ant [pattern='/swagger-ui.html']	[]
2023-05-14 02:32:20	133 [main] INFO [DefaultSecurityFilterChain] [RRN="] - [STAN="] - Creating filter chain: Ant [pattern='/webjars/**']	[]
2023-05-14 02:32:20	166 [task-1] DEBUG [HikariPool] [RRN="] - [STAN="] - HikariPool-1 - Added connection com.mysql.cj.jdbc.ConnectionImpl@776d6997
2023-05-14 02:32:20	168 [task-1] INFO [HikariDataSource] [RRN="] - [STAN="] - HikariPool-1 - Start completed.
2023-05-14 02:32:20	182 [main] INFO [PropertySourcedRequestMappingHandlerMapping] [RRN="] - [STAN="] - Mapped URL path [/v2/api-docs] onto method [springfox.documentation.swagger2.web.Swagger2Controller#getDocumentation(String	HttpServletRequest)]
2023-05-14 02:32:20	193 [task-1] INFO [Dialect] [RRN="] - [STAN="] - HHH000400: Using dialect: org.hibernate.dialect.MySQL8Dialect
2023-05-14 02:32:20	288 [HikariPool-1 housekeeper] DEBUG [HikariPool] [RRN="] - [STAN="] - HikariPool-1 - Pool stats (total=1	active=0	idle=1	waiting=0)
2023-05-14 02:32:20	294 [HikariPool-1 connection adder] DEBUG [HikariPool] [RRN="] - [STAN="] - HikariPool-1 - Added connection com.mysql.cj.jdbc.ConnectionImpl@4d0da9c7
2023-05-14 02:32:20	298 [HikariPool-1 connection adder] DEBUG [HikariPool] [RRN="] - [STAN="] - HikariPool-1 - Added connection com.mysql.cj.jdbc.ConnectionImpl@c30a3fc
2023-05-14 02:32:20	302 [HikariPool-1 connection adder] DEBUG [HikariPool] [RRN="] - [STAN="] - HikariPool-1 - Added connection com.mysql.cj.jdbc.ConnectionImpl@3df6686f
2023-05-14 02:32:20	306 [HikariPool-1 connection adder] DEBUG [HikariPool] [RRN="] - [STAN="] - HikariPool-1 - Added connection com.mysql.cj.jdbc.ConnectionImpl@6c1f5cb3
2023-05-14 02:32:20	311 [HikariPool-1 connection adder] DEBUG [HikariPool] [RRN="] - [STAN="] - HikariPool-1 - Added connection com.mysql.cj.jdbc.ConnectionImpl@524dd72b
2023-05-14 02:32:20	314 [HikariPool-1 connection adder] DEBUG [HikariPool] [RRN="] - [STAN="] - HikariPool-1 - Added connection com.mysql.cj.jdbc.ConnectionImpl@6851441d
2023-05-14 02:32:20	317 [HikariPool-1 connection adder] DEBUG [HikariPool] [RRN="] - [STAN="] - HikariPool-1 - Added connection com.mysql.cj.jdbc.ConnectionImpl@2e4ba9f9
2023-05-14 02:32:20	317 [main] INFO [DefaultSecurityFilterChain] [RRN="] - [STAN="] - Creating filter chain: any request	[org.springframework.security.web.context.request.async.WebAsyncManagerIntegrationFilter@59fc6d05	org.springframework.security.web.context.SecurityContextPersistenceFilter@32f1fafe	org.springframework.security.web.header.HeaderWriterFilter@53f0d09c	org.springframework.web.filter.CorsFilter@78307a56	org.springframework.security.web.authentication.logout.LogoutFilter@5a058be5	com.zeroinfinity.federatedserver.config.JwtRequestFilter@3291b443	org.springframework.security.web.savedrequest.RequestCacheAwareFilter@5d512ddb	org.springframework.security.web.servletapi.SecurityContextHolderAwareRequestFilter@66bf40e5	org.springframework.security.web.authentication.AnonymousAuthenticationFilter@40d52be7	org.springframework.security.web.session.SessionManagementFilter@47272cd3	org.springframework.security.web.access.ExceptionTranslationFilter@5f7eee96	org.springframework.security.web.access.intercept.FilterSecurityInterceptor@2f677247]
2023-05-14 02:32:20	321 [HikariPool-1 connection adder] DEBUG [HikariPool] [RRN="] - [STAN="] - HikariPool-1 - Added connection com.mysql.cj.jdbc.ConnectionImpl@79285506
2023-05-14 02:32:20	325 [HikariPool-1 connection adder] DEBUG [HikariPool] [RRN="] - [STAN="] - HikariPool-1 - Added connection com.mysql.cj.jdbc.ConnectionImpl@4042cdce
2023-05-14 02:32:20	325 [HikariPool-1 connection adder] DEBUG [HikariPool] [RRN="] - [STAN="] - HikariPool-1 - After adding stats (total=10	active=0	idle=10	waiting=0)
2023-05-14 02:32:20	600 [main] INFO [Http11NioProtocol] [RRN="] - [STAN="] - Starting ProtocolHandler ["http-nio-9090"]
2023-05-14 02:32:20	628 [main] INFO [TomcatWebServer] [RRN="] - [STAN="] - Tomcat started on port(s): 9090 (http) with context path ''
2023-05-14 02:32:20	629 [main] INFO [DocumentationPluginsBootstrapper] [RRN="] - [STAN="] - Context refreshed
2023-05-14 02:32:20	661 [main] INFO [DocumentationPluginsBootstrapper] [RRN="] - [STAN="] - Found 1 custom documentation plugin(s)
2023-05-14 02:32:20	694 [main] INFO [ApiListingReferenceScanner] [RRN="] - [STAN="] - Scanning for api listing references
2023-05-14 02:32:20	857 [main] INFO [CachingOperationNameGenerator] [RRN="] - [STAN="] - Generating unique operation named: syncModelUsingGET_1
2023-05-14 02:32:20	873 [main] INFO [DeferredRepositoryInitializationListener] [RRN="] - [STAN="] - Triggering deferred initialization of Spring Data repositories…
2023-05-14 02:32:21	297 [task-1] INFO [JtaPlatformInitiator] [RRN="] - [STAN="] - HHH000490: Using JtaPlatform implementation: [org.hibernate.engine.transaction.jta.platform.internal.NoJtaPlatform]
2023-05-14 02:32:21	310 [task-1] INFO [LocalContainerEntityManagerFactoryBean] [RRN="] - [STAN="] - Initialized JPA EntityManagerFactory for persistence unit 'default'
2023-05-14 02:32:21	866 [main] INFO [DeferredRepositoryInitializationListener] [RRN="] - [STAN="] - Spring Data repositories initialized!
2023-05-14 02:32:21	876 [main] INFO [FederatedServerApplication] [RRN="] - [STAN="] - Started FederatedServerApplication in 5.482 seconds (JVM running for 5.916)
2023-05-14 02:32:26	647 [http-nio-9090-exec-1] INFO [[/]] [RRN="] - [STAN="] - Initializing Spring DispatcherServlet 'dispatcherServlet'
2023-05-14 02:32:26	647 [http-nio-9090-exec-1] INFO [DispatcherServlet] [RRN="] - [STAN="] - Initializing Servlet 'dispatcherServlet'
2023-05-14 02:32:26	656 [http-nio-9090-exec-1] INFO [DispatcherServlet] [RRN="] - [STAN="] - Completed initialization in 9 ms
2023-05-14 02:32:26	759 [http-nio-9090-exec-1] INFO [JwtAuthenticationController] [RRN="] - [STAN="] - Authenticating : User : admin
2023-05-14 02:32:27	446 [http-nio-9090-exec-2] INFO [ServiceController] [RRN="] - [STAN="] - Request received to pull and sync machine learning model for client @ V1
2023-05-14 02:32:27	446 [http-nio-9090-exec-2] INFO [RestServerServiceImpl] [RRN="] - [STAN="] - Incoming request to pull models for server. model version: version15
2023-05-14 02:32:50	293 [HikariPool-1 housekeeper] DEBUG [HikariPool] [RRN="] - [STAN="] - HikariPool-1 - Pool stats (total=10	active=0	idle=10	waiting=0)
2023-05-14 02:32:50	293 [HikariPool-1 housekeeper] DEBUG [HikariPool] [RRN="] - [STAN="] - HikariPool-1 - Fill pool skipped	pool is at sufficient level.
2023-05-14 02:33:20	306 [HikariPool-1 housekeeper] DEBUG [HikariPool] [RRN="] - [STAN="] - HikariPool-1 - Pool stats (total=10	active=0	idle=10	waiting=0)
2023-05-14 02:33:20	307 [HikariPool-1 housekeeper] DEBUG [HikariPool] [RRN="] - [STAN="] - HikariPool-1 - Fill pool skipped	pool is at sufficient level.
2023-05-14 02:33:50	316 [HikariPool-1 housekeeper] DEBUG [HikariPool] [RRN="] - [STAN="] - HikariPool-1 - Pool stats (total=10	active=0	idle=10	waiting=0)
2023-05-14 02:33:50	317 [HikariPool-1 housekeeper] DEBUG [HikariPool] [RRN="] - [STAN="] - HikariPool-1 - Fill pool skipped	pool is at sufficient level.
2023-05-14 02:34:20	327 [HikariPool-1 housekeeper] DEBUG [HikariPool] [RRN="] - [STAN="] - HikariPool-1 - Pool stats (total=10	active=0	idle=10	waiting=0)
2023-05-14 02:34:20	327 [HikariPool-1 housekeeper] DEBUG [HikariPool] [RRN="] - [STAN="] - HikariPool-1 - Fill pool skipped	pool is at sufficient level.
2023-05-14 02:34:50	331 [HikariPool-1 housekeeper] DEBUG [HikariPool] [RRN="] - [STAN="] - HikariPool-1 - Pool stats (total=10	active=0	idle=10	waiting=0)
2023-05-14 02:34:50	331 [HikariPool-1 housekeeper] DEBUG [HikariPool] [RRN="] - [STAN="] - HikariPool-1 - Fill pool skipped	pool is at sufficient level.
2023-05-14 02:35:20	333 [HikariPool-1 housekeeper] DEBUG [HikariPool] [RRN="] - [STAN="] - HikariPool-1 - Pool stats (total=10	active=0	idle=10	waiting=0)
2023-05-14 02:35:20	333 [HikariPool-1 housekeeper] DEBUG [HikariPool] [RRN="] - [STAN="] - HikariPool-1 - Fill pool skipped	pool is at sufficient level.
2023-05-14 02:35:32	335 [http-nio-9090-exec-4] INFO [JwtAuthenticationController] [RRN="] - [STAN="] - Authenticating : User : admin
2023-05-14 02:35:32	430 [http-nio-9090-exec-8] INFO [ServiceController] [RRN="] - [STAN="] - Request received to pull and sync machine learning model for client @ V1
2023-05-14 02:35:32	430 [http-nio-9090-exec-8] INFO [RestServerServiceImpl] [RRN="] - [STAN="] - Incoming request to pull models for server. model version: version15
2023-05-14 02:35:50	338 [HikariPool-1 housekeeper] DEBUG [HikariPool] [RRN="] - [STAN="] - HikariPool-1 - Pool stats (total=10	active=0	idle=10	waiting=0)
2023-05-14 02:35:50	338 [HikariPool-1 housekeeper] DEBUG [HikariPool] [RRN="] - [STAN="] - HikariPool-1 - Fill pool skipped	pool is at sufficient level.
2023-05-14 02:35:58	161 [http-nio-9090-exec-9] INFO [JwtAuthenticationController] [RRN="] - [STAN="] - Authenticating : User : admin
2023-05-14 02:35:58	259 [http-nio-9090-exec-3] INFO [ServiceController] [RRN="] - [STAN="] - Request received to pull and sync machine learning model for client @ V1
2023-05-14 02:35:58	259 [http-nio-9090-exec-3] INFO [RestServerServiceImpl] [RRN="] - [STAN="] - Incoming request to pull models for server. model version: version15
