# Supplementary material for: Enhancing security in financial transactions: a novel blockchain-based federated learning framework for detecting counterfeit data in fintech
Source: PeerJ Comput Sci. 2024 Sep 23;10:e2280. doi: 10.7717/peerj-cs.2280 (PMC11622837; doi:10.7717/peerj-cs.2280)
Supplement: Supplemental Information 2 [file peerj-cs-10-2280-s002.zip › Federated-Server-master/logs/application.2023-08-09.log]

2023-08-09 14:15:30	669 [main] INFO [FederatedServerApplication] [RRN="] - [STAN="] - Starting FederatedServerApplication on Hasnain-Rabbani with PID 18084 (E:\Workspace\Eclipse\zeroinfinity\thesis\federated-server\federated-server\target\classes started by hp in E:\Workspace\Eclipse\zeroinfinity\thesis\federated-server\federated-server)
2023-08-09 14:15:30	671 [main] INFO [FederatedServerApplication] [RRN="] - [STAN="] - No active profile set	falling back to default profiles: default
2023-08-09 14:15:32	109 [main] INFO [RepositoryConfigurationDelegate] [RRN="] - [STAN="] - Bootstrapping Spring Data JPA repositories in DEFERRED mode.
2023-08-09 14:15:32	223 [main] INFO [RepositoryConfigurationDelegate] [RRN="] - [STAN="] - Finished Spring Data repository scanning in 101ms. Found 3 JPA repository interfaces.
2023-08-09 14:15:32	471 [main] INFO [EnableEncryptablePropertiesBeanFactoryPostProcessor] [RRN="] - [STAN="] - Post-processing PropertySource instances
2023-08-09 14:15:32	566 [main] INFO [EncryptablePropertySourceConverter] [RRN="] - [STAN="] - Converting PropertySource configurationProperties [org.springframework.boot.context.properties.source.ConfigurationPropertySourcesPropertySource] to AOP Proxy
2023-08-09 14:15:32	567 [main] INFO [EncryptablePropertySourceConverter] [RRN="] - [STAN="] - Converting PropertySource servletConfigInitParams [org.springframework.core.env.PropertySource$StubPropertySource] to EncryptablePropertySourceWrapper
2023-08-09 14:15:32	567 [main] INFO [EncryptablePropertySourceConverter] [RRN="] - [STAN="] - Converting PropertySource servletContextInitParams [org.springframework.core.env.PropertySource$StubPropertySource] to EncryptablePropertySourceWrapper
2023-08-09 14:15:32	567 [main] INFO [EncryptablePropertySourceConverter] [RRN="] - [STAN="] - Converting PropertySource systemProperties [org.springframework.core.env.PropertiesPropertySource] to EncryptableMapPropertySourceWrapper
2023-08-09 14:15:32	567 [main] INFO [EncryptablePropertySourceConverter] [RRN="] - [STAN="] - Converting PropertySource systemEnvironment [org.springframework.boot.env.SystemEnvironmentPropertySourceEnvironmentPostProcessor$OriginAwareSystemEnvironmentPropertySource] to EncryptableSystemEnvironmentPropertySourceWrapper
2023-08-09 14:15:32	567 [main] INFO [EncryptablePropertySourceConverter] [RRN="] - [STAN="] - Converting PropertySource random [org.springframework.boot.env.RandomValuePropertySource] to EncryptablePropertySourceWrapper
2023-08-09 14:15:32	567 [main] INFO [EncryptablePropertySourceConverter] [RRN="] - [STAN="] - Converting PropertySource applicationConfig: [file:./application.yml] [org.springframework.boot.env.OriginTrackedMapPropertySource] to EncryptableMapPropertySourceWrapper
2023-08-09 14:15:32	772 [main] INFO [DefaultLazyPropertyFilter] [RRN="] - [STAN="] - Property Filter custom Bean not found with name 'encryptablePropertyFilter'. Initializing Default Property Filter
2023-08-09 14:15:33	575 [main] INFO [TomcatWebServer] [RRN="] - [STAN="] - Tomcat initialized with port(s): 9090 (http)
2023-08-09 14:15:33	586 [main] INFO [Http11NioProtocol] [RRN="] - [STAN="] - Initializing ProtocolHandler ["http-nio-9090"]
2023-08-09 14:15:33	587 [main] INFO [StandardService] [RRN="] - [STAN="] - Starting service [Tomcat]
2023-08-09 14:15:33	588 [main] INFO [StandardEngine] [RRN="] - [STAN="] - Starting Servlet engine: [Apache Tomcat/9.0.36]
2023-08-09 14:15:33	749 [main] INFO [[/]] [RRN="] - [STAN="] - Initializing Spring embedded WebApplicationContext
2023-08-09 14:15:33	750 [main] INFO [ServletWebServerApplicationContext] [RRN="] - [STAN="] - Root WebApplicationContext: initialization completed in 2932 ms
2023-08-09 14:15:33	756 [main] INFO [DefaultLazyPropertyResolver] [RRN="] - [STAN="] - Property Resolver custom Bean not found with name 'encryptablePropertyResolver'. Initializing Default Property Resolver
2023-08-09 14:15:33	761 [main] INFO [DefaultLazyPropertyDetector] [RRN="] - [STAN="] - Property Detector custom Bean not found with name 'encryptablePropertyDetector'. Initializing Default Property Detector
2023-08-09 14:15:33	913 [main] DEBUG [HikariConfig] [RRN="] - [STAN="] - Driver class com.mysql.cj.jdbc.Driver found in Thread context class loader sun.misc.Launcher$AppClassLoader@73d16e93
2023-08-09 14:15:34	021 [main] INFO [ThreadPoolTaskExecutor] [RRN="] - [STAN="] - Initializing ExecutorService 'applicationTaskExecutor'
2023-08-09 14:15:34	086 [task-1] INFO [LogHelper] [RRN="] - [STAN="] - HHH000204: Processing PersistenceUnitInfo [name: default]
2023-08-09 14:15:34	123 [main] WARN [JpaBaseConfiguration$JpaWebConfiguration] [RRN="] - [STAN="] - spring.jpa.open-in-view is enabled by default. Therefore	database queries may be performed during view rendering. Explicitly configure spring.jpa.open-in-view to disable this warning
2023-08-09 14:15:34	195 [task-1] INFO [Version] [RRN="] - [STAN="] - HHH000412: Hibernate ORM core version 5.4.17.Final
2023-08-09 14:15:34	474 [task-1] INFO [Version] [RRN="] - [STAN="] - HCANN000001: Hibernate Commons Annotations {5.1.0.Final}
2023-08-09 14:15:34	690 [task-1] DEBUG [HikariConfig] [RRN="] - [STAN="] - HikariPool-1 - configuration:
2023-08-09 14:15:34	694 [task-1] DEBUG [HikariConfig] [RRN="] - [STAN="] - allowPoolSuspension.............false
2023-08-09 14:15:34	694 [task-1] DEBUG [HikariConfig] [RRN="] - [STAN="] - autoCommit......................true
2023-08-09 14:15:34	694 [task-1] DEBUG [HikariConfig] [RRN="] - [STAN="] - catalog.........................none
2023-08-09 14:15:34	694 [task-1] DEBUG [HikariConfig] [RRN="] - [STAN="] - connectionInitSql...............none
2023-08-09 14:15:34	694 [task-1] DEBUG [HikariConfig] [RRN="] - [STAN="] - connectionTestQuery.............none
2023-08-09 14:15:34	694 [task-1] DEBUG [HikariConfig] [RRN="] - [STAN="] - connectionTimeout...............30000
2023-08-09 14:15:34	694 [task-1] DEBUG [HikariConfig] [RRN="] - [STAN="] - dataSource......................none
2023-08-09 14:15:34	694 [task-1] DEBUG [HikariConfig] [RRN="] - [STAN="] - dataSourceClassName.............none
2023-08-09 14:15:34	694 [task-1] DEBUG [HikariConfig] [RRN="] - [STAN="] - dataSourceJNDI..................none
2023-08-09 14:15:34	695 [task-1] DEBUG [HikariConfig] [RRN="] - [STAN="] - dataSourceProperties............{password=<masked>}
2023-08-09 14:15:34	695 [task-1] DEBUG [HikariConfig] [RRN="] - [STAN="] - driverClassName................."com.mysql.cj.jdbc.Driver"
2023-08-09 14:15:34	695 [task-1] DEBUG [HikariConfig] [RRN="] - [STAN="] - exceptionOverrideClassName......none
2023-08-09 14:15:34	695 [task-1] DEBUG [HikariConfig] [RRN="] - [STAN="] - healthCheckProperties...........{}
2023-08-09 14:15:34	696 [task-1] DEBUG [HikariConfig] [RRN="] - [STAN="] - healthCheckRegistry.............none
2023-08-09 14:15:34	696 [task-1] DEBUG [HikariConfig] [RRN="] - [STAN="] - idleTimeout.....................600000
2023-08-09 14:15:34	696 [task-1] DEBUG [HikariConfig] [RRN="] - [STAN="] - initializationFailTimeout.......1
2023-08-09 14:15:34	696 [task-1] DEBUG [HikariConfig] [RRN="] - [STAN="] - isolateInternalQueries..........false
2023-08-09 14:15:34	696 [task-1] DEBUG [HikariConfig] [RRN="] - [STAN="] - jdbcUrl.........................jdbc:mysql://localhost:3306/test
2023-08-09 14:15:34	696 [task-1] DEBUG [HikariConfig] [RRN="] - [STAN="] - leakDetectionThreshold..........0
2023-08-09 14:15:34	696 [task-1] DEBUG [HikariConfig] [RRN="] - [STAN="] - maxLifetime.....................1800000
2023-08-09 14:15:34	696 [task-1] DEBUG [HikariConfig] [RRN="] - [STAN="] - maximumPoolSize.................10
2023-08-09 14:15:34	696 [task-1] DEBUG [HikariConfig] [RRN="] - [STAN="] - metricRegistry..................none
2023-08-09 14:15:34	696 [task-1] DEBUG [HikariConfig] [RRN="] - [STAN="] - metricsTrackerFactory...........none
2023-08-09 14:15:34	696 [task-1] DEBUG [HikariConfig] [RRN="] - [STAN="] - minimumIdle.....................10
2023-08-09 14:15:34	696 [task-1] DEBUG [HikariConfig] [RRN="] - [STAN="] - password........................<masked>
2023-08-09 14:15:34	697 [task-1] DEBUG [HikariConfig] [RRN="] - [STAN="] - poolName........................"HikariPool-1"
2023-08-09 14:15:34	697 [task-1] DEBUG [HikariConfig] [RRN="] - [STAN="] - readOnly........................false
2023-08-09 14:15:34	697 [task-1] DEBUG [HikariConfig] [RRN="] - [STAN="] - registerMbeans..................false
2023-08-09 14:15:34	697 [task-1] DEBUG [HikariConfig] [RRN="] - [STAN="] - scheduledExecutor...............none
2023-08-09 14:15:34	697 [task-1] DEBUG [HikariConfig] [RRN="] - [STAN="] - schema..........................none
2023-08-09 14:15:34	697 [task-1] DEBUG [HikariConfig] [RRN="] - [STAN="] - threadFactory...................internal
2023-08-09 14:15:34	697 [task-1] DEBUG [HikariConfig] [RRN="] - [STAN="] - transactionIsolation............default
2023-08-09 14:15:34	697 [task-1] DEBUG [HikariConfig] [RRN="] - [STAN="] - username........................"root"
2023-08-09 14:15:34	697 [task-1] DEBUG [HikariConfig] [RRN="] - [STAN="] - validationTimeout...............5000
2023-08-09 14:15:34	697 [task-1] INFO [HikariDataSource] [RRN="] - [STAN="] - HikariPool-1 - Starting...
2023-08-09 14:15:34	819 [main] INFO [DefaultSecurityFilterChain] [RRN="] - [STAN="] - Creating filter chain: Ant [pattern='/v2/api-docs']	[]
2023-08-09 14:15:34	819 [main] INFO [DefaultSecurityFilterChain] [RRN="] - [STAN="] - Creating filter chain: Ant [pattern='/configuration/ui']	[]
2023-08-09 14:15:34	819 [main] INFO [DefaultSecurityFilterChain] [RRN="] - [STAN="] - Creating filter chain: Ant [pattern='/swagger-resources/**']	[]
2023-08-09 14:15:34	819 [main] INFO [DefaultSecurityFilterChain] [RRN="] - [STAN="] - Creating filter chain: Ant [pattern='/configuration/**']	[]
2023-08-09 14:15:34	819 [main] INFO [DefaultSecurityFilterChain] [RRN="] - [STAN="] - Creating filter chain: Ant [pattern='/swagger-ui.html']	[]
2023-08-09 14:15:34	820 [main] INFO [DefaultSecurityFilterChain] [RRN="] - [STAN="] - Creating filter chain: Ant [pattern='/webjars/**']	[]
2023-08-09 14:15:34	870 [main] INFO [PropertySourcedRequestMappingHandlerMapping] [RRN="] - [STAN="] - Mapped URL path [/v2/api-docs] onto method [springfox.documentation.swagger2.web.Swagger2Controller#getDocumentation(String	HttpServletRequest)]
2023-08-09 14:15:35	007 [main] INFO [DefaultSecurityFilterChain] [RRN="] - [STAN="] - Creating filter chain: any request	[org.springframework.security.web.context.request.async.WebAsyncManagerIntegrationFilter@66f5a02e	org.springframework.security.web.context.SecurityContextPersistenceFilter@1a01d7f0	org.springframework.security.web.header.HeaderWriterFilter@60f21960	org.springframework.web.filter.CorsFilter@4e3f2908	org.springframework.security.web.authentication.logout.LogoutFilter@7af443a3	com.zeroinfinity.federatedserver.config.JwtRequestFilter@1d1cbd0f	org.springframework.security.web.savedrequest.RequestCacheAwareFilter@7e15f4d4	org.springframework.security.web.servletapi.SecurityContextHolderAwareRequestFilter@52ea0269	org.springframework.security.web.authentication.AnonymousAuthenticationFilter@7e87ef9e	org.springframework.security.web.session.SessionManagementFilter@52ae997b	org.springframework.security.web.access.ExceptionTranslationFilter@25c2a9e3	org.springframework.security.web.access.intercept.FilterSecurityInterceptor@4451f60c]
2023-08-09 14:15:36	796 [main] INFO [Http11NioProtocol] [RRN="] - [STAN="] - Starting ProtocolHandler ["http-nio-9090"]
2023-08-09 14:15:36	910 [main] INFO [TomcatWebServer] [RRN="] - [STAN="] - Tomcat started on port(s): 9090 (http) with context path ''
2023-08-09 14:15:36	915 [main] INFO [DocumentationPluginsBootstrapper] [RRN="] - [STAN="] - Context refreshed
2023-08-09 14:15:36	989 [main] INFO [DocumentationPluginsBootstrapper] [RRN="] - [STAN="] - Found 1 custom documentation plugin(s)
2023-08-09 14:15:37	064 [main] INFO [ApiListingReferenceScanner] [RRN="] - [STAN="] - Scanning for api listing references
2023-08-09 14:15:37	505 [main] INFO [CachingOperationNameGenerator] [RRN="] - [STAN="] - Generating unique operation named: syncModelUsingGET_1
2023-08-09 14:15:37	544 [main] INFO [DeferredRepositoryInitializationListener] [RRN="] - [STAN="] - Triggering deferred initialization of Spring Data repositories…
2023-08-09 14:15:38	909 [task-1] DEBUG [PoolBase] [RRN="] - [STAN="] - HikariPool-1 - Failed to create/setup connection: Communications link failure
The last packet sent successfully to the server was 0 milliseconds ago. The driver has not received any packets from the server.
2023-08-09 14:15:38	912 [task-1] DEBUG [HikariPool] [RRN="] - [STAN="] - HikariPool-1 - Cannot acquire connection from data source
com.mysql.cj.jdbc.exceptions.CommunicationsException: Communications link failure
The last packet sent successfully to the server was 0 milliseconds ago. The driver has not received any packets from the server.
at com.mysql.cj.jdbc.exceptions.SQLError.createCommunicationsException(SQLError.java:174)
at com.mysql.cj.jdbc.exceptions.SQLExceptionsMapping.translateException(SQLExceptionsMapping.java:64)
at com.mysql.cj.jdbc.ConnectionImpl.createNewIO(ConnectionImpl.java:836)
at com.mysql.cj.jdbc.ConnectionImpl.<init>(ConnectionImpl.java:456)
at com.mysql.cj.jdbc.ConnectionImpl.getInstance(ConnectionImpl.java:246)
at com.mysql.cj.jdbc.NonRegisteringDriver.connect(NonRegisteringDriver.java:197)
at com.zaxxer.hikari.util.DriverDataSource.getConnection(DriverDataSource.java:138)
at com.zaxxer.hikari.pool.PoolBase.newConnection(PoolBase.java:358)
at com.zaxxer.hikari.pool.PoolBase.newPoolEntry(PoolBase.java:206)
at com.zaxxer.hikari.pool.HikariPool.createPoolEntry(HikariPool.java:477)
at com.zaxxer.hikari.pool.HikariPool.checkFailFast(HikariPool.java:560)
at com.zaxxer.hikari.pool.HikariPool.<init>(HikariPool.java:115)
at com.zaxxer.hikari.HikariDataSource.getConnection(HikariDataSource.java:112)
at org.hibernate.engine.jdbc.connections.internal.DatasourceConnectionProviderImpl.getConnection(DatasourceConnectionProviderImpl.java:122)
at org.hibernate.engine.jdbc.env.internal.JdbcEnvironmentInitiator$ConnectionProviderJdbcConnectionAccess.obtainConnection(JdbcEnvironmentInitiator.java:180)
at org.hibernate.engine.jdbc.env.internal.JdbcEnvironmentInitiator.initiateService(JdbcEnvironmentInitiator.java:68)
at org.hibernate.engine.jdbc.env.internal.JdbcEnvironmentInitiator.initiateService(JdbcEnvironmentInitiator.java:35)
at org.hibernate.boot.registry.internal.StandardServiceRegistryImpl.initiateService(StandardServiceRegistryImpl.java:101)
at org.hibernate.service.internal.AbstractServiceRegistryImpl.createService(AbstractServiceRegistryImpl.java:263)
at org.hibernate.service.internal.AbstractServiceRegistryImpl.initializeService(AbstractServiceRegistryImpl.java:237)
at org.hibernate.service.internal.AbstractServiceRegistryImpl.getService(AbstractServiceRegistryImpl.java:214)
at org.hibernate.id.factory.internal.DefaultIdentifierGeneratorFactory.injectServices(DefaultIdentifierGeneratorFactory.java:152)
at org.hibernate.service.internal.AbstractServiceRegistryImpl.injectDependencies(AbstractServiceRegistryImpl.java:286)
at org.hibernate.service.internal.AbstractServiceRegistryImpl.initializeService(AbstractServiceRegistryImpl.java:243)
at org.hibernate.service.internal.AbstractServiceRegistryImpl.getService(AbstractServiceRegistryImpl.java:214)
at org.hibernate.boot.internal.InFlightMetadataCollectorImpl.<init>(InFlightMetadataCollectorImpl.java:176)
at org.hibernate.boot.model.process.spi.MetadataBuildingProcess.complete(MetadataBuildingProcess.java:118)
at org.hibernate.jpa.boot.internal.EntityManagerFactoryBuilderImpl.metadata(EntityManagerFactoryBuilderImpl.java:1224)
at org.hibernate.jpa.boot.internal.EntityManagerFactoryBuilderImpl.build(EntityManagerFactoryBuilderImpl.java:1255)
at org.springframework.orm.jpa.vendor.SpringHibernateJpaPersistenceProvider.createContainerEntityManagerFactory(SpringHibernateJpaPersistenceProvider.java:58)
at org.springframework.orm.jpa.LocalContainerEntityManagerFactoryBean.createNativeEntityManagerFactory(LocalContainerEntityManagerFactoryBean.java:365)
at org.springframework.orm.jpa.AbstractEntityManagerFactoryBean.buildNativeEntityManagerFactory(AbstractEntityManagerFactoryBean.java:391)
at java.util.concurrent.FutureTask.run(FutureTask.java:266)
at java.util.concurrent.ThreadPoolExecutor.runWorker(ThreadPoolExecutor.java:1149)
at java.util.concurrent.ThreadPoolExecutor$Worker.run(ThreadPoolExecutor.java:624)
at java.lang.Thread.run(Thread.java:748)
Caused by: com.mysql.cj.exceptions.CJCommunicationsException: Communications link failure
The last packet sent successfully to the server was 0 milliseconds ago. The driver has not received any packets from the server.
at sun.reflect.NativeConstructorAccessorImpl.newInstance0(Native Method)
at sun.reflect.NativeConstructorAccessorImpl.newInstance(NativeConstructorAccessorImpl.java:62)
at sun.reflect.DelegatingConstructorAccessorImpl.newInstance(DelegatingConstructorAccessorImpl.java:45)
at java.lang.reflect.Constructor.newInstance(Constructor.java:423)
at com.mysql.cj.exceptions.ExceptionFactory.createException(ExceptionFactory.java:61)
at com.mysql.cj.exceptions.ExceptionFactory.createException(ExceptionFactory.java:105)
at com.mysql.cj.exceptions.ExceptionFactory.createException(ExceptionFactory.java:151)
at com.mysql.cj.exceptions.ExceptionFactory.createCommunicationsException(ExceptionFactory.java:167)
at com.mysql.cj.protocol.a.NativeSocketConnection.connect(NativeSocketConnection.java:91)
at com.mysql.cj.NativeSession.connect(NativeSession.java:144)
at com.mysql.cj.jdbc.ConnectionImpl.connectOneTryOnly(ConnectionImpl.java:956)
at com.mysql.cj.jdbc.ConnectionImpl.createNewIO(ConnectionImpl.java:826)
... 33 common frames omitted
Caused by: java.net.ConnectException: Connection refused: connect
at java.net.DualStackPlainSocketImpl.waitForConnect(Native Method)
at java.net.DualStackPlainSocketImpl.socketConnect(DualStackPlainSocketImpl.java:85)
at java.net.AbstractPlainSocketImpl.doConnect(AbstractPlainSocketImpl.java:350)
at java.net.AbstractPlainSocketImpl.connectToAddress(AbstractPlainSocketImpl.java:206)
at java.net.AbstractPlainSocketImpl.connect(AbstractPlainSocketImpl.java:188)
at java.net.PlainSocketImpl.connect(PlainSocketImpl.java:172)
at java.net.SocksSocketImpl.connect(SocksSocketImpl.java:392)
at java.net.Socket.connect(Socket.java:606)
at com.mysql.cj.protocol.StandardSocketFactory.connect(StandardSocketFactory.java:155)
at com.mysql.cj.protocol.a.NativeSocketConnection.connect(NativeSocketConnection.java:65)
... 36 common frames omitted
2023-08-09 14:15:39	922 [task-1] ERROR [HikariPool] [RRN="] - [STAN="] - HikariPool-1 - Exception during pool initialization.
com.mysql.cj.jdbc.exceptions.CommunicationsException: Communications link failure
The last packet sent successfully to the server was 0 milliseconds ago. The driver has not received any packets from the server.
at com.mysql.cj.jdbc.exceptions.SQLError.createCommunicationsException(SQLError.java:174)
at com.mysql.cj.jdbc.exceptions.SQLExceptionsMapping.translateException(SQLExceptionsMapping.java:64)
at com.mysql.cj.jdbc.ConnectionImpl.createNewIO(ConnectionImpl.java:836)
at com.mysql.cj.jdbc.ConnectionImpl.<init>(ConnectionImpl.java:456)
at com.mysql.cj.jdbc.ConnectionImpl.getInstance(ConnectionImpl.java:246)
at com.mysql.cj.jdbc.NonRegisteringDriver.connect(NonRegisteringDriver.java:197)
at com.zaxxer.hikari.util.DriverDataSource.getConnection(DriverDataSource.java:138)
at com.zaxxer.hikari.pool.PoolBase.newConnection(PoolBase.java:358)
at com.zaxxer.hikari.pool.PoolBase.newPoolEntry(PoolBase.java:206)
at com.zaxxer.hikari.pool.HikariPool.createPoolEntry(HikariPool.java:477)
at com.zaxxer.hikari.pool.HikariPool.checkFailFast(HikariPool.java:560)
at com.zaxxer.hikari.pool.HikariPool.<init>(HikariPool.java:115)
at com.zaxxer.hikari.HikariDataSource.getConnection(HikariDataSource.java:112)
at org.hibernate.engine.jdbc.connections.internal.DatasourceConnectionProviderImpl.getConnection(DatasourceConnectionProviderImpl.java:122)
at org.hibernate.engine.jdbc.env.internal.JdbcEnvironmentInitiator$ConnectionProviderJdbcConnectionAccess.obtainConnection(JdbcEnvironmentInitiator.java:180)
at org.hibernate.engine.jdbc.env.internal.JdbcEnvironmentInitiator.initiateService(JdbcEnvironmentInitiator.java:68)
at org.hibernate.engine.jdbc.env.internal.JdbcEnvironmentInitiator.initiateService(JdbcEnvironmentInitiator.java:35)
at org.hibernate.boot.registry.internal.StandardServiceRegistryImpl.initiateService(StandardServiceRegistryImpl.java:101)
at org.hibernate.service.internal.AbstractServiceRegistryImpl.createService(AbstractServiceRegistryImpl.java:263)
at org.hibernate.service.internal.AbstractServiceRegistryImpl.initializeService(AbstractServiceRegistryImpl.java:237)
at org.hibernate.service.internal.AbstractServiceRegistryImpl.getService(AbstractServiceRegistryImpl.java:214)
at org.hibernate.id.factory.internal.DefaultIdentifierGeneratorFactory.injectServices(DefaultIdentifierGeneratorFactory.java:152)
at org.hibernate.service.internal.AbstractServiceRegistryImpl.injectDependencies(AbstractServiceRegistryImpl.java:286)
at org.hibernate.service.internal.AbstractServiceRegistryImpl.initializeService(AbstractServiceRegistryImpl.java:243)
at org.hibernate.service.internal.AbstractServiceRegistryImpl.getService(AbstractServiceRegistryImpl.java:214)
at org.hibernate.boot.internal.InFlightMetadataCollectorImpl.<init>(InFlightMetadataCollectorImpl.java:176)
at org.hibernate.boot.model.process.spi.MetadataBuildingProcess.complete(MetadataBuildingProcess.java:118)
at org.hibernate.jpa.boot.internal.EntityManagerFactoryBuilderImpl.metadata(EntityManagerFactoryBuilderImpl.java:1224)
at org.hibernate.jpa.boot.internal.EntityManagerFactoryBuilderImpl.build(EntityManagerFactoryBuilderImpl.java:1255)
at org.springframework.orm.jpa.vendor.SpringHibernateJpaPersistenceProvider.createContainerEntityManagerFactory(SpringHibernateJpaPersistenceProvider.java:58)
at org.springframework.orm.jpa.LocalContainerEntityManagerFactoryBean.createNativeEntityManagerFactory(LocalContainerEntityManagerFactoryBean.java:365)
at org.springframework.orm.jpa.AbstractEntityManagerFactoryBean.buildNativeEntityManagerFactory(AbstractEntityManagerFactoryBean.java:391)
at java.util.concurrent.FutureTask.run(FutureTask.java:266)
at java.util.concurrent.ThreadPoolExecutor.runWorker(ThreadPoolExecutor.java:1149)
at java.util.concurrent.ThreadPoolExecutor$Worker.run(ThreadPoolExecutor.java:624)
at java.lang.Thread.run(Thread.java:748)
Caused by: com.mysql.cj.exceptions.CJCommunicationsException: Communications link failure
The last packet sent successfully to the server was 0 milliseconds ago. The driver has not received any packets from the server.
at sun.reflect.NativeConstructorAccessorImpl.newInstance0(Native Method)
at sun.reflect.NativeConstructorAccessorImpl.newInstance(NativeConstructorAccessorImpl.java:62)
at sun.reflect.DelegatingConstructorAccessorImpl.newInstance(DelegatingConstructorAccessorImpl.java:45)
at java.lang.reflect.Constructor.newInstance(Constructor.java:423)
at com.mysql.cj.exceptions.ExceptionFactory.createException(ExceptionFactory.java:61)
at com.mysql.cj.exceptions.ExceptionFactory.createException(ExceptionFactory.java:105)
at com.mysql.cj.exceptions.ExceptionFactory.createException(ExceptionFactory.java:151)
at com.mysql.cj.exceptions.ExceptionFactory.createCommunicationsException(ExceptionFactory.java:167)
at com.mysql.cj.protocol.a.NativeSocketConnection.connect(NativeSocketConnection.java:91)
at com.mysql.cj.NativeSession.connect(NativeSession.java:144)
at com.mysql.cj.jdbc.ConnectionImpl.connectOneTryOnly(ConnectionImpl.java:956)
at com.mysql.cj.jdbc.ConnectionImpl.createNewIO(ConnectionImpl.java:826)
... 33 common frames omitted
Caused by: java.net.ConnectException: Connection refused: connect
at java.net.DualStackPlainSocketImpl.waitForConnect(Native Method)
at java.net.DualStackPlainSocketImpl.socketConnect(DualStackPlainSocketImpl.java:85)
at java.net.AbstractPlainSocketImpl.doConnect(AbstractPlainSocketImpl.java:350)
at java.net.AbstractPlainSocketImpl.connectToAddress(AbstractPlainSocketImpl.java:206)
at java.net.AbstractPlainSocketImpl.connect(AbstractPlainSocketImpl.java:188)
at java.net.PlainSocketImpl.connect(PlainSocketImpl.java:172)
at java.net.SocksSocketImpl.connect(SocksSocketImpl.java:392)
at java.net.Socket.connect(Socket.java:606)
at com.mysql.cj.protocol.StandardSocketFactory.connect(StandardSocketFactory.java:155)
at com.mysql.cj.protocol.a.NativeSocketConnection.connect(NativeSocketConnection.java:65)
... 36 common frames omitted
2023-08-09 14:15:39	922 [task-1] WARN [JdbcEnvironmentInitiator] [RRN="] - [STAN="] - HHH000342: Could not obtain connection to query metadata : Communications link failure
The last packet sent successfully to the server was 0 milliseconds ago. The driver has not received any packets from the server.
2023-08-09 14:15:39	945 [task-1] INFO [Dialect] [RRN="] - [STAN="] - HHH000400: Using dialect: org.hibernate.dialect.MySQL8Dialect
2023-08-09 14:15:41	005 [task-1] INFO [JtaPlatformInitiator] [RRN="] - [STAN="] - HHH000490: Using JtaPlatform implementation: [org.hibernate.engine.transaction.jta.platform.internal.NoJtaPlatform]
2023-08-09 14:15:41	016 [task-1] INFO [LocalContainerEntityManagerFactoryBean] [RRN="] - [STAN="] - Initialized JPA EntityManagerFactory for persistence unit 'default'
2023-08-09 14:15:41	474 [main] INFO [DeferredRepositoryInitializationListener] [RRN="] - [STAN="] - Spring Data repositories initialized!
2023-08-09 14:15:41	487 [main] INFO [FederatedServerApplication] [RRN="] - [STAN="] - Started FederatedServerApplication in 12.208 seconds (JVM running for 13.142)
2023-08-09 14:17:03	139 [main] INFO [FederatedServerApplication] [RRN="] - [STAN="] - Starting FederatedServerApplication on Hasnain-Rabbani with PID 5168 (E:\Workspace\Eclipse\zeroinfinity\thesis\federated-server\federated-server\target\classes started by hp in E:\Workspace\Eclipse\zeroinfinity\thesis\federated-server\federated-server)
2023-08-09 14:17:03	142 [main] INFO [FederatedServerApplication] [RRN="] - [STAN="] - No active profile set	falling back to default profiles: default
2023-08-09 14:17:04	060 [main] INFO [RepositoryConfigurationDelegate] [RRN="] - [STAN="] - Bootstrapping Spring Data JPA repositories in DEFERRED mode.
2023-08-09 14:17:04	134 [main] INFO [RepositoryConfigurationDelegate] [RRN="] - [STAN="] - Finished Spring Data repository scanning in 63ms. Found 3 JPA repository interfaces.
2023-08-09 14:17:04	366 [main] INFO [EnableEncryptablePropertiesBeanFactoryPostProcessor] [RRN="] - [STAN="] - Post-processing PropertySource instances
2023-08-09 14:17:04	455 [main] INFO [EncryptablePropertySourceConverter] [RRN="] - [STAN="] - Converting PropertySource configurationProperties [org.springframework.boot.context.properties.source.ConfigurationPropertySourcesPropertySource] to AOP Proxy
2023-08-09 14:17:04	456 [main] INFO [EncryptablePropertySourceConverter] [RRN="] - [STAN="] - Converting PropertySource servletConfigInitParams [org.springframework.core.env.PropertySource$StubPropertySource] to EncryptablePropertySourceWrapper
2023-08-09 14:17:04	456 [main] INFO [EncryptablePropertySourceConverter] [RRN="] - [STAN="] - Converting PropertySource servletContextInitParams [org.springframework.core.env.PropertySource$StubPropertySource] to EncryptablePropertySourceWrapper
2023-08-09 14:17:04	456 [main] INFO [EncryptablePropertySourceConverter] [RRN="] - [STAN="] - Converting PropertySource systemProperties [org.springframework.core.env.PropertiesPropertySource] to EncryptableMapPropertySourceWrapper
2023-08-09 14:17:04	456 [main] INFO [EncryptablePropertySourceConverter] [RRN="] - [STAN="] - Converting PropertySource systemEnvironment [org.springframework.boot.env.SystemEnvironmentPropertySourceEnvironmentPostProcessor$OriginAwareSystemEnvironmentPropertySource] to EncryptableSystemEnvironmentPropertySourceWrapper
2023-08-09 14:17:04	456 [main] INFO [EncryptablePropertySourceConverter] [RRN="] - [STAN="] - Converting PropertySource random [org.springframework.boot.env.RandomValuePropertySource] to EncryptablePropertySourceWrapper
2023-08-09 14:17:04	457 [main] INFO [EncryptablePropertySourceConverter] [RRN="] - [STAN="] - Converting PropertySource applicationConfig: [file:./application.yml] [org.springframework.boot.env.OriginTrackedMapPropertySource] to EncryptableMapPropertySourceWrapper
2023-08-09 14:17:04	662 [main] INFO [DefaultLazyPropertyFilter] [RRN="] - [STAN="] - Property Filter custom Bean not found with name 'encryptablePropertyFilter'. Initializing Default Property Filter
2023-08-09 14:17:05	303 [main] INFO [TomcatWebServer] [RRN="] - [STAN="] - Tomcat initialized with port(s): 9090 (http)
2023-08-09 14:17:05	312 [main] INFO [Http11NioProtocol] [RRN="] - [STAN="] - Initializing ProtocolHandler ["http-nio-9090"]
2023-08-09 14:17:05	312 [main] INFO [StandardService] [RRN="] - [STAN="] - Starting service [Tomcat]
2023-08-09 14:17:05	313 [main] INFO [StandardEngine] [RRN="] - [STAN="] - Starting Servlet engine: [Apache Tomcat/9.0.36]
2023-08-09 14:17:05	409 [main] INFO [[/]] [RRN="] - [STAN="] - Initializing Spring embedded WebApplicationContext
2023-08-09 14:17:05	410 [main] INFO [ServletWebServerApplicationContext] [RRN="] - [STAN="] - Root WebApplicationContext: initialization completed in 2193 ms
2023-08-09 14:17:05	416 [main] INFO [DefaultLazyPropertyResolver] [RRN="] - [STAN="] - Property Resolver custom Bean not found with name 'encryptablePropertyResolver'. Initializing Default Property Resolver
2023-08-09 14:17:05	422 [main] INFO [DefaultLazyPropertyDetector] [RRN="] - [STAN="] - Property Detector custom Bean not found with name 'encryptablePropertyDetector'. Initializing Default Property Detector
2023-08-09 14:17:05	529 [main] DEBUG [HikariConfig] [RRN="] - [STAN="] - Driver class com.mysql.cj.jdbc.Driver found in Thread context class loader sun.misc.Launcher$AppClassLoader@73d16e93
2023-08-09 14:17:05	610 [main] INFO [ThreadPoolTaskExecutor] [RRN="] - [STAN="] - Initializing ExecutorService 'applicationTaskExecutor'
2023-08-09 14:17:05	659 [task-1] INFO [LogHelper] [RRN="] - [STAN="] - HHH000204: Processing PersistenceUnitInfo [name: default]
2023-08-09 14:17:05	698 [main] WARN [JpaBaseConfiguration$JpaWebConfiguration] [RRN="] - [STAN="] - spring.jpa.open-in-view is enabled by default. Therefore	database queries may be performed during view rendering. Explicitly configure spring.jpa.open-in-view to disable this warning
2023-08-09 14:17:05	730 [task-1] INFO [Version] [RRN="] - [STAN="] - HHH000412: Hibernate ORM core version 5.4.17.Final
2023-08-09 14:17:05	928 [task-1] INFO [Version] [RRN="] - [STAN="] - HCANN000001: Hibernate Commons Annotations {5.1.0.Final}
2023-08-09 14:17:06	091 [task-1] DEBUG [HikariConfig] [RRN="] - [STAN="] - HikariPool-1 - configuration:
2023-08-09 14:17:06	093 [task-1] DEBUG [HikariConfig] [RRN="] - [STAN="] - allowPoolSuspension.............false
2023-08-09 14:17:06	094 [task-1] DEBUG [HikariConfig] [RRN="] - [STAN="] - autoCommit......................true
2023-08-09 14:17:06	094 [task-1] DEBUG [HikariConfig] [RRN="] - [STAN="] - catalog.........................none
2023-08-09 14:17:06	094 [task-1] DEBUG [HikariConfig] [RRN="] - [STAN="] - connectionInitSql...............none
2023-08-09 14:17:06	094 [task-1] DEBUG [HikariConfig] [RRN="] - [STAN="] - connectionTestQuery.............none
2023-08-09 14:17:06	094 [task-1] DEBUG [HikariConfig] [RRN="] - [STAN="] - connectionTimeout...............30000
2023-08-09 14:17:06	094 [task-1] DEBUG [HikariConfig] [RRN="] - [STAN="] - dataSource......................none
2023-08-09 14:17:06	094 [task-1] DEBUG [HikariConfig] [RRN="] - [STAN="] - dataSourceClassName.............none
2023-08-09 14:17:06	095 [task-1] DEBUG [HikariConfig] [RRN="] - [STAN="] - dataSourceJNDI..................none
2023-08-09 14:17:06	095 [task-1] DEBUG [HikariConfig] [RRN="] - [STAN="] - dataSourceProperties............{password=<masked>}
2023-08-09 14:17:06	095 [task-1] DEBUG [HikariConfig] [RRN="] - [STAN="] - driverClassName................."com.mysql.cj.jdbc.Driver"
2023-08-09 14:17:06	095 [task-1] DEBUG [HikariConfig] [RRN="] - [STAN="] - exceptionOverrideClassName......none
2023-08-09 14:17:06	095 [task-1] DEBUG [HikariConfig] [RRN="] - [STAN="] - healthCheckProperties...........{}
2023-08-09 14:17:06	095 [task-1] DEBUG [HikariConfig] [RRN="] - [STAN="] - healthCheckRegistry.............none
2023-08-09 14:17:06	095 [task-1] DEBUG [HikariConfig] [RRN="] - [STAN="] - idleTimeout.....................600000
2023-08-09 14:17:06	096 [task-1] DEBUG [HikariConfig] [RRN="] - [STAN="] - initializationFailTimeout.......1
2023-08-09 14:17:06	096 [task-1] DEBUG [HikariConfig] [RRN="] - [STAN="] - isolateInternalQueries..........false
2023-08-09 14:17:06	096 [task-1] DEBUG [HikariConfig] [RRN="] - [STAN="] - jdbcUrl.........................jdbc:mysql://localhost:3306/test
2023-08-09 14:17:06	096 [task-1] DEBUG [HikariConfig] [RRN="] - [STAN="] - leakDetectionThreshold..........0
2023-08-09 14:17:06	096 [task-1] DEBUG [HikariConfig] [RRN="] - [STAN="] - maxLifetime.....................1800000
2023-08-09 14:17:06	096 [task-1] DEBUG [HikariConfig] [RRN="] - [STAN="] - maximumPoolSize.................10
2023-08-09 14:17:06	096 [task-1] DEBUG [HikariConfig] [RRN="] - [STAN="] - metricRegistry..................none
2023-08-09 14:17:06	096 [task-1] DEBUG [HikariConfig] [RRN="] - [STAN="] - metricsTrackerFactory...........none
2023-08-09 14:17:06	096 [task-1] DEBUG [HikariConfig] [RRN="] - [STAN="] - minimumIdle.....................10
2023-08-09 14:17:06	096 [task-1] DEBUG [HikariConfig] [RRN="] - [STAN="] - password........................<masked>
2023-08-09 14:17:06	096 [task-1] DEBUG [HikariConfig] [RRN="] - [STAN="] - poolName........................"HikariPool-1"
2023-08-09 14:17:06	097 [task-1] DEBUG [HikariConfig] [RRN="] - [STAN="] - readOnly........................false
2023-08-09 14:17:06	097 [task-1] DEBUG [HikariConfig] [RRN="] - [STAN="] - registerMbeans..................false
2023-08-09 14:17:06	097 [task-1] DEBUG [HikariConfig] [RRN="] - [STAN="] - scheduledExecutor...............none
2023-08-09 14:17:06	097 [task-1] DEBUG [HikariConfig] [RRN="] - [STAN="] - schema..........................none
2023-08-09 14:17:06	097 [task-1] DEBUG [HikariConfig] [RRN="] - [STAN="] - threadFactory...................internal
2023-08-09 14:17:06	097 [task-1] DEBUG [HikariConfig] [RRN="] - [STAN="] - transactionIsolation............default
2023-08-09 14:17:06	097 [task-1] DEBUG [HikariConfig] [RRN="] - [STAN="] - username........................"root"
2023-08-09 14:17:06	097 [task-1] DEBUG [HikariConfig] [RRN="] - [STAN="] - validationTimeout...............5000
2023-08-09 14:17:06	097 [task-1] INFO [HikariDataSource] [RRN="] - [STAN="] - HikariPool-1 - Starting...
2023-08-09 14:17:06	241 [main] INFO [DefaultSecurityFilterChain] [RRN="] - [STAN="] - Creating filter chain: Ant [pattern='/v2/api-docs']	[]
2023-08-09 14:17:06	242 [main] INFO [DefaultSecurityFilterChain] [RRN="] - [STAN="] - Creating filter chain: Ant [pattern='/configuration/ui']	[]
2023-08-09 14:17:06	242 [main] INFO [DefaultSecurityFilterChain] [RRN="] - [STAN="] - Creating filter chain: Ant [pattern='/swagger-resources/**']	[]
2023-08-09 14:17:06	242 [main] INFO [DefaultSecurityFilterChain] [RRN="] - [STAN="] - Creating filter chain: Ant [pattern='/configuration/**']	[]
2023-08-09 14:17:06	242 [main] INFO [DefaultSecurityFilterChain] [RRN="] - [STAN="] - Creating filter chain: Ant [pattern='/swagger-ui.html']	[]
2023-08-09 14:17:06	242 [main] INFO [DefaultSecurityFilterChain] [RRN="] - [STAN="] - Creating filter chain: Ant [pattern='/webjars/**']	[]
2023-08-09 14:17:06	280 [main] INFO [PropertySourcedRequestMappingHandlerMapping] [RRN="] - [STAN="] - Mapped URL path [/v2/api-docs] onto method [springfox.documentation.swagger2.web.Swagger2Controller#getDocumentation(String	HttpServletRequest)]
2023-08-09 14:17:06	382 [task-1] DEBUG [HikariPool] [RRN="] - [STAN="] - HikariPool-1 - Added connection com.mysql.cj.jdbc.ConnectionImpl@1fce39
2023-08-09 14:17:06	384 [task-1] INFO [HikariDataSource] [RRN="] - [STAN="] - HikariPool-1 - Start completed.
2023-08-09 14:17:06	394 [main] INFO [DefaultSecurityFilterChain] [RRN="] - [STAN="] - Creating filter chain: any request	[org.springframework.security.web.context.request.async.WebAsyncManagerIntegrationFilter@1983b48a	org.springframework.security.web.context.SecurityContextPersistenceFilter@4de79b7d	org.springframework.security.web.header.HeaderWriterFilter@2272cbb0	org.springframework.web.filter.CorsFilter@629a9f26	org.springframework.security.web.authentication.logout.LogoutFilter@7061622	com.zeroinfinity.federatedserver.config.JwtRequestFilter@77865933	org.springframework.security.web.savedrequest.RequestCacheAwareFilter@4c51077d	org.springframework.security.web.servletapi.SecurityContextHolderAwareRequestFilter@25c2a9e3	org.springframework.security.web.authentication.AnonymousAuthenticationFilter@b791a81	org.springframework.security.web.session.SessionManagementFilter@5d512ddb	org.springframework.security.web.access.ExceptionTranslationFilter@6f8e9d06	org.springframework.security.web.access.intercept.FilterSecurityInterceptor@3d40a3b4]
2023-08-09 14:17:06	405 [task-1] INFO [Dialect] [RRN="] - [STAN="] - HHH000400: Using dialect: org.hibernate.dialect.MySQL8Dialect
2023-08-09 14:17:06	496 [HikariPool-1 housekeeper] DEBUG [HikariPool] [RRN="] - [STAN="] - HikariPool-1 - Pool stats (total=1	active=0	idle=1	waiting=0)
2023-08-09 14:17:06	500 [HikariPool-1 connection adder] DEBUG [HikariPool] [RRN="] - [STAN="] - HikariPool-1 - Added connection com.mysql.cj.jdbc.ConnectionImpl@3dd0c4d6
2023-08-09 14:17:06	505 [HikariPool-1 connection adder] DEBUG [HikariPool] [RRN="] - [STAN="] - HikariPool-1 - Added connection com.mysql.cj.jdbc.ConnectionImpl@7cedceed
2023-08-09 14:17:06	508 [HikariPool-1 connection adder] DEBUG [HikariPool] [RRN="] - [STAN="] - HikariPool-1 - Added connection com.mysql.cj.jdbc.ConnectionImpl@4ddb30c8
2023-08-09 14:17:06	511 [HikariPool-1 connection adder] DEBUG [HikariPool] [RRN="] - [STAN="] - HikariPool-1 - Added connection com.mysql.cj.jdbc.ConnectionImpl@1cc231a2
2023-08-09 14:17:06	515 [HikariPool-1 connection adder] DEBUG [HikariPool] [RRN="] - [STAN="] - HikariPool-1 - Added connection com.mysql.cj.jdbc.ConnectionImpl@4b3b0ba8
2023-08-09 14:17:06	519 [HikariPool-1 connection adder] DEBUG [HikariPool] [RRN="] - [STAN="] - HikariPool-1 - Added connection com.mysql.cj.jdbc.ConnectionImpl@188cc9d9
2023-08-09 14:17:06	522 [HikariPool-1 connection adder] DEBUG [HikariPool] [RRN="] - [STAN="] - HikariPool-1 - Added connection com.mysql.cj.jdbc.ConnectionImpl@25abf9a8
2023-08-09 14:17:06	527 [HikariPool-1 connection adder] DEBUG [HikariPool] [RRN="] - [STAN="] - HikariPool-1 - Added connection com.mysql.cj.jdbc.ConnectionImpl@75316f1e
2023-08-09 14:17:06	530 [HikariPool-1 connection adder] DEBUG [HikariPool] [RRN="] - [STAN="] - HikariPool-1 - Added connection com.mysql.cj.jdbc.ConnectionImpl@1bfdd363
2023-08-09 14:17:06	530 [HikariPool-1 connection adder] DEBUG [HikariPool] [RRN="] - [STAN="] - HikariPool-1 - After adding stats (total=10	active=0	idle=10	waiting=0)
2023-08-09 14:17:06	654 [main] INFO [Http11NioProtocol] [RRN="] - [STAN="] - Starting ProtocolHandler ["http-nio-9090"]
2023-08-09 14:17:06	678 [main] INFO [TomcatWebServer] [RRN="] - [STAN="] - Tomcat started on port(s): 9090 (http) with context path ''
2023-08-09 14:17:06	679 [main] INFO [DocumentationPluginsBootstrapper] [RRN="] - [STAN="] - Context refreshed
2023-08-09 14:17:06	702 [main] INFO [DocumentationPluginsBootstrapper] [RRN="] - [STAN="] - Found 1 custom documentation plugin(s)
2023-08-09 14:17:06	735 [main] INFO [ApiListingReferenceScanner] [RRN="] - [STAN="] - Scanning for api listing references
2023-08-09 14:17:06	915 [main] INFO [CachingOperationNameGenerator] [RRN="] - [STAN="] - Generating unique operation named: syncModelUsingGET_1
2023-08-09 14:17:06	931 [main] INFO [DeferredRepositoryInitializationListener] [RRN="] - [STAN="] - Triggering deferred initialization of Spring Data repositories…
2023-08-09 14:17:07	468 [task-1] INFO [JtaPlatformInitiator] [RRN="] - [STAN="] - HHH000490: Using JtaPlatform implementation: [org.hibernate.engine.transaction.jta.platform.internal.NoJtaPlatform]
2023-08-09 14:17:07	480 [task-1] INFO [LocalContainerEntityManagerFactoryBean] [RRN="] - [STAN="] - Initialized JPA EntityManagerFactory for persistence unit 'default'
2023-08-09 14:17:07	863 [main] INFO [DeferredRepositoryInitializationListener] [RRN="] - [STAN="] - Spring Data repositories initialized!
2023-08-09 14:17:07	872 [main] INFO [FederatedServerApplication] [RRN="] - [STAN="] - Started FederatedServerApplication in 5.228 seconds (JVM running for 5.658)
2023-08-09 14:17:14	869 [main] INFO [FederatedServerApplication] [RRN="] - [STAN="] - Starting FederatedServerApplication on Hasnain-Rabbani with PID 8368 (E:\Workspace\Eclipse\zeroinfinity\thesis\federated-server\federated-server\target\classes started by hp in E:\Workspace\Eclipse\zeroinfinity\thesis\federated-server\federated-server)
2023-08-09 14:17:14	872 [main] INFO [FederatedServerApplication] [RRN="] - [STAN="] - No active profile set	falling back to default profiles: default
2023-08-09 14:17:15	823 [main] INFO [RepositoryConfigurationDelegate] [RRN="] - [STAN="] - Bootstrapping Spring Data JPA repositories in DEFERRED mode.
2023-08-09 14:17:15	916 [main] INFO [RepositoryConfigurationDelegate] [RRN="] - [STAN="] - Finished Spring Data repository scanning in 80ms. Found 3 JPA repository interfaces.
2023-08-09 14:17:16	144 [main] INFO [EnableEncryptablePropertiesBeanFactoryPostProcessor] [RRN="] - [STAN="] - Post-processing PropertySource instances
2023-08-09 14:17:16	231 [main] INFO [EncryptablePropertySourceConverter] [RRN="] - [STAN="] - Converting PropertySource configurationProperties [org.springframework.boot.context.properties.source.ConfigurationPropertySourcesPropertySource] to AOP Proxy
2023-08-09 14:17:16	231 [main] INFO [EncryptablePropertySourceConverter] [RRN="] - [STAN="] - Converting PropertySource servletConfigInitParams [org.springframework.core.env.PropertySource$StubPropertySource] to EncryptablePropertySourceWrapper
2023-08-09 14:17:16	231 [main] INFO [EncryptablePropertySourceConverter] [RRN="] - [STAN="] - Converting PropertySource servletContextInitParams [org.springframework.core.env.PropertySource$StubPropertySource] to EncryptablePropertySourceWrapper
2023-08-09 14:17:16	231 [main] INFO [EncryptablePropertySourceConverter] [RRN="] - [STAN="] - Converting PropertySource systemProperties [org.springframework.core.env.PropertiesPropertySource] to EncryptableMapPropertySourceWrapper
2023-08-09 14:17:16	232 [main] INFO [EncryptablePropertySourceConverter] [RRN="] - [STAN="] - Converting PropertySource systemEnvironment [org.springframework.boot.env.SystemEnvironmentPropertySourceEnvironmentPostProcessor$OriginAwareSystemEnvironmentPropertySource] to EncryptableSystemEnvironmentPropertySourceWrapper
2023-08-09 14:17:16	232 [main] INFO [EncryptablePropertySourceConverter] [RRN="] - [STAN="] - Converting PropertySource random [org.springframework.boot.env.RandomValuePropertySource] to EncryptablePropertySourceWrapper
2023-08-09 14:17:16	232 [main] INFO [EncryptablePropertySourceConverter] [RRN="] - [STAN="] - Converting PropertySource applicationConfig: [file:./application.yml] [org.springframework.boot.env.OriginTrackedMapPropertySource] to EncryptableMapPropertySourceWrapper
2023-08-09 14:17:16	397 [main] INFO [DefaultLazyPropertyFilter] [RRN="] - [STAN="] - Property Filter custom Bean not found with name 'encryptablePropertyFilter'. Initializing Default Property Filter
2023-08-09 14:17:17	030 [main] INFO [TomcatWebServer] [RRN="] - [STAN="] - Tomcat initialized with port(s): 9090 (http)
2023-08-09 14:17:17	041 [main] INFO [Http11NioProtocol] [RRN="] - [STAN="] - Initializing ProtocolHandler ["http-nio-9090"]
2023-08-09 14:17:17	041 [main] INFO [StandardService] [RRN="] - [STAN="] - Starting service [Tomcat]
2023-08-09 14:17:17	041 [main] INFO [StandardEngine] [RRN="] - [STAN="] - Starting Servlet engine: [Apache Tomcat/9.0.36]
2023-08-09 14:17:17	126 [main] INFO [[/]] [RRN="] - [STAN="] - Initializing Spring embedded WebApplicationContext
2023-08-09 14:17:17	126 [main] INFO [ServletWebServerApplicationContext] [RRN="] - [STAN="] - Root WebApplicationContext: initialization completed in 2170 ms
2023-08-09 14:17:17	133 [main] INFO [DefaultLazyPropertyResolver] [RRN="] - [STAN="] - Property Resolver custom Bean not found with name 'encryptablePropertyResolver'. Initializing Default Property Resolver
2023-08-09 14:17:17	137 [main] INFO [DefaultLazyPropertyDetector] [RRN="] - [STAN="] - Property Detector custom Bean not found with name 'encryptablePropertyDetector'. Initializing Default Property Detector
2023-08-09 14:17:17	248 [main] DEBUG [HikariConfig] [RRN="] - [STAN="] - Driver class com.mysql.cj.jdbc.Driver found in Thread context class loader sun.misc.Launcher$AppClassLoader@73d16e93
2023-08-09 14:17:17	339 [main] INFO [ThreadPoolTaskExecutor] [RRN="] - [STAN="] - Initializing ExecutorService 'applicationTaskExecutor'
2023-08-09 14:17:17	392 [task-1] INFO [LogHelper] [RRN="] - [STAN="] - HHH000204: Processing PersistenceUnitInfo [name: default]
2023-08-09 14:17:17	434 [main] WARN [JpaBaseConfiguration$JpaWebConfiguration] [RRN="] - [STAN="] - spring.jpa.open-in-view is enabled by default. Therefore	database queries may be performed during view rendering. Explicitly configure spring.jpa.open-in-view to disable this warning
2023-08-09 14:17:17	454 [task-1] INFO [Version] [RRN="] - [STAN="] - HHH000412: Hibernate ORM core version 5.4.17.Final
2023-08-09 14:17:17	652 [task-1] INFO [Version] [RRN="] - [STAN="] - HCANN000001: Hibernate Commons Annotations {5.1.0.Final}
2023-08-09 14:17:17	802 [task-1] DEBUG [HikariConfig] [RRN="] - [STAN="] - HikariPool-1 - configuration:
2023-08-09 14:17:17	805 [task-1] DEBUG [HikariConfig] [RRN="] - [STAN="] - allowPoolSuspension.............false
2023-08-09 14:17:17	805 [task-1] DEBUG [HikariConfig] [RRN="] - [STAN="] - autoCommit......................true
2023-08-09 14:17:17	805 [task-1] DEBUG [HikariConfig] [RRN="] - [STAN="] - catalog.........................none
2023-08-09 14:17:17	805 [task-1] DEBUG [HikariConfig] [RRN="] - [STAN="] - connectionInitSql...............none
2023-08-09 14:17:17	805 [task-1] DEBUG [HikariConfig] [RRN="] - [STAN="] - connectionTestQuery.............none
2023-08-09 14:17:17	806 [task-1] DEBUG [HikariConfig] [RRN="] - [STAN="] - connectionTimeout...............30000
2023-08-09 14:17:17	806 [task-1] DEBUG [HikariConfig] [RRN="] - [STAN="] - dataSource......................none
2023-08-09 14:17:17	806 [task-1] DEBUG [HikariConfig] [RRN="] - [STAN="] - dataSourceClassName.............none
2023-08-09 14:17:17	806 [task-1] DEBUG [HikariConfig] [RRN="] - [STAN="] - dataSourceJNDI..................none
2023-08-09 14:17:17	807 [task-1] DEBUG [HikariConfig] [RRN="] - [STAN="] - dataSourceProperties............{password=<masked>}
2023-08-09 14:17:17	807 [task-1] DEBUG [HikariConfig] [RRN="] - [STAN="] - driverClassName................."com.mysql.cj.jdbc.Driver"
2023-08-09 14:17:17	807 [task-1] DEBUG [HikariConfig] [RRN="] - [STAN="] - exceptionOverrideClassName......none
2023-08-09 14:17:17	807 [task-1] DEBUG [HikariConfig] [RRN="] - [STAN="] - healthCheckProperties...........{}
2023-08-09 14:17:17	807 [task-1] DEBUG [HikariConfig] [RRN="] - [STAN="] - healthCheckRegistry.............none
2023-08-09 14:17:17	808 [task-1] DEBUG [HikariConfig] [RRN="] - [STAN="] - idleTimeout.....................600000
2023-08-09 14:17:17	808 [task-1] DEBUG [HikariConfig] [RRN="] - [STAN="] - initializationFailTimeout.......1
2023-08-09 14:17:17	808 [task-1] DEBUG [HikariConfig] [RRN="] - [STAN="] - isolateInternalQueries..........false
2023-08-09 14:17:17	808 [task-1] DEBUG [HikariConfig] [RRN="] - [STAN="] - jdbcUrl.........................jdbc:mysql://localhost:3306/test
2023-08-09 14:17:17	808 [task-1] DEBUG [HikariConfig] [RRN="] - [STAN="] - leakDetectionThreshold..........0
2023-08-09 14:17:17	808 [task-1] DEBUG [HikariConfig] [RRN="] - [STAN="] - maxLifetime.....................1800000
2023-08-09 14:17:17	808 [task-1] DEBUG [HikariConfig] [RRN="] - [STAN="] - maximumPoolSize.................10
2023-08-09 14:17:17	809 [task-1] DEBUG [HikariConfig] [RRN="] - [STAN="] - metricRegistry..................none
2023-08-09 14:17:17	809 [task-1] DEBUG [HikariConfig] [RRN="] - [STAN="] - metricsTrackerFactory...........none
2023-08-09 14:17:17	809 [task-1] DEBUG [HikariConfig] [RRN="] - [STAN="] - minimumIdle.....................10
2023-08-09 14:17:17	809 [task-1] DEBUG [HikariConfig] [RRN="] - [STAN="] - password........................<masked>
2023-08-09 14:17:17	809 [task-1] DEBUG [HikariConfig] [RRN="] - [STAN="] - poolName........................"HikariPool-1"
2023-08-09 14:17:17	809 [task-1] DEBUG [HikariConfig] [RRN="] - [STAN="] - readOnly........................false
2023-08-09 14:17:17	809 [task-1] DEBUG [HikariConfig] [RRN="] - [STAN="] - registerMbeans..................false
2023-08-09 14:17:17	810 [task-1] DEBUG [HikariConfig] [RRN="] - [STAN="] - scheduledExecutor...............none
2023-08-09 14:17:17	810 [task-1] DEBUG [HikariConfig] [RRN="] - [STAN="] - schema..........................none
2023-08-09 14:17:17	810 [task-1] DEBUG [HikariConfig] [RRN="] - [STAN="] - threadFactory...................internal
2023-08-09 14:17:17	810 [task-1] DEBUG [HikariConfig] [RRN="] - [STAN="] - transactionIsolation............default
2023-08-09 14:17:17	810 [task-1] DEBUG [HikariConfig] [RRN="] - [STAN="] - username........................"root"
2023-08-09 14:17:17	810 [task-1] DEBUG [HikariConfig] [RRN="] - [STAN="] - validationTimeout...............5000
2023-08-09 14:17:17	810 [task-1] INFO [HikariDataSource] [RRN="] - [STAN="] - HikariPool-1 - Starting...
2023-08-09 14:17:17	994 [main] INFO [DefaultSecurityFilterChain] [RRN="] - [STAN="] - Creating filter chain: Ant [pattern='/v2/api-docs']	[]
2023-08-09 14:17:17	994 [main] INFO [DefaultSecurityFilterChain] [RRN="] - [STAN="] - Creating filter chain: Ant [pattern='/configuration/ui']	[]
2023-08-09 14:17:17	994 [main] INFO [DefaultSecurityFilterChain] [RRN="] - [STAN="] - Creating filter chain: Ant [pattern='/swagger-resources/**']	[]
2023-08-09 14:17:17	994 [main] INFO [DefaultSecurityFilterChain] [RRN="] - [STAN="] - Creating filter chain: Ant [pattern='/configuration/**']	[]
2023-08-09 14:17:17	994 [main] INFO [DefaultSecurityFilterChain] [RRN="] - [STAN="] - Creating filter chain: Ant [pattern='/swagger-ui.html']	[]
2023-08-09 14:17:17	994 [main] INFO [DefaultSecurityFilterChain] [RRN="] - [STAN="] - Creating filter chain: Ant [pattern='/webjars/**']	[]
2023-08-09 14:17:18	048 [main] INFO [PropertySourcedRequestMappingHandlerMapping] [RRN="] - [STAN="] - Mapped URL path [/v2/api-docs] onto method [springfox.documentation.swagger2.web.Swagger2Controller#getDocumentation(String	HttpServletRequest)]
2023-08-09 14:17:18	050 [task-1] DEBUG [HikariPool] [RRN="] - [STAN="] - HikariPool-1 - Added connection com.mysql.cj.jdbc.ConnectionImpl@2f610a82
2023-08-09 14:17:18	053 [task-1] INFO [HikariDataSource] [RRN="] - [STAN="] - HikariPool-1 - Start completed.
2023-08-09 14:17:18	090 [task-1] INFO [Dialect] [RRN="] - [STAN="] - HHH000400: Using dialect: org.hibernate.dialect.MySQL8Dialect
2023-08-09 14:17:18	165 [HikariPool-1 housekeeper] DEBUG [HikariPool] [RRN="] - [STAN="] - HikariPool-1 - Pool stats (total=1	active=0	idle=1	waiting=0)
2023-08-09 14:17:18	169 [HikariPool-1 connection adder] DEBUG [HikariPool] [RRN="] - [STAN="] - HikariPool-1 - Added connection com.mysql.cj.jdbc.ConnectionImpl@327170ed
2023-08-09 14:17:18	173 [HikariPool-1 connection adder] DEBUG [HikariPool] [RRN="] - [STAN="] - HikariPool-1 - Added connection com.mysql.cj.jdbc.ConnectionImpl@734c7ad6
2023-08-09 14:17:18	176 [main] INFO [DefaultSecurityFilterChain] [RRN="] - [STAN="] - Creating filter chain: any request	[org.springframework.security.web.context.request.async.WebAsyncManagerIntegrationFilter@33feda48	org.springframework.security.web.context.SecurityContextPersistenceFilter@71aaf151	org.springframework.security.web.header.HeaderWriterFilter@6b9fdbc6	org.springframework.web.filter.CorsFilter@6588b715	org.springframework.security.web.authentication.logout.LogoutFilter@494c8f29	com.zeroinfinity.federatedserver.config.JwtRequestFilter@446626a7	org.springframework.security.web.savedrequest.RequestCacheAwareFilter@32d418a9	org.springframework.security.web.servletapi.SecurityContextHolderAwareRequestFilter@61db86bf	org.springframework.security.web.authentication.AnonymousAuthenticationFilter@15a3b42	org.springframework.security.web.session.SessionManagementFilter@4eaf7902	org.springframework.security.web.access.ExceptionTranslationFilter@32f32623	org.springframework.security.web.access.intercept.FilterSecurityInterceptor@66f5a02e]
2023-08-09 14:17:18	178 [HikariPool-1 connection adder] DEBUG [HikariPool] [RRN="] - [STAN="] - HikariPool-1 - Added connection com.mysql.cj.jdbc.ConnectionImpl@42f5aaf7
2023-08-09 14:17:18	182 [HikariPool-1 connection adder] DEBUG [HikariPool] [RRN="] - [STAN="] - HikariPool-1 - Added connection com.mysql.cj.jdbc.ConnectionImpl@13638599
2023-08-09 14:17:18	185 [HikariPool-1 connection adder] DEBUG [HikariPool] [RRN="] - [STAN="] - HikariPool-1 - Added connection com.mysql.cj.jdbc.ConnectionImpl@55e62243
2023-08-09 14:17:18	189 [HikariPool-1 connection adder] DEBUG [HikariPool] [RRN="] - [STAN="] - HikariPool-1 - Added connection com.mysql.cj.jdbc.ConnectionImpl@172dfa4b
2023-08-09 14:17:18	193 [HikariPool-1 connection adder] DEBUG [HikariPool] [RRN="] - [STAN="] - HikariPool-1 - Added connection com.mysql.cj.jdbc.ConnectionImpl@6219f942
2023-08-09 14:17:18	196 [HikariPool-1 connection adder] DEBUG [HikariPool] [RRN="] - [STAN="] - HikariPool-1 - Added connection com.mysql.cj.jdbc.ConnectionImpl@10d10f9a
2023-08-09 14:17:18	200 [HikariPool-1 connection adder] DEBUG [HikariPool] [RRN="] - [STAN="] - HikariPool-1 - Added connection com.mysql.cj.jdbc.ConnectionImpl@55904e07
2023-08-09 14:17:18	200 [HikariPool-1 connection adder] DEBUG [HikariPool] [RRN="] - [STAN="] - HikariPool-1 - After adding stats (total=10	active=0	idle=10	waiting=0)
2023-08-09 14:17:18	417 [main] INFO [Http11NioProtocol] [RRN="] - [STAN="] - Starting ProtocolHandler ["http-nio-9090"]
2023-08-09 14:17:18	441 [main] INFO [TomcatWebServer] [RRN="] - [STAN="] - Tomcat started on port(s): 9090 (http) with context path ''
2023-08-09 14:17:18	442 [main] INFO [DocumentationPluginsBootstrapper] [RRN="] - [STAN="] - Context refreshed
2023-08-09 14:17:18	471 [main] INFO [DocumentationPluginsBootstrapper] [RRN="] - [STAN="] - Found 1 custom documentation plugin(s)
2023-08-09 14:17:18	505 [main] INFO [ApiListingReferenceScanner] [RRN="] - [STAN="] - Scanning for api listing references
2023-08-09 14:17:18	791 [main] INFO [CachingOperationNameGenerator] [RRN="] - [STAN="] - Generating unique operation named: syncModelUsingGET_1
2023-08-09 14:17:18	809 [main] INFO [DeferredRepositoryInitializationListener] [RRN="] - [STAN="] - Triggering deferred initialization of Spring Data repositories…
2023-08-09 14:17:19	081 [task-1] INFO [JtaPlatformInitiator] [RRN="] - [STAN="] - HHH000490: Using JtaPlatform implementation: [org.hibernate.engine.transaction.jta.platform.internal.NoJtaPlatform]
2023-08-09 14:17:19	091 [task-1] INFO [LocalContainerEntityManagerFactoryBean] [RRN="] - [STAN="] - Initialized JPA EntityManagerFactory for persistence unit 'default'
2023-08-09 14:17:19	461 [main] INFO [DeferredRepositoryInitializationListener] [RRN="] - [STAN="] - Spring Data repositories initialized!
2023-08-09 14:17:19	471 [main] INFO [FederatedServerApplication] [RRN="] - [STAN="] - Started FederatedServerApplication in 5.093 seconds (JVM running for 5.474)
2023-08-09 14:17:48	173 [HikariPool-1 housekeeper] DEBUG [HikariPool] [RRN="] - [STAN="] - HikariPool-1 - Pool stats (total=10	active=0	idle=10	waiting=0)
2023-08-09 14:17:48	175 [HikariPool-1 housekeeper] DEBUG [HikariPool] [RRN="] - [STAN="] - HikariPool-1 - Fill pool skipped	pool is at sufficient level.
2023-08-09 14:18:18	188 [HikariPool-1 housekeeper] DEBUG [HikariPool] [RRN="] - [STAN="] - HikariPool-1 - Pool stats (total=10	active=0	idle=10	waiting=0)
2023-08-09 14:18:18	189 [HikariPool-1 housekeeper] DEBUG [HikariPool] [RRN="] - [STAN="] - HikariPool-1 - Fill pool skipped	pool is at sufficient level.
2023-08-09 14:18:48	192 [HikariPool-1 housekeeper] DEBUG [HikariPool] [RRN="] - [STAN="] - HikariPool-1 - Pool stats (total=10	active=0	idle=10	waiting=0)
2023-08-09 14:18:48	193 [HikariPool-1 housekeeper] DEBUG [HikariPool] [RRN="] - [STAN="] - HikariPool-1 - Fill pool skipped	pool is at sufficient level.
2023-08-09 14:19:12	501 [http-nio-9090-exec-1] INFO [[/]] [RRN="] - [STAN="] - Initializing Spring DispatcherServlet 'dispatcherServlet'
2023-08-09 14:19:12	501 [http-nio-9090-exec-1] INFO [DispatcherServlet] [RRN="] - [STAN="] - Initializing Servlet 'dispatcherServlet'
2023-08-09 14:19:12	521 [http-nio-9090-exec-1] INFO [DispatcherServlet] [RRN="] - [STAN="] - Completed initialization in 20 ms
2023-08-09 14:19:18	200 [HikariPool-1 housekeeper] DEBUG [HikariPool] [RRN="] - [STAN="] - HikariPool-1 - Pool stats (total=10	active=0	idle=10	waiting=0)
2023-08-09 14:19:18	201 [HikariPool-1 housekeeper] DEBUG [HikariPool] [RRN="] - [STAN="] - HikariPool-1 - Fill pool skipped	pool is at sufficient level.
2023-08-09 14:19:48	208 [HikariPool-1 housekeeper] DEBUG [HikariPool] [RRN="] - [STAN="] - HikariPool-1 - Pool stats (total=10	active=0	idle=10	waiting=0)
2023-08-09 14:19:48	208 [HikariPool-1 housekeeper] DEBUG [HikariPool] [RRN="] - [STAN="] - HikariPool-1 - Fill pool skipped	pool is at sufficient level.
2023-08-09 14:20:18	220 [HikariPool-1 housekeeper] DEBUG [HikariPool] [RRN="] - [STAN="] - HikariPool-1 - Pool stats (total=10	active=0	idle=10	waiting=0)
2023-08-09 14:20:18	221 [HikariPool-1 housekeeper] DEBUG [HikariPool] [RRN="] - [STAN="] - HikariPool-1 - Fill pool skipped	pool is at sufficient level.
2023-08-09 14:20:48	233 [HikariPool-1 housekeeper] DEBUG [HikariPool] [RRN="] - [STAN="] - HikariPool-1 - Pool stats (total=10	active=0	idle=10	waiting=0)
2023-08-09 14:20:48	233 [HikariPool-1 housekeeper] DEBUG [HikariPool] [RRN="] - [STAN="] - HikariPool-1 - Fill pool skipped	pool is at sufficient level.
2023-08-09 14:21:18	245 [HikariPool-1 housekeeper] DEBUG [HikariPool] [RRN="] - [STAN="] - HikariPool-1 - Pool stats (total=10	active=0	idle=10	waiting=0)
2023-08-09 14:21:18	246 [HikariPool-1 housekeeper] DEBUG [HikariPool] [RRN="] - [STAN="] - HikariPool-1 - Fill pool skipped	pool is at sufficient level.
2023-08-09 14:21:48	254 [HikariPool-1 housekeeper] DEBUG [HikariPool] [RRN="] - [STAN="] - HikariPool-1 - Pool stats (total=10	active=0	idle=10	waiting=0)
2023-08-09 14:21:48	254 [HikariPool-1 housekeeper] DEBUG [HikariPool] [RRN="] - [STAN="] - HikariPool-1 - Fill pool skipped	pool is at sufficient level.
2023-08-09 14:22:03	238 [http-nio-9090-exec-4] INFO [JwtAuthenticationController] [RRN="] - [STAN="] - Authenticating : User : admin
2023-08-09 14:22:03	432 [http-nio-9090-exec-4] ERROR [RestExceptionHandler] [RRN="] - [STAN="] - invalid user exception Handler envoked
2023-08-09 14:22:13	368 [http-nio-9090-exec-5] INFO [JwtAuthenticationController] [RRN="] - [STAN="] - Authenticating : User : admin
2023-08-09 14:22:13	468 [http-nio-9090-exec-5] ERROR [RestExceptionHandler] [RRN="] - [STAN="] - invalid user exception Handler envoked
2023-08-09 14:22:18	263 [HikariPool-1 housekeeper] DEBUG [HikariPool] [RRN="] - [STAN="] - HikariPool-1 - Pool stats (total=10	active=0	idle=10	waiting=0)
2023-08-09 14:22:18	264 [HikariPool-1 housekeeper] DEBUG [HikariPool] [RRN="] - [STAN="] - HikariPool-1 - Fill pool skipped	pool is at sufficient level.
2023-08-09 14:22:37	531 [http-nio-9090-exec-9] INFO [JwtAuthenticationController] [RRN="] - [STAN="] - Authenticating : User : admin
2023-08-09 14:22:48	267 [HikariPool-1 housekeeper] DEBUG [HikariPool] [RRN="] - [STAN="] - HikariPool-1 - Pool stats (total=10	active=0	idle=10	waiting=0)
2023-08-09 14:22:48	267 [HikariPool-1 housekeeper] DEBUG [HikariPool] [RRN="] - [STAN="] - HikariPool-1 - Fill pool skipped	pool is at sufficient level.
2023-08-09 14:23:18	281 [HikariPool-1 housekeeper] DEBUG [HikariPool] [RRN="] - [STAN="] - HikariPool-1 - Pool stats (total=10	active=0	idle=10	waiting=0)
2023-08-09 14:23:18	281 [HikariPool-1 housekeeper] DEBUG [HikariPool] [RRN="] - [STAN="] - HikariPool-1 - Fill pool skipped	pool is at sufficient level.
2023-08-09 14:23:48	284 [HikariPool-1 housekeeper] DEBUG [HikariPool] [RRN="] - [STAN="] - HikariPool-1 - Pool stats (total=10	active=0	idle=10	waiting=0)
2023-08-09 14:23:48	284 [HikariPool-1 housekeeper] DEBUG [HikariPool] [RRN="] - [STAN="] - HikariPool-1 - Fill pool skipped	pool is at sufficient level.
2023-08-09 14:24:18	292 [HikariPool-1 housekeeper] DEBUG [HikariPool] [RRN="] - [STAN="] - HikariPool-1 - Pool stats (total=10	active=0	idle=10	waiting=0)
2023-08-09 14:24:18	292 [HikariPool-1 housekeeper] DEBUG [HikariPool] [RRN="] - [STAN="] - HikariPool-1 - Fill pool skipped	pool is at sufficient level.
2023-08-09 14:24:37	793 [http-nio-9090-exec-2] INFO [JwtAuthenticationController] [RRN="] - [STAN="] - Authenticating : User : admin
2023-08-09 14:24:48	294 [HikariPool-1 housekeeper] DEBUG [HikariPool] [RRN="] - [STAN="] - HikariPool-1 - Pool stats (total=10	active=0	idle=10	waiting=0)
2023-08-09 14:24:48	295 [HikariPool-1 housekeeper] DEBUG [HikariPool] [RRN="] - [STAN="] - HikariPool-1 - Fill pool skipped	pool is at sufficient level.
2023-08-09 14:24:51	122 [http-nio-9090-exec-6] INFO [ServiceController] [RRN="] - [STAN="] - Request received to check model version @ V1
2023-08-09 14:24:51	122 [http-nio-9090-exec-6] INFO [RestServerServiceImpl] [RRN="] - [STAN="] - Incoming request to check the model version.
2023-08-09 14:24:51	429 [http-nio-9090-exec-6] INFO [RestServerServiceImpl] [RRN="] - [STAN="] - Active version found: version15
2023-08-09 14:24:56	522 [http-nio-9090-exec-1] INFO [ServiceController] [RRN="] - [STAN="] - Request received to get all the machine learning models @ V1
2023-08-09 14:24:56	522 [http-nio-9090-exec-1] INFO [RestServerServiceImpl] [RRN="] - [STAN="] - Incoming request to pull all the model parameters.
2023-08-09 14:25:18	304 [HikariPool-1 housekeeper] DEBUG [HikariPool] [RRN="] - [STAN="] - HikariPool-1 - Pool stats (total=10	active=0	idle=10	waiting=0)
2023-08-09 14:25:18	305 [HikariPool-1 housekeeper] DEBUG [HikariPool] [RRN="] - [STAN="] - HikariPool-1 - Fill pool skipped	pool is at sufficient level.
2023-08-09 14:25:26	042 [http-nio-9090-exec-4] INFO [ServiceController] [RRN="] - [STAN="] - Request received to pull and sync machine learning model from clients @ V1
2023-08-09 14:25:26	042 [http-nio-9090-exec-4] INFO [RestServerServiceImpl] [RRN="] - [STAN="] - Incoming request to pull models from clients.
2023-08-09 14:25:26	044 [http-nio-9090-exec-4] INFO [UnirestUtil] [RRN="] - [STAN="] - POST: params: [admin@123]
2023-08-09 14:25:28	568 [http-nio-9090-exec-4] ERROR [UnirestUtil] [RRN="] - [STAN="] - Inside UnirestUtil: get ExecutionException error: {}
java.util.concurrent.ExecutionException: java.net.ConnectException: Connection refused: no further information
at org.apache.http.concurrent.BasicFuture.getResult(BasicFuture.java:71)
at org.apache.http.concurrent.BasicFuture.get(BasicFuture.java:84)
at org.apache.http.impl.nio.client.FutureWrapper.get(FutureWrapper.java:70)
at com.mashape.unirest.http.HttpClientHelper$2.get(HttpClientHelper.java:119)
at com.mashape.unirest.http.HttpClientHelper$2.get(HttpClientHelper.java:104)
at com.zeroinfinity.federatedserver.util.UnirestUtil.post(UnirestUtil.java:91)
at com.zeroinfinity.federatedserver.service.impl.RestServerServiceImpl.pullAndSyncModel(RestServerServiceImpl.java:113)
at com.zeroinfinity.federatedserver.controller.ServiceController.syncModel(ServiceController.java:112)
at sun.reflect.NativeMethodAccessorImpl.invoke0(Native Method)
at sun.reflect.NativeMethodAccessorImpl.invoke(NativeMethodAccessorImpl.java:62)
at sun.reflect.DelegatingMethodAccessorImpl.invoke(DelegatingMethodAccessorImpl.java:43)
at java.lang.reflect.Method.invoke(Method.java:498)
at org.springframework.web.method.support.InvocableHandlerMethod.doInvoke(InvocableHandlerMethod.java:190)
at org.springframework.web.method.support.InvocableHandlerMethod.invokeForRequest(InvocableHandlerMethod.java:138)
at org.springframework.web.servlet.mvc.method.annotation.ServletInvocableHandlerMethod.invokeAndHandle(ServletInvocableHandlerMethod.java:105)
at org.springframework.web.servlet.mvc.method.annotation.RequestMappingHandlerAdapter.invokeHandlerMethod(RequestMappingHandlerAdapter.java:879)
at org.springframework.web.servlet.mvc.method.annotation.RequestMappingHandlerAdapter.handleInternal(RequestMappingHandlerAdapter.java:793)
at org.springframework.web.servlet.mvc.method.AbstractHandlerMethodAdapter.handle(AbstractHandlerMethodAdapter.java:87)
at org.springframework.web.servlet.DispatcherServlet.doDispatch(DispatcherServlet.java:1040)
at org.springframework.web.servlet.DispatcherServlet.doService(DispatcherServlet.java:943)
at org.springframework.web.servlet.FrameworkServlet.processRequest(FrameworkServlet.java:1006)
at org.springframework.web.servlet.FrameworkServlet.doGet(FrameworkServlet.java:898)
at javax.servlet.http.HttpServlet.service(HttpServlet.java:634)
at org.springframework.web.servlet.FrameworkServlet.service(FrameworkServlet.java:883)
at javax.servlet.http.HttpServlet.service(HttpServlet.java:741)
at org.apache.catalina.core.ApplicationFilterChain.internalDoFilter(ApplicationFilterChain.java:231)
at org.apache.catalina.core.ApplicationFilterChain.doFilter(ApplicationFilterChain.java:166)
at org.apache.tomcat.websocket.server.WsFilter.doFilter(WsFilter.java:53)
at org.apache.catalina.core.ApplicationFilterChain.internalDoFilter(ApplicationFilterChain.java:193)
at org.apache.catalina.core.ApplicationFilterChain.doFilter(ApplicationFilterChain.java:166)
at com.zeroinfinity.federatedserver.config.JwtRequestFilter.doFilter(JwtRequestFilter.java:103)
at org.apache.catalina.core.ApplicationFilterChain.internalDoFilter(ApplicationFilterChain.java:193)
at org.apache.catalina.core.ApplicationFilterChain.doFilter(ApplicationFilterChain.java:166)
at org.springframework.security.web.FilterChainProxy$VirtualFilterChain.doFilter(FilterChainProxy.java:320)
at org.springframework.security.web.access.intercept.FilterSecurityInterceptor.invoke(FilterSecurityInterceptor.java:126)
at org.springframework.security.web.access.intercept.FilterSecurityInterceptor.doFilter(FilterSecurityInterceptor.java:90)
at org.springframework.security.web.FilterChainProxy$VirtualFilterChain.doFilter(FilterChainProxy.java:334)
at org.springframework.security.web.access.ExceptionTranslationFilter.doFilter(ExceptionTranslationFilter.java:118)
at org.springframework.security.web.FilterChainProxy$VirtualFilterChain.doFilter(FilterChainProxy.java:334)
at org.springframework.security.web.session.SessionManagementFilter.doFilter(SessionManagementFilter.java:137)
at org.springframework.security.web.FilterChainProxy$VirtualFilterChain.doFilter(FilterChainProxy.java:334)
at org.springframework.security.web.authentication.AnonymousAuthenticationFilter.doFilter(AnonymousAuthenticationFilter.java:111)
at org.springframework.security.web.FilterChainProxy$VirtualFilterChain.doFilter(FilterChainProxy.java:334)
at org.springframework.security.web.servletapi.SecurityContextHolderAwareRequestFilter.doFilter(SecurityContextHolderAwareRequestFilter.java:158)
at org.springframework.security.web.FilterChainProxy$VirtualFilterChain.doFilter(FilterChainProxy.java:334)
at org.springframework.security.web.savedrequest.RequestCacheAwareFilter.doFilter(RequestCacheAwareFilter.java:63)
at org.springframework.security.web.FilterChainProxy$VirtualFilterChain.doFilter(FilterChainProxy.java:334)
at com.zeroinfinity.federatedserver.config.JwtRequestFilter.doFilter(JwtRequestFilter.java:103)
at org.springframework.security.web.FilterChainProxy$VirtualFilterChain.doFilter(FilterChainProxy.java:334)
at org.springframework.security.web.authentication.logout.LogoutFilter.doFilter(LogoutFilter.java:116)
at org.springframework.security.web.FilterChainProxy$VirtualFilterChain.doFilter(FilterChainProxy.java:334)
at org.springframework.web.filter.CorsFilter.doFilterInternal(CorsFilter.java:92)
at org.springframework.web.filter.OncePerRequestFilter.doFilter(OncePerRequestFilter.java:119)
at org.springframework.security.web.FilterChainProxy$VirtualFilterChain.doFilter(FilterChainProxy.java:334)
at org.springframework.security.web.header.HeaderWriterFilter.doHeadersAfter(HeaderWriterFilter.java:92)
at org.springframework.security.web.header.HeaderWriterFilter.doFilterInternal(HeaderWriterFilter.java:77)
at org.springframework.web.filter.OncePerRequestFilter.doFilter(OncePerRequestFilter.java:119)
at org.springframework.security.web.FilterChainProxy$VirtualFilterChain.doFilter(FilterChainProxy.java:334)
at org.springframework.security.web.context.SecurityContextPersistenceFilter.doFilter(SecurityContextPersistenceFilter.java:105)
at org.springframework.security.web.FilterChainProxy$VirtualFilterChain.doFilter(FilterChainProxy.java:334)
at org.springframework.security.web.context.request.async.WebAsyncManagerIntegrationFilter.doFilterInternal(WebAsyncManagerIntegrationFilter.java:56)
at org.springframework.web.filter.OncePerRequestFilter.doFilter(OncePerRequestFilter.java:119)
at org.springframework.security.web.FilterChainProxy$VirtualFilterChain.doFilter(FilterChainProxy.java:334)
at org.springframework.security.web.FilterChainProxy.doFilterInternal(FilterChainProxy.java:215)
at org.springframework.security.web.FilterChainProxy.doFilter(FilterChainProxy.java:178)
at org.springframework.web.filter.DelegatingFilterProxy.invokeDelegate(DelegatingFilterProxy.java:358)
at org.springframework.web.filter.DelegatingFilterProxy.doFilter(DelegatingFilterProxy.java:271)
at org.apache.catalina.core.ApplicationFilterChain.internalDoFilter(ApplicationFilterChain.java:193)
at org.apache.catalina.core.ApplicationFilterChain.doFilter(ApplicationFilterChain.java:166)
at org.springframework.web.filter.RequestContextFilter.doFilterInternal(RequestContextFilter.java:100)
at org.springframework.web.filter.OncePerRequestFilter.doFilter(OncePerRequestFilter.java:119)
at org.apache.catalina.core.ApplicationFilterChain.internalDoFilter(ApplicationFilterChain.java:193)
at org.apache.catalina.core.ApplicationFilterChain.doFilter(ApplicationFilterChain.java:166)
at org.springframework.web.filter.FormContentFilter.doFilterInternal(FormContentFilter.java:93)
at org.springframework.web.filter.OncePerRequestFilter.doFilter(OncePerRequestFilter.java:119)
at org.apache.catalina.core.ApplicationFilterChain.internalDoFilter(ApplicationFilterChain.java:193)
at org.apache.catalina.core.ApplicationFilterChain.doFilter(ApplicationFilterChain.java:166)
at org.springframework.web.filter.CharacterEncodingFilter.doFilterInternal(CharacterEncodingFilter.java:201)
at org.springframework.web.filter.OncePerRequestFilter.doFilter(OncePerRequestFilter.java:119)
at org.apache.catalina.core.ApplicationFilterChain.internalDoFilter(ApplicationFilterChain.java:193)
at org.apache.catalina.core.ApplicationFilterChain.doFilter(ApplicationFilterChain.java:166)
at org.apache.catalina.core.StandardWrapperValve.invoke(StandardWrapperValve.java:202)
at org.apache.catalina.core.StandardContextValve.invoke(StandardContextValve.java:96)
at org.apache.catalina.authenticator.AuthenticatorBase.invoke(AuthenticatorBase.java:541)
at org.apache.catalina.core.StandardHostValve.invoke(StandardHostValve.java:139)
at org.apache.catalina.valves.ErrorReportValve.invoke(ErrorReportValve.java:92)
at org.apache.catalina.core.StandardEngineValve.invoke(StandardEngineValve.java:74)
at org.apache.catalina.connector.CoyoteAdapter.service(CoyoteAdapter.java:343)
at org.apache.coyote.http11.Http11Processor.service(Http11Processor.java:373)
at org.apache.coyote.AbstractProcessorLight.process(AbstractProcessorLight.java:65)
at org.apache.coyote.AbstractProtocol$ConnectionHandler.process(AbstractProtocol.java:868)
at org.apache.tomcat.util.net.NioEndpoint$SocketProcessor.doRun(NioEndpoint.java:1590)
at org.apache.tomcat.util.net.SocketProcessorBase.run(SocketProcessorBase.java:49)
at java.util.concurrent.ThreadPoolExecutor.runWorker(ThreadPoolExecutor.java:1149)
at java.util.concurrent.ThreadPoolExecutor$Worker.run(ThreadPoolExecutor.java:624)
at org.apache.tomcat.util.threads.TaskThread$WrappingRunnable.run(TaskThread.java:61)
at java.lang.Thread.run(Thread.java:748)
Caused by: java.net.ConnectException: Connection refused: no further information
at sun.nio.ch.SocketChannelImpl.checkConnect(Native Method)
at sun.nio.ch.SocketChannelImpl.finishConnect(SocketChannelImpl.java:717)
at org.apache.http.impl.nio.reactor.DefaultConnectingIOReactor.processEvent(DefaultConnectingIOReactor.java:174)
at org.apache.http.impl.nio.reactor.DefaultConnectingIOReactor.processEvents(DefaultConnectingIOReactor.java:148)
at org.apache.http.impl.nio.reactor.AbstractMultiworkerIOReactor.execute(AbstractMultiworkerIOReactor.java:351)
at org.apache.http.impl.nio.conn.PoolingNHttpClientConnectionManager.execute(PoolingNHttpClientConnectionManager.java:221)
at org.apache.http.impl.nio.client.CloseableHttpAsyncClientBase$1.run(CloseableHttpAsyncClientBase.java:64)
... 1 common frames omitted
2023-08-09 14:25:28	589 [http-nio-9090-exec-4] INFO [RestServerServiceImpl] [RRN="] - [STAN="] - client1 - token: eyJhbGciOiJIUzUxMiJ9.eyJzdWIiOiJjbGllbnQxfHplcm9pbmZpbml0eSIsImV4cCI6MTY5MTY1OTUyNiwiaWF0IjoxNjkxNTczMTI2fQ.vH2YIGXzb4UZAE-Lw3RT6BGrTC3wZkeKAhDEqM_WY0cADw0OXcuREHaxufkqnqFMrWVITaSB6OwpfoOy471bRg - expiry: 1691659526
2023-08-09 14:25:28	589 [http-nio-9090-exec-4] INFO [RestServerServiceImpl] [RRN="] - [STAN="] - client2 - token: eyJhbGciOiJIUzUxMiJ9.eyJzdWIiOiJjbGllbnQyfHplcm9pbmZpbml0eSIsImV4cCI6MTY5MTY1OTUyNiwiaWF0IjoxNjkxNTczMTI2fQ.kBhZTHrH2B9azigqIWlyIhiEVCf9YR0HB3WWvSG__y0B97mOrdDzSSm4z6JzE5f9AdiVM_TAnkFiYAZG5bjD7g - expiry: 1691659526
2023-08-09 14:25:28	589 [http-nio-9090-exec-4] INFO [UnirestUtil] [RRN="] - [STAN="] - GET: params: [eyJhbGciOiJIUzUxMiJ9.eyJzdWIiOiJjbGllbnQxfHplcm9pbmZpbml0eSIsImV4cCI6MTY5MTY1OTUyNiwiaWF0IjoxNjkxNTczMTI2fQ.vH2YIGXzb4UZAE-Lw3RT6BGrTC3wZkeKAhDEqM_WY0cADw0OXcuREHaxufkqnqFMrWVITaSB6OwpfoOy471bRg	eyJhbGciOiJIUzUxMiJ9.eyJzdWIiOiJjbGllbnQyfHplcm9pbmZpbml0eSIsImV4cCI6MTY5MTY1OTUyNiwiaWF0IjoxNjkxNTczMTI2fQ.kBhZTHrH2B9azigqIWlyIhiEVCf9YR0HB3WWvSG__y0B97mOrdDzSSm4z6JzE5f9AdiVM_TAnkFiYAZG5bjD7g]
2023-08-09 14:25:28	593 [http-nio-9090-exec-4] ERROR [ServiceController] [RRN="] - [STAN="] - exception - method: syncModel -> {}
java.lang.IndexOutOfBoundsException: Index: 2	Size: 2
at java.util.ArrayList.rangeCheck(ArrayList.java:657)
at java.util.ArrayList.get(ArrayList.java:433)
at com.zeroinfinity.federatedserver.util.UnirestUtil.get(UnirestUtil.java:52)
at com.zeroinfinity.federatedserver.service.impl.RestServerServiceImpl.pullAndSyncModel(RestServerServiceImpl.java:127)
at com.zeroinfinity.federatedserver.controller.ServiceController.syncModel(ServiceController.java:112)
at sun.reflect.NativeMethodAccessorImpl.invoke0(Native Method)
at sun.reflect.NativeMethodAccessorImpl.invoke(NativeMethodAccessorImpl.java:62)
at sun.reflect.DelegatingMethodAccessorImpl.invoke(DelegatingMethodAccessorImpl.java:43)
at java.lang.reflect.Method.invoke(Method.java:498)
at org.springframework.web.method.support.InvocableHandlerMethod.doInvoke(InvocableHandlerMethod.java:190)
at org.springframework.web.method.support.InvocableHandlerMethod.invokeForRequest(InvocableHandlerMethod.java:138)
at org.springframework.web.servlet.mvc.method.annotation.ServletInvocableHandlerMethod.invokeAndHandle(ServletInvocableHandlerMethod.java:105)
at org.springframework.web.servlet.mvc.method.annotation.RequestMappingHandlerAdapter.invokeHandlerMethod(RequestMappingHandlerAdapter.java:879)
at org.springframework.web.servlet.mvc.method.annotation.RequestMappingHandlerAdapter.handleInternal(RequestMappingHandlerAdapter.java:793)
at org.springframework.web.servlet.mvc.method.AbstractHandlerMethodAdapter.handle(AbstractHandlerMethodAdapter.java:87)
at org.springframework.web.servlet.DispatcherServlet.doDispatch(DispatcherServlet.java:1040)
at org.springframework.web.servlet.DispatcherServlet.doService(DispatcherServlet.java:943)
at org.springframework.web.servlet.FrameworkServlet.processRequest(FrameworkServlet.java:1006)
at org.springframework.web.servlet.FrameworkServlet.doGet(FrameworkServlet.java:898)
at javax.servlet.http.HttpServlet.service(HttpServlet.java:634)
at org.springframework.web.servlet.FrameworkServlet.service(FrameworkServlet.java:883)
at javax.servlet.http.HttpServlet.service(HttpServlet.java:741)
at org.apache.catalina.core.ApplicationFilterChain.internalDoFilter(ApplicationFilterChain.java:231)
at org.apache.catalina.core.ApplicationFilterChain.doFilter(ApplicationFilterChain.java:166)
at org.apache.tomcat.websocket.server.WsFilter.doFilter(WsFilter.java:53)
at org.apache.catalina.core.ApplicationFilterChain.internalDoFilter(ApplicationFilterChain.java:193)
at org.apache.catalina.core.ApplicationFilterChain.doFilter(ApplicationFilterChain.java:166)
at com.zeroinfinity.federatedserver.config.JwtRequestFilter.doFilter(JwtRequestFilter.java:103)
at org.apache.catalina.core.ApplicationFilterChain.internalDoFilter(ApplicationFilterChain.java:193)
at org.apache.catalina.core.ApplicationFilterChain.doFilter(ApplicationFilterChain.java:166)
at org.springframework.security.web.FilterChainProxy$VirtualFilterChain.doFilter(FilterChainProxy.java:320)
at org.springframework.security.web.access.intercept.FilterSecurityInterceptor.invoke(FilterSecurityInterceptor.java:126)
at org.springframework.security.web.access.intercept.FilterSecurityInterceptor.doFilter(FilterSecurityInterceptor.java:90)
at org.springframework.security.web.FilterChainProxy$VirtualFilterChain.doFilter(FilterChainProxy.java:334)
at org.springframework.security.web.access.ExceptionTranslationFilter.doFilter(ExceptionTranslationFilter.java:118)
at org.springframework.security.web.FilterChainProxy$VirtualFilterChain.doFilter(FilterChainProxy.java:334)
at org.springframework.security.web.session.SessionManagementFilter.doFilter(SessionManagementFilter.java:137)
at org.springframework.security.web.FilterChainProxy$VirtualFilterChain.doFilter(FilterChainProxy.java:334)
at org.springframework.security.web.authentication.AnonymousAuthenticationFilter.doFilter(AnonymousAuthenticationFilter.java:111)
at org.springframework.security.web.FilterChainProxy$VirtualFilterChain.doFilter(FilterChainProxy.java:334)
at org.springframework.security.web.servletapi.SecurityContextHolderAwareRequestFilter.doFilter(SecurityContextHolderAwareRequestFilter.java:158)
at org.springframework.security.web.FilterChainProxy$VirtualFilterChain.doFilter(FilterChainProxy.java:334)
at org.springframework.security.web.savedrequest.RequestCacheAwareFilter.doFilter(RequestCacheAwareFilter.java:63)
at org.springframework.security.web.FilterChainProxy$VirtualFilterChain.doFilter(FilterChainProxy.java:334)
at com.zeroinfinity.federatedserver.config.JwtRequestFilter.doFilter(JwtRequestFilter.java:103)
at org.springframework.security.web.FilterChainProxy$VirtualFilterChain.doFilter(FilterChainProxy.java:334)
at org.springframework.security.web.authentication.logout.LogoutFilter.doFilter(LogoutFilter.java:116)
at org.springframework.security.web.FilterChainProxy$VirtualFilterChain.doFilter(FilterChainProxy.java:334)
at org.springframework.web.filter.CorsFilter.doFilterInternal(CorsFilter.java:92)
at org.springframework.web.filter.OncePerRequestFilter.doFilter(OncePerRequestFilter.java:119)
at org.springframework.security.web.FilterChainProxy$VirtualFilterChain.doFilter(FilterChainProxy.java:334)
at org.springframework.security.web.header.HeaderWriterFilter.doHeadersAfter(HeaderWriterFilter.java:92)
at org.springframework.security.web.header.HeaderWriterFilter.doFilterInternal(HeaderWriterFilter.java:77)
at org.springframework.web.filter.OncePerRequestFilter.doFilter(OncePerRequestFilter.java:119)
at org.springframework.security.web.FilterChainProxy$VirtualFilterChain.doFilter(FilterChainProxy.java:334)
at org.springframework.security.web.context.SecurityContextPersistenceFilter.doFilter(SecurityContextPersistenceFilter.java:105)
at org.springframework.security.web.FilterChainProxy$VirtualFilterChain.doFilter(FilterChainProxy.java:334)
at org.springframework.security.web.context.request.async.WebAsyncManagerIntegrationFilter.doFilterInternal(WebAsyncManagerIntegrationFilter.java:56)
at org.springframework.web.filter.OncePerRequestFilter.doFilter(OncePerRequestFilter.java:119)
at org.springframework.security.web.FilterChainProxy$VirtualFilterChain.doFilter(FilterChainProxy.java:334)
at org.springframework.security.web.FilterChainProxy.doFilterInternal(FilterChainProxy.java:215)
at org.springframework.security.web.FilterChainProxy.doFilter(FilterChainProxy.java:178)
at org.springframework.web.filter.DelegatingFilterProxy.invokeDelegate(DelegatingFilterProxy.java:358)
at org.springframework.web.filter.DelegatingFilterProxy.doFilter(DelegatingFilterProxy.java:271)
at org.apache.catalina.core.ApplicationFilterChain.internalDoFilter(ApplicationFilterChain.java:193)
at org.apache.catalina.core.ApplicationFilterChain.doFilter(ApplicationFilterChain.java:166)
at org.springframework.web.filter.RequestContextFilter.doFilterInternal(RequestContextFilter.java:100)
at org.springframework.web.filter.OncePerRequestFilter.doFilter(OncePerRequestFilter.java:119)
at org.apache.catalina.core.ApplicationFilterChain.internalDoFilter(ApplicationFilterChain.java:193)
at org.apache.catalina.core.ApplicationFilterChain.doFilter(ApplicationFilterChain.java:166)
at org.springframework.web.filter.FormContentFilter.doFilterInternal(FormContentFilter.java:93)
at org.springframework.web.filter.OncePerRequestFilter.doFilter(OncePerRequestFilter.java:119)
at org.apache.catalina.core.ApplicationFilterChain.internalDoFilter(ApplicationFilterChain.java:193)
at org.apache.catalina.core.ApplicationFilterChain.doFilter(ApplicationFilterChain.java:166)
at org.springframework.web.filter.CharacterEncodingFilter.doFilterInternal(CharacterEncodingFilter.java:201)
at org.springframework.web.filter.OncePerRequestFilter.doFilter(OncePerRequestFilter.java:119)
at org.apache.catalina.core.ApplicationFilterChain.internalDoFilter(ApplicationFilterChain.java:193)
at org.apache.catalina.core.ApplicationFilterChain.doFilter(ApplicationFilterChain.java:166)
at org.apache.catalina.core.StandardWrapperValve.invoke(StandardWrapperValve.java:202)
at org.apache.catalina.core.StandardContextValve.invoke(StandardContextValve.java:96)
at org.apache.catalina.authenticator.AuthenticatorBase.invoke(AuthenticatorBase.java:541)
at org.apache.catalina.core.StandardHostValve.invoke(StandardHostValve.java:139)
at org.apache.catalina.valves.ErrorReportValve.invoke(ErrorReportValve.java:92)
at org.apache.catalina.core.StandardEngineValve.invoke(StandardEngineValve.java:74)
at org.apache.catalina.connector.CoyoteAdapter.service(CoyoteAdapter.java:343)
at org.apache.coyote.http11.Http11Processor.service(Http11Processor.java:373)
at org.apache.coyote.AbstractProcessorLight.process(AbstractProcessorLight.java:65)
at org.apache.coyote.AbstractProtocol$ConnectionHandler.process(AbstractProtocol.java:868)
at org.apache.tomcat.util.net.NioEndpoint$SocketProcessor.doRun(NioEndpoint.java:1590)
at org.apache.tomcat.util.net.SocketProcessorBase.run(SocketProcessorBase.java:49)
at java.util.concurrent.ThreadPoolExecutor.runWorker(ThreadPoolExecutor.java:1149)
at java.util.concurrent.ThreadPoolExecutor$Worker.run(ThreadPoolExecutor.java:624)
at org.apache.tomcat.util.threads.TaskThread$WrappingRunnable.run(TaskThread.java:61)
at java.lang.Thread.run(Thread.java:748)
2023-08-09 14:25:35	240 [http-nio-9090-exec-7] INFO [ServiceController] [RRN="] - [STAN="] - Request received to pull and sync machine learning model from clients @ V1
2023-08-09 14:25:35	240 [http-nio-9090-exec-7] INFO [RestServerServiceImpl] [RRN="] - [STAN="] - Incoming request to pull models from clients.
2023-08-09 14:25:35	244 [http-nio-9090-exec-7] INFO [UnirestUtil] [RRN="] - [STAN="] - POST: params: [admin@123]
2023-08-09 14:25:37	286 [http-nio-9090-exec-7] ERROR [UnirestUtil] [RRN="] - [STAN="] - Inside UnirestUtil: get ExecutionException error: {}
java.util.concurrent.ExecutionException: java.net.ConnectException: Connection refused: no further information
at org.apache.http.concurrent.BasicFuture.getResult(BasicFuture.java:71)
at org.apache.http.concurrent.BasicFuture.get(BasicFuture.java:84)
at org.apache.http.impl.nio.client.FutureWrapper.get(FutureWrapper.java:70)
at com.mashape.unirest.http.HttpClientHelper$2.get(HttpClientHelper.java:119)
at com.mashape.unirest.http.HttpClientHelper$2.get(HttpClientHelper.java:104)
at com.zeroinfinity.federatedserver.util.UnirestUtil.post(UnirestUtil.java:91)
at com.zeroinfinity.federatedserver.service.impl.RestServerServiceImpl.pullAndSyncModel(RestServerServiceImpl.java:113)
at com.zeroinfinity.federatedserver.controller.ServiceController.syncModel(ServiceController.java:112)
at sun.reflect.NativeMethodAccessorImpl.invoke0(Native Method)
at sun.reflect.NativeMethodAccessorImpl.invoke(NativeMethodAccessorImpl.java:62)
at sun.reflect.DelegatingMethodAccessorImpl.invoke(DelegatingMethodAccessorImpl.java:43)
at java.lang.reflect.Method.invoke(Method.java:498)
at org.springframework.web.method.support.InvocableHandlerMethod.doInvoke(InvocableHandlerMethod.java:190)
at org.springframework.web.method.support.InvocableHandlerMethod.invokeForRequest(InvocableHandlerMethod.java:138)
at org.springframework.web.servlet.mvc.method.annotation.ServletInvocableHandlerMethod.invokeAndHandle(ServletInvocableHandlerMethod.java:105)
at org.springframework.web.servlet.mvc.method.annotation.RequestMappingHandlerAdapter.invokeHandlerMethod(RequestMappingHandlerAdapter.java:879)
at org.springframework.web.servlet.mvc.method.annotation.RequestMappingHandlerAdapter.handleInternal(RequestMappingHandlerAdapter.java:793)
at org.springframework.web.servlet.mvc.method.AbstractHandlerMethodAdapter.handle(AbstractHandlerMethodAdapter.java:87)
at org.springframework.web.servlet.DispatcherServlet.doDispatch(DispatcherServlet.java:1040)
at org.springframework.web.servlet.DispatcherServlet.doService(DispatcherServlet.java:943)
at org.springframework.web.servlet.FrameworkServlet.processRequest(FrameworkServlet.java:1006)
at org.springframework.web.servlet.FrameworkServlet.doGet(FrameworkServlet.java:898)
at javax.servlet.http.HttpServlet.service(HttpServlet.java:634)
at org.springframework.web.servlet.FrameworkServlet.service(FrameworkServlet.java:883)
at javax.servlet.http.HttpServlet.service(HttpServlet.java:741)
at org.apache.catalina.core.ApplicationFilterChain.internalDoFilter(ApplicationFilterChain.java:231)
at org.apache.catalina.core.ApplicationFilterChain.doFilter(ApplicationFilterChain.java:166)
at org.apache.tomcat.websocket.server.WsFilter.doFilter(WsFilter.java:53)
at org.apache.catalina.core.ApplicationFilterChain.internalDoFilter(ApplicationFilterChain.java:193)
at org.apache.catalina.core.ApplicationFilterChain.doFilter(ApplicationFilterChain.java:166)
at com.zeroinfinity.federatedserver.config.JwtRequestFilter.doFilter(JwtRequestFilter.java:103)
at org.apache.catalina.core.ApplicationFilterChain.internalDoFilter(ApplicationFilterChain.java:193)
at org.apache.catalina.core.ApplicationFilterChain.doFilter(ApplicationFilterChain.java:166)
at org.springframework.security.web.FilterChainProxy$VirtualFilterChain.doFilter(FilterChainProxy.java:320)
at org.springframework.security.web.access.intercept.FilterSecurityInterceptor.invoke(FilterSecurityInterceptor.java:126)
at org.springframework.security.web.access.intercept.FilterSecurityInterceptor.doFilter(FilterSecurityInterceptor.java:90)
at org.springframework.security.web.FilterChainProxy$VirtualFilterChain.doFilter(FilterChainProxy.java:334)
at org.springframework.security.web.access.ExceptionTranslationFilter.doFilter(ExceptionTranslationFilter.java:118)
at org.springframework.security.web.FilterChainProxy$VirtualFilterChain.doFilter(FilterChainProxy.java:334)
at org.springframework.security.web.session.SessionManagementFilter.doFilter(SessionManagementFilter.java:137)
at org.springframework.security.web.FilterChainProxy$VirtualFilterChain.doFilter(FilterChainProxy.java:334)
at org.springframework.security.web.authentication.AnonymousAuthenticationFilter.doFilter(AnonymousAuthenticationFilter.java:111)
at org.springframework.security.web.FilterChainProxy$VirtualFilterChain.doFilter(FilterChainProxy.java:334)
at org.springframework.security.web.servletapi.SecurityContextHolderAwareRequestFilter.doFilter(SecurityContextHolderAwareRequestFilter.java:158)
at org.springframework.security.web.FilterChainProxy$VirtualFilterChain.doFilter(FilterChainProxy.java:334)
at org.springframework.security.web.savedrequest.RequestCacheAwareFilter.doFilter(RequestCacheAwareFilter.java:63)
at org.springframework.security.web.FilterChainProxy$VirtualFilterChain.doFilter(FilterChainProxy.java:334)
at com.zeroinfinity.federatedserver.config.JwtRequestFilter.doFilter(JwtRequestFilter.java:103)
at org.springframework.security.web.FilterChainProxy$VirtualFilterChain.doFilter(FilterChainProxy.java:334)
at org.springframework.security.web.authentication.logout.LogoutFilter.doFilter(LogoutFilter.java:116)
at org.springframework.security.web.FilterChainProxy$VirtualFilterChain.doFilter(FilterChainProxy.java:334)
at org.springframework.web.filter.CorsFilter.doFilterInternal(CorsFilter.java:92)
at org.springframework.web.filter.OncePerRequestFilter.doFilter(OncePerRequestFilter.java:119)
at org.springframework.security.web.FilterChainProxy$VirtualFilterChain.doFilter(FilterChainProxy.java:334)
at org.springframework.security.web.header.HeaderWriterFilter.doHeadersAfter(HeaderWriterFilter.java:92)
at org.springframework.security.web.header.HeaderWriterFilter.doFilterInternal(HeaderWriterFilter.java:77)
at org.springframework.web.filter.OncePerRequestFilter.doFilter(OncePerRequestFilter.java:119)
at org.springframework.security.web.FilterChainProxy$VirtualFilterChain.doFilter(FilterChainProxy.java:334)
at org.springframework.security.web.context.SecurityContextPersistenceFilter.doFilter(SecurityContextPersistenceFilter.java:105)
at org.springframework.security.web.FilterChainProxy$VirtualFilterChain.doFilter(FilterChainProxy.java:334)
at org.springframework.security.web.context.request.async.WebAsyncManagerIntegrationFilter.doFilterInternal(WebAsyncManagerIntegrationFilter.java:56)
at org.springframework.web.filter.OncePerRequestFilter.doFilter(OncePerRequestFilter.java:119)
at org.springframework.security.web.FilterChainProxy$VirtualFilterChain.doFilter(FilterChainProxy.java:334)
at org.springframework.security.web.FilterChainProxy.doFilterInternal(FilterChainProxy.java:215)
at org.springframework.security.web.FilterChainProxy.doFilter(FilterChainProxy.java:178)
at org.springframework.web.filter.DelegatingFilterProxy.invokeDelegate(DelegatingFilterProxy.java:358)
at org.springframework.web.filter.DelegatingFilterProxy.doFilter(DelegatingFilterProxy.java:271)
at org.apache.catalina.core.ApplicationFilterChain.internalDoFilter(ApplicationFilterChain.java:193)
at org.apache.catalina.core.ApplicationFilterChain.doFilter(ApplicationFilterChain.java:166)
at org.springframework.web.filter.RequestContextFilter.doFilterInternal(RequestContextFilter.java:100)
at org.springframework.web.filter.OncePerRequestFilter.doFilter(OncePerRequestFilter.java:119)
at org.apache.catalina.core.ApplicationFilterChain.internalDoFilter(ApplicationFilterChain.java:193)
at org.apache.catalina.core.ApplicationFilterChain.doFilter(ApplicationFilterChain.java:166)
at org.springframework.web.filter.FormContentFilter.doFilterInternal(FormContentFilter.java:93)
at org.springframework.web.filter.OncePerRequestFilter.doFilter(OncePerRequestFilter.java:119)
at org.apache.catalina.core.ApplicationFilterChain.internalDoFilter(ApplicationFilterChain.java:193)
at org.apache.catalina.core.ApplicationFilterChain.doFilter(ApplicationFilterChain.java:166)
at org.springframework.web.filter.CharacterEncodingFilter.doFilterInternal(CharacterEncodingFilter.java:201)
at org.springframework.web.filter.OncePerRequestFilter.doFilter(OncePerRequestFilter.java:119)
at org.apache.catalina.core.ApplicationFilterChain.internalDoFilter(ApplicationFilterChain.java:193)
at org.apache.catalina.core.ApplicationFilterChain.doFilter(ApplicationFilterChain.java:166)
at org.apache.catalina.core.StandardWrapperValve.invoke(StandardWrapperValve.java:202)
at org.apache.catalina.core.StandardContextValve.invoke(StandardContextValve.java:96)
at org.apache.catalina.authenticator.AuthenticatorBase.invoke(AuthenticatorBase.java:541)
at org.apache.catalina.core.StandardHostValve.invoke(StandardHostValve.java:139)
at org.apache.catalina.valves.ErrorReportValve.invoke(ErrorReportValve.java:92)
at org.apache.catalina.core.StandardEngineValve.invoke(StandardEngineValve.java:74)
at org.apache.catalina.connector.CoyoteAdapter.service(CoyoteAdapter.java:343)
at org.apache.coyote.http11.Http11Processor.service(Http11Processor.java:373)
at org.apache.coyote.AbstractProcessorLight.process(AbstractProcessorLight.java:65)
at org.apache.coyote.AbstractProtocol$ConnectionHandler.process(AbstractProtocol.java:868)
at org.apache.tomcat.util.net.NioEndpoint$SocketProcessor.doRun(NioEndpoint.java:1590)
at org.apache.tomcat.util.net.SocketProcessorBase.run(SocketProcessorBase.java:49)
at java.util.concurrent.ThreadPoolExecutor.runWorker(ThreadPoolExecutor.java:1149)
at java.util.concurrent.ThreadPoolExecutor$Worker.run(ThreadPoolExecutor.java:624)
at org.apache.tomcat.util.threads.TaskThread$WrappingRunnable.run(TaskThread.java:61)
at java.lang.Thread.run(Thread.java:748)
Caused by: java.net.ConnectException: Connection refused: no further information
at sun.nio.ch.SocketChannelImpl.checkConnect(Native Method)
at sun.nio.ch.SocketChannelImpl.finishConnect(SocketChannelImpl.java:717)
at org.apache.http.impl.nio.reactor.DefaultConnectingIOReactor.processEvent(DefaultConnectingIOReactor.java:174)
at org.apache.http.impl.nio.reactor.DefaultConnectingIOReactor.processEvents(DefaultConnectingIOReactor.java:148)
at org.apache.http.impl.nio.reactor.AbstractMultiworkerIOReactor.execute(AbstractMultiworkerIOReactor.java:351)
at org.apache.http.impl.nio.conn.PoolingNHttpClientConnectionManager.execute(PoolingNHttpClientConnectionManager.java:221)
at org.apache.http.impl.nio.client.CloseableHttpAsyncClientBase$1.run(CloseableHttpAsyncClientBase.java:64)
... 1 common frames omitted
2023-08-09 14:25:37	287 [http-nio-9090-exec-7] INFO [RestServerServiceImpl] [RRN="] - [STAN="] - client1 - token: eyJhbGciOiJIUzUxMiJ9.eyJzdWIiOiJjbGllbnQxfHplcm9pbmZpbml0eSIsImV4cCI6MTY5MTY1OTUzNSwiaWF0IjoxNjkxNTczMTM1fQ.Rh5i4_JPOTkzjJYf2-s2dYNP1ZPlgLmOzlorcUE8jaPxLFQor2yteRm95MIHPN3QARGPoGvsrm_ggDmhsgQzMw - expiry: 1691659535
2023-08-09 14:25:37	287 [http-nio-9090-exec-7] INFO [RestServerServiceImpl] [RRN="] - [STAN="] - client2 - token: eyJhbGciOiJIUzUxMiJ9.eyJzdWIiOiJjbGllbnQyfHplcm9pbmZpbml0eSIsImV4cCI6MTY5MTY1OTUzNSwiaWF0IjoxNjkxNTczMTM1fQ.Mm2NAzjnmjQkEipZe9QTkOqvg4NqUEOe47sHCYtUiMFE_Vwc4EZ7ducxvecomO7IBqX2jVcul_ySCZ5a5LUJGQ - expiry: 1691659535
2023-08-09 14:25:37	287 [http-nio-9090-exec-7] INFO [UnirestUtil] [RRN="] - [STAN="] - GET: params: [eyJhbGciOiJIUzUxMiJ9.eyJzdWIiOiJjbGllbnQxfHplcm9pbmZpbml0eSIsImV4cCI6MTY5MTY1OTUzNSwiaWF0IjoxNjkxNTczMTM1fQ.Rh5i4_JPOTkzjJYf2-s2dYNP1ZPlgLmOzlorcUE8jaPxLFQor2yteRm95MIHPN3QARGPoGvsrm_ggDmhsgQzMw	eyJhbGciOiJIUzUxMiJ9.eyJzdWIiOiJjbGllbnQyfHplcm9pbmZpbml0eSIsImV4cCI6MTY5MTY1OTUzNSwiaWF0IjoxNjkxNTczMTM1fQ.Mm2NAzjnmjQkEipZe9QTkOqvg4NqUEOe47sHCYtUiMFE_Vwc4EZ7ducxvecomO7IBqX2jVcul_ySCZ5a5LUJGQ]
2023-08-09 14:25:37	289 [http-nio-9090-exec-7] ERROR [ServiceController] [RRN="] - [STAN="] - exception - method: syncModel -> {}
java.lang.IndexOutOfBoundsException: Index: 2	Size: 2
at java.util.ArrayList.rangeCheck(ArrayList.java:657)
at java.util.ArrayList.get(ArrayList.java:433)
at com.zeroinfinity.federatedserver.util.UnirestUtil.get(UnirestUtil.java:52)
at com.zeroinfinity.federatedserver.service.impl.RestServerServiceImpl.pullAndSyncModel(RestServerServiceImpl.java:127)
at com.zeroinfinity.federatedserver.controller.ServiceController.syncModel(ServiceController.java:112)
at sun.reflect.NativeMethodAccessorImpl.invoke0(Native Method)
at sun.reflect.NativeMethodAccessorImpl.invoke(NativeMethodAccessorImpl.java:62)
at sun.reflect.DelegatingMethodAccessorImpl.invoke(DelegatingMethodAccessorImpl.java:43)
at java.lang.reflect.Method.invoke(Method.java:498)
at org.springframework.web.method.support.InvocableHandlerMethod.doInvoke(InvocableHandlerMethod.java:190)
at org.springframework.web.method.support.InvocableHandlerMethod.invokeForRequest(InvocableHandlerMethod.java:138)
at org.springframework.web.servlet.mvc.method.annotation.ServletInvocableHandlerMethod.invokeAndHandle(ServletInvocableHandlerMethod.java:105)
at org.springframework.web.servlet.mvc.method.annotation.RequestMappingHandlerAdapter.invokeHandlerMethod(RequestMappingHandlerAdapter.java:879)
at org.springframework.web.servlet.mvc.method.annotation.RequestMappingHandlerAdapter.handleInternal(RequestMappingHandlerAdapter.java:793)
at org.springframework.web.servlet.mvc.method.AbstractHandlerMethodAdapter.handle(AbstractHandlerMethodAdapter.java:87)
at org.springframework.web.servlet.DispatcherServlet.doDispatch(DispatcherServlet.java:1040)
at org.springframework.web.servlet.DispatcherServlet.doService(DispatcherServlet.java:943)
at org.springframework.web.servlet.FrameworkServlet.processRequest(FrameworkServlet.java:1006)
at org.springframework.web.servlet.FrameworkServlet.doGet(FrameworkServlet.java:898)
at javax.servlet.http.HttpServlet.service(HttpServlet.java:634)
at org.springframework.web.servlet.FrameworkServlet.service(FrameworkServlet.java:883)
at javax.servlet.http.HttpServlet.service(HttpServlet.java:741)
at org.apache.catalina.core.ApplicationFilterChain.internalDoFilter(ApplicationFilterChain.java:231)
at org.apache.catalina.core.ApplicationFilterChain.doFilter(ApplicationFilterChain.java:166)
at org.apache.tomcat.websocket.server.WsFilter.doFilter(WsFilter.java:53)
at org.apache.catalina.core.ApplicationFilterChain.internalDoFilter(ApplicationFilterChain.java:193)
at org.apache.catalina.core.ApplicationFilterChain.doFilter(ApplicationFilterChain.java:166)
at com.zeroinfinity.federatedserver.config.JwtRequestFilter.doFilter(JwtRequestFilter.java:103)
at org.apache.catalina.core.ApplicationFilterChain.internalDoFilter(ApplicationFilterChain.java:193)
at org.apache.catalina.core.ApplicationFilterChain.doFilter(ApplicationFilterChain.java:166)
at org.springframework.security.web.FilterChainProxy$VirtualFilterChain.doFilter(FilterChainProxy.java:320)
at org.springframework.security.web.access.intercept.FilterSecurityInterceptor.invoke(FilterSecurityInterceptor.java:126)
at org.springframework.security.web.access.intercept.FilterSecurityInterceptor.doFilter(FilterSecurityInterceptor.java:90)
at org.springframework.security.web.FilterChainProxy$VirtualFilterChain.doFilter(FilterChainProxy.java:334)
at org.springframework.security.web.access.ExceptionTranslationFilter.doFilter(ExceptionTranslationFilter.java:118)
at org.springframework.security.web.FilterChainProxy$VirtualFilterChain.doFilter(FilterChainProxy.java:334)
at org.springframework.security.web.session.SessionManagementFilter.doFilter(SessionManagementFilter.java:137)
at org.springframework.security.web.FilterChainProxy$VirtualFilterChain.doFilter(FilterChainProxy.java:334)
at org.springframework.security.web.authentication.AnonymousAuthenticationFilter.doFilter(AnonymousAuthenticationFilter.java:111)
at org.springframework.security.web.FilterChainProxy$VirtualFilterChain.doFilter(FilterChainProxy.java:334)
at org.springframework.security.web.servletapi.SecurityContextHolderAwareRequestFilter.doFilter(SecurityContextHolderAwareRequestFilter.java:158)
at org.springframework.security.web.FilterChainProxy$VirtualFilterChain.doFilter(FilterChainProxy.java:334)
at org.springframework.security.web.savedrequest.RequestCacheAwareFilter.doFilter(RequestCacheAwareFilter.java:63)
at org.springframework.security.web.FilterChainProxy$VirtualFilterChain.doFilter(FilterChainProxy.java:334)
at com.zeroinfinity.federatedserver.config.JwtRequestFilter.doFilter(JwtRequestFilter.java:103)
at org.springframework.security.web.FilterChainProxy$VirtualFilterChain.doFilter(FilterChainProxy.java:334)
at org.springframework.security.web.authentication.logout.LogoutFilter.doFilter(LogoutFilter.java:116)
at org.springframework.security.web.FilterChainProxy$VirtualFilterChain.doFilter(FilterChainProxy.java:334)
at org.springframework.web.filter.CorsFilter.doFilterInternal(CorsFilter.java:92)
at org.springframework.web.filter.OncePerRequestFilter.doFilter(OncePerRequestFilter.java:119)
at org.springframework.security.web.FilterChainProxy$VirtualFilterChain.doFilter(FilterChainProxy.java:334)
at org.springframework.security.web.header.HeaderWriterFilter.doHeadersAfter(HeaderWriterFilter.java:92)
at org.springframework.security.web.header.HeaderWriterFilter.doFilterInternal(HeaderWriterFilter.java:77)
at org.springframework.web.filter.OncePerRequestFilter.doFilter(OncePerRequestFilter.java:119)
at org.springframework.security.web.FilterChainProxy$VirtualFilterChain.doFilter(FilterChainProxy.java:334)
at org.springframework.security.web.context.SecurityContextPersistenceFilter.doFilter(SecurityContextPersistenceFilter.java:105)
at org.springframework.security.web.FilterChainProxy$VirtualFilterChain.doFilter(FilterChainProxy.java:334)
at org.springframework.security.web.context.request.async.WebAsyncManagerIntegrationFilter.doFilterInternal(WebAsyncManagerIntegrationFilter.java:56)
at org.springframework.web.filter.OncePerRequestFilter.doFilter(OncePerRequestFilter.java:119)
at org.springframework.security.web.FilterChainProxy$VirtualFilterChain.doFilter(FilterChainProxy.java:334)
at org.springframework.security.web.FilterChainProxy.doFilterInternal(FilterChainProxy.java:215)
at org.springframework.security.web.FilterChainProxy.doFilter(FilterChainProxy.java:178)
at org.springframework.web.filter.DelegatingFilterProxy.invokeDelegate(DelegatingFilterProxy.java:358)
at org.springframework.web.filter.DelegatingFilterProxy.doFilter(DelegatingFilterProxy.java:271)
at org.apache.catalina.core.ApplicationFilterChain.internalDoFilter(ApplicationFilterChain.java:193)
at org.apache.catalina.core.ApplicationFilterChain.doFilter(ApplicationFilterChain.java:166)
at org.springframework.web.filter.RequestContextFilter.doFilterInternal(RequestContextFilter.java:100)
at org.springframework.web.filter.OncePerRequestFilter.doFilter(OncePerRequestFilter.java:119)
at org.apache.catalina.core.ApplicationFilterChain.internalDoFilter(ApplicationFilterChain.java:193)
at org.apache.catalina.core.ApplicationFilterChain.doFilter(ApplicationFilterChain.java:166)
at org.springframework.web.filter.FormContentFilter.doFilterInternal(FormContentFilter.java:93)
at org.springframework.web.filter.OncePerRequestFilter.doFilter(OncePerRequestFilter.java:119)
at org.apache.catalina.core.ApplicationFilterChain.internalDoFilter(ApplicationFilterChain.java:193)
at org.apache.catalina.core.ApplicationFilterChain.doFilter(ApplicationFilterChain.java:166)
at org.springframework.web.filter.CharacterEncodingFilter.doFilterInternal(CharacterEncodingFilter.java:201)
at org.springframework.web.filter.OncePerRequestFilter.doFilter(OncePerRequestFilter.java:119)
at org.apache.catalina.core.ApplicationFilterChain.internalDoFilter(ApplicationFilterChain.java:193)
at org.apache.catalina.core.ApplicationFilterChain.doFilter(ApplicationFilterChain.java:166)
at org.apache.catalina.core.StandardWrapperValve.invoke(StandardWrapperValve.java:202)
at org.apache.catalina.core.StandardContextValve.invoke(StandardContextValve.java:96)
at org.apache.catalina.authenticator.AuthenticatorBase.invoke(AuthenticatorBase.java:541)
at org.apache.catalina.core.StandardHostValve.invoke(StandardHostValve.java:139)
at org.apache.catalina.valves.ErrorReportValve.invoke(ErrorReportValve.java:92)
at org.apache.catalina.core.StandardEngineValve.invoke(StandardEngineValve.java:74)
at org.apache.catalina.connector.CoyoteAdapter.service(CoyoteAdapter.java:343)
at org.apache.coyote.http11.Http11Processor.service(Http11Processor.java:373)
at org.apache.coyote.AbstractProcessorLight.process(AbstractProcessorLight.java:65)
at org.apache.coyote.AbstractProtocol$ConnectionHandler.process(AbstractProtocol.java:868)
at org.apache.tomcat.util.net.NioEndpoint$SocketProcessor.doRun(NioEndpoint.java:1590)
at org.apache.tomcat.util.net.SocketProcessorBase.run(SocketProcessorBase.java:49)
at java.util.concurrent.ThreadPoolExecutor.runWorker(ThreadPoolExecutor.java:1149)
at java.util.concurrent.ThreadPoolExecutor$Worker.run(ThreadPoolExecutor.java:624)
at org.apache.tomcat.util.threads.TaskThread$WrappingRunnable.run(TaskThread.java:61)
at java.lang.Thread.run(Thread.java:748)
2023-08-09 14:25:43	870 [http-nio-9090-exec-5] INFO [ServiceController] [RRN="] - [STAN="] - Request received to pull and sync machine learning model from clients @ V1
2023-08-09 14:25:43	870 [http-nio-9090-exec-5] INFO [RestServerServiceImpl] [RRN="] - [STAN="] - Incoming request to pull models from clients.
2023-08-09 14:25:43	874 [http-nio-9090-exec-5] INFO [UnirestUtil] [RRN="] - [STAN="] - POST: params: [admin@123]
2023-08-09 14:25:45	910 [http-nio-9090-exec-5] ERROR [UnirestUtil] [RRN="] - [STAN="] - Inside UnirestUtil: get ExecutionException error: {}
java.util.concurrent.ExecutionException: java.net.ConnectException: Connection refused: no further information
at org.apache.http.concurrent.BasicFuture.getResult(BasicFuture.java:71)
at org.apache.http.concurrent.BasicFuture.get(BasicFuture.java:84)
at org.apache.http.impl.nio.client.FutureWrapper.get(FutureWrapper.java:70)
at com.mashape.unirest.http.HttpClientHelper$2.get(HttpClientHelper.java:119)
at com.mashape.unirest.http.HttpClientHelper$2.get(HttpClientHelper.java:104)
at com.zeroinfinity.federatedserver.util.UnirestUtil.post(UnirestUtil.java:91)
at com.zeroinfinity.federatedserver.service.impl.RestServerServiceImpl.pullAndSyncModel(RestServerServiceImpl.java:113)
at com.zeroinfinity.federatedserver.controller.ServiceController.syncModel(ServiceController.java:112)
at sun.reflect.NativeMethodAccessorImpl.invoke0(Native Method)
at sun.reflect.NativeMethodAccessorImpl.invoke(NativeMethodAccessorImpl.java:62)
at sun.reflect.DelegatingMethodAccessorImpl.invoke(DelegatingMethodAccessorImpl.java:43)
at java.lang.reflect.Method.invoke(Method.java:498)
at org.springframework.web.method.support.InvocableHandlerMethod.doInvoke(InvocableHandlerMethod.java:190)
at org.springframework.web.method.support.InvocableHandlerMethod.invokeForRequest(InvocableHandlerMethod.java:138)
at org.springframework.web.servlet.mvc.method.annotation.ServletInvocableHandlerMethod.invokeAndHandle(ServletInvocableHandlerMethod.java:105)
at org.springframework.web.servlet.mvc.method.annotation.RequestMappingHandlerAdapter.invokeHandlerMethod(RequestMappingHandlerAdapter.java:879)
at org.springframework.web.servlet.mvc.method.annotation.RequestMappingHandlerAdapter.handleInternal(RequestMappingHandlerAdapter.java:793)
at org.springframework.web.servlet.mvc.method.AbstractHandlerMethodAdapter.handle(AbstractHandlerMethodAdapter.java:87)
at org.springframework.web.servlet.DispatcherServlet.doDispatch(DispatcherServlet.java:1040)
at org.springframework.web.servlet.DispatcherServlet.doService(DispatcherServlet.java:943)
at org.springframework.web.servlet.FrameworkServlet.processRequest(FrameworkServlet.java:1006)
at org.springframework.web.servlet.FrameworkServlet.doGet(FrameworkServlet.java:898)
at javax.servlet.http.HttpServlet.service(HttpServlet.java:634)
at org.springframework.web.servlet.FrameworkServlet.service(FrameworkServlet.java:883)
at javax.servlet.http.HttpServlet.service(HttpServlet.java:741)
at org.apache.catalina.core.ApplicationFilterChain.internalDoFilter(ApplicationFilterChain.java:231)
at org.apache.catalina.core.ApplicationFilterChain.doFilter(ApplicationFilterChain.java:166)
at org.apache.tomcat.websocket.server.WsFilter.doFilter(WsFilter.java:53)
at org.apache.catalina.core.ApplicationFilterChain.internalDoFilter(ApplicationFilterChain.java:193)
at org.apache.catalina.core.ApplicationFilterChain.doFilter(ApplicationFilterChain.java:166)
at com.zeroinfinity.federatedserver.config.JwtRequestFilter.doFilter(JwtRequestFilter.java:103)
at org.apache.catalina.core.ApplicationFilterChain.internalDoFilter(ApplicationFilterChain.java:193)
at org.apache.catalina.core.ApplicationFilterChain.doFilter(ApplicationFilterChain.java:166)
at org.springframework.security.web.FilterChainProxy$VirtualFilterChain.doFilter(FilterChainProxy.java:320)
at org.springframework.security.web.access.intercept.FilterSecurityInterceptor.invoke(FilterSecurityInterceptor.java:126)
at org.springframework.security.web.access.intercept.FilterSecurityInterceptor.doFilter(FilterSecurityInterceptor.java:90)
at org.springframework.security.web.FilterChainProxy$VirtualFilterChain.doFilter(FilterChainProxy.java:334)
at org.springframework.security.web.access.ExceptionTranslationFilter.doFilter(ExceptionTranslationFilter.java:118)
at org.springframework.security.web.FilterChainProxy$VirtualFilterChain.doFilter(FilterChainProxy.java:334)
at org.springframework.security.web.session.SessionManagementFilter.doFilter(SessionManagementFilter.java:137)
at org.springframework.security.web.FilterChainProxy$VirtualFilterChain.doFilter(FilterChainProxy.java:334)
at org.springframework.security.web.authentication.AnonymousAuthenticationFilter.doFilter(AnonymousAuthenticationFilter.java:111)
at org.springframework.security.web.FilterChainProxy$VirtualFilterChain.doFilter(FilterChainProxy.java:334)
at org.springframework.security.web.servletapi.SecurityContextHolderAwareRequestFilter.doFilter(SecurityContextHolderAwareRequestFilter.java:158)
at org.springframework.security.web.FilterChainProxy$VirtualFilterChain.doFilter(FilterChainProxy.java:334)
at org.springframework.security.web.savedrequest.RequestCacheAwareFilter.doFilter(RequestCacheAwareFilter.java:63)
at org.springframework.security.web.FilterChainProxy$VirtualFilterChain.doFilter(FilterChainProxy.java:334)
at com.zeroinfinity.federatedserver.config.JwtRequestFilter.doFilter(JwtRequestFilter.java:103)
at org.springframework.security.web.FilterChainProxy$VirtualFilterChain.doFilter(FilterChainProxy.java:334)
at org.springframework.security.web.authentication.logout.LogoutFilter.doFilter(LogoutFilter.java:116)
at org.springframework.security.web.FilterChainProxy$VirtualFilterChain.doFilter(FilterChainProxy.java:334)
at org.springframework.web.filter.CorsFilter.doFilterInternal(CorsFilter.java:92)
at org.springframework.web.filter.OncePerRequestFilter.doFilter(OncePerRequestFilter.java:119)
at org.springframework.security.web.FilterChainProxy$VirtualFilterChain.doFilter(FilterChainProxy.java:334)
at org.springframework.security.web.header.HeaderWriterFilter.doHeadersAfter(HeaderWriterFilter.java:92)
at org.springframework.security.web.header.HeaderWriterFilter.doFilterInternal(HeaderWriterFilter.java:77)
at org.springframework.web.filter.OncePerRequestFilter.doFilter(OncePerRequestFilter.java:119)
at org.springframework.security.web.FilterChainProxy$VirtualFilterChain.doFilter(FilterChainProxy.java:334)
at org.springframework.security.web.context.SecurityContextPersistenceFilter.doFilter(SecurityContextPersistenceFilter.java:105)
at org.springframework.security.web.FilterChainProxy$VirtualFilterChain.doFilter(FilterChainProxy.java:334)
at org.springframework.security.web.context.request.async.WebAsyncManagerIntegrationFilter.doFilterInternal(WebAsyncManagerIntegrationFilter.java:56)
at org.springframework.web.filter.OncePerRequestFilter.doFilter(OncePerRequestFilter.java:119)
at org.springframework.security.web.FilterChainProxy$VirtualFilterChain.doFilter(FilterChainProxy.java:334)
at org.springframework.security.web.FilterChainProxy.doFilterInternal(FilterChainProxy.java:215)
at org.springframework.security.web.FilterChainProxy.doFilter(FilterChainProxy.java:178)
at org.springframework.web.filter.DelegatingFilterProxy.invokeDelegate(DelegatingFilterProxy.java:358)
at org.springframework.web.filter.DelegatingFilterProxy.doFilter(DelegatingFilterProxy.java:271)
at org.apache.catalina.core.ApplicationFilterChain.internalDoFilter(ApplicationFilterChain.java:193)
at org.apache.catalina.core.ApplicationFilterChain.doFilter(ApplicationFilterChain.java:166)
at org.springframework.web.filter.RequestContextFilter.doFilterInternal(RequestContextFilter.java:100)
at org.springframework.web.filter.OncePerRequestFilter.doFilter(OncePerRequestFilter.java:119)
at org.apache.catalina.core.ApplicationFilterChain.internalDoFilter(ApplicationFilterChain.java:193)
at org.apache.catalina.core.ApplicationFilterChain.doFilter(ApplicationFilterChain.java:166)
at org.springframework.web.filter.FormContentFilter.doFilterInternal(FormContentFilter.java:93)
at org.springframework.web.filter.OncePerRequestFilter.doFilter(OncePerRequestFilter.java:119)
at org.apache.catalina.core.ApplicationFilterChain.internalDoFilter(ApplicationFilterChain.java:193)
at org.apache.catalina.core.ApplicationFilterChain.doFilter(ApplicationFilterChain.java:166)
at org.springframework.web.filter.CharacterEncodingFilter.doFilterInternal(CharacterEncodingFilter.java:201)
at org.springframework.web.filter.OncePerRequestFilter.doFilter(OncePerRequestFilter.java:119)
at org.apache.catalina.core.ApplicationFilterChain.internalDoFilter(ApplicationFilterChain.java:193)
at org.apache.catalina.core.ApplicationFilterChain.doFilter(ApplicationFilterChain.java:166)
at org.apache.catalina.core.StandardWrapperValve.invoke(StandardWrapperValve.java:202)
at org.apache.catalina.core.StandardContextValve.invoke(StandardContextValve.java:96)
at org.apache.catalina.authenticator.AuthenticatorBase.invoke(AuthenticatorBase.java:541)
at org.apache.catalina.core.StandardHostValve.invoke(StandardHostValve.java:139)
at org.apache.catalina.valves.ErrorReportValve.invoke(ErrorReportValve.java:92)
at org.apache.catalina.core.StandardEngineValve.invoke(StandardEngineValve.java:74)
at org.apache.catalina.connector.CoyoteAdapter.service(CoyoteAdapter.java:343)
at org.apache.coyote.http11.Http11Processor.service(Http11Processor.java:373)
at org.apache.coyote.AbstractProcessorLight.process(AbstractProcessorLight.java:65)
at org.apache.coyote.AbstractProtocol$ConnectionHandler.process(AbstractProtocol.java:868)
at org.apache.tomcat.util.net.NioEndpoint$SocketProcessor.doRun(NioEndpoint.java:1590)
at org.apache.tomcat.util.net.SocketProcessorBase.run(SocketProcessorBase.java:49)
at java.util.concurrent.ThreadPoolExecutor.runWorker(ThreadPoolExecutor.java:1149)
at java.util.concurrent.ThreadPoolExecutor$Worker.run(ThreadPoolExecutor.java:624)
at org.apache.tomcat.util.threads.TaskThread$WrappingRunnable.run(TaskThread.java:61)
at java.lang.Thread.run(Thread.java:748)
Caused by: java.net.ConnectException: Connection refused: no further information
at sun.nio.ch.SocketChannelImpl.checkConnect(Native Method)
at sun.nio.ch.SocketChannelImpl.finishConnect(SocketChannelImpl.java:717)
at org.apache.http.impl.nio.reactor.DefaultConnectingIOReactor.processEvent(DefaultConnectingIOReactor.java:174)
at org.apache.http.impl.nio.reactor.DefaultConnectingIOReactor.processEvents(DefaultConnectingIOReactor.java:148)
at org.apache.http.impl.nio.reactor.AbstractMultiworkerIOReactor.execute(AbstractMultiworkerIOReactor.java:351)
at org.apache.http.impl.nio.conn.PoolingNHttpClientConnectionManager.execute(PoolingNHttpClientConnectionManager.java:221)
at org.apache.http.impl.nio.client.CloseableHttpAsyncClientBase$1.run(CloseableHttpAsyncClientBase.java:64)
... 1 common frames omitted
2023-08-09 14:25:45	912 [http-nio-9090-exec-5] INFO [RestServerServiceImpl] [RRN="] - [STAN="] - client1 - token: eyJhbGciOiJIUzUxMiJ9.eyJzdWIiOiJjbGllbnQxfHplcm9pbmZpbml0eSIsImV4cCI6MTY5MTY1OTU0MywiaWF0IjoxNjkxNTczMTQzfQ.7_CETuSMCgKqP967HYFoIW_nAnsiI-7yMovhnG_Hn_JLMvGtei5tREpOSIILbjb9-ALwz7LBCXVnS6W7i74ETg - expiry: 1691659543
2023-08-09 14:25:45	914 [http-nio-9090-exec-5] INFO [RestServerServiceImpl] [RRN="] - [STAN="] - client2 - token: eyJhbGciOiJIUzUxMiJ9.eyJzdWIiOiJjbGllbnQyfHplcm9pbmZpbml0eSIsImV4cCI6MTY5MTY1OTU0MywiaWF0IjoxNjkxNTczMTQzfQ.EcDg3-FesY5-jjPvqVYmFTBD8ftasWomSxPQrdkT92GEr3EAkxwfsziTxkhZHL6PdNYVTy5xsxCs2e_PB9Unzg - expiry: 1691659543
2023-08-09 14:25:45	914 [http-nio-9090-exec-5] INFO [UnirestUtil] [RRN="] - [STAN="] - GET: params: [eyJhbGciOiJIUzUxMiJ9.eyJzdWIiOiJjbGllbnQxfHplcm9pbmZpbml0eSIsImV4cCI6MTY5MTY1OTU0MywiaWF0IjoxNjkxNTczMTQzfQ.7_CETuSMCgKqP967HYFoIW_nAnsiI-7yMovhnG_Hn_JLMvGtei5tREpOSIILbjb9-ALwz7LBCXVnS6W7i74ETg	eyJhbGciOiJIUzUxMiJ9.eyJzdWIiOiJjbGllbnQyfHplcm9pbmZpbml0eSIsImV4cCI6MTY5MTY1OTU0MywiaWF0IjoxNjkxNTczMTQzfQ.EcDg3-FesY5-jjPvqVYmFTBD8ftasWomSxPQrdkT92GEr3EAkxwfsziTxkhZHL6PdNYVTy5xsxCs2e_PB9Unzg]
2023-08-09 14:25:45	919 [http-nio-9090-exec-5] ERROR [ServiceController] [RRN="] - [STAN="] - exception - method: syncModel -> {}
java.lang.IndexOutOfBoundsException: Index: 2	Size: 2
at java.util.ArrayList.rangeCheck(ArrayList.java:657)
at java.util.ArrayList.get(ArrayList.java:433)
at com.zeroinfinity.federatedserver.util.UnirestUtil.get(UnirestUtil.java:52)
at com.zeroinfinity.federatedserver.service.impl.RestServerServiceImpl.pullAndSyncModel(RestServerServiceImpl.java:127)
at com.zeroinfinity.federatedserver.controller.ServiceController.syncModel(ServiceController.java:112)
at sun.reflect.NativeMethodAccessorImpl.invoke0(Native Method)
at sun.reflect.NativeMethodAccessorImpl.invoke(NativeMethodAccessorImpl.java:62)
at sun.reflect.DelegatingMethodAccessorImpl.invoke(DelegatingMethodAccessorImpl.java:43)
at java.lang.reflect.Method.invoke(Method.java:498)
at org.springframework.web.method.support.InvocableHandlerMethod.doInvoke(InvocableHandlerMethod.java:190)
at org.springframework.web.method.support.InvocableHandlerMethod.invokeForRequest(InvocableHandlerMethod.java:138)
at org.springframework.web.servlet.mvc.method.annotation.ServletInvocableHandlerMethod.invokeAndHandle(ServletInvocableHandlerMethod.java:105)
at org.springframework.web.servlet.mvc.method.annotation.RequestMappingHandlerAdapter.invokeHandlerMethod(RequestMappingHandlerAdapter.java:879)
at org.springframework.web.servlet.mvc.method.annotation.RequestMappingHandlerAdapter.handleInternal(RequestMappingHandlerAdapter.java:793)
at org.springframework.web.servlet.mvc.method.AbstractHandlerMethodAdapter.handle(AbstractHandlerMethodAdapter.java:87)
at org.springframework.web.servlet.DispatcherServlet.doDispatch(DispatcherServlet.java:1040)
at org.springframework.web.servlet.DispatcherServlet.doService(DispatcherServlet.java:943)
at org.springframework.web.servlet.FrameworkServlet.processRequest(FrameworkServlet.java:1006)
at org.springframework.web.servlet.FrameworkServlet.doGet(FrameworkServlet.java:898)
at javax.servlet.http.HttpServlet.service(HttpServlet.java:634)
at org.springframework.web.servlet.FrameworkServlet.service(FrameworkServlet.java:883)
at javax.servlet.http.HttpServlet.service(HttpServlet.java:741)
at org.apache.catalina.core.ApplicationFilterChain.internalDoFilter(ApplicationFilterChain.java:231)
at org.apache.catalina.core.ApplicationFilterChain.doFilter(ApplicationFilterChain.java:166)
at org.apache.tomcat.websocket.server.WsFilter.doFilter(WsFilter.java:53)
at org.apache.catalina.core.ApplicationFilterChain.internalDoFilter(ApplicationFilterChain.java:193)
at org.apache.catalina.core.ApplicationFilterChain.doFilter(ApplicationFilterChain.java:166)
at com.zeroinfinity.federatedserver.config.JwtRequestFilter.doFilter(JwtRequestFilter.java:103)
at org.apache.catalina.core.ApplicationFilterChain.internalDoFilter(ApplicationFilterChain.java:193)
at org.apache.catalina.core.ApplicationFilterChain.doFilter(ApplicationFilterChain.java:166)
at org.springframework.security.web.FilterChainProxy$VirtualFilterChain.doFilter(FilterChainProxy.java:320)
at org.springframework.security.web.access.intercept.FilterSecurityInterceptor.invoke(FilterSecurityInterceptor.java:126)
at org.springframework.security.web.access.intercept.FilterSecurityInterceptor.doFilter(FilterSecurityInterceptor.java:90)
at org.springframework.security.web.FilterChainProxy$VirtualFilterChain.doFilter(FilterChainProxy.java:334)
at org.springframework.security.web.access.ExceptionTranslationFilter.doFilter(ExceptionTranslationFilter.java:118)
at org.springframework.security.web.FilterChainProxy$VirtualFilterChain.doFilter(FilterChainProxy.java:334)
at org.springframework.security.web.session.SessionManagementFilter.doFilter(SessionManagementFilter.java:137)
at org.springframework.security.web.FilterChainProxy$VirtualFilterChain.doFilter(FilterChainProxy.java:334)
at org.springframework.security.web.authentication.AnonymousAuthenticationFilter.doFilter(AnonymousAuthenticationFilter.java:111)
at org.springframework.security.web.FilterChainProxy$VirtualFilterChain.doFilter(FilterChainProxy.java:334)
at org.springframework.security.web.servletapi.SecurityContextHolderAwareRequestFilter.doFilter(SecurityContextHolderAwareRequestFilter.java:158)
at org.springframework.security.web.FilterChainProxy$VirtualFilterChain.doFilter(FilterChainProxy.java:334)
at org.springframework.security.web.savedrequest.RequestCacheAwareFilter.doFilter(RequestCacheAwareFilter.java:63)
at org.springframework.security.web.FilterChainProxy$VirtualFilterChain.doFilter(FilterChainProxy.java:334)
at com.zeroinfinity.federatedserver.config.JwtRequestFilter.doFilter(JwtRequestFilter.java:103)
at org.springframework.security.web.FilterChainProxy$VirtualFilterChain.doFilter(FilterChainProxy.java:334)
at org.springframework.security.web.authentication.logout.LogoutFilter.doFilter(LogoutFilter.java:116)
at org.springframework.security.web.FilterChainProxy$VirtualFilterChain.doFilter(FilterChainProxy.java:334)
at org.springframework.web.filter.CorsFilter.doFilterInternal(CorsFilter.java:92)
at org.springframework.web.filter.OncePerRequestFilter.doFilter(OncePerRequestFilter.java:119)
at org.springframework.security.web.FilterChainProxy$VirtualFilterChain.doFilter(FilterChainProxy.java:334)
at org.springframework.security.web.header.HeaderWriterFilter.doHeadersAfter(HeaderWriterFilter.java:92)
at org.springframework.security.web.header.HeaderWriterFilter.doFilterInternal(HeaderWriterFilter.java:77)
at org.springframework.web.filter.OncePerRequestFilter.doFilter(OncePerRequestFilter.java:119)
at org.springframework.security.web.FilterChainProxy$VirtualFilterChain.doFilter(FilterChainProxy.java:334)
at org.springframework.security.web.context.SecurityContextPersistenceFilter.doFilter(SecurityContextPersistenceFilter.java:105)
at org.springframework.security.web.FilterChainProxy$VirtualFilterChain.doFilter(FilterChainProxy.java:334)
at org.springframework.security.web.context.request.async.WebAsyncManagerIntegrationFilter.doFilterInternal(WebAsyncManagerIntegrationFilter.java:56)
at org.springframework.web.filter.OncePerRequestFilter.doFilter(OncePerRequestFilter.java:119)
at org.springframework.security.web.FilterChainProxy$VirtualFilterChain.doFilter(FilterChainProxy.java:334)
at org.springframework.security.web.FilterChainProxy.doFilterInternal(FilterChainProxy.java:215)
at org.springframework.security.web.FilterChainProxy.doFilter(FilterChainProxy.java:178)
at org.springframework.web.filter.DelegatingFilterProxy.invokeDelegate(DelegatingFilterProxy.java:358)
at org.springframework.web.filter.DelegatingFilterProxy.doFilter(DelegatingFilterProxy.java:271)
at org.apache.catalina.core.ApplicationFilterChain.internalDoFilter(ApplicationFilterChain.java:193)
at org.apache.catalina.core.ApplicationFilterChain.doFilter(ApplicationFilterChain.java:166)
at org.springframework.web.filter.RequestContextFilter.doFilterInternal(RequestContextFilter.java:100)
at org.springframework.web.filter.OncePerRequestFilter.doFilter(OncePerRequestFilter.java:119)
at org.apache.catalina.core.ApplicationFilterChain.internalDoFilter(ApplicationFilterChain.java:193)
at org.apache.catalina.core.ApplicationFilterChain.doFilter(ApplicationFilterChain.java:166)
at org.springframework.web.filter.FormContentFilter.doFilterInternal(FormContentFilter.java:93)
at org.springframework.web.filter.OncePerRequestFilter.doFilter(OncePerRequestFilter.java:119)
at org.apache.catalina.core.ApplicationFilterChain.internalDoFilter(ApplicationFilterChain.java:193)
at org.apache.catalina.core.ApplicationFilterChain.doFilter(ApplicationFilterChain.java:166)
at org.springframework.web.filter.CharacterEncodingFilter.doFilterInternal(CharacterEncodingFilter.java:201)
at org.springframework.web.filter.OncePerRequestFilter.doFilter(OncePerRequestFilter.java:119)
at org.apache.catalina.core.ApplicationFilterChain.internalDoFilter(ApplicationFilterChain.java:193)
at org.apache.catalina.core.ApplicationFilterChain.doFilter(ApplicationFilterChain.java:166)
at org.apache.catalina.core.StandardWrapperValve.invoke(StandardWrapperValve.java:202)
at org.apache.catalina.core.StandardContextValve.invoke(StandardContextValve.java:96)
at org.apache.catalina.authenticator.AuthenticatorBase.invoke(AuthenticatorBase.java:541)
at org.apache.catalina.core.StandardHostValve.invoke(StandardHostValve.java:139)
at org.apache.catalina.valves.ErrorReportValve.invoke(ErrorReportValve.java:92)
at org.apache.catalina.core.StandardEngineValve.invoke(StandardEngineValve.java:74)
at org.apache.catalina.connector.CoyoteAdapter.service(CoyoteAdapter.java:343)
at org.apache.coyote.http11.Http11Processor.service(Http11Processor.java:373)
at org.apache.coyote.AbstractProcessorLight.process(AbstractProcessorLight.java:65)
at org.apache.coyote.AbstractProtocol$ConnectionHandler.process(AbstractProtocol.java:868)
at org.apache.tomcat.util.net.NioEndpoint$SocketProcessor.doRun(NioEndpoint.java:1590)
at org.apache.tomcat.util.net.SocketProcessorBase.run(SocketProcessorBase.java:49)
at java.util.concurrent.ThreadPoolExecutor.runWorker(ThreadPoolExecutor.java:1149)
at java.util.concurrent.ThreadPoolExecutor$Worker.run(ThreadPoolExecutor.java:624)
at org.apache.tomcat.util.threads.TaskThread$WrappingRunnable.run(TaskThread.java:61)
at java.lang.Thread.run(Thread.java:748)
2023-08-09 14:25:48	320 [HikariPool-1 housekeeper] DEBUG [HikariPool] [RRN="] - [STAN="] - HikariPool-1 - Pool stats (total=10	active=0	idle=10	waiting=0)
2023-08-09 14:25:48	320 [HikariPool-1 housekeeper] DEBUG [HikariPool] [RRN="] - [STAN="] - HikariPool-1 - Fill pool skipped	pool is at sufficient level.
2023-08-09 14:26:15	458 [http-nio-9090-exec-9] INFO [ServiceController] [RRN="] - [STAN="] - Request received to pull and sync machine learning model from clients @ V1
2023-08-09 14:26:15	459 [http-nio-9090-exec-9] INFO [RestServerServiceImpl] [RRN="] - [STAN="] - Incoming request to pull models from clients.
2023-08-09 14:26:15	466 [http-nio-9090-exec-9] INFO [UnirestUtil] [RRN="] - [STAN="] - POST: params: [admin@123]
2023-08-09 14:26:16	352 [http-nio-9090-exec-9] INFO [RestServerServiceImpl] [RRN="] - [STAN="] - client1 - token: eyJhbGciOiJIUzUxMiJ9.eyJzdWIiOiJjbGllbnQxfHplcm9pbmZpbml0eSIsImV4cCI6MTY5MTY1OTU3NSwiaWF0IjoxNjkxNTczMTc1fQ.KUBi1-rY0TP8cIiaSStLZcyYOYOAT-eaKhFQl-nTDAxJSC7qvCTyfnmJzGEKobgvLWGt29RsRml7bBKI7YGigw - expiry: 1691659575
2023-08-09 14:26:16	352 [http-nio-9090-exec-9] INFO [RestServerServiceImpl] [RRN="] - [STAN="] - client2 - token: eyJhbGciOiJIUzUxMiJ9.eyJzdWIiOiJjbGllbnQyfHplcm9pbmZpbml0eSIsImV4cCI6MTY5MTY1OTU3NSwiaWF0IjoxNjkxNTczMTc1fQ.Wkgimgl4LHe7zyzIvaAV9Js6g16W4BgyFIjSKDh8pcCUmCLsTnL01eOE9gsFWufhtoyZVesDMNzVD9-_6r5lGg - expiry: 1691659575
2023-08-09 14:26:16	353 [http-nio-9090-exec-9] INFO [RestServerServiceImpl] [RRN="] - [STAN="] - client3 - token: eyJhbGciOiJIUzUxMiJ9.eyJzdWIiOiJjbGllbnQzfHplcm9pbmZpbml0eSIsImV4cCI6MTY5MTY1OTU3NSwiaWF0IjoxNjkxNTczMTc1fQ.auojrUGZ50xJLnpHYAXmCBmjmIjLLyajTlue37LVuon58L3NstUrpp8JXKWv6hSmh7X7m5ahdNUTT-wEBzKW6A - expiry: 1691659575
2023-08-09 14:26:16	353 [http-nio-9090-exec-9] INFO [UnirestUtil] [RRN="] - [STAN="] - GET: params: [eyJhbGciOiJIUzUxMiJ9.eyJzdWIiOiJjbGllbnQxfHplcm9pbmZpbml0eSIsImV4cCI6MTY5MTY1OTU3NSwiaWF0IjoxNjkxNTczMTc1fQ.KUBi1-rY0TP8cIiaSStLZcyYOYOAT-eaKhFQl-nTDAxJSC7qvCTyfnmJzGEKobgvLWGt29RsRml7bBKI7YGigw	eyJhbGciOiJIUzUxMiJ9.eyJzdWIiOiJjbGllbnQyfHplcm9pbmZpbml0eSIsImV4cCI6MTY5MTY1OTU3NSwiaWF0IjoxNjkxNTczMTc1fQ.Wkgimgl4LHe7zyzIvaAV9Js6g16W4BgyFIjSKDh8pcCUmCLsTnL01eOE9gsFWufhtoyZVesDMNzVD9-_6r5lGg	eyJhbGciOiJIUzUxMiJ9.eyJzdWIiOiJjbGllbnQzfHplcm9pbmZpbml0eSIsImV4cCI6MTY5MTY1OTU3NSwiaWF0IjoxNjkxNTczMTc1fQ.auojrUGZ50xJLnpHYAXmCBmjmIjLLyajTlue37LVuon58L3NstUrpp8JXKWv6hSmh7X7m5ahdNUTT-wEBzKW6A]
2023-08-09 14:26:18	326 [HikariPool-1 housekeeper] DEBUG [HikariPool] [RRN="] - [STAN="] - HikariPool-1 - Pool stats (total=10	active=0	idle=10	waiting=0)
2023-08-09 14:26:18	326 [HikariPool-1 housekeeper] DEBUG [HikariPool] [RRN="] - [STAN="] - HikariPool-1 - Fill pool skipped	pool is at sufficient level.
2023-08-09 14:26:48	335 [HikariPool-1 housekeeper] DEBUG [HikariPool] [RRN="] - [STAN="] - HikariPool-1 - Pool stats (total=10	active=0	idle=10	waiting=0)
2023-08-09 14:26:48	335 [HikariPool-1 housekeeper] DEBUG [HikariPool] [RRN="] - [STAN="] - HikariPool-1 - Fill pool skipped	pool is at sufficient level.
2023-08-09 14:27:18	351 [HikariPool-1 housekeeper] DEBUG [HikariPool] [RRN="] - [STAN="] - HikariPool-1 - Pool stats (total=10	active=0	idle=10	waiting=0)
2023-08-09 14:27:18	351 [HikariPool-1 housekeeper] DEBUG [HikariPool] [RRN="] - [STAN="] - HikariPool-1 - Fill pool skipped	pool is at sufficient level.
2023-08-09 14:27:48	366 [HikariPool-1 housekeeper] DEBUG [HikariPool] [RRN="] - [STAN="] - HikariPool-1 - Pool stats (total=10	active=0	idle=10	waiting=0)
2023-08-09 14:27:48	366 [HikariPool-1 housekeeper] DEBUG [HikariPool] [RRN="] - [STAN="] - HikariPool-1 - Fill pool skipped	pool is at sufficient level.
2023-08-09 14:28:18	377 [HikariPool-1 housekeeper] DEBUG [HikariPool] [RRN="] - [STAN="] - HikariPool-1 - Pool stats (total=10	active=0	idle=10	waiting=0)
2023-08-09 14:28:18	377 [HikariPool-1 housekeeper] DEBUG [HikariPool] [RRN="] - [STAN="] - HikariPool-1 - Fill pool skipped	pool is at sufficient level.
2023-08-09 14:28:25	791 [http-nio-9090-exec-10] INFO [JwtAuthenticationController] [RRN="] - [STAN="] - Authenticating : User : admin
2023-08-09 14:28:25	932 [http-nio-9090-exec-3] INFO [ServiceController] [RRN="] - [STAN="] - Request received to pull and sync machine learning model for client @ V1
2023-08-09 14:28:25	932 [http-nio-9090-exec-3] INFO [RestServerServiceImpl] [RRN="] - [STAN="] - Incoming request to pull models for server. model version: version15
2023-08-09 14:28:48	381 [HikariPool-1 housekeeper] DEBUG [HikariPool] [RRN="] - [STAN="] - HikariPool-1 - Pool stats (total=10	active=0	idle=10	waiting=0)
2023-08-09 14:28:48	381 [HikariPool-1 housekeeper] DEBUG [HikariPool] [RRN="] - [STAN="] - HikariPool-1 - Fill pool skipped	pool is at sufficient level.
2023-08-09 14:29:18	388 [HikariPool-1 housekeeper] DEBUG [HikariPool] [RRN="] - [STAN="] - HikariPool-1 - Pool stats (total=10	active=0	idle=10	waiting=0)
2023-08-09 14:29:18	388 [HikariPool-1 housekeeper] DEBUG [HikariPool] [RRN="] - [STAN="] - HikariPool-1 - Fill pool skipped	pool is at sufficient level.
2023-08-09 14:29:48	391 [HikariPool-1 housekeeper] DEBUG [HikariPool] [RRN="] - [STAN="] - HikariPool-1 - Pool stats (total=10	active=0	idle=10	waiting=0)
2023-08-09 14:29:48	391 [HikariPool-1 housekeeper] DEBUG [HikariPool] [RRN="] - [STAN="] - HikariPool-1 - Fill pool skipped	pool is at sufficient level.
2023-08-09 14:30:18	407 [HikariPool-1 housekeeper] DEBUG [HikariPool] [RRN="] - [STAN="] - HikariPool-1 - Pool stats (total=10	active=0	idle=10	waiting=0)
2023-08-09 14:30:18	407 [HikariPool-1 housekeeper] DEBUG [HikariPool] [RRN="] - [STAN="] - HikariPool-1 - Fill pool skipped	pool is at sufficient level.
2023-08-09 14:30:48	413 [HikariPool-1 housekeeper] DEBUG [HikariPool] [RRN="] - [STAN="] - HikariPool-1 - Pool stats (total=10	active=0	idle=10	waiting=0)
2023-08-09 14:30:48	413 [HikariPool-1 housekeeper] DEBUG [HikariPool] [RRN="] - [STAN="] - HikariPool-1 - Fill pool skipped	pool is at sufficient level.
2023-08-09 14:31:18	421 [HikariPool-1 housekeeper] DEBUG [HikariPool] [RRN="] - [STAN="] - HikariPool-1 - Pool stats (total=10	active=0	idle=10	waiting=0)
2023-08-09 14:31:18	421 [HikariPool-1 housekeeper] DEBUG [HikariPool] [RRN="] - [STAN="] - HikariPool-1 - Fill pool skipped	pool is at sufficient level.
2023-08-09 14:31:48	434 [HikariPool-1 housekeeper] DEBUG [HikariPool] [RRN="] - [STAN="] - HikariPool-1 - Pool stats (total=10	active=0	idle=10	waiting=0)
2023-08-09 14:31:48	434 [HikariPool-1 housekeeper] DEBUG [HikariPool] [RRN="] - [STAN="] - HikariPool-1 - Fill pool skipped	pool is at sufficient level.
2023-08-09 14:32:18	441 [HikariPool-1 housekeeper] DEBUG [HikariPool] [RRN="] - [STAN="] - HikariPool-1 - Pool stats (total=10	active=0	idle=10	waiting=0)
2023-08-09 14:32:18	442 [HikariPool-1 housekeeper] DEBUG [HikariPool] [RRN="] - [STAN="] - HikariPool-1 - Fill pool skipped	pool is at sufficient level.
2023-08-09 14:32:48	452 [HikariPool-1 housekeeper] DEBUG [HikariPool] [RRN="] - [STAN="] - HikariPool-1 - Pool stats (total=10	active=0	idle=10	waiting=0)
2023-08-09 14:32:48	453 [HikariPool-1 housekeeper] DEBUG [HikariPool] [RRN="] - [STAN="] - HikariPool-1 - Fill pool skipped	pool is at sufficient level.
2023-08-09 14:33:18	454 [HikariPool-1 housekeeper] DEBUG [HikariPool] [RRN="] - [STAN="] - HikariPool-1 - Pool stats (total=10	active=0	idle=10	waiting=0)
2023-08-09 14:33:18	454 [HikariPool-1 housekeeper] DEBUG [HikariPool] [RRN="] - [STAN="] - HikariPool-1 - Fill pool skipped	pool is at sufficient level.
2023-08-09 14:33:48	461 [HikariPool-1 housekeeper] DEBUG [HikariPool] [RRN="] - [STAN="] - HikariPool-1 - Pool stats (total=10	active=0	idle=10	waiting=0)
2023-08-09 14:33:48	461 [HikariPool-1 housekeeper] DEBUG [HikariPool] [RRN="] - [STAN="] - HikariPool-1 - Fill pool skipped	pool is at sufficient level.
2023-08-09 14:34:18	475 [HikariPool-1 housekeeper] DEBUG [HikariPool] [RRN="] - [STAN="] - HikariPool-1 - Pool stats (total=10	active=0	idle=10	waiting=0)
2023-08-09 14:34:18	475 [HikariPool-1 housekeeper] DEBUG [HikariPool] [RRN="] - [STAN="] - HikariPool-1 - Fill pool skipped	pool is at sufficient level.
2023-08-09 14:34:48	490 [HikariPool-1 housekeeper] DEBUG [HikariPool] [RRN="] - [STAN="] - HikariPool-1 - Pool stats (total=10	active=0	idle=10	waiting=0)
2023-08-09 14:34:48	490 [HikariPool-1 housekeeper] DEBUG [HikariPool] [RRN="] - [STAN="] - HikariPool-1 - Fill pool skipped	pool is at sufficient level.
2023-08-09 14:35:18	491 [HikariPool-1 housekeeper] DEBUG [HikariPool] [RRN="] - [STAN="] - HikariPool-1 - Pool stats (total=10	active=0	idle=10	waiting=0)
2023-08-09 14:35:18	491 [HikariPool-1 housekeeper] DEBUG [HikariPool] [RRN="] - [STAN="] - HikariPool-1 - Fill pool skipped	pool is at sufficient level.
2023-08-09 14:35:48	506 [HikariPool-1 housekeeper] DEBUG [HikariPool] [RRN="] - [STAN="] - HikariPool-1 - Pool stats (total=10	active=0	idle=10	waiting=0)
2023-08-09 14:35:48	506 [HikariPool-1 housekeeper] DEBUG [HikariPool] [RRN="] - [STAN="] - HikariPool-1 - Fill pool skipped	pool is at sufficient level.
2023-08-09 14:36:18	511 [HikariPool-1 housekeeper] DEBUG [HikariPool] [RRN="] - [STAN="] - HikariPool-1 - Pool stats (total=10	active=0	idle=10	waiting=0)
2023-08-09 14:36:18	511 [HikariPool-1 housekeeper] DEBUG [HikariPool] [RRN="] - [STAN="] - HikariPool-1 - Fill pool skipped	pool is at sufficient level.
2023-08-09 14:36:48	518 [HikariPool-1 housekeeper] DEBUG [HikariPool] [RRN="] - [STAN="] - HikariPool-1 - Pool stats (total=10	active=0	idle=10	waiting=0)
2023-08-09 14:36:48	519 [HikariPool-1 housekeeper] DEBUG [HikariPool] [RRN="] - [STAN="] - HikariPool-1 - Fill pool skipped	pool is at sufficient level.
2023-08-09 14:37:18	534 [HikariPool-1 housekeeper] DEBUG [HikariPool] [RRN="] - [STAN="] - HikariPool-1 - Pool stats (total=10	active=0	idle=10	waiting=0)
2023-08-09 14:37:18	534 [HikariPool-1 housekeeper] DEBUG [HikariPool] [RRN="] - [STAN="] - HikariPool-1 - Fill pool skipped	pool is at sufficient level.
2023-08-09 14:37:48	543 [HikariPool-1 housekeeper] DEBUG [HikariPool] [RRN="] - [STAN="] - HikariPool-1 - Pool stats (total=10	active=0	idle=10	waiting=0)
2023-08-09 14:37:48	543 [HikariPool-1 housekeeper] DEBUG [HikariPool] [RRN="] - [STAN="] - HikariPool-1 - Fill pool skipped	pool is at sufficient level.
2023-08-09 14:38:18	546 [HikariPool-1 housekeeper] DEBUG [HikariPool] [RRN="] - [STAN="] - HikariPool-1 - Pool stats (total=10	active=0	idle=10	waiting=0)
2023-08-09 14:38:18	546 [HikariPool-1 housekeeper] DEBUG [HikariPool] [RRN="] - [STAN="] - HikariPool-1 - Fill pool skipped	pool is at sufficient level.
2023-08-09 14:38:48	555 [HikariPool-1 housekeeper] DEBUG [HikariPool] [RRN="] - [STAN="] - HikariPool-1 - Pool stats (total=10	active=0	idle=10	waiting=0)
2023-08-09 14:38:48	555 [HikariPool-1 housekeeper] DEBUG [HikariPool] [RRN="] - [STAN="] - HikariPool-1 - Fill pool skipped	pool is at sufficient level.
2023-08-09 14:39:18	563 [HikariPool-1 housekeeper] DEBUG [HikariPool] [RRN="] - [STAN="] - HikariPool-1 - Pool stats (total=10	active=0	idle=10	waiting=0)
2023-08-09 14:39:18	563 [HikariPool-1 housekeeper] DEBUG [HikariPool] [RRN="] - [STAN="] - HikariPool-1 - Fill pool skipped	pool is at sufficient level.
2023-08-09 14:39:48	578 [HikariPool-1 housekeeper] DEBUG [HikariPool] [RRN="] - [STAN="] - HikariPool-1 - Pool stats (total=10	active=0	idle=10	waiting=0)
2023-08-09 14:39:48	578 [HikariPool-1 housekeeper] DEBUG [HikariPool] [RRN="] - [STAN="] - HikariPool-1 - Fill pool skipped	pool is at sufficient level.
2023-08-09 14:40:16	881 [http-nio-9090-exec-6] INFO [ServiceController] [RRN="] - [STAN="] - Request received to pull and sync machine learning model for client @ V1
2023-08-09 14:40:16	881 [http-nio-9090-exec-6] INFO [RestServerServiceImpl] [RRN="] - [STAN="] - Incoming request to pull models for server. model version: knn
2023-08-09 14:40:18	591 [HikariPool-1 housekeeper] DEBUG [HikariPool] [RRN="] - [STAN="] - HikariPool-1 - Pool stats (total=10	active=0	idle=10	waiting=0)
2023-08-09 14:40:18	592 [HikariPool-1 housekeeper] DEBUG [HikariPool] [RRN="] - [STAN="] - HikariPool-1 - Fill pool skipped	pool is at sufficient level.
2023-08-09 14:40:30	598 [http-nio-9090-exec-1] INFO [ServiceController] [RRN="] - [STAN="] - Request received to pull and sync machine learning model for client @ V1
2023-08-09 14:40:30	598 [http-nio-9090-exec-1] INFO [RestServerServiceImpl] [RRN="] - [STAN="] - Incoming request to pull models for server. model version: knn
2023-08-09 14:40:48	607 [HikariPool-1 housekeeper] DEBUG [HikariPool] [RRN="] - [STAN="] - HikariPool-1 - Pool stats (total=10	active=0	idle=10	waiting=0)
2023-08-09 14:40:48	607 [HikariPool-1 housekeeper] DEBUG [HikariPool] [RRN="] - [STAN="] - HikariPool-1 - Fill pool skipped	pool is at sufficient level.
2023-08-09 14:41:18	620 [HikariPool-1 housekeeper] DEBUG [HikariPool] [RRN="] - [STAN="] - HikariPool-1 - Pool stats (total=10	active=0	idle=10	waiting=0)
2023-08-09 14:41:18	620 [HikariPool-1 housekeeper] DEBUG [HikariPool] [RRN="] - [STAN="] - HikariPool-1 - Fill pool skipped	pool is at sufficient level.
2023-08-09 14:41:48	629 [HikariPool-1 housekeeper] DEBUG [HikariPool] [RRN="] - [STAN="] - HikariPool-1 - Pool stats (total=10	active=0	idle=10	waiting=0)
2023-08-09 14:41:48	629 [HikariPool-1 housekeeper] DEBUG [HikariPool] [RRN="] - [STAN="] - HikariPool-1 - Fill pool skipped	pool is at sufficient level.
2023-08-09 14:42:17	836 [http-nio-9090-exec-7] INFO [ServiceController] [RRN="] - [STAN="] - Request received to pull and sync machine learning model for client @ V1
2023-08-09 14:42:17	836 [http-nio-9090-exec-7] INFO [RestServerServiceImpl] [RRN="] - [STAN="] - Incoming request to pull models for server. model version: decision_tree
2023-08-09 14:42:18	634 [HikariPool-1 housekeeper] DEBUG [HikariPool] [RRN="] - [STAN="] - HikariPool-1 - Pool stats (total=10	active=0	idle=10	waiting=0)
2023-08-09 14:42:18	634 [HikariPool-1 housekeeper] DEBUG [HikariPool] [RRN="] - [STAN="] - HikariPool-1 - Fill pool skipped	pool is at sufficient level.
2023-08-09 14:42:48	650 [HikariPool-1 housekeeper] DEBUG [HikariPool] [RRN="] - [STAN="] - HikariPool-1 - Pool stats (total=10	active=0	idle=10	waiting=0)
2023-08-09 14:42:48	650 [HikariPool-1 housekeeper] DEBUG [HikariPool] [RRN="] - [STAN="] - HikariPool-1 - Fill pool skipped	pool is at sufficient level.
2023-08-09 14:43:18	655 [HikariPool-1 housekeeper] DEBUG [HikariPool] [RRN="] - [STAN="] - HikariPool-1 - Pool stats (total=10	active=0	idle=10	waiting=0)
2023-08-09 14:43:18	656 [HikariPool-1 housekeeper] DEBUG [HikariPool] [RRN="] - [STAN="] - HikariPool-1 - Fill pool skipped	pool is at sufficient level.
2023-08-09 14:43:48	667 [HikariPool-1 housekeeper] DEBUG [HikariPool] [RRN="] - [STAN="] - HikariPool-1 - Pool stats (total=10	active=0	idle=10	waiting=0)
2023-08-09 14:43:48	667 [HikariPool-1 housekeeper] DEBUG [HikariPool] [RRN="] - [STAN="] - HikariPool-1 - Fill pool skipped	pool is at sufficient level.
2023-08-09 14:44:17	227 [http-nio-9090-exec-9] INFO [ServiceController] [RRN="] - [STAN="] - Request received to pull and sync machine learning model for client @ V1
2023-08-09 14:44:17	228 [http-nio-9090-exec-9] INFO [RestServerServiceImpl] [RRN="] - [STAN="] - Incoming request to pull models for server. model version: decision_tree
2023-08-09 14:44:18	676 [HikariPool-1 housekeeper] DEBUG [HikariPool] [RRN="] - [STAN="] - HikariPool-1 - Pool stats (total=10	active=0	idle=10	waiting=0)
2023-08-09 14:44:18	676 [HikariPool-1 housekeeper] DEBUG [HikariPool] [RRN="] - [STAN="] - HikariPool-1 - Fill pool skipped	pool is at sufficient level.
2023-08-09 14:44:23	997 [http-nio-9090-exec-8] INFO [ServiceController] [RRN="] - [STAN="] - Request received to pull and sync machine learning model for client @ V1
2023-08-09 14:44:23	997 [http-nio-9090-exec-8] INFO [RestServerServiceImpl] [RRN="] - [STAN="] - Incoming request to pull models for server. model version: knn
2023-08-09 14:44:48	685 [HikariPool-1 housekeeper] DEBUG [HikariPool] [RRN="] - [STAN="] - HikariPool-1 - Pool stats (total=10	active=0	idle=10	waiting=0)
2023-08-09 14:44:48	686 [HikariPool-1 housekeeper] DEBUG [HikariPool] [RRN="] - [STAN="] - HikariPool-1 - Fill pool skipped	pool is at sufficient level.
2023-08-09 14:45:18	687 [HikariPool-1 housekeeper] DEBUG [HikariPool] [RRN="] - [STAN="] - HikariPool-1 - Pool stats (total=10	active=0	idle=10	waiting=0)
2023-08-09 14:45:18	687 [HikariPool-1 housekeeper] DEBUG [HikariPool] [RRN="] - [STAN="] - HikariPool-1 - Fill pool skipped	pool is at sufficient level.
2023-08-09 14:45:48	067 [http-nio-9090-exec-3] INFO [ServiceController] [RRN="] - [STAN="] - Request received to pull and sync machine learning model for client @ V1
2023-08-09 14:45:48	067 [http-nio-9090-exec-3] INFO [RestServerServiceImpl] [RRN="] - [STAN="] - Incoming request to pull models for server. model version: version15
2023-08-09 14:45:48	696 [HikariPool-1 housekeeper] DEBUG [HikariPool] [RRN="] - [STAN="] - HikariPool-1 - Pool stats (total=10	active=0	idle=10	waiting=0)
2023-08-09 14:45:48	697 [HikariPool-1 housekeeper] DEBUG [HikariPool] [RRN="] - [STAN="] - HikariPool-1 - Fill pool skipped	pool is at sufficient level.
2023-08-09 14:46:15	717 [http-nio-9090-exec-2] INFO [ServiceController] [RRN="] - [STAN="] - Request received to check model version @ V1
2023-08-09 14:46:15	718 [http-nio-9090-exec-2] INFO [RestServerServiceImpl] [RRN="] - [STAN="] - Incoming request to check the model version.
2023-08-09 14:46:15	721 [http-nio-9090-exec-2] INFO [RestServerServiceImpl] [RRN="] - [STAN="] - Active version found: version15
2023-08-09 14:46:18	711 [HikariPool-1 housekeeper] DEBUG [HikariPool] [RRN="] - [STAN="] - HikariPool-1 - Pool stats (total=10	active=0	idle=10	waiting=0)
2023-08-09 14:46:18	711 [HikariPool-1 housekeeper] DEBUG [HikariPool] [RRN="] - [STAN="] - HikariPool-1 - Fill pool skipped	pool is at sufficient level.
2023-08-09 14:46:24	043 [http-nio-9090-exec-6] INFO [ServiceController] [RRN="] - [STAN="] - Request received to get the specific machine learning model @ V1
2023-08-09 14:46:24	043 [http-nio-9090-exec-6] INFO [RestServerServiceImpl] [RRN="] - [STAN="] - Incoming request to pull the specific model parameters.
2023-08-09 14:46:40	838 [HikariPool-1 connection closer] DEBUG [PoolBase] [RRN="] - [STAN="] - HikariPool-1 - Closing connection com.mysql.cj.jdbc.ConnectionImpl@10d10f9a: (connection has passed maxLifetime)
2023-08-09 14:46:40	846 [HikariPool-1 connection adder] DEBUG [HikariPool] [RRN="] - [STAN="] - HikariPool-1 - Added connection com.mysql.cj.jdbc.ConnectionImpl@2809a311
2023-08-09 14:46:40	963 [HikariPool-1 connection closer] DEBUG [HikariPool] [RRN="] - [STAN="] - HikariPool-1 - Fill pool skipped	pool is at sufficient level.
2023-08-09 14:46:43	202 [HikariPool-1 connection closer] DEBUG [PoolBase] [RRN="] - [STAN="] - HikariPool-1 - Closing connection com.mysql.cj.jdbc.ConnectionImpl@172dfa4b: (connection has passed maxLifetime)
2023-08-09 14:46:43	216 [HikariPool-1 connection adder] DEBUG [HikariPool] [RRN="] - [STAN="] - HikariPool-1 - Added connection com.mysql.cj.jdbc.ConnectionImpl@6934a92a
2023-08-09 14:46:43	657 [HikariPool-1 connection closer] DEBUG [PoolBase] [RRN="] - [STAN="] - HikariPool-1 - Closing connection com.mysql.cj.jdbc.ConnectionImpl@42f5aaf7: (connection has passed maxLifetime)
2023-08-09 14:46:43	671 [HikariPool-1 connection adder] DEBUG [HikariPool] [RRN="] - [STAN="] - HikariPool-1 - Added connection com.mysql.cj.jdbc.ConnectionImpl@581783ab
2023-08-09 14:46:48	716 [HikariPool-1 housekeeper] DEBUG [HikariPool] [RRN="] - [STAN="] - HikariPool-1 - Pool stats (total=10	active=0	idle=10	waiting=0)
2023-08-09 14:46:48	716 [HikariPool-1 housekeeper] DEBUG [HikariPool] [RRN="] - [STAN="] - HikariPool-1 - Fill pool skipped	pool is at sufficient level.
2023-08-09 15:12:34	077 [main] INFO [FederatedServerApplication] [RRN="] - [STAN="] - Starting FederatedServerApplication on Hasnain-Rabbani with PID 19216 (E:\Workspace\Eclipse\zeroinfinity\thesis\federated-server\federated-server\target\classes started by hp in E:\Workspace\Eclipse\zeroinfinity\thesis\federated-server\federated-server)
2023-08-09 15:12:34	083 [main] INFO [FederatedServerApplication] [RRN="] - [STAN="] - No active profile set	falling back to default profiles: default
2023-08-09 15:12:38	228 [main] INFO [RepositoryConfigurationDelegate] [RRN="] - [STAN="] - Bootstrapping Spring Data JPA repositories in DEFERRED mode.
2023-08-09 15:12:38	525 [main] INFO [RepositoryConfigurationDelegate] [RRN="] - [STAN="] - Finished Spring Data repository scanning in 214ms. Found 3 JPA repository interfaces.
2023-08-09 15:12:39	907 [main] INFO [EnableEncryptablePropertiesBeanFactoryPostProcessor] [RRN="] - [STAN="] - Post-processing PropertySource instances
2023-08-09 15:12:40	249 [main] INFO [EncryptablePropertySourceConverter] [RRN="] - [STAN="] - Converting PropertySource configurationProperties [org.springframework.boot.context.properties.source.ConfigurationPropertySourcesPropertySource] to AOP Proxy
2023-08-09 15:12:40	250 [main] INFO [EncryptablePropertySourceConverter] [RRN="] - [STAN="] - Converting PropertySource servletConfigInitParams [org.springframework.core.env.PropertySource$StubPropertySource] to EncryptablePropertySourceWrapper
2023-08-09 15:12:40	251 [main] INFO [EncryptablePropertySourceConverter] [RRN="] - [STAN="] - Converting PropertySource servletContextInitParams [org.springframework.core.env.PropertySource$StubPropertySource] to EncryptablePropertySourceWrapper
2023-08-09 15:12:40	251 [main] INFO [EncryptablePropertySourceConverter] [RRN="] - [STAN="] - Converting PropertySource systemProperties [org.springframework.core.env.PropertiesPropertySource] to EncryptableMapPropertySourceWrapper
2023-08-09 15:12:40	252 [main] INFO [EncryptablePropertySourceConverter] [RRN="] - [STAN="] - Converting PropertySource systemEnvironment [org.springframework.boot.env.SystemEnvironmentPropertySourceEnvironmentPostProcessor$OriginAwareSystemEnvironmentPropertySource] to EncryptableSystemEnvironmentPropertySourceWrapper
2023-08-09 15:12:40	252 [main] INFO [EncryptablePropertySourceConverter] [RRN="] - [STAN="] - Converting PropertySource random [org.springframework.boot.env.RandomValuePropertySource] to EncryptablePropertySourceWrapper
2023-08-09 15:12:40	252 [main] INFO [EncryptablePropertySourceConverter] [RRN="] - [STAN="] - Converting PropertySource applicationConfig: [file:./application.yml] [org.springframework.boot.env.OriginTrackedMapPropertySource] to EncryptableMapPropertySourceWrapper
2023-08-09 15:12:40	945 [main] INFO [DefaultLazyPropertyFilter] [RRN="] - [STAN="] - Property Filter custom Bean not found with name 'encryptablePropertyFilter'. Initializing Default Property Filter
2023-08-09 15:12:44	854 [main] INFO [TomcatWebServer] [RRN="] - [STAN="] - Tomcat initialized with port(s): 9090 (http)
2023-08-09 15:12:44	932 [main] INFO [Http11NioProtocol] [RRN="] - [STAN="] - Initializing ProtocolHandler ["http-nio-9090"]
2023-08-09 15:12:44	934 [main] INFO [StandardService] [RRN="] - [STAN="] - Starting service [Tomcat]
2023-08-09 15:12:44	934 [main] INFO [StandardEngine] [RRN="] - [STAN="] - Starting Servlet engine: [Apache Tomcat/9.0.36]
2023-08-09 15:12:45	433 [main] INFO [[/]] [RRN="] - [STAN="] - Initializing Spring embedded WebApplicationContext
2023-08-09 15:12:45	436 [main] INFO [ServletWebServerApplicationContext] [RRN="] - [STAN="] - Root WebApplicationContext: initialization completed in 11143 ms
2023-08-09 15:12:45	463 [main] INFO [DefaultLazyPropertyResolver] [RRN="] - [STAN="] - Property Resolver custom Bean not found with name 'encryptablePropertyResolver'. Initializing Default Property Resolver
2023-08-09 15:12:45	487 [main] INFO [DefaultLazyPropertyDetector] [RRN="] - [STAN="] - Property Detector custom Bean not found with name 'encryptablePropertyDetector'. Initializing Default Property Detector
2023-08-09 15:12:45	955 [main] DEBUG [HikariConfig] [RRN="] - [STAN="] - Driver class com.mysql.cj.jdbc.Driver found in Thread context class loader sun.misc.Launcher$AppClassLoader@73d16e93
2023-08-09 15:12:46	206 [main] INFO [ThreadPoolTaskExecutor] [RRN="] - [STAN="] - Initializing ExecutorService 'applicationTaskExecutor'
2023-08-09 15:12:46	393 [task-1] INFO [LogHelper] [RRN="] - [STAN="] - HHH000204: Processing PersistenceUnitInfo [name: default]
2023-08-09 15:12:46	527 [main] WARN [JpaBaseConfiguration$JpaWebConfiguration] [RRN="] - [STAN="] - spring.jpa.open-in-view is enabled by default. Therefore	database queries may be performed during view rendering. Explicitly configure spring.jpa.open-in-view to disable this warning
2023-08-09 15:12:46	638 [task-1] INFO [Version] [RRN="] - [STAN="] - HHH000412: Hibernate ORM core version 5.4.17.Final
2023-08-09 15:12:47	114 [task-1] INFO [Version] [RRN="] - [STAN="] - HCANN000001: Hibernate Commons Annotations {5.1.0.Final}
2023-08-09 15:12:47	582 [task-1] DEBUG [HikariConfig] [RRN="] - [STAN="] - HikariPool-1 - configuration:
2023-08-09 15:12:47	587 [task-1] DEBUG [HikariConfig] [RRN="] - [STAN="] - allowPoolSuspension.............false
2023-08-09 15:12:47	588 [task-1] DEBUG [HikariConfig] [RRN="] - [STAN="] - autoCommit......................true
2023-08-09 15:12:47	588 [task-1] DEBUG [HikariConfig] [RRN="] - [STAN="] - catalog.........................none
2023-08-09 15:12:47	591 [task-1] DEBUG [HikariConfig] [RRN="] - [STAN="] - connectionInitSql...............none
2023-08-09 15:12:47	591 [task-1] DEBUG [HikariConfig] [RRN="] - [STAN="] - connectionTestQuery.............none
2023-08-09 15:12:47	591 [task-1] DEBUG [HikariConfig] [RRN="] - [STAN="] - connectionTimeout...............30000
2023-08-09 15:12:47	592 [task-1] DEBUG [HikariConfig] [RRN="] - [STAN="] - dataSource......................none
2023-08-09 15:12:47	592 [task-1] DEBUG [HikariConfig] [RRN="] - [STAN="] - dataSourceClassName.............none
2023-08-09 15:12:47	592 [task-1] DEBUG [HikariConfig] [RRN="] - [STAN="] - dataSourceJNDI..................none
2023-08-09 15:12:47	593 [task-1] DEBUG [HikariConfig] [RRN="] - [STAN="] - dataSourceProperties............{password=<masked>}
2023-08-09 15:12:47	594 [task-1] DEBUG [HikariConfig] [RRN="] - [STAN="] - driverClassName................."com.mysql.cj.jdbc.Driver"
2023-08-09 15:12:47	594 [task-1] DEBUG [HikariConfig] [RRN="] - [STAN="] - exceptionOverrideClassName......none
2023-08-09 15:12:47	594 [task-1] DEBUG [HikariConfig] [RRN="] - [STAN="] - healthCheckProperties...........{}
2023-08-09 15:12:47	595 [task-1] DEBUG [HikariConfig] [RRN="] - [STAN="] - healthCheckRegistry.............none
2023-08-09 15:12:47	595 [task-1] DEBUG [HikariConfig] [RRN="] - [STAN="] - idleTimeout.....................600000
2023-08-09 15:12:47	595 [task-1] DEBUG [HikariConfig] [RRN="] - [STAN="] - initializationFailTimeout.......1
2023-08-09 15:12:47	595 [task-1] DEBUG [HikariConfig] [RRN="] - [STAN="] - isolateInternalQueries..........false
2023-08-09 15:12:47	596 [task-1] DEBUG [HikariConfig] [RRN="] - [STAN="] - jdbcUrl.........................jdbc:mysql://localhost:3306/test
2023-08-09 15:12:47	596 [task-1] DEBUG [HikariConfig] [RRN="] - [STAN="] - leakDetectionThreshold..........0
2023-08-09 15:12:47	596 [task-1] DEBUG [HikariConfig] [RRN="] - [STAN="] - maxLifetime.....................1800000
2023-08-09 15:12:47	596 [task-1] DEBUG [HikariConfig] [RRN="] - [STAN="] - maximumPoolSize.................10
2023-08-09 15:12:47	598 [task-1] DEBUG [HikariConfig] [RRN="] - [STAN="] - metricRegistry..................none
2023-08-09 15:12:47	598 [task-1] DEBUG [HikariConfig] [RRN="] - [STAN="] - metricsTrackerFactory...........none
2023-08-09 15:12:47	599 [task-1] DEBUG [HikariConfig] [RRN="] - [STAN="] - minimumIdle.....................10
2023-08-09 15:12:47	599 [task-1] DEBUG [HikariConfig] [RRN="] - [STAN="] - password........................<masked>
2023-08-09 15:12:47	599 [task-1] DEBUG [HikariConfig] [RRN="] - [STAN="] - poolName........................"HikariPool-1"
2023-08-09 15:12:47	600 [task-1] DEBUG [HikariConfig] [RRN="] - [STAN="] - readOnly........................false
2023-08-09 15:12:47	602 [task-1] DEBUG [HikariConfig] [RRN="] - [STAN="] - registerMbeans..................false
2023-08-09 15:12:47	602 [task-1] DEBUG [HikariConfig] [RRN="] - [STAN="] - scheduledExecutor...............none
2023-08-09 15:12:47	602 [task-1] DEBUG [HikariConfig] [RRN="] - [STAN="] - schema..........................none
2023-08-09 15:12:47	603 [task-1] DEBUG [HikariConfig] [RRN="] - [STAN="] - threadFactory...................internal
2023-08-09 15:12:47	603 [task-1] DEBUG [HikariConfig] [RRN="] - [STAN="] - transactionIsolation............default
2023-08-09 15:12:47	604 [task-1] DEBUG [HikariConfig] [RRN="] - [STAN="] - username........................"root"
2023-08-09 15:12:47	604 [task-1] DEBUG [HikariConfig] [RRN="] - [STAN="] - validationTimeout...............5000
2023-08-09 15:12:47	605 [task-1] INFO [HikariDataSource] [RRN="] - [STAN="] - HikariPool-1 - Starting...
2023-08-09 15:12:48	035 [main] INFO [DefaultSecurityFilterChain] [RRN="] - [STAN="] - Creating filter chain: Ant [pattern='/v2/api-docs']	[]
2023-08-09 15:12:48	036 [main] INFO [DefaultSecurityFilterChain] [RRN="] - [STAN="] - Creating filter chain: Ant [pattern='/configuration/ui']	[]
2023-08-09 15:12:48	036 [main] INFO [DefaultSecurityFilterChain] [RRN="] - [STAN="] - Creating filter chain: Ant [pattern='/swagger-resources/**']	[]
2023-08-09 15:12:48	037 [main] INFO [DefaultSecurityFilterChain] [RRN="] - [STAN="] - Creating filter chain: Ant [pattern='/configuration/**']	[]
2023-08-09 15:12:48	037 [main] INFO [DefaultSecurityFilterChain] [RRN="] - [STAN="] - Creating filter chain: Ant [pattern='/swagger-ui.html']	[]
2023-08-09 15:12:48	037 [main] INFO [DefaultSecurityFilterChain] [RRN="] - [STAN="] - Creating filter chain: Ant [pattern='/webjars/**']	[]
2023-08-09 15:12:48	282 [main] INFO [PropertySourcedRequestMappingHandlerMapping] [RRN="] - [STAN="] - Mapped URL path [/v2/api-docs] onto method [springfox.documentation.swagger2.web.Swagger2Controller#getDocumentation(String	HttpServletRequest)]
2023-08-09 15:12:48	744 [task-1] DEBUG [HikariPool] [RRN="] - [STAN="] - HikariPool-1 - Added connection com.mysql.cj.jdbc.ConnectionImpl@4f9320b9
2023-08-09 15:12:48	748 [task-1] INFO [HikariDataSource] [RRN="] - [STAN="] - HikariPool-1 - Start completed.
2023-08-09 15:12:48	807 [task-1] INFO [Dialect] [RRN="] - [STAN="] - HHH000400: Using dialect: org.hibernate.dialect.MySQL8Dialect
2023-08-09 15:12:48	857 [main] INFO [DefaultSecurityFilterChain] [RRN="] - [STAN="] - Creating filter chain: any request	[org.springframework.security.web.context.request.async.WebAsyncManagerIntegrationFilter@1ca610a0	org.springframework.security.web.context.SecurityContextPersistenceFilter@5f7eee96	org.springframework.security.web.header.HeaderWriterFilter@3f63a513	org.springframework.web.filter.CorsFilter@49433c98	org.springframework.security.web.authentication.logout.LogoutFilter@6a6c7f42	com.zeroinfinity.federatedserver.config.JwtRequestFilter@4cbc2e3b	org.springframework.security.web.savedrequest.RequestCacheAwareFilter@53f0d09c	org.springframework.security.web.servletapi.SecurityContextHolderAwareRequestFilter@733c464f	org.springframework.security.web.authentication.AnonymousAuthenticationFilter@b5c6a30	org.springframework.security.web.session.SessionManagementFilter@d7bbf12	org.springframework.security.web.access.ExceptionTranslationFilter@461c3709	org.springframework.security.web.access.intercept.FilterSecurityInterceptor@74b86971]
2023-08-09 15:12:48	932 [HikariPool-1 housekeeper] DEBUG [HikariPool] [RRN="] - [STAN="] - HikariPool-1 - Pool stats (total=1	active=1	idle=0	waiting=0)
2023-08-09 15:12:49	121 [HikariPool-1 connection adder] DEBUG [HikariPool] [RRN="] - [STAN="] - HikariPool-1 - Added connection com.mysql.cj.jdbc.ConnectionImpl@65bd1728
2023-08-09 15:12:49	131 [HikariPool-1 connection adder] DEBUG [HikariPool] [RRN="] - [STAN="] - HikariPool-1 - Added connection com.mysql.cj.jdbc.ConnectionImpl@24801d13
2023-08-09 15:12:49	171 [HikariPool-1 connection adder] DEBUG [HikariPool] [RRN="] - [STAN="] - HikariPool-1 - Added connection com.mysql.cj.jdbc.ConnectionImpl@156e5e9b
2023-08-09 15:12:49	492 [HikariPool-1 connection adder] DEBUG [HikariPool] [RRN="] - [STAN="] - HikariPool-1 - Added connection com.mysql.cj.jdbc.ConnectionImpl@44afe25c
2023-08-09 15:12:49	501 [HikariPool-1 connection adder] DEBUG [HikariPool] [RRN="] - [STAN="] - HikariPool-1 - Added connection com.mysql.cj.jdbc.ConnectionImpl@362a4e1
2023-08-09 15:12:49	511 [HikariPool-1 connection adder] DEBUG [HikariPool] [RRN="] - [STAN="] - HikariPool-1 - Added connection com.mysql.cj.jdbc.ConnectionImpl@40e1da5a
2023-08-09 15:12:49	544 [HikariPool-1 connection adder] DEBUG [HikariPool] [RRN="] - [STAN="] - HikariPool-1 - Added connection com.mysql.cj.jdbc.ConnectionImpl@f635730
2023-08-09 15:12:49	597 [HikariPool-1 connection adder] DEBUG [HikariPool] [RRN="] - [STAN="] - HikariPool-1 - Added connection com.mysql.cj.jdbc.ConnectionImpl@3935be40
2023-08-09 15:12:49	893 [HikariPool-1 connection adder] DEBUG [HikariPool] [RRN="] - [STAN="] - HikariPool-1 - Added connection com.mysql.cj.jdbc.ConnectionImpl@5d18eedb
2023-08-09 15:12:49	893 [HikariPool-1 connection adder] DEBUG [HikariPool] [RRN="] - [STAN="] - HikariPool-1 - After adding stats (total=10	active=0	idle=10	waiting=0)
2023-08-09 15:12:50	689 [main] INFO [Http11NioProtocol] [RRN="] - [STAN="] - Starting ProtocolHandler ["http-nio-9090"]
2023-08-09 15:12:51	151 [main] INFO [TomcatWebServer] [RRN="] - [STAN="] - Tomcat started on port(s): 9090 (http) with context path ''
2023-08-09 15:12:51	156 [main] INFO [DocumentationPluginsBootstrapper] [RRN="] - [STAN="] - Context refreshed
2023-08-09 15:12:51	274 [main] INFO [DocumentationPluginsBootstrapper] [RRN="] - [STAN="] - Found 1 custom documentation plugin(s)
2023-08-09 15:12:51	746 [main] INFO [ApiListingReferenceScanner] [RRN="] - [STAN="] - Scanning for api listing references
2023-08-09 15:12:52	884 [main] INFO [CachingOperationNameGenerator] [RRN="] - [STAN="] - Generating unique operation named: syncModelUsingGET_1
2023-08-09 15:12:52	935 [main] INFO [DeferredRepositoryInitializationListener] [RRN="] - [STAN="] - Triggering deferred initialization of Spring Data repositories…
2023-08-09 15:12:54	067 [task-1] INFO [JtaPlatformInitiator] [RRN="] - [STAN="] - HHH000490: Using JtaPlatform implementation: [org.hibernate.engine.transaction.jta.platform.internal.NoJtaPlatform]
2023-08-09 15:12:54	098 [task-1] INFO [LocalContainerEntityManagerFactoryBean] [RRN="] - [STAN="] - Initialized JPA EntityManagerFactory for persistence unit 'default'
2023-08-09 15:12:55	931 [main] INFO [DeferredRepositoryInitializationListener] [RRN="] - [STAN="] - Spring Data repositories initialized!
2023-08-09 15:12:55	955 [main] INFO [FederatedServerApplication] [RRN="] - [STAN="] - Started FederatedServerApplication in 23.157 seconds (JVM running for 23.849)
2023-08-09 15:13:18	936 [HikariPool-1 housekeeper] DEBUG [HikariPool] [RRN="] - [STAN="] - HikariPool-1 - Pool stats (total=10	active=0	idle=10	waiting=0)
2023-08-09 15:13:18	936 [HikariPool-1 housekeeper] DEBUG [HikariPool] [RRN="] - [STAN="] - HikariPool-1 - Fill pool skipped	pool is at sufficient level.
2023-08-09 15:13:44	542 [http-nio-9090-exec-1] INFO [[/]] [RRN="] - [STAN="] - Initializing Spring DispatcherServlet 'dispatcherServlet'
2023-08-09 15:13:44	543 [http-nio-9090-exec-1] INFO [DispatcherServlet] [RRN="] - [STAN="] - Initializing Servlet 'dispatcherServlet'
2023-08-09 15:13:44	554 [http-nio-9090-exec-1] INFO [DispatcherServlet] [RRN="] - [STAN="] - Completed initialization in 11 ms
2023-08-09 15:13:48	943 [HikariPool-1 housekeeper] DEBUG [HikariPool] [RRN="] - [STAN="] - HikariPool-1 - Pool stats (total=10	active=0	idle=10	waiting=0)
2023-08-09 15:13:48	943 [HikariPool-1 housekeeper] DEBUG [HikariPool] [RRN="] - [STAN="] - HikariPool-1 - Fill pool skipped	pool is at sufficient level.
2023-08-09 15:14:01	617 [http-nio-9090-exec-6] INFO [JwtAuthenticationController] [RRN="] - [STAN="] - Authenticating : User : admin
2023-08-09 15:14:18	957 [HikariPool-1 housekeeper] DEBUG [HikariPool] [RRN="] - [STAN="] - HikariPool-1 - Pool stats (total=10	active=0	idle=10	waiting=0)
2023-08-09 15:14:18	957 [HikariPool-1 housekeeper] DEBUG [HikariPool] [RRN="] - [STAN="] - HikariPool-1 - Fill pool skipped	pool is at sufficient level.
2023-08-09 15:14:48	968 [HikariPool-1 housekeeper] DEBUG [HikariPool] [RRN="] - [STAN="] - HikariPool-1 - Pool stats (total=10	active=0	idle=10	waiting=0)
2023-08-09 15:14:48	968 [HikariPool-1 housekeeper] DEBUG [HikariPool] [RRN="] - [STAN="] - HikariPool-1 - Fill pool skipped	pool is at sufficient level.
2023-08-09 15:15:18	971 [HikariPool-1 housekeeper] DEBUG [HikariPool] [RRN="] - [STAN="] - HikariPool-1 - Pool stats (total=10	active=0	idle=10	waiting=0)
2023-08-09 15:15:18	971 [HikariPool-1 housekeeper] DEBUG [HikariPool] [RRN="] - [STAN="] - HikariPool-1 - Fill pool skipped	pool is at sufficient level.
2023-08-09 15:15:48	975 [HikariPool-1 housekeeper] DEBUG [HikariPool] [RRN="] - [STAN="] - HikariPool-1 - Pool stats (total=10	active=0	idle=10	waiting=0)
2023-08-09 15:15:48	975 [HikariPool-1 housekeeper] DEBUG [HikariPool] [RRN="] - [STAN="] - HikariPool-1 - Fill pool skipped	pool is at sufficient level.
2023-08-09 15:16:18	981 [HikariPool-1 housekeeper] DEBUG [HikariPool] [RRN="] - [STAN="] - HikariPool-1 - Pool stats (total=10	active=0	idle=10	waiting=0)
2023-08-09 15:16:18	981 [HikariPool-1 housekeeper] DEBUG [HikariPool] [RRN="] - [STAN="] - HikariPool-1 - Fill pool skipped	pool is at sufficient level.
2023-08-09 15:16:48	996 [HikariPool-1 housekeeper] DEBUG [HikariPool] [RRN="] - [STAN="] - HikariPool-1 - Pool stats (total=10	active=0	idle=10	waiting=0)
2023-08-09 15:16:48	996 [HikariPool-1 housekeeper] DEBUG [HikariPool] [RRN="] - [STAN="] - HikariPool-1 - Fill pool skipped	pool is at sufficient level.
2023-08-09 15:17:19	010 [HikariPool-1 housekeeper] DEBUG [HikariPool] [RRN="] - [STAN="] - HikariPool-1 - Pool stats (total=10	active=0	idle=10	waiting=0)
2023-08-09 15:17:19	010 [HikariPool-1 housekeeper] DEBUG [HikariPool] [RRN="] - [STAN="] - HikariPool-1 - Fill pool skipped	pool is at sufficient level.
2023-08-09 15:17:49	025 [HikariPool-1 housekeeper] DEBUG [HikariPool] [RRN="] - [STAN="] - HikariPool-1 - Pool stats (total=10	active=0	idle=10	waiting=0)
2023-08-09 15:17:49	025 [HikariPool-1 housekeeper] DEBUG [HikariPool] [RRN="] - [STAN="] - HikariPool-1 - Fill pool skipped	pool is at sufficient level.
2023-08-09 15:18:19	026 [HikariPool-1 housekeeper] DEBUG [HikariPool] [RRN="] - [STAN="] - HikariPool-1 - Pool stats (total=10	active=0	idle=10	waiting=0)
2023-08-09 15:18:19	026 [HikariPool-1 housekeeper] DEBUG [HikariPool] [RRN="] - [STAN="] - HikariPool-1 - Fill pool skipped	pool is at sufficient level.
2023-08-09 15:18:49	033 [HikariPool-1 housekeeper] DEBUG [HikariPool] [RRN="] - [STAN="] - HikariPool-1 - Pool stats (total=10	active=0	idle=10	waiting=0)
2023-08-09 15:18:49	033 [HikariPool-1 housekeeper] DEBUG [HikariPool] [RRN="] - [STAN="] - HikariPool-1 - Fill pool skipped	pool is at sufficient level.
2023-08-09 15:19:19	045 [HikariPool-1 housekeeper] DEBUG [HikariPool] [RRN="] - [STAN="] - HikariPool-1 - Pool stats (total=10	active=0	idle=10	waiting=0)
2023-08-09 15:19:19	045 [HikariPool-1 housekeeper] DEBUG [HikariPool] [RRN="] - [STAN="] - HikariPool-1 - Fill pool skipped	pool is at sufficient level.
2023-08-09 15:19:49	058 [HikariPool-1 housekeeper] DEBUG [HikariPool] [RRN="] - [STAN="] - HikariPool-1 - Pool stats (total=10	active=0	idle=10	waiting=0)
2023-08-09 15:19:49	058 [HikariPool-1 housekeeper] DEBUG [HikariPool] [RRN="] - [STAN="] - HikariPool-1 - Fill pool skipped	pool is at sufficient level.
2023-08-09 15:20:19	072 [HikariPool-1 housekeeper] DEBUG [HikariPool] [RRN="] - [STAN="] - HikariPool-1 - Pool stats (total=10	active=0	idle=10	waiting=0)
2023-08-09 15:20:19	072 [HikariPool-1 housekeeper] DEBUG [HikariPool] [RRN="] - [STAN="] - HikariPool-1 - Fill pool skipped	pool is at sufficient level.
2023-08-09 15:20:49	078 [HikariPool-1 housekeeper] DEBUG [HikariPool] [RRN="] - [STAN="] - HikariPool-1 - Pool stats (total=10	active=0	idle=10	waiting=0)
2023-08-09 15:20:49	078 [HikariPool-1 housekeeper] DEBUG [HikariPool] [RRN="] - [STAN="] - HikariPool-1 - Fill pool skipped	pool is at sufficient level.
2023-08-09 15:21:19	081 [HikariPool-1 housekeeper] DEBUG [HikariPool] [RRN="] - [STAN="] - HikariPool-1 - Pool stats (total=10	active=0	idle=10	waiting=0)
2023-08-09 15:21:19	081 [HikariPool-1 housekeeper] DEBUG [HikariPool] [RRN="] - [STAN="] - HikariPool-1 - Fill pool skipped	pool is at sufficient level.
2023-08-09 15:21:49	093 [HikariPool-1 housekeeper] DEBUG [HikariPool] [RRN="] - [STAN="] - HikariPool-1 - Pool stats (total=10	active=0	idle=10	waiting=0)
2023-08-09 15:21:49	093 [HikariPool-1 housekeeper] DEBUG [HikariPool] [RRN="] - [STAN="] - HikariPool-1 - Fill pool skipped	pool is at sufficient level.
2023-08-09 15:22:19	107 [HikariPool-1 housekeeper] DEBUG [HikariPool] [RRN="] - [STAN="] - HikariPool-1 - Pool stats (total=10	active=0	idle=10	waiting=0)
2023-08-09 15:22:19	107 [HikariPool-1 housekeeper] DEBUG [HikariPool] [RRN="] - [STAN="] - HikariPool-1 - Fill pool skipped	pool is at sufficient level.
2023-08-09 15:22:49	114 [HikariPool-1 housekeeper] DEBUG [HikariPool] [RRN="] - [STAN="] - HikariPool-1 - Pool stats (total=10	active=0	idle=10	waiting=0)
2023-08-09 15:22:49	114 [HikariPool-1 housekeeper] DEBUG [HikariPool] [RRN="] - [STAN="] - HikariPool-1 - Fill pool skipped	pool is at sufficient level.
2023-08-09 15:23:19	127 [HikariPool-1 housekeeper] DEBUG [HikariPool] [RRN="] - [STAN="] - HikariPool-1 - Pool stats (total=10	active=0	idle=10	waiting=0)
2023-08-09 15:23:19	127 [HikariPool-1 housekeeper] DEBUG [HikariPool] [RRN="] - [STAN="] - HikariPool-1 - Fill pool skipped	pool is at sufficient level.
2023-08-09 15:23:49	128 [HikariPool-1 housekeeper] DEBUG [HikariPool] [RRN="] - [STAN="] - HikariPool-1 - Pool stats (total=10	active=0	idle=10	waiting=0)
2023-08-09 15:23:49	128 [HikariPool-1 housekeeper] DEBUG [HikariPool] [RRN="] - [STAN="] - HikariPool-1 - Fill pool skipped	pool is at sufficient level.
2023-08-09 15:24:19	134 [HikariPool-1 housekeeper] DEBUG [HikariPool] [RRN="] - [STAN="] - HikariPool-1 - Pool stats (total=10	active=0	idle=10	waiting=0)
2023-08-09 15:24:19	134 [HikariPool-1 housekeeper] DEBUG [HikariPool] [RRN="] - [STAN="] - HikariPool-1 - Fill pool skipped	pool is at sufficient level.
2023-08-09 15:24:49	141 [HikariPool-1 housekeeper] DEBUG [HikariPool] [RRN="] - [STAN="] - HikariPool-1 - Pool stats (total=10	active=0	idle=10	waiting=0)
2023-08-09 15:24:49	141 [HikariPool-1 housekeeper] DEBUG [HikariPool] [RRN="] - [STAN="] - HikariPool-1 - Fill pool skipped	pool is at sufficient level.
2023-08-09 15:25:19	156 [HikariPool-1 housekeeper] DEBUG [HikariPool] [RRN="] - [STAN="] - HikariPool-1 - Pool stats (total=10	active=0	idle=10	waiting=0)
2023-08-09 15:25:19	156 [HikariPool-1 housekeeper] DEBUG [HikariPool] [RRN="] - [STAN="] - HikariPool-1 - Fill pool skipped	pool is at sufficient level.
2023-08-09 15:25:49	164 [HikariPool-1 housekeeper] DEBUG [HikariPool] [RRN="] - [STAN="] - HikariPool-1 - Pool stats (total=10	active=0	idle=10	waiting=0)
2023-08-09 15:25:49	164 [HikariPool-1 housekeeper] DEBUG [HikariPool] [RRN="] - [STAN="] - HikariPool-1 - Fill pool skipped	pool is at sufficient level.
2023-08-09 15:26:19	179 [HikariPool-1 housekeeper] DEBUG [HikariPool] [RRN="] - [STAN="] - HikariPool-1 - Pool stats (total=10	active=0	idle=10	waiting=0)
2023-08-09 15:26:19	179 [HikariPool-1 housekeeper] DEBUG [HikariPool] [RRN="] - [STAN="] - HikariPool-1 - Fill pool skipped	pool is at sufficient level.
2023-08-09 15:26:49	187 [HikariPool-1 housekeeper] DEBUG [HikariPool] [RRN="] - [STAN="] - HikariPool-1 - Pool stats (total=10	active=0	idle=10	waiting=0)
2023-08-09 15:26:49	187 [HikariPool-1 housekeeper] DEBUG [HikariPool] [RRN="] - [STAN="] - HikariPool-1 - Fill pool skipped	pool is at sufficient level.
2023-08-09 15:27:19	203 [HikariPool-1 housekeeper] DEBUG [HikariPool] [RRN="] - [STAN="] - HikariPool-1 - Pool stats (total=10	active=0	idle=10	waiting=0)
2023-08-09 15:27:19	204 [HikariPool-1 housekeeper] DEBUG [HikariPool] [RRN="] - [STAN="] - HikariPool-1 - Fill pool skipped	pool is at sufficient level.
2023-08-09 15:27:49	208 [HikariPool-1 housekeeper] DEBUG [HikariPool] [RRN="] - [STAN="] - HikariPool-1 - Pool stats (total=10	active=0	idle=10	waiting=0)
2023-08-09 15:27:49	209 [HikariPool-1 housekeeper] DEBUG [HikariPool] [RRN="] - [STAN="] - HikariPool-1 - Fill pool skipped	pool is at sufficient level.
2023-08-09 15:28:19	210 [HikariPool-1 housekeeper] DEBUG [HikariPool] [RRN="] - [STAN="] - HikariPool-1 - Pool stats (total=10	active=0	idle=10	waiting=0)
2023-08-09 15:28:19	210 [HikariPool-1 housekeeper] DEBUG [HikariPool] [RRN="] - [STAN="] - HikariPool-1 - Fill pool skipped	pool is at sufficient level.
2023-08-09 15:28:49	213 [HikariPool-1 housekeeper] DEBUG [HikariPool] [RRN="] - [STAN="] - HikariPool-1 - Pool stats (total=10	active=0	idle=10	waiting=0)
2023-08-09 15:28:49	213 [HikariPool-1 housekeeper] DEBUG [HikariPool] [RRN="] - [STAN="] - HikariPool-1 - Fill pool skipped	pool is at sufficient level.
2023-08-09 15:29:19	227 [HikariPool-1 housekeeper] DEBUG [HikariPool] [RRN="] - [STAN="] - HikariPool-1 - Pool stats (total=10	active=0	idle=10	waiting=0)
2023-08-09 15:29:19	227 [HikariPool-1 housekeeper] DEBUG [HikariPool] [RRN="] - [STAN="] - HikariPool-1 - Fill pool skipped	pool is at sufficient level.
2023-08-09 15:29:49	239 [HikariPool-1 housekeeper] DEBUG [HikariPool] [RRN="] - [STAN="] - HikariPool-1 - Pool stats (total=10	active=0	idle=10	waiting=0)
2023-08-09 15:29:49	239 [HikariPool-1 housekeeper] DEBUG [HikariPool] [RRN="] - [STAN="] - HikariPool-1 - Fill pool skipped	pool is at sufficient level.
2023-08-09 15:30:19	253 [HikariPool-1 housekeeper] DEBUG [HikariPool] [RRN="] - [STAN="] - HikariPool-1 - Pool stats (total=10	active=0	idle=10	waiting=0)
2023-08-09 15:30:19	253 [HikariPool-1 housekeeper] DEBUG [HikariPool] [RRN="] - [STAN="] - HikariPool-1 - Fill pool skipped	pool is at sufficient level.
2023-08-09 15:30:49	260 [HikariPool-1 housekeeper] DEBUG [HikariPool] [RRN="] - [STAN="] - HikariPool-1 - Pool stats (total=10	active=0	idle=10	waiting=0)
2023-08-09 15:30:49	260 [HikariPool-1 housekeeper] DEBUG [HikariPool] [RRN="] - [STAN="] - HikariPool-1 - Fill pool skipped	pool is at sufficient level.
2023-08-09 15:31:19	270 [HikariPool-1 housekeeper] DEBUG [HikariPool] [RRN="] - [STAN="] - HikariPool-1 - Pool stats (total=10	active=0	idle=10	waiting=0)
2023-08-09 15:31:19	270 [HikariPool-1 housekeeper] DEBUG [HikariPool] [RRN="] - [STAN="] - HikariPool-1 - Fill pool skipped	pool is at sufficient level.
2023-08-09 15:31:49	275 [HikariPool-1 housekeeper] DEBUG [HikariPool] [RRN="] - [STAN="] - HikariPool-1 - Pool stats (total=10	active=0	idle=10	waiting=0)
2023-08-09 15:31:49	275 [HikariPool-1 housekeeper] DEBUG [HikariPool] [RRN="] - [STAN="] - HikariPool-1 - Fill pool skipped	pool is at sufficient level.
2023-08-09 15:32:19	284 [HikariPool-1 housekeeper] DEBUG [HikariPool] [RRN="] - [STAN="] - HikariPool-1 - Pool stats (total=10	active=0	idle=10	waiting=0)
2023-08-09 15:32:19	284 [HikariPool-1 housekeeper] DEBUG [HikariPool] [RRN="] - [STAN="] - HikariPool-1 - Fill pool skipped	pool is at sufficient level.
2023-08-09 15:32:49	284 [HikariPool-1 housekeeper] DEBUG [HikariPool] [RRN="] - [STAN="] - HikariPool-1 - Pool stats (total=10	active=0	idle=10	waiting=0)
2023-08-09 15:32:49	284 [HikariPool-1 housekeeper] DEBUG [HikariPool] [RRN="] - [STAN="] - HikariPool-1 - Fill pool skipped	pool is at sufficient level.
2023-08-09 15:33:19	298 [HikariPool-1 housekeeper] DEBUG [HikariPool] [RRN="] - [STAN="] - HikariPool-1 - Pool stats (total=10	active=0	idle=10	waiting=0)
2023-08-09 15:33:19	298 [HikariPool-1 housekeeper] DEBUG [HikariPool] [RRN="] - [STAN="] - HikariPool-1 - Fill pool skipped	pool is at sufficient level.
2023-08-09 15:33:49	304 [HikariPool-1 housekeeper] DEBUG [HikariPool] [RRN="] - [STAN="] - HikariPool-1 - Pool stats (total=10	active=0	idle=10	waiting=0)
2023-08-09 15:33:49	304 [HikariPool-1 housekeeper] DEBUG [HikariPool] [RRN="] - [STAN="] - HikariPool-1 - Fill pool skipped	pool is at sufficient level.
2023-08-09 15:34:19	305 [HikariPool-1 housekeeper] DEBUG [HikariPool] [RRN="] - [STAN="] - HikariPool-1 - Pool stats (total=10	active=0	idle=10	waiting=0)
2023-08-09 15:34:19	305 [HikariPool-1 housekeeper] DEBUG [HikariPool] [RRN="] - [STAN="] - HikariPool-1 - Fill pool skipped	pool is at sufficient level.
2023-08-09 15:34:49	319 [HikariPool-1 housekeeper] DEBUG [HikariPool] [RRN="] - [STAN="] - HikariPool-1 - Pool stats (total=10	active=0	idle=10	waiting=0)
2023-08-09 15:34:49	319 [HikariPool-1 housekeeper] DEBUG [HikariPool] [RRN="] - [STAN="] - HikariPool-1 - Fill pool skipped	pool is at sufficient level.
2023-08-09 15:35:19	336 [HikariPool-1 housekeeper] DEBUG [HikariPool] [RRN="] - [STAN="] - HikariPool-1 - Pool stats (total=10	active=0	idle=10	waiting=0)
2023-08-09 15:35:19	336 [HikariPool-1 housekeeper] DEBUG [HikariPool] [RRN="] - [STAN="] - HikariPool-1 - Fill pool skipped	pool is at sufficient level.
2023-08-09 15:35:49	350 [HikariPool-1 housekeeper] DEBUG [HikariPool] [RRN="] - [STAN="] - HikariPool-1 - Pool stats (total=10	active=0	idle=10	waiting=0)
2023-08-09 15:35:49	350 [HikariPool-1 housekeeper] DEBUG [HikariPool] [RRN="] - [STAN="] - HikariPool-1 - Fill pool skipped	pool is at sufficient level.
2023-08-09 15:36:19	357 [HikariPool-1 housekeeper] DEBUG [HikariPool] [RRN="] - [STAN="] - HikariPool-1 - Pool stats (total=10	active=0	idle=10	waiting=0)
2023-08-09 15:36:19	357 [HikariPool-1 housekeeper] DEBUG [HikariPool] [RRN="] - [STAN="] - HikariPool-1 - Fill pool skipped	pool is at sufficient level.
2023-08-09 15:36:49	364 [HikariPool-1 housekeeper] DEBUG [HikariPool] [RRN="] - [STAN="] - HikariPool-1 - Pool stats (total=10	active=0	idle=10	waiting=0)
2023-08-09 15:36:49	364 [HikariPool-1 housekeeper] DEBUG [HikariPool] [RRN="] - [STAN="] - HikariPool-1 - Fill pool skipped	pool is at sufficient level.
2023-08-09 15:37:19	370 [HikariPool-1 housekeeper] DEBUG [HikariPool] [RRN="] - [STAN="] - HikariPool-1 - Pool stats (total=10	active=0	idle=10	waiting=0)
2023-08-09 15:37:19	370 [HikariPool-1 housekeeper] DEBUG [HikariPool] [RRN="] - [STAN="] - HikariPool-1 - Fill pool skipped	pool is at sufficient level.
2023-08-09 15:37:49	371 [HikariPool-1 housekeeper] DEBUG [HikariPool] [RRN="] - [STAN="] - HikariPool-1 - Pool stats (total=10	active=0	idle=10	waiting=0)
2023-08-09 15:37:49	371 [HikariPool-1 housekeeper] DEBUG [HikariPool] [RRN="] - [STAN="] - HikariPool-1 - Fill pool skipped	pool is at sufficient level.
2023-08-09 15:38:19	380 [HikariPool-1 housekeeper] DEBUG [HikariPool] [RRN="] - [STAN="] - HikariPool-1 - Pool stats (total=10	active=0	idle=10	waiting=0)
2023-08-09 15:38:19	380 [HikariPool-1 housekeeper] DEBUG [HikariPool] [RRN="] - [STAN="] - HikariPool-1 - Fill pool skipped	pool is at sufficient level.
2023-08-09 15:38:49	385 [HikariPool-1 housekeeper] DEBUG [HikariPool] [RRN="] - [STAN="] - HikariPool-1 - Pool stats (total=10	active=0	idle=10	waiting=0)
2023-08-09 15:38:49	385 [HikariPool-1 housekeeper] DEBUG [HikariPool] [RRN="] - [STAN="] - HikariPool-1 - Fill pool skipped	pool is at sufficient level.
2023-08-09 15:39:19	398 [HikariPool-1 housekeeper] DEBUG [HikariPool] [RRN="] - [STAN="] - HikariPool-1 - Pool stats (total=10	active=0	idle=10	waiting=0)
2023-08-09 15:39:19	398 [HikariPool-1 housekeeper] DEBUG [HikariPool] [RRN="] - [STAN="] - HikariPool-1 - Fill pool skipped	pool is at sufficient level.
2023-08-09 15:39:49	405 [HikariPool-1 housekeeper] DEBUG [HikariPool] [RRN="] - [STAN="] - HikariPool-1 - Pool stats (total=10	active=0	idle=10	waiting=0)
2023-08-09 15:39:49	405 [HikariPool-1 housekeeper] DEBUG [HikariPool] [RRN="] - [STAN="] - HikariPool-1 - Fill pool skipped	pool is at sufficient level.
2023-08-09 15:40:19	411 [HikariPool-1 housekeeper] DEBUG [HikariPool] [RRN="] - [STAN="] - HikariPool-1 - Pool stats (total=10	active=0	idle=10	waiting=0)
2023-08-09 15:40:19	411 [HikariPool-1 housekeeper] DEBUG [HikariPool] [RRN="] - [STAN="] - HikariPool-1 - Fill pool skipped	pool is at sufficient level.
2023-08-09 15:40:49	422 [HikariPool-1 housekeeper] DEBUG [HikariPool] [RRN="] - [STAN="] - HikariPool-1 - Pool stats (total=10	active=0	idle=10	waiting=0)
2023-08-09 15:40:49	422 [HikariPool-1 housekeeper] DEBUG [HikariPool] [RRN="] - [STAN="] - HikariPool-1 - Fill pool skipped	pool is at sufficient level.
2023-08-09 15:41:19	429 [HikariPool-1 housekeeper] DEBUG [HikariPool] [RRN="] - [STAN="] - HikariPool-1 - Pool stats (total=10	active=0	idle=10	waiting=0)
2023-08-09 15:41:19	429 [HikariPool-1 housekeeper] DEBUG [HikariPool] [RRN="] - [STAN="] - HikariPool-1 - Fill pool skipped	pool is at sufficient level.
2023-08-09 15:41:49	439 [HikariPool-1 housekeeper] DEBUG [HikariPool] [RRN="] - [STAN="] - HikariPool-1 - Pool stats (total=10	active=0	idle=10	waiting=0)
2023-08-09 15:41:49	439 [HikariPool-1 housekeeper] DEBUG [HikariPool] [RRN="] - [STAN="] - HikariPool-1 - Fill pool skipped	pool is at sufficient level.
2023-08-09 15:42:05	401 [HikariPool-1 connection closer] DEBUG [PoolBase] [RRN="] - [STAN="] - HikariPool-1 - Closing connection com.mysql.cj.jdbc.ConnectionImpl@5d18eedb: (connection has passed maxLifetime)
2023-08-09 15:42:05	410 [HikariPool-1 connection adder] DEBUG [HikariPool] [RRN="] - [STAN="] - HikariPool-1 - Added connection com.mysql.cj.jdbc.ConnectionImpl@1e533da9
2023-08-09 15:42:05	418 [HikariPool-1 connection closer] DEBUG [HikariPool] [RRN="] - [STAN="] - HikariPool-1 - Fill pool skipped	pool is at sufficient level.
2023-08-09 15:42:19	444 [HikariPool-1 housekeeper] DEBUG [HikariPool] [RRN="] - [STAN="] - HikariPool-1 - Pool stats (total=10	active=0	idle=10	waiting=0)
2023-08-09 15:42:19	445 [HikariPool-1 housekeeper] DEBUG [HikariPool] [RRN="] - [STAN="] - HikariPool-1 - Fill pool skipped	pool is at sufficient level.
2023-08-09 15:42:19	881 [HikariPool-1 connection closer] DEBUG [PoolBase] [RRN="] - [STAN="] - HikariPool-1 - Closing connection com.mysql.cj.jdbc.ConnectionImpl@f635730: (connection has passed maxLifetime)
2023-08-09 15:42:19	888 [HikariPool-1 connection adder] DEBUG [HikariPool] [RRN="] - [STAN="] - HikariPool-1 - Added connection com.mysql.cj.jdbc.ConnectionImpl@3a4cc33c
2023-08-09 15:42:21	985 [HikariPool-1 connection closer] DEBUG [PoolBase] [RRN="] - [STAN="] - HikariPool-1 - Closing connection com.mysql.cj.jdbc.ConnectionImpl@40e1da5a: (connection has passed maxLifetime)
2023-08-09 15:42:21	993 [HikariPool-1 connection adder] DEBUG [HikariPool] [RRN="] - [STAN="] - HikariPool-1 - Added connection com.mysql.cj.jdbc.ConnectionImpl@7b71c907
2023-08-09 15:42:22	701 [HikariPool-1 connection closer] DEBUG [PoolBase] [RRN="] - [STAN="] - HikariPool-1 - Closing connection com.mysql.cj.jdbc.ConnectionImpl@44afe25c: (connection has passed maxLifetime)
2023-08-09 15:42:22	701 [HikariPool-1 connection adder] DEBUG [HikariPool] [RRN="] - [STAN="] - HikariPool-1 - Added connection com.mysql.cj.jdbc.ConnectionImpl@4ac034b1
2023-08-09 15:42:22	917 [HikariPool-1 connection closer] DEBUG [PoolBase] [RRN="] - [STAN="] - HikariPool-1 - Closing connection com.mysql.cj.jdbc.ConnectionImpl@24801d13: (connection has passed maxLifetime)
2023-08-09 15:42:22	925 [HikariPool-1 connection adder] DEBUG [HikariPool] [RRN="] - [STAN="] - HikariPool-1 - Added connection com.mysql.cj.jdbc.ConnectionImpl@1b5e3648
2023-08-09 15:42:35	879 [HikariPool-1 connection closer] DEBUG [PoolBase] [RRN="] - [STAN="] - HikariPool-1 - Closing connection com.mysql.cj.jdbc.ConnectionImpl@4f9320b9: (connection has passed maxLifetime)
2023-08-09 15:42:35	887 [HikariPool-1 connection adder] DEBUG [HikariPool] [RRN="] - [STAN="] - HikariPool-1 - Added connection com.mysql.cj.jdbc.ConnectionImpl@e4f39f0
2023-08-09 15:42:39	314 [HikariPool-1 connection closer] DEBUG [PoolBase] [RRN="] - [STAN="] - HikariPool-1 - Closing connection com.mysql.cj.jdbc.ConnectionImpl@362a4e1: (connection has passed maxLifetime)
2023-08-09 15:42:39	321 [HikariPool-1 connection adder] DEBUG [HikariPool] [RRN="] - [STAN="] - HikariPool-1 - Added connection com.mysql.cj.jdbc.ConnectionImpl@75d0cee6
2023-08-09 15:42:40	460 [HikariPool-1 connection closer] DEBUG [PoolBase] [RRN="] - [STAN="] - HikariPool-1 - Closing connection com.mysql.cj.jdbc.ConnectionImpl@156e5e9b: (connection has passed maxLifetime)
2023-08-09 15:42:40	467 [HikariPool-1 connection adder] DEBUG [HikariPool] [RRN="] - [STAN="] - HikariPool-1 - Added connection com.mysql.cj.jdbc.ConnectionImpl@dbb79b6
2023-08-09 15:42:42	407 [HikariPool-1 connection closer] DEBUG [PoolBase] [RRN="] - [STAN="] - HikariPool-1 - Closing connection com.mysql.cj.jdbc.ConnectionImpl@3935be40: (connection has passed maxLifetime)
2023-08-09 15:42:42	414 [HikariPool-1 connection adder] DEBUG [HikariPool] [RRN="] - [STAN="] - HikariPool-1 - Added connection com.mysql.cj.jdbc.ConnectionImpl@58360566
2023-08-09 15:42:46	931 [HikariPool-1 connection closer] DEBUG [PoolBase] [RRN="] - [STAN="] - HikariPool-1 - Closing connection com.mysql.cj.jdbc.ConnectionImpl@65bd1728: (connection has passed maxLifetime)
2023-08-09 15:42:46	939 [HikariPool-1 connection adder] DEBUG [HikariPool] [RRN="] - [STAN="] - HikariPool-1 - Added connection com.mysql.cj.jdbc.ConnectionImpl@16bf77d5
2023-08-09 15:42:49	454 [HikariPool-1 housekeeper] DEBUG [HikariPool] [RRN="] - [STAN="] - HikariPool-1 - Pool stats (total=10	active=0	idle=10	waiting=0)
2023-08-09 15:42:49	454 [HikariPool-1 housekeeper] DEBUG [HikariPool] [RRN="] - [STAN="] - HikariPool-1 - Fill pool skipped	pool is at sufficient level.
2023-08-09 15:43:19	474 [HikariPool-1 housekeeper] DEBUG [HikariPool] [RRN="] - [STAN="] - HikariPool-1 - Pool stats (total=10	active=0	idle=10	waiting=0)
2023-08-09 15:43:19	474 [HikariPool-1 housekeeper] DEBUG [HikariPool] [RRN="] - [STAN="] - HikariPool-1 - Fill pool skipped	pool is at sufficient level.
2023-08-09 15:43:49	486 [HikariPool-1 housekeeper] DEBUG [HikariPool] [RRN="] - [STAN="] - HikariPool-1 - Pool stats (total=10	active=0	idle=10	waiting=0)
2023-08-09 15:43:49	486 [HikariPool-1 housekeeper] DEBUG [HikariPool] [RRN="] - [STAN="] - HikariPool-1 - Fill pool skipped	pool is at sufficient level.
2023-08-09 15:44:19	500 [HikariPool-1 housekeeper] DEBUG [HikariPool] [RRN="] - [STAN="] - HikariPool-1 - Pool stats (total=10	active=0	idle=10	waiting=0)
2023-08-09 15:44:19	500 [HikariPool-1 housekeeper] DEBUG [HikariPool] [RRN="] - [STAN="] - HikariPool-1 - Fill pool skipped	pool is at sufficient level.
2023-08-09 15:44:49	502 [HikariPool-1 housekeeper] DEBUG [HikariPool] [RRN="] - [STAN="] - HikariPool-1 - Pool stats (total=10	active=0	idle=10	waiting=0)
2023-08-09 15:44:49	502 [HikariPool-1 housekeeper] DEBUG [HikariPool] [RRN="] - [STAN="] - HikariPool-1 - Fill pool skipped	pool is at sufficient level.
2023-08-09 15:45:19	508 [HikariPool-1 housekeeper] DEBUG [HikariPool] [RRN="] - [STAN="] - HikariPool-1 - Pool stats (total=10	active=0	idle=10	waiting=0)
2023-08-09 15:45:19	508 [HikariPool-1 housekeeper] DEBUG [HikariPool] [RRN="] - [STAN="] - HikariPool-1 - Fill pool skipped	pool is at sufficient level.
2023-08-09 15:45:49	525 [HikariPool-1 housekeeper] DEBUG [HikariPool] [RRN="] - [STAN="] - HikariPool-1 - Pool stats (total=10	active=0	idle=10	waiting=0)
2023-08-09 15:45:49	525 [HikariPool-1 housekeeper] DEBUG [HikariPool] [RRN="] - [STAN="] - HikariPool-1 - Fill pool skipped	pool is at sufficient level.
2023-08-09 16:05:29	155 [HikariPool-1 housekeeper] WARN [HikariPool] [RRN="] - [STAN="] - HikariPool-1 - Thread starvation or clock leap detected (housekeeper delta=19m39s646ms213µs700ns).
2023-08-09 16:05:29	155 [HikariPool-1 housekeeper] DEBUG [HikariPool] [RRN="] - [STAN="] - HikariPool-1 - Pool stats (total=10	active=0	idle=10	waiting=0)
2023-08-09 16:05:29	155 [HikariPool-1 housekeeper] DEBUG [HikariPool] [RRN="] - [STAN="] - HikariPool-1 - Fill pool skipped	pool is at sufficient level.
2023-08-09 16:05:59	158 [HikariPool-1 housekeeper] DEBUG [HikariPool] [RRN="] - [STAN="] - HikariPool-1 - Pool stats (total=10	active=0	idle=10	waiting=0)
2023-08-09 16:05:59	158 [HikariPool-1 housekeeper] DEBUG [HikariPool] [RRN="] - [STAN="] - HikariPool-1 - Fill pool skipped	pool is at sufficient level.
2023-08-09 16:06:29	172 [HikariPool-1 housekeeper] DEBUG [HikariPool] [RRN="] - [STAN="] - HikariPool-1 - Pool stats (total=10	active=0	idle=10	waiting=0)
2023-08-09 16:06:29	172 [HikariPool-1 housekeeper] DEBUG [HikariPool] [RRN="] - [STAN="] - HikariPool-1 - Fill pool skipped	pool is at sufficient level.
2023-08-09 16:06:59	174 [HikariPool-1 housekeeper] DEBUG [HikariPool] [RRN="] - [STAN="] - HikariPool-1 - Pool stats (total=10	active=0	idle=10	waiting=0)
2023-08-09 16:06:59	174 [HikariPool-1 housekeeper] DEBUG [HikariPool] [RRN="] - [STAN="] - HikariPool-1 - Fill pool skipped	pool is at sufficient level.
2023-08-09 16:07:29	178 [HikariPool-1 housekeeper] DEBUG [HikariPool] [RRN="] - [STAN="] - HikariPool-1 - Pool stats (total=10	active=0	idle=10	waiting=0)
2023-08-09 16:07:29	178 [HikariPool-1 housekeeper] DEBUG [HikariPool] [RRN="] - [STAN="] - HikariPool-1 - Fill pool skipped	pool is at sufficient level.
2023-08-09 16:07:59	179 [HikariPool-1 housekeeper] DEBUG [HikariPool] [RRN="] - [STAN="] - HikariPool-1 - Pool stats (total=10	active=0	idle=10	waiting=0)
2023-08-09 16:07:59	180 [HikariPool-1 housekeeper] DEBUG [HikariPool] [RRN="] - [STAN="] - HikariPool-1 - Fill pool skipped	pool is at sufficient level.
2023-08-09 16:08:29	186 [HikariPool-1 housekeeper] DEBUG [HikariPool] [RRN="] - [STAN="] - HikariPool-1 - Pool stats (total=10	active=0	idle=10	waiting=0)
2023-08-09 16:08:29	186 [HikariPool-1 housekeeper] DEBUG [HikariPool] [RRN="] - [STAN="] - HikariPool-1 - Fill pool skipped	pool is at sufficient level.
2023-08-09 16:08:59	188 [HikariPool-1 housekeeper] DEBUG [HikariPool] [RRN="] - [STAN="] - HikariPool-1 - Pool stats (total=10	active=0	idle=10	waiting=0)
2023-08-09 16:08:59	188 [HikariPool-1 housekeeper] DEBUG [HikariPool] [RRN="] - [STAN="] - HikariPool-1 - Fill pool skipped	pool is at sufficient level.
2023-08-09 16:09:29	194 [HikariPool-1 housekeeper] DEBUG [HikariPool] [RRN="] - [STAN="] - HikariPool-1 - Pool stats (total=10	active=0	idle=10	waiting=0)
2023-08-09 16:09:29	194 [HikariPool-1 housekeeper] DEBUG [HikariPool] [RRN="] - [STAN="] - HikariPool-1 - Fill pool skipped	pool is at sufficient level.
2023-08-09 16:09:59	206 [HikariPool-1 housekeeper] DEBUG [HikariPool] [RRN="] - [STAN="] - HikariPool-1 - Pool stats (total=10	active=0	idle=10	waiting=0)
2023-08-09 16:09:59	206 [HikariPool-1 housekeeper] DEBUG [HikariPool] [RRN="] - [STAN="] - HikariPool-1 - Fill pool skipped	pool is at sufficient level.
2023-08-09 16:10:29	219 [HikariPool-1 housekeeper] DEBUG [HikariPool] [RRN="] - [STAN="] - HikariPool-1 - Pool stats (total=10	active=0	idle=10	waiting=0)
2023-08-09 16:10:29	219 [HikariPool-1 housekeeper] DEBUG [HikariPool] [RRN="] - [STAN="] - HikariPool-1 - Fill pool skipped	pool is at sufficient level.
2023-08-09 16:10:59	225 [HikariPool-1 housekeeper] DEBUG [HikariPool] [RRN="] - [STAN="] - HikariPool-1 - Pool stats (total=10	active=0	idle=10	waiting=0)
2023-08-09 16:10:59	225 [HikariPool-1 housekeeper] DEBUG [HikariPool] [RRN="] - [STAN="] - HikariPool-1 - Fill pool skipped	pool is at sufficient level.
2023-08-09 16:11:29	236 [HikariPool-1 housekeeper] DEBUG [HikariPool] [RRN="] - [STAN="] - HikariPool-1 - Pool stats (total=10	active=0	idle=10	waiting=0)
2023-08-09 16:11:29	236 [HikariPool-1 housekeeper] DEBUG [HikariPool] [RRN="] - [STAN="] - HikariPool-1 - Fill pool skipped	pool is at sufficient level.
2023-08-09 16:11:41	424 [HikariPool-1 connection closer] DEBUG [PoolBase] [RRN="] - [STAN="] - HikariPool-1 - Closing connection com.mysql.cj.jdbc.ConnectionImpl@1e533da9: (connection has passed maxLifetime)
2023-08-09 16:11:41	439 [HikariPool-1 connection adder] DEBUG [HikariPool] [RRN="] - [STAN="] - HikariPool-1 - Added connection com.mysql.cj.jdbc.ConnectionImpl@4afd2b73
2023-08-09 16:11:51	795 [HikariPool-1 connection closer] DEBUG [PoolBase] [RRN="] - [STAN="] - HikariPool-1 - Closing connection com.mysql.cj.jdbc.ConnectionImpl@7b71c907: (connection has passed maxLifetime)
2023-08-09 16:11:51	795 [HikariPool-1 connection adder] DEBUG [HikariPool] [RRN="] - [STAN="] - HikariPool-1 - Added connection com.mysql.cj.jdbc.ConnectionImpl@566a16fe
2023-08-09 16:11:52	443 [HikariPool-1 connection closer] DEBUG [PoolBase] [RRN="] - [STAN="] - HikariPool-1 - Closing connection com.mysql.cj.jdbc.ConnectionImpl@e4f39f0: (connection has passed maxLifetime)
2023-08-09 16:11:52	443 [HikariPool-1 connection adder] DEBUG [HikariPool] [RRN="] - [STAN="] - HikariPool-1 - Added connection com.mysql.cj.jdbc.ConnectionImpl@17571cc5
2023-08-09 16:11:59	246 [HikariPool-1 housekeeper] DEBUG [HikariPool] [RRN="] - [STAN="] - HikariPool-1 - Pool stats (total=10	active=0	idle=10	waiting=0)
2023-08-09 16:11:59	246 [HikariPool-1 housekeeper] DEBUG [HikariPool] [RRN="] - [STAN="] - HikariPool-1 - Fill pool skipped	pool is at sufficient level.
2023-08-09 16:11:59	608 [HikariPool-1 connection closer] DEBUG [PoolBase] [RRN="] - [STAN="] - HikariPool-1 - Closing connection com.mysql.cj.jdbc.ConnectionImpl@3a4cc33c: (connection has passed maxLifetime)
2023-08-09 16:11:59	608 [HikariPool-1 connection adder] DEBUG [HikariPool] [RRN="] - [STAN="] - HikariPool-1 - Added connection com.mysql.cj.jdbc.ConnectionImpl@44289ccd
2023-08-09 16:12:01	631 [HikariPool-1 connection closer] DEBUG [PoolBase] [RRN="] - [STAN="] - HikariPool-1 - Closing connection com.mysql.cj.jdbc.ConnectionImpl@4ac034b1: (connection has passed maxLifetime)
2023-08-09 16:12:01	631 [HikariPool-1 connection adder] DEBUG [HikariPool] [RRN="] - [STAN="] - HikariPool-1 - Added connection com.mysql.cj.jdbc.ConnectionImpl@51596f6
2023-08-09 16:12:04	696 [HikariPool-1 connection closer] DEBUG [PoolBase] [RRN="] - [STAN="] - HikariPool-1 - Closing connection com.mysql.cj.jdbc.ConnectionImpl@58360566: (connection has passed maxLifetime)
2023-08-09 16:12:04	712 [HikariPool-1 connection adder] DEBUG [HikariPool] [RRN="] - [STAN="] - HikariPool-1 - Added connection com.mysql.cj.jdbc.ConnectionImpl@34da7174
2023-08-09 16:12:07	446 [HikariPool-1 connection closer] DEBUG [PoolBase] [RRN="] - [STAN="] - HikariPool-1 - Closing connection com.mysql.cj.jdbc.ConnectionImpl@16bf77d5: (connection has passed maxLifetime)
2023-08-09 16:12:07	446 [HikariPool-1 connection adder] DEBUG [HikariPool] [RRN="] - [STAN="] - HikariPool-1 - Added connection com.mysql.cj.jdbc.ConnectionImpl@653a69b9
2023-08-09 16:12:13	132 [HikariPool-1 connection closer] DEBUG [PoolBase] [RRN="] - [STAN="] - HikariPool-1 - Closing connection com.mysql.cj.jdbc.ConnectionImpl@75d0cee6: (connection has passed maxLifetime)
2023-08-09 16:12:13	132 [HikariPool-1 connection adder] DEBUG [HikariPool] [RRN="] - [STAN="] - HikariPool-1 - Added connection com.mysql.cj.jdbc.ConnectionImpl@54af5acb
2023-08-09 16:12:15	453 [HikariPool-1 connection closer] DEBUG [PoolBase] [RRN="] - [STAN="] - HikariPool-1 - Closing connection com.mysql.cj.jdbc.ConnectionImpl@1b5e3648: (connection has passed maxLifetime)
2023-08-09 16:12:15	453 [HikariPool-1 connection adder] DEBUG [HikariPool] [RRN="] - [STAN="] - HikariPool-1 - Added connection com.mysql.cj.jdbc.ConnectionImpl@159250f0
2023-08-09 16:12:29	250 [HikariPool-1 housekeeper] DEBUG [HikariPool] [RRN="] - [STAN="] - HikariPool-1 - Pool stats (total=10	active=0	idle=10	waiting=0)
2023-08-09 16:12:29	250 [HikariPool-1 housekeeper] DEBUG [HikariPool] [RRN="] - [STAN="] - HikariPool-1 - Fill pool skipped	pool is at sufficient level.
2023-08-09 16:12:32	284 [HikariPool-1 connection closer] DEBUG [PoolBase] [RRN="] - [STAN="] - HikariPool-1 - Closing connection com.mysql.cj.jdbc.ConnectionImpl@dbb79b6: (connection has passed maxLifetime)
2023-08-09 16:12:32	300 [HikariPool-1 connection adder] DEBUG [HikariPool] [RRN="] - [STAN="] - HikariPool-1 - Added connection com.mysql.cj.jdbc.ConnectionImpl@5d43f1ad
2023-08-09 16:12:59	251 [HikariPool-1 housekeeper] DEBUG [HikariPool] [RRN="] - [STAN="] - HikariPool-1 - Pool stats (total=10	active=0	idle=10	waiting=0)
2023-08-09 16:12:59	251 [HikariPool-1 housekeeper] DEBUG [HikariPool] [RRN="] - [STAN="] - HikariPool-1 - Fill pool skipped	pool is at sufficient level.
2023-08-09 16:13:29	262 [HikariPool-1 housekeeper] DEBUG [HikariPool] [RRN="] - [STAN="] - HikariPool-1 - Pool stats (total=10	active=0	idle=10	waiting=0)
2023-08-09 16:13:29	262 [HikariPool-1 housekeeper] DEBUG [HikariPool] [RRN="] - [STAN="] - HikariPool-1 - Fill pool skipped	pool is at sufficient level.
2023-08-09 16:13:59	266 [HikariPool-1 housekeeper] DEBUG [HikariPool] [RRN="] - [STAN="] - HikariPool-1 - Pool stats (total=10	active=0	idle=10	waiting=0)
2023-08-09 16:13:59	266 [HikariPool-1 housekeeper] DEBUG [HikariPool] [RRN="] - [STAN="] - HikariPool-1 - Fill pool skipped	pool is at sufficient level.
2023-08-09 16:14:29	276 [HikariPool-1 housekeeper] DEBUG [HikariPool] [RRN="] - [STAN="] - HikariPool-1 - Pool stats (total=10	active=0	idle=10	waiting=0)
2023-08-09 16:14:29	276 [HikariPool-1 housekeeper] DEBUG [HikariPool] [RRN="] - [STAN="] - HikariPool-1 - Fill pool skipped	pool is at sufficient level.
2023-08-09 16:14:59	285 [HikariPool-1 housekeeper] DEBUG [HikariPool] [RRN="] - [STAN="] - HikariPool-1 - Pool stats (total=10	active=0	idle=10	waiting=0)
2023-08-09 16:14:59	285 [HikariPool-1 housekeeper] DEBUG [HikariPool] [RRN="] - [STAN="] - HikariPool-1 - Fill pool skipped	pool is at sufficient level.
2023-08-09 16:15:29	290 [HikariPool-1 housekeeper] DEBUG [HikariPool] [RRN="] - [STAN="] - HikariPool-1 - Pool stats (total=10	active=0	idle=10	waiting=0)
2023-08-09 16:15:29	290 [HikariPool-1 housekeeper] DEBUG [HikariPool] [RRN="] - [STAN="] - HikariPool-1 - Fill pool skipped	pool is at sufficient level.
2023-08-09 23:35:05	758 [HikariPool-1 housekeeper] WARN [HikariPool] [RRN="] - [STAN="] - HikariPool-1 - Thread starvation or clock leap detected (housekeeper delta=7h19m36s484ms11µs100ns).
2023-08-09 23:35:05	758 [HikariPool-1 housekeeper] DEBUG [HikariPool] [RRN="] - [STAN="] - HikariPool-1 - Pool stats (total=10	active=0	idle=10	waiting=0)
2023-08-09 23:35:05	758 [HikariPool-1 housekeeper] DEBUG [HikariPool] [RRN="] - [STAN="] - HikariPool-1 - Fill pool skipped	pool is at sufficient level.
2023-08-09 23:35:05	758 [HikariPool-1 housekeeper] DEBUG [HikariPool] [RRN="] - [STAN="] - HikariPool-1 - Add connection elided	waiting 0	queue 1
2023-08-09 23:35:05	758 [HikariPool-1 housekeeper] DEBUG [HikariPool] [RRN="] - [STAN="] - HikariPool-1 - Add connection elided	waiting 0	queue 1
2023-08-09 23:35:05	758 [HikariPool-1 housekeeper] DEBUG [HikariPool] [RRN="] - [STAN="] - HikariPool-1 - Add connection elided	waiting 0	queue 1
2023-08-09 23:35:05	758 [HikariPool-1 connection closer] DEBUG [PoolBase] [RRN="] - [STAN="] - HikariPool-1 - Closing connection com.mysql.cj.jdbc.ConnectionImpl@4afd2b73: (connection has passed maxLifetime)
2023-08-09 23:35:05	758 [HikariPool-1 housekeeper] DEBUG [HikariPool] [RRN="] - [STAN="] - HikariPool-1 - Add connection elided	waiting 0	queue 1
2023-08-09 23:35:05	758 [HikariPool-1 connection closer] DEBUG [PoolBase] [RRN="] - [STAN="] - HikariPool-1 - Closing connection com.mysql.cj.jdbc.ConnectionImpl@566a16fe: (connection has passed maxLifetime)
2023-08-09 23:35:05	758 [HikariPool-1 connection closer] DEBUG [HikariPool] [RRN="] - [STAN="] - HikariPool-1 - Fill pool skipped	pool is at sufficient level.
2023-08-09 23:35:05	758 [HikariPool-1 connection closer] DEBUG [PoolBase] [RRN="] - [STAN="] - HikariPool-1 - Closing connection com.mysql.cj.jdbc.ConnectionImpl@44289ccd: (connection has passed maxLifetime)
2023-08-09 23:35:05	758 [HikariPool-1 connection closer] DEBUG [HikariPool] [RRN="] - [STAN="] - HikariPool-1 - Fill pool skipped	pool is at sufficient level.
2023-08-09 23:35:05	758 [HikariPool-1 connection closer] DEBUG [PoolBase] [RRN="] - [STAN="] - HikariPool-1 - Closing connection com.mysql.cj.jdbc.ConnectionImpl@54af5acb: (connection has passed maxLifetime)
2023-08-09 23:35:05	758 [HikariPool-1 connection closer] DEBUG [HikariPool] [RRN="] - [STAN="] - HikariPool-1 - Fill pool skipped	pool is at sufficient level.
2023-08-09 23:35:05	758 [HikariPool-1 connection closer] DEBUG [PoolBase] [RRN="] - [STAN="] - HikariPool-1 - Closing connection com.mysql.cj.jdbc.ConnectionImpl@17571cc5: (connection has passed maxLifetime)
2023-08-09 23:35:05	758 [HikariPool-1 connection closer] DEBUG [HikariPool] [RRN="] - [STAN="] - HikariPool-1 - Fill pool skipped	pool is at sufficient level.
2023-08-09 23:35:05	758 [HikariPool-1 connection closer] DEBUG [PoolBase] [RRN="] - [STAN="] - HikariPool-1 - Closing connection com.mysql.cj.jdbc.ConnectionImpl@159250f0: (connection has passed maxLifetime)
2023-08-09 23:35:05	758 [HikariPool-1 connection closer] DEBUG [HikariPool] [RRN="] - [STAN="] - HikariPool-1 - Fill pool skipped	pool is at sufficient level.
2023-08-09 23:35:05	758 [HikariPool-1 connection closer] DEBUG [PoolBase] [RRN="] - [STAN="] - HikariPool-1 - Closing connection com.mysql.cj.jdbc.ConnectionImpl@653a69b9: (connection has passed maxLifetime)
2023-08-09 23:35:05	758 [HikariPool-1 connection closer] DEBUG [HikariPool] [RRN="] - [STAN="] - HikariPool-1 - Fill pool skipped	pool is at sufficient level.
2023-08-09 23:35:05	758 [HikariPool-1 housekeeper] DEBUG [HikariPool] [RRN="] - [STAN="] - HikariPool-1 - Add connection elided	waiting 0	queue 1
2023-08-09 23:35:05	766 [HikariPool-1 connection closer] DEBUG [PoolBase] [RRN="] - [STAN="] - HikariPool-1 - Closing connection com.mysql.cj.jdbc.ConnectionImpl@34da7174: (connection has passed maxLifetime)
2023-08-09 23:35:05	766 [HikariPool-1 housekeeper] DEBUG [HikariPool] [RRN="] - [STAN="] - HikariPool-1 - Add connection elided	waiting 0	queue 7
2023-08-09 23:35:05	766 [HikariPool-1 housekeeper] DEBUG [HikariPool] [RRN="] - [STAN="] - HikariPool-1 - Add connection elided	waiting 0	queue 8
2023-08-09 23:35:05	766 [HikariPool-1 housekeeper] DEBUG [HikariPool] [RRN="] - [STAN="] - HikariPool-1 - Add connection elided	waiting 0	queue 8
2023-08-09 23:35:05	766 [HikariPool-1 connection closer] DEBUG [PoolBase] [RRN="] - [STAN="] - HikariPool-1 - Closing connection com.mysql.cj.jdbc.ConnectionImpl@51596f6: (connection has passed maxLifetime)
2023-08-09 23:35:05	766 [HikariPool-1 connection adder] DEBUG [HikariPool] [RRN="] - [STAN="] - HikariPool-1 - Added connection com.mysql.cj.jdbc.ConnectionImpl@48a4d5d8
2023-08-09 23:35:05	776 [HikariPool-1 connection closer] DEBUG [PoolBase] [RRN="] - [STAN="] - HikariPool-1 - Closing connection com.mysql.cj.jdbc.ConnectionImpl@5d43f1ad: (connection has passed maxLifetime)
2023-08-09 23:35:05	776 [HikariPool-1 connection closer] DEBUG [HikariPool] [RRN="] - [STAN="] - HikariPool-1 - Fill pool skipped	pool is at sufficient level.
2023-08-09 23:35:05	776 [HikariPool-1 connection adder] DEBUG [HikariPool] [RRN="] - [STAN="] - HikariPool-1 - Added connection com.mysql.cj.jdbc.ConnectionImpl@999dfe3
2023-08-09 23:35:05	790 [HikariPool-1 connection adder] DEBUG [HikariPool] [RRN="] - [STAN="] - HikariPool-1 - Added connection com.mysql.cj.jdbc.ConnectionImpl@385ab0ad
2023-08-09 23:35:05	822 [HikariPool-1 connection adder] DEBUG [HikariPool] [RRN="] - [STAN="] - HikariPool-1 - Added connection com.mysql.cj.jdbc.ConnectionImpl@69b620ac
2023-08-09 23:35:05	865 [HikariPool-1 connection adder] DEBUG [HikariPool] [RRN="] - [STAN="] - HikariPool-1 - Added connection com.mysql.cj.jdbc.ConnectionImpl@27b43d05
2023-08-09 23:35:05	869 [HikariPool-1 connection adder] DEBUG [HikariPool] [RRN="] - [STAN="] - HikariPool-1 - Added connection com.mysql.cj.jdbc.ConnectionImpl@6df83da3
2023-08-09 23:35:05	900 [HikariPool-1 connection adder] DEBUG [HikariPool] [RRN="] - [STAN="] - HikariPool-1 - Added connection com.mysql.cj.jdbc.ConnectionImpl@10c657cc
2023-08-09 23:35:05	932 [HikariPool-1 connection adder] DEBUG [HikariPool] [RRN="] - [STAN="] - HikariPool-1 - Added connection com.mysql.cj.jdbc.ConnectionImpl@178086f8
2023-08-09 23:35:05	932 [HikariPool-1 connection adder] DEBUG [HikariPool] [RRN="] - [STAN="] - HikariPool-1 - After adding stats (total=8	active=0	idle=8	waiting=0)
2023-08-09 23:35:05	963 [HikariPool-1 connection adder] DEBUG [HikariPool] [RRN="] - [STAN="] - HikariPool-1 - Added connection com.mysql.cj.jdbc.ConnectionImpl@43d04fa9
2023-08-09 23:35:05	963 [HikariPool-1 connection adder] DEBUG [HikariPool] [RRN="] - [STAN="] - HikariPool-1 - After adding stats (total=9	active=0	idle=9	waiting=0)
2023-08-09 23:35:06	026 [HikariPool-1 connection adder] DEBUG [HikariPool] [RRN="] - [STAN="] - HikariPool-1 - Added connection com.mysql.cj.jdbc.ConnectionImpl@26b3683f
