# Supplementary material for: Enhancing security in financial transactions: a novel blockchain-based federated learning framework for detecting counterfeit data in fintech
Source: PeerJ Comput Sci. 2024 Sep 23;10:e2280. doi: 10.7717/peerj-cs.2280 (PMC11622837; doi:10.7717/peerj-cs.2280)
Supplement: Supplemental Information 2 [file peerj-cs-10-2280-s002.zip › Federated-Server-master/pom.xml]

<?xml version="1.0" encoding="UTF-8"?>
<project xmlns="http://maven.apache.org/POM/4.0.0"
	xmlns:xsi="http://www.w3.org/2001/XMLSchema-instance"
	xsi:schemaLocation="http://maven.apache.org/POM/4.0.0 https://maven.apache.org/xsd/maven-4.0.0.xsd">
	<modelVersion>4.0.0</modelVersion>
	<parent>
		<groupId>org.springframework.boot</groupId>
		<artifactId>spring-boot-starter-parent</artifactId>
		<version>2.3.1.RELEASE</version>
		<relativePath /> <!-- lookup parent from repository -->
	</parent>
	<groupId>com.zeroinfinity</groupId>
	<artifactId>federated-server</artifactId>
	<version>0.0.1-SNAPSHOT</version>
	<name>federated-server</name>
	<description>Spring boot application for authentication federated server</description>
	<properties>
		<java.version>1.8</java.version>
		<project.build.sourceEncoding>UTF-8</project.build.sourceEncoding>
	</properties>
	<dependencies>

		<dependency>
			<groupId>org.springframework.boot</groupId>
			<artifactId>spring-boot-starter</artifactId>
		</dependency>

		<dependency>
			<groupId>org.springframework.boot</groupId>
			<artifactId>spring-boot-starter-web</artifactId>
		</dependency>

		<!-- Validation -->
		<dependency>
			<groupId>org.springframework.boot</groupId>
			<artifactId>spring-boot-starter-validation</artifactId>
		</dependency>

		<dependency>
			<groupId>io.springfox</groupId>
			<artifactId>springfox-swagger2</artifactId>
			<version>2.9.2</version>
		</dependency>

		<!--springfox-swagger-ui -->
		<dependency>
			<groupId>io.springfox</groupId>
			<artifactId>springfox-swagger-ui</artifactId>
			<version>2.9.2</version>
		</dependency>

		<dependency>
			<groupId>com.google.code.gson</groupId>
			<artifactId>gson</artifactId>
		</dependency>

		<!-- https://mvnrepository.com/artifact/commons-codec/commons-codec -->
		<dependency>
			<groupId>commons-codec</groupId>
			<artifactId>commons-codec</artifactId>
		</dependency>

		<!-- https://mvnrepository.com/artifact/org.apache.commons/commons-lang3 -->
		<dependency>
			<groupId>org.apache.commons</groupId>
			<artifactId>commons-lang3</artifactId>
		</dependency>

		<dependency>
			<groupId>org.springframework.boot</groupId>
			<artifactId>spring-boot-starter-security</artifactId>
		</dependency>

		<!-- Jasypt for password encyption -->
		<dependency>
			<groupId>com.github.ulisesbocchio</groupId>
			<artifactId>jasypt-spring-boot-starter</artifactId>
			<version>2.1.2</version>
		</dependency>

		<!-- JWT dependency -->
		<dependency>
			<groupId>io.jsonwebtoken</groupId>
			<artifactId>jjwt</artifactId>
			<version>0.9.1</version>
		</dependency>

		<dependency>
			<groupId>org.springframework.boot</groupId>
			<artifactId>spring-boot-starter-data-jpa</artifactId>
		</dependency>

		<dependency>
			<groupId>mysql</groupId>
			<artifactId>mysql-connector-java</artifactId>
		</dependency>

		<!-- Unirest -->
		<dependency>
			<groupId>com.mashape.unirest</groupId>
			<artifactId>unirest-java</artifactId>
			<version>1.4.9</version>
		</dependency>

	</dependencies>

	<build>
		<plugins>
			<plugin>
				<groupId>org.springframework.boot</groupId>
				<artifactId>spring-boot-maven-plugin</artifactId>
			</plugin>
		</plugins>
	</build>

</project>
