# Supplementary material for: Enhancing security in financial transactions: a novel blockchain-based federated learning framework for detecting counterfeit data in fintech
Source: PeerJ Comput Sci. 2024 Sep 23;10:e2280. doi: 10.7717/peerj-cs.2280 (PMC11622837; doi:10.7717/peerj-cs.2280)
Supplement: Supplemental Information 2 [file peerj-cs-10-2280-s002.zip › Federated-Server-master/src/main/java/com/zeroinfinity/federatedserver/config/SecurityConfig.java]

package com.zeroinfinity.federatedserver.config;

import org.springframework.beans.factory.annotation.Autowired;
import org.springframework.context.annotation.Bean;
import org.springframework.context.annotation.Configuration;
import org.springframework.security.authentication.AuthenticationManager;
import org.springframework.security.config.annotation.authentication.builders.AuthenticationManagerBuilder;
import org.springframework.security.config.annotation.web.builders.HttpSecurity;
import org.springframework.security.config.annotation.web.builders.WebSecurity;
import org.springframework.security.config.annotation.web.configuration.EnableWebSecurity;
import org.springframework.security.config.annotation.web.configuration.WebSecurityConfigurerAdapter;
import org.springframework.security.config.http.SessionCreationPolicy;
import org.springframework.security.crypto.bcrypt.BCryptPasswordEncoder;
import org.springframework.security.web.authentication.UsernamePasswordAuthenticationFilter;

@Configuration
@EnableWebSecurity
public class SecurityConfig extends WebSecurityConfigurerAdapter {

	@Autowired
	private UserAuthDetailsService userDetailsService;

	@Autowired
	private JwtRequestFilter jwtRequestFilter;

	@Override
	protected void configure(HttpSecurity http) throws Exception {
		http.csrf().disable()
		.cors().and()
		.authorizeRequests()
		.antMatchers("/authenticate").permitAll()
		.antMatchers("/zeroinfinity/v1/*").hasAuthority("federatedServerRole")
		.anyRequest().authenticated().and()
		.sessionManagement()
		// use stateless session; session won't be used to
		// store user's state
		.sessionCreationPolicy(SessionCreationPolicy.STATELESS);
		// Add a filter to validate the tokens with every request
		http.addFilterBefore(jwtRequestFilter, UsernamePasswordAuthenticationFilter.class);
	}

	protected void configure(AuthenticationManagerBuilder auth) throws Exception {
		auth.userDetailsService(userDetailsService);
	}

	/* for proper password encryption */
	@Bean
	public BCryptPasswordEncoder bCryptPasswordEncoder() {
		return new BCryptPasswordEncoder();
	}


	/* to allow swagger-UI in spring security */
	@Override
	public void configure(WebSecurity web) throws Exception {
		web.ignoring().antMatchers("/v2/api-docs", "/configuration/ui", "/swagger-resources/**", "/configuration/**",
				"/swagger-ui.html", "/webjars/**");
	}

	@Bean
	@Override
	public AuthenticationManager authenticationManagerBean() throws Exception {
		return super.authenticationManagerBean();
	}

}
