# Supplementary material for: Enhancing security in financial transactions: a novel blockchain-based federated learning framework for detecting counterfeit data in fintech
Source: PeerJ Comput Sci. 2024 Sep 23;10:e2280. doi: 10.7717/peerj-cs.2280 (PMC11622837; doi:10.7717/peerj-cs.2280)
Supplement: Supplemental Information 2 [file peerj-cs-10-2280-s002.zip › Federated-Server-master/src/main/java/com/zeroinfinity/federatedserver/entity/ModelVersion.java]

package com.zeroinfinity.federatedserver.entity;

import javax.persistence.Column;
import javax.persistence.Entity;
import javax.persistence.GeneratedValue;
import javax.persistence.GenerationType;
import javax.persistence.Id;
import javax.persistence.Table;

@Entity
@Table(name = "model_version")
public class ModelVersion {

	@Id
	@GeneratedValue(strategy = GenerationType.IDENTITY)
	@Column(name = "id")
	private int id;

	@Column(name = "version", length = 50)
	private String version;

	@Column(name = "status", length = 50)
	private String status;

	public ModelVersion() {
	}

	public ModelVersion(String version, String status) {
		this.version = version;
		this.status = status;
	}

	public int getId() {
		return id;
	}

	public void setId(int id) {
		this.id = id;
	}

	public String getVersion() {
		return version;
	}

	public void setVersion(String version) {
		this.version = version;
	}

	public String getStatus() {
		return status;
	}

	public void setStatus(String status) {
		this.status = status;
	}

	@Override
	public String toString() {
		return new com.google.gson.Gson().toJson(this);
	}

}
