# Supplementary material for: Enhancing security in financial transactions: a novel blockchain-based federated learning framework for detecting counterfeit data in fintech
Source: PeerJ Comput Sci. 2024 Sep 23;10:e2280. doi: 10.7717/peerj-cs.2280 (PMC11622837; doi:10.7717/peerj-cs.2280)
Supplement: Supplemental Information 2 [file peerj-cs-10-2280-s002.zip › Federated-Server-master/src/main/java/com/zeroinfinity/federatedserver/exception/AuthenticateException.java]

package com.zeroinfinity.federatedserver.exception;

@SuppressWarnings("serial")
public class AuthenticateException extends RuntimeException {

	public AuthenticateException() {

	}

	public AuthenticateException(String message) {
		super(message);
	}

	public AuthenticateException(Throwable cause) {
		super(cause);
	}

	public AuthenticateException(String message, Throwable cause) {
		super(message, cause);
	}

	public AuthenticateException(String message, Throwable cause, boolean enableSuppression,
			boolean writableStackTrace) {
		super(message, cause, enableSuppression, writableStackTrace);
	}

}
