# Supplementary material for: Enhancing security in financial transactions: a novel blockchain-based federated learning framework for detecting counterfeit data in fintech
Source: PeerJ Comput Sci. 2024 Sep 23;10:e2280. doi: 10.7717/peerj-cs.2280 (PMC11622837; doi:10.7717/peerj-cs.2280)
Supplement: Supplemental Information 2 [file peerj-cs-10-2280-s002.zip › Federated-Server-master/src/main/java/com/zeroinfinity/federatedserver/exception/FailureException.java]

package com.zeroinfinity.federatedserver.exception;

public class FailureException extends RuntimeException {

	/**
	 * 
	 */
	private static final long serialVersionUID = 1L;

	private final String resCode;
	private final String resDesc;
	private final String rrn;
	private final String stan;

	public FailureException(String resCode, String resDesc, String rrn, String stan) {
		super(resDesc);
		this.resCode = resCode;
		this.resDesc = resDesc;
		this.rrn = rrn;
		this.stan = stan;
	}

	public static long getSerialversionuid() {
		return serialVersionUID;
	}

	public String getResCode() {
		return resCode;
	}

	public String getResDesc() {
		return resDesc;
	}

	public String getRrn() {
		return rrn;
	}

	public String getStan() {
		return stan;
	}

}
