# Supplementary material for: Enhancing security in financial transactions: a novel blockchain-based federated learning framework for detecting counterfeit data in fintech
Source: PeerJ Comput Sci. 2024 Sep 23;10:e2280. doi: 10.7717/peerj-cs.2280 (PMC11622837; doi:10.7717/peerj-cs.2280)
Supplement: Supplemental Information 2 [file peerj-cs-10-2280-s002.zip › Federated-Server-master/src/main/java/com/zeroinfinity/federatedserver/model/SyncModelResponse.java]

package com.zeroinfinity.federatedserver.model;

import java.io.Serializable;

/*JwtResponse is used for creating a response
 *  containing the JWT, its validity Time and expiry date
 *  to be returned to the user.*/

public class SyncModelResponse implements Serializable {

	/**
	 * 
	 */
	private static final long serialVersionUID = -6797158641082630527L;

	private String jwt;
	private String expiry;

	public SyncModelResponse(String jwt, String expiry) {
		this.jwt = jwt;
		this.expiry = expiry;
	}

	public String getToken() {
		return this.jwt;
	}

	public String getExpiry() {
		return expiry;

	}

}
