# Supplementary material for: Enhancing security in financial transactions: a novel blockchain-based federated learning framework for detecting counterfeit data in fintech
Source: PeerJ Comput Sci. 2024 Sep 23;10:e2280. doi: 10.7717/peerj-cs.2280 (PMC11622837; doi:10.7717/peerj-cs.2280)
Supplement: Supplemental Information 2 [file peerj-cs-10-2280-s002.zip › Federated-Server-master/src/main/java/com/zeroinfinity/federatedserver/model/ValidationErrorResponse.java]

package com.zeroinfinity.federatedserver.model;

public class ValidationErrorResponse {

	private Response response;

	public ValidationErrorResponse(Response response) {
		this.response = response;
	}

	public Response getResponse() {
		return response;
	}

	public void setResponse(Response response) {
		this.response = response;
	}
	
	
}
