# Supplementary material for: Enhancing security in financial transactions: a novel blockchain-based federated learning framework for detecting counterfeit data in fintech
Source: PeerJ Comput Sci. 2024 Sep 23;10:e2280. doi: 10.7717/peerj-cs.2280 (PMC11622837; doi:10.7717/peerj-cs.2280)
Supplement: Supplemental Information 2 [file peerj-cs-10-2280-s002.zip › Federated-Server-master/src/main/java/com/zeroinfinity/federatedserver/repo/ModelRepository.java]

package com.zeroinfinity.federatedserver.repo;

import java.util.List;

import org.springframework.data.jpa.repository.JpaRepository;
import org.springframework.stereotype.Repository;

import com.zeroinfinity.federatedserver.entity.Model;

@Repository
public interface ModelRepository extends JpaRepository<Model, Integer> {

	Model findByNameAndIsActive(String name, String isActive);

	List<Model> findByIsActive(String isActive);
}
