# Supplementary material for: Enhancing security in financial transactions: a novel blockchain-based federated learning framework for detecting counterfeit data in fintech
Source: PeerJ Comput Sci. 2024 Sep 23;10:e2280. doi: 10.7717/peerj-cs.2280 (PMC11622837; doi:10.7717/peerj-cs.2280)
Supplement: Supplemental Information 2 [file peerj-cs-10-2280-s002.zip › Federated-Server-master/src/main/java/com/zeroinfinity/federatedserver/util/JwtUtil.java]

package com.zeroinfinity.federatedserver.util;

import java.time.Instant;
import java.util.Date;
import java.util.HashMap;
import java.util.Map;
import java.util.function.Function;

import org.springframework.beans.factory.annotation.Value;
import org.springframework.security.core.userdetails.UserDetails;
import org.springframework.stereotype.Component;

import io.jsonwebtoken.Claims;
import io.jsonwebtoken.Jwts;
import io.jsonwebtoken.SignatureAlgorithm;

@Component
public class JwtUtil {

	@Value("${jwt.token.validity}")
	private String tokenValidity;

	@Value("${jwt.secretkey}")
	private String secret;

	// retrieve username from jwt token
	public String getUsernameFromToken(String token) {
		return getClaimFromToken(token, Claims::getSubject);
	}

	// retrieve expiration date from jwt token
	public Date getExpirationDateFromToken(String token) {
		return getClaimFromToken(token, Claims::getExpiration);
	}

	public <T> T getClaimFromToken(String token, Function<Claims, T> claimsResolver) {
		final Claims claims = getAllClaimsFromToken(token);
		return claimsResolver.apply(claims);
	}

	// to retrieve any information from token we will need with the secret key
	private Claims getAllClaimsFromToken(String token) {
		Claims claim = Jwts.parser().setSigningKey(secret).parseClaimsJws(token).getBody();
		return claim;

	}

	// check if the token has expired
	private Boolean isTokenExpired(String token) {
		final Date expiration = getExpirationDateFromToken(token);
		return expiration.before(new Date());
	}

	// generate token for user
	public String generateToken(String username) {
		Map<String, Object> claims = new HashMap<>();
		return createToken(claims, username);
	}

	// while creating the token -
	// 1. Define claims of the token, like Issuer, Expiration, Subject, and the ID
	// 2. Sign the JWT using the HS512 algorithm and secret key.

	private String createToken(Map<String, Object> claims, String subject) {
		return Jwts.builder().setClaims(claims).setSubject(subject).setIssuedAt(new Date(System.currentTimeMillis()))
				.setExpiration(new Date(System.currentTimeMillis() + Integer.parseInt(tokenValidity) * 1000))
				.signWith(SignatureAlgorithm.HS512, secret).compact();
	}

	// validate token
	public Boolean validateToken(String token, UserDetails userDetails) {
		final String username = getUsernameFromToken(token);
		return (username.equals(userDetails.getUsername()) && !isTokenExpired(token));

	}

	// retrieve validity time
	public String getTokenValidTime() {
		return tokenValidity;
	}

	// retrieve expiration time in epochs
	public String getExpirationInEpochs(String token) {
		final Claims claims = getAllClaimsFromToken(token);
		Instant ins = claims.getExpiration().toInstant();
		long timeStampSeconds = ins.getEpochSecond();
		return String.valueOf(timeStampSeconds);
	}
}
